# Supplementary material for: Understanding allergic multimorbidity within the non-eosinophilic interactome
Source: PLoS One. 2019 Nov 6;14(11):e0224448. doi: 10.1371/journal.pone.0224448 (PMC6834334; doi:10.1371/journal.pone.0224448)
Supplement: S1 Table — Only significant associations are shown. LOR: Log Odds Ratio. (XLS) [file pone.0224448.s003.xls]

## Sheet: table_biocarta_reactome3_fisher
BioCarta	Reactome category	Reactome pathway	OR	P	adj P
Role of Mitochondria in Apoptotic Signaling	R-HSA-109581 APOPTOSIS	R-HSA-111471 Apoptotic factor-mediated response	Inf	2.44481e-25	8.43342e-22
Role of Mitochondria in Apoptotic Signaling	R-HSA-109581 APOPTOSIS	R-HSA-111452 Activation and oligomerization of BAK protein	Inf	1.21943e-07	7.73998e-05
Role of Mitochondria in Apoptotic Signaling	R-HSA-109581 APOPTOSIS	R-HSA-111457 Release of apoptotic factors from the mitochondria	Inf	1.21943e-07	7.73998e-05
Role of Mitochondria in Apoptotic Signaling	R-HSA-109581 APOPTOSIS	R-HSA-114294 Activation translocation and oligomerization of BAX	Inf	1.21943e-07	7.73998e-05
Apoptotic Signaling in Response to DNA Damage	R-HSA-109581 APOPTOSIS	R-HSA-114294 Activation translocation and oligomerization of BAX	Inf	1.34138e-07	8.43134e-05
West Nile Virus	R-HSA-109581 APOPTOSIS	R-HSA-418889 Ligand-independent caspase activation via DCC	Inf	6.8157e-05	0.0227335
Prion Pathway	R-HSA-109581 APOPTOSIS	R-HSA-111453 BH3-only proteins associate with and inactivate anti-apoptotic BCL-2 members	Inf	0.000119275	0.0371714
West Nile Virus	R-HSA-109581 APOPTOSIS	R-HSA-111471 Apoptotic factor-mediated response	Inf	0.000119275	0.0371714
Caspase Cascade in Apoptosis	R-HSA-109581 APOPTOSIS	R-HSA-111471 Apoptotic factor-mediated response	20704.9	1.24518e-20	3.78764e-17
Opposing roles of AIF in Apoptosis and Cell Survival	R-HSA-109581 APOPTOSIS	R-HSA-111457 Release of apoptotic factors from the mitochondria	19561	0.000136311	0.0419337
Induction of apoptosis through DR3 and DR4/5 Death Receptors	R-HSA-109581 APOPTOSIS	R-HSA-111471 Apoptotic factor-mediated response	13034.2	1.36598e-19	3.96869e-16
D4-GDI Signaling Pathway	R-HSA-109581 APOPTOSIS	R-HSA-111471 Apoptotic factor-mediated response	8692.15	5.06142e-14	9.77057e-11
Apoptotic Signaling in Response to DNA Damage	R-HSA-109581 APOPTOSIS	R-HSA-111471 Apoptotic factor-mediated response	8627.06	9.52873e-17	2.63863e-13
Apoptotic DNA fragmentation and tissue homeostasis	R-HSA-109581 APOPTOSIS	R-HSA-140342 Apoptosis induced DNA fragmentation	7333.75	0	0
Stress Induction of HSP Regulation	R-HSA-109581 APOPTOSIS	R-HSA-111471 Apoptotic factor-mediated response	7111.52	9.66193e-14	1.74124e-10
HIV-I Nef: negative effector of Fas and TNF	R-HSA-109581 APOPTOSIS	R-HSA-111471 Apoptotic factor-mediated response	6764.88	4.99007e-18	1.413e-14
D4-GDI Signaling Pathway	R-HSA-109581 APOPTOSIS	R-HSA-418889 Ligand-independent caspase activation via DCC	5333.91	2.71692e-07	0.000160663
D4-GDI Signaling Pathway	R-HSA-109581 APOPTOSIS	R-HSA-75108 Activation myristolyation of BID and translocation to mitochondria	5333.91	2.71692e-07	0.000160663
SODD/TNFR1 Signaling Pathway	R-HSA-109581 APOPTOSIS	R-HSA-140534 Ligand-dependent caspase activation	5333.36	2.55351e-15	6.84443e-12
Stress Induction of HSP Regulation	R-HSA-109581 APOPTOSIS	R-HSA-418889 Ligand-independent caspase activation via DCC	4513.15	3.65722e-07	0.000210329
Apoptotic Signaling in Response to DNA Damage	R-HSA-109581 APOPTOSIS	R-HSA-111453 BH3-only proteins associate with and inactivate anti-apoptotic BCL-2 members	4345.41	5.17632e-13	8.3672e-10
B Cell Survival Pathway	R-HSA-109581 APOPTOSIS	R-HSA-111471 Apoptotic factor-mediated response	3384.69	5.81431e-10	5.70523e-07
Role of Mitochondria in Apoptotic Signaling	R-HSA-109581 APOPTOSIS	R-HSA-418889 Ligand-independent caspase activation via DCC	3087.63	7.31344e-07	0.000396077
Role of Mitochondria in Apoptotic Signaling	R-HSA-109581 APOPTOSIS	R-HSA-75108 Activation myristolyation of BID and translocation to mitochondria	3087.63	7.31344e-07	0.000396077
Apoptotic DNA fragmentation and tissue homeostasis	R-HSA-109581 APOPTOSIS	R-HSA-111471 Apoptotic factor-mediated response	2933.65	5.48496e-07	0.000305219
Apoptotic Signaling in Response to DNA Damage	R-HSA-109581 APOPTOSIS	R-HSA-418889 Ligand-independent caspase activation via DCC	2933.2	8.0446e-07	0.0004316
Caspase Cascade in Apoptosis	R-HSA-109581 APOPTOSIS	R-HSA-418889 Ligand-independent caspase activation via DCC	2793.48	8.81056e-07	0.000470181
Caspase Cascade in Apoptosis	R-HSA-109581 APOPTOSIS	R-HSA-75108 Activation myristolyation of BID and translocation to mitochondria	2793.48	8.81056e-07	0.000470181
Role of Mitochondria in Apoptotic Signaling	R-HSA-109581 APOPTOSIS	R-HSA-111453 BH3-only proteins associate with and inactivate anti-apoptotic BCL-2 members	2444.29	1.38053e-09	1.26846e-06
Trefoil Factors Initiate Mucosal Healing	R-HSA-109581 APOPTOSIS	R-HSA-111471 Apoptotic factor-mediated response	2444.29	1.38053e-09	1.26846e-06
Induction of apoptosis through DR3 and DR4/5 Death Receptors	R-HSA-109581 APOPTOSIS	R-HSA-140534 Ligand-dependent caspase activation	2345.88	6.66134e-15	1.68856e-11
Granzyme A mediated Apoptosis Pathway	R-HSA-109581 APOPTOSIS	R-HSA-140342 Apoptosis induced DNA fragmentation	2200.01	1.39938e-09	1.28401e-06
Regulation of BAD phosphorylation	R-HSA-109581 APOPTOSIS	R-HSA-111453 BH3-only proteins associate with and inactivate anti-apoptotic BCL-2 members	1912.76	2.69808e-09	2.37159e-06
Induction of apoptosis through DR3 and DR4/5 Death Receptors	R-HSA-109581 APOPTOSIS	R-HSA-418889 Ligand-independent caspase activation via DCC	1892.03	1.83831e-06	0.000922885
Induction of apoptosis through DR3 and DR4/5 Death Receptors	R-HSA-109581 APOPTOSIS	R-HSA-75108 Activation myristolyation of BID and translocation to mitochondria	1892.03	1.83831e-06	0.000922885
Ceramide Signaling Pathway	R-HSA-109581 APOPTOSIS	R-HSA-140534 Ligand-dependent caspase activation	1568.32	2.06501e-14	4.53584e-11
Bystander B Cell Activation	R-HSA-109581 APOPTOSIS	R-HSA-140534 Ligand-dependent caspase activation	1396.81	1.94923e-06	0.000974916
IL-2 Receptor Beta Chain in T cell Activation	R-HSA-109581 APOPTOSIS	R-HSA-111453 BH3-only proteins associate with and inactivate anti-apoptotic BCL-2 members	1256.7	8.7489e-09	7.08243e-06
HIV Induced T Cell Apoptosis	R-HSA-109581 APOPTOSIS	R-HSA-140534 Ligand-dependent caspase activation	1197.24	2.50576e-06	0.00122518
Ceramide Signaling Pathway	R-HSA-109581 APOPTOSIS	R-HSA-111453 BH3-only proteins associate with and inactivate anti-apoptotic BCL-2 members	1173.22	2.81369e-06	0.00136511
Ras Signaling Pathway	R-HSA-109581 APOPTOSIS	R-HSA-111453 BH3-only proteins associate with and inactivate anti-apoptotic BCL-2 members	1117.33	3.08149e-06	0.00148072
TNFR1 Signaling Pathway	R-HSA-109581 APOPTOSIS	R-HSA-140534 Ligand-dependent caspase activation	1110.76	9.83658e-14	1.76954e-10
HIV-I Nef: negative effector of Fas and TNF	R-HSA-109581 APOPTOSIS	R-HSA-418889 Ligand-independent caspase activation via DCC	1046.93	5.75188e-06	0.00259147
HIV-I Nef: negative effector of Fas and TNF	R-HSA-109581 APOPTOSIS	R-HSA-75108 Activation myristolyation of BID and translocation to mitochondria	1046.93	5.75188e-06	0.00259147
Acetylation and Deacetylation of RelA in The Nucleus	R-HSA-109581 APOPTOSIS	R-HSA-140534 Ligand-dependent caspase activation	1041.28	9.28888e-09	7.47435e-06
NF-kB Signaling Pathway	R-HSA-109581 APOPTOSIS	R-HSA-140534 Ligand-dependent caspase activation	1029	3.2492e-11	3.94625e-08
Role of Mitochondria in Apoptotic Signaling	R-HSA-109581 APOPTOSIS	R-HSA-140342 Apoptosis induced DNA fragmentation	977.617	1.12653e-08	8.94285e-06
HIV-I Nef: negative effector of Fas and TNF	R-HSA-109581 APOPTOSIS	R-HSA-140534 Ligand-dependent caspase activation	894.002	2.60902e-14	5.54277e-11
Caspase Cascade in Apoptosis	R-HSA-109581 APOPTOSIS	R-HSA-140342 Apoptosis induced DNA fragmentation	879.825	1.49968e-08	1.16607e-05
Antigen Dependent B Cell Activation	R-HSA-109581 APOPTOSIS	R-HSA-140534 Ligand-dependent caspase activation	838.029	4.5917e-06	0.00211527
FAS signaling pathway ( CD95 )	R-HSA-109581 APOPTOSIS	R-HSA-111471 Apoptotic factor-mediated response	837.9	5.2961e-06	0.00240338
Regulation of cell cycle progression by Plk3	R-HSA-109581 APOPTOSIS	R-HSA-114452 Activation of BH3-only proteins	814.667	5.27557e-06	0.00239771
CTL mediated immune response against target cells	R-HSA-109581 APOPTOSIS	R-HSA-140534 Ligand-dependent caspase activation	761.831	5.42569e-06	0.00245829
Induction of apoptosis through DR3 and DR4/5 Death Receptors	R-HSA-109581 APOPTOSIS	R-HSA-111453 BH3-only proteins associate with and inactivate anti-apoptotic BCL-2 members	756.774	6.42728e-06	0.00285413
FAS signaling pathway ( CD95 )	R-HSA-109581 APOPTOSIS	R-HSA-140534 Ligand-dependent caspase activation	751.872	1.00508e-10	1.13234e-07
Cyclin E Destruction Pathway	R-HSA-109581 APOPTOSIS	R-HSA-114452 Activation of BH3-only proteins	698.274	6.78103e-06	0.00299233
Caspase Cascade in Apoptosis	R-HSA-109581 APOPTOSIS	R-HSA-111465 Apoptotic cleavage of cellular proteins	689.824	0	0
TNFR1 Signaling Pathway	R-HSA-109581 APOPTOSIS	R-HSA-140342 Apoptosis induced DNA fragmentation	676.719	3.09184e-08	2.24088e-05
FAS signaling pathway ( CD95 )	R-HSA-109581 APOPTOSIS	R-HSA-140342 Apoptosis induced DNA fragmentation	651.644	3.43494e-08	2.46287e-05
Stress Induction of HSP Regulation	R-HSA-109581 APOPTOSIS	R-HSA-140534 Ligand-dependent caspase activation	644.604	7.30149e-06	0.00319012
TNF/Stress Related Signaling	R-HSA-109581 APOPTOSIS	R-HSA-140534 Ligand-dependent caspase activation	615.21	3.80938e-08	2.69572e-05
E2F1 Destruction Pathway	R-HSA-109581 APOPTOSIS	R-HSA-114452 Activation of BH3-only proteins	610.979	8.47398e-06	0.00364528
Apoptotic Signaling in Response to DNA Damage	R-HSA-109581 APOPTOSIS	R-HSA-114452 Activation of BH3-only proteins	592.364	2.20084e-10	2.33288e-07
Toll-Like Receptor Pathway	R-HSA-109581 APOPTOSIS	R-HSA-140534 Ligand-dependent caspase activation	592.313	2.41861e-10	2.54222e-07
Role of Mitochondria in Apoptotic Signaling	R-HSA-109581 APOPTOSIS	R-HSA-111465 Apoptotic cleavage of cellular proteins	591.089	1.30507e-12	2.00926e-09
p53 Signaling Pathway	R-HSA-109581 APOPTOSIS	R-HSA-114452 Activation of BH3-only proteins	588.452	4.30553e-08	3.03187e-05
Induction of apoptosis through DR3 and DR4/5 Death Receptors	R-HSA-109581 APOPTOSIS	R-HSA-140342 Apoptosis induced DNA fragmentation	586.45	4.61424e-08	3.22438e-05
Inactivation of Gsk3 by AKT causes accumulation of b-catenin in Alveolar Macrophages	R-HSA-109581 APOPTOSIS	R-HSA-140534 Ligand-dependent caspase activation	563.923	4.84292e-08	3.37244e-05
Regulation of transcriptional activity by PML	R-HSA-109581 APOPTOSIS	R-HSA-140534 Ligand-dependent caspase activation	558.638	9.45416e-06	0.00402552
TNFR2 Signaling Pathway	R-HSA-109581 APOPTOSIS	R-HSA-140534 Ligand-dependent caspase activation	558.638	9.45416e-06	0.00402552
Induction of apoptosis through DR3 and DR4/5 Death Receptors	R-HSA-109581 APOPTOSIS	R-HSA-111465 Apoptotic cleavage of cellular proteins	544.273	0	0
Regulation And Function Of ChREBP in Liver	R-HSA-109581 APOPTOSIS	R-HSA-114452 Activation of BH3-only proteins	502.517	0	0
FAS signaling pathway ( CD95 )	R-HSA-109581 APOPTOSIS	R-HSA-111465 Apoptotic cleavage of cellular proteins	488.567	3.55271e-15	9.40961e-12
ATM Signaling Pathway	R-HSA-109581 APOPTOSIS	R-HSA-114452 Activation of BH3-only proteins	478.092	7.44355e-08	4.96306e-05
HIV-I Nef: negative effector of Fas and TNF	R-HSA-109581 APOPTOSIS	R-HSA-111465 Apoptotic cleavage of cellular proteins	469.583	0	0
Keratinocyte Differentiation	R-HSA-109581 APOPTOSIS	R-HSA-140534 Ligand-dependent caspase activation	465.317	5.96832e-10	5.84207e-07
RB Tumor Suppressor/Checkpoint Signaling in response to DNA damage	R-HSA-109581 APOPTOSIS	R-HSA-114452 Activation of BH3-only proteins	444.326	1.46762e-05	0.005962
Apoptotic DNA fragmentation and tissue homeostasis	R-HSA-109581 APOPTOSIS	R-HSA-111465 Apoptotic cleavage of cellular proteins	431.206	1.64116e-05	0.00659886
HIV-I Nef: negative effector of Fas and TNF	R-HSA-109581 APOPTOSIS	R-HSA-111453 BH3-only proteins associate with and inactivate anti-apoptotic BCL-2 members	418.75	2.00932e-05	0.00785579
Apoptotic Signaling in Response to DNA Damage	R-HSA-109581 APOPTOSIS	R-HSA-111465 Apoptotic cleavage of cellular proteins	407.181	8.64942e-10	8.28865e-07
Ceramide Signaling Pathway	R-HSA-109581 APOPTOSIS	R-HSA-114452 Activation of BH3-only proteins	402.584	1.18194e-07	7.54971e-05
p38 MAPK Signaling Pathway	R-HSA-109581 APOPTOSIS	R-HSA-140534 Ligand-dependent caspase activation	365.707	1.6323e-07	0.00010105
Cell Cycle: G2/M Checkpoint	R-HSA-109581 APOPTOSIS	R-HSA-114452 Activation of BH3-only proteins	364.23	1.55249e-07	9.64655e-05
Role of nicotinic acetylcholine receptors in the regulation of apoptosis	R-HSA-109581 APOPTOSIS	R-HSA-114452 Activation of BH3-only proteins	349.095	2.25603e-05	0.00869672
Regulation of BAD phosphorylation	R-HSA-109581 APOPTOSIS	R-HSA-114452 Activation of BH3-only proteins	332.546	1.99313e-07	0.000121624
Tumor Suppressor Arf Inhibits Ribosomal Biogenesis	R-HSA-109581 APOPTOSIS	R-HSA-114452 Activation of BH3-only proteins	325.817	2.55614e-05	0.00967823
HIV-I Nef: negative effector of Fas and TNF	R-HSA-109581 APOPTOSIS	R-HSA-140342 Apoptosis induced DNA fragmentation	319.745	2.60122e-07	0.000154734
D4-GDI Signaling Pathway	R-HSA-109581 APOPTOSIS	R-HSA-111465 Apoptotic cleavage of cellular proteins	313.588	2.84138e-05	0.0106089
Cell Cycle: G1/S Check Point	R-HSA-109581 APOPTOSIS	R-HSA-114452 Activation of BH3-only proteins	305.932	2.50987e-07	0.000150055
Telomeres, Telomerase, Cellular Aging, and Immortality	R-HSA-109581 APOPTOSIS	R-HSA-114452 Activation of BH3-only proteins	305.448	2.87488e-05	0.010716
TNFR1 Signaling Pathway	R-HSA-109581 APOPTOSIS	R-HSA-111465 Apoptotic cleavage of cellular proteins	293.135	2.79998e-09	2.45257e-06
Role of Mitochondria in Apoptotic Signaling	R-HSA-109581 APOPTOSIS	R-HSA-114452 Activation of BH3-only proteins	257.206	3.94268e-05	0.0140994
Erk and PI-3 Kinase Are Necessary for Collagen Binding in Corneal Epithelia	R-HSA-109581 APOPTOSIS	R-HSA-111465 Apoptotic cleavage of cellular proteins	253.814	4.25194e-07	0.000241821
B Cell Survival Pathway	R-HSA-109581 APOPTOSIS	R-HSA-111465 Apoptotic cleavage of cellular proteins	246.378	4.36629e-05	0.0154247
AKT Signaling Pathway	R-HSA-109581 APOPTOSIS	R-HSA-114452 Activation of BH3-only proteins	244.342	4.33577e-05	0.0153249
Regulation of PGC-1a	R-HSA-109581 APOPTOSIS	R-HSA-114452 Activation of BH3-only proteins	244.342	4.33577e-05	0.0153249
Cyclins and Cell Cycle Regulation	R-HSA-109581 APOPTOSIS	R-HSA-114452 Activation of BH3-only proteins	232.702	4.74741e-05	0.0165641
Hypoxia and p53 in the Cardiovascular system	R-HSA-109581 APOPTOSIS	R-HSA-114452 Activation of BH3-only proteins	232.702	4.74741e-05	0.0165641
Inhibition of Cellular Proliferation by Gleevec	R-HSA-109581 APOPTOSIS	R-HSA-114452 Activation of BH3-only proteins	232.702	4.74741e-05	0.0165641
Multiple antiapoptotic pathways from IGF-1R signaling lead to BAD phosphorylation	R-HSA-109581 APOPTOSIS	R-HSA-114452 Activation of BH3-only proteins	232.702	4.74741e-05	0.0165641
IL-2 Receptor Beta Chain in T cell Activation	R-HSA-109581 APOPTOSIS	R-HSA-140534 Ligand-dependent caspase activation	232.683	4.87067e-05	0.0169529
IL-2 Receptor Beta Chain in T cell Activation	R-HSA-109581 APOPTOSIS	R-HSA-114452 Activation of BH3-only proteins	218.486	6.44417e-07	0.000353965
uCalpain and friends in Cell spread	R-HSA-109581 APOPTOSIS	R-HSA-111465 Apoptotic cleavage of cellular proteins	215.574	5.56272e-05	0.019009
Influence of Ras and Rho proteins on G1 to S Transition	R-HSA-109581 APOPTOSIS	R-HSA-114452 Activation of BH3-only proteins	203.604	6.09346e-05	0.0205948
TGF beta signaling pathway	R-HSA-109581 APOPTOSIS	R-HSA-111465 Apoptotic cleavage of cellular proteins	202.889	6.21476e-05	0.0209554
Control of skeletal myogenesis by HDAC & calcium/calmodulin-dependent kinase (CaMK)	R-HSA-109581 APOPTOSIS	R-HSA-114452 Activation of BH3-only proteins	187.936	7.0833e-05	0.0235128
MAPKinase Signaling Pathway	R-HSA-109581 APOPTOSIS	R-HSA-140534 Ligand-dependent caspase activation	160.956	1.73755e-06	0.000876685
BCR Signaling Pathway	R-HSA-109581 APOPTOSIS	R-HSA-114452 Activation of BH3-only proteins	157.61	9.88067e-05	0.0315167
Induction of apoptosis through DR3 and DR4/5 Death Receptors	R-HSA-109581 APOPTOSIS	R-HSA-114452 Activation of BH3-only proteins	157.61	9.88067e-05	0.0315167
Fc Epsilon Receptor I Signaling in Mast Cells	R-HSA-109581 APOPTOSIS	R-HSA-114452 Activation of BH3-only proteins	139.588	0.000124495	0.0385589
HIV-I Nef: negative effector of Fas and TNF	R-HSA-109581 APOPTOSIS	R-HSA-114452 Activation of BH3-only proteins	138.989	2.34324e-06	0.00115274
Blockade of Neurotransmitter Relase by Botulinum Toxin	R-HSA-112315 TRANSMISSION ACROSS CHEMICAL SYNAPSES	R-HSA-264642 Acetylcholine Neurotransmitter Release Cycle	6769.62	1.66176e-10	1.80334e-07
Blockade of Neurotransmitter Relase by Botulinum Toxin	R-HSA-112315 TRANSMISSION ACROSS CHEMICAL SYNAPSES	R-HSA-181429 Serotonin Neurotransmitter Release Cycle	6285.96	2.0178e-10	2.15822e-07
Blockade of Neurotransmitter Relase by Botulinum Toxin	R-HSA-112315 TRANSMISSION ACROSS CHEMICAL SYNAPSES	R-HSA-181430 Norepinephrine Neurotransmitter Release Cycle	6285.96	2.0178e-10	2.15822e-07
Blockade of Neurotransmitter Relase by Botulinum Toxin	R-HSA-112315 TRANSMISSION ACROSS CHEMICAL SYNAPSES	R-HSA-888590 GABA synthesis release reuptake and degradation	5866.8	2.4213e-10	2.54372e-07
Ca++/ Calmodulin-dependent Protein Kinase Activation	R-HSA-112315 TRANSMISSION ACROSS CHEMICAL SYNAPSES	R-HSA-442755 Activation of NMDA receptor and postsynaptic events	5497.88	3.38347e-27	1.18134e-23
Blockade of Neurotransmitter Relase by Botulinum Toxin	R-HSA-112315 TRANSMISSION ACROSS CHEMICAL SYNAPSES	R-HSA-212676 Dopamine Neurotransmitter Release Cycle	4631.37	4.56915e-10	4.58655e-07
Blockade of Neurotransmitter Relase by Botulinum Toxin	R-HSA-112315 TRANSMISSION ACROSS CHEMICAL SYNAPSES	R-HSA-210500 Glutamate Neurotransmitter Release Cycle	4399.73	5.25439e-10	5.20671e-07
Cardiac Protection Against ROS	R-HSA-112315 TRANSMISSION ACROSS CHEMICAL SYNAPSES	R-HSA-977443 GABA receptor activation	2393.06	4.2829e-17	1.18927e-13
Nitric Oxide Signaling Pathway	R-HSA-112315 TRANSMISSION ACROSS CHEMICAL SYNAPSES	R-HSA-442755 Activation of NMDA receptor and postsynaptic events	1891.52	4.88498e-15	1.26056e-11
Gamma-aminobutyric Acid Receptor Life Cycle	R-HSA-112315 TRANSMISSION ACROSS CHEMICAL SYNAPSES	R-HSA-977443 GABA receptor activation	1794.77	1.06996e-16	2.95877e-13
Ion Channel and Phorbal Esters Signaling Pathway	R-HSA-112315 TRANSMISSION ACROSS CHEMICAL SYNAPSES	R-HSA-399721 Glutamate binding activation of AMPA receptors and synaptic plasticity	1564.21	2.03646e-06	0.00101199
Phospholipase C d1 in phospholipid associated cell signaling	R-HSA-112315 TRANSMISSION ACROSS CHEMICAL SYNAPSES	R-HSA-399721 Glutamate binding activation of AMPA receptors and synaptic plasticity	1564.21	2.03646e-06	0.00101199
G-Protein Signaling Through Tubby Proteins	R-HSA-112315 TRANSMISSION ACROSS CHEMICAL SYNAPSES	R-HSA-451326 Activation of kainate receptors upon glutamate binding	1516.86	5.14554e-09	4.33863e-06
Synaptic Proteins at the Synaptic Junction	R-HSA-112315 TRANSMISSION ACROSS CHEMICAL SYNAPSES	R-HSA-442755 Activation of NMDA receptor and postsynaptic events	1503.72	2.85443e-06	0.00138187
Transcription factor CREB and its extracellular signals	R-HSA-112315 TRANSMISSION ACROSS CHEMICAL SYNAPSES	R-HSA-442755 Activation of NMDA receptor and postsynaptic events	1343.63	0	0
Ca++/ Calmodulin-dependent Protein Kinase Activation	R-HSA-112315 TRANSMISSION ACROSS CHEMICAL SYNAPSES	R-HSA-399721 Glutamate binding activation of AMPA receptors and synaptic plasticity	1275.07	1.75019e-11	2.20988e-08
Activation of cAMP-dependent protein kinase, PKA	R-HSA-112315 TRANSMISSION ACROSS CHEMICAL SYNAPSES	R-HSA-977443 GABA receptor activation	1127.5	1.55443e-08	1.20723e-05
Stathmin and breast cancer resistance to antimicrotubule agents	R-HSA-112315 TRANSMISSION ACROSS CHEMICAL SYNAPSES	R-HSA-442755 Activation of NMDA receptor and postsynaptic events	1005.99	3.4861e-14	7.15619e-11
Activation of cAMP-dependent protein kinase, PKA	R-HSA-112315 TRANSMISSION ACROSS CHEMICAL SYNAPSES	R-HSA-451326 Activation of kainate receptors upon glutamate binding	977.533	4.31439e-06	0.00200319
Activation of PKC through G protein coupled receptor	R-HSA-112315 TRANSMISSION ACROSS CHEMICAL SYNAPSES	R-HSA-399721 Glutamate binding activation of AMPA receptors and synaptic plasticity	938.496	4.27414e-06	0.00198953
g-Secretase mediated ErbB4 Signaling Pathway	R-HSA-112315 TRANSMISSION ACROSS CHEMICAL SYNAPSES	R-HSA-399721 Glutamate binding activation of AMPA receptors and synaptic plasticity	938.496	4.27414e-06	0.00198953
b-arrestins in GPCR Desensitization	R-HSA-112315 TRANSMISSION ACROSS CHEMICAL SYNAPSES	R-HSA-451326 Activation of kainate receptors upon glutamate binding	866.734	1.76222e-08	1.35603e-05
Ion Channels and Their Functional Role in Vascular Endothelium	R-HSA-112315 TRANSMISSION ACROSS CHEMICAL SYNAPSES	R-HSA-977443 GABA receptor activation	845.611	2.71844e-08	2.00058e-05
Regulation of PGC-1a	R-HSA-112315 TRANSMISSION ACROSS CHEMICAL SYNAPSES	R-HSA-442755 Activation of NMDA receptor and postsynaptic events	804.753	0	0
Transcription factor CREB and its extracellular signals	R-HSA-112315 TRANSMISSION ACROSS CHEMICAL SYNAPSES	R-HSA-399721 Glutamate binding activation of AMPA receptors and synaptic plasticity	797.823	0	0
Ion Channels and Their Functional Role in Vascular Endothelium	R-HSA-112315 TRANSMISSION ACROSS CHEMICAL SYNAPSES	R-HSA-451326 Activation of kainate receptors upon glutamate binding	782.013	6.03809e-06	0.00270497
Multiple antiapoptotic pathways from IGF-1R signaling lead to BAD phosphorylation	R-HSA-112315 TRANSMISSION ACROSS CHEMICAL SYNAPSES	R-HSA-442755 Activation of NMDA receptor and postsynaptic events	754.443	8.88178e-15	2.19057e-11
Activation of cAMP-dependent protein kinase, PKA	R-HSA-112315 TRANSMISSION ACROSS CHEMICAL SYNAPSES	R-HSA-442755 Activation of NMDA receptor and postsynaptic events	751.833	7.12975e-06	0.00312733
Regulation of Splicing through Sam68	R-HSA-112315 TRANSMISSION ACROSS CHEMICAL SYNAPSES	R-HSA-442755 Activation of NMDA receptor and postsynaptic events	751.833	7.12975e-06	0.00312733
Signaling Pathway from G-Protein Families	R-HSA-112315 TRANSMISSION ACROSS CHEMICAL SYNAPSES	R-HSA-442755 Activation of NMDA receptor and postsynaptic events	686.988	0	0
Stathmin and breast cancer resistance to antimicrotubule agents	R-HSA-112315 TRANSMISSION ACROSS CHEMICAL SYNAPSES	R-HSA-399721 Glutamate binding activation of AMPA receptors and synaptic plasticity	679.954	1.37013e-10	1.5064e-07
Role of b-arrestins in the activation and targeting of MAP kinases	R-HSA-112315 TRANSMISSION ACROSS CHEMICAL SYNAPSES	R-HSA-451326 Activation of kainate receptors upon glutamate binding	674.103	3.22836e-08	2.3287e-05
Phospholipase C Signaling Pathway	R-HSA-112315 TRANSMISSION ACROSS CHEMICAL SYNAPSES	R-HSA-399721 Glutamate binding activation of AMPA receptors and synaptic plasticity	670.331	7.32293e-06	0.00319531
Melanocyte Development and Pigmentation Pathway	R-HSA-112315 TRANSMISSION ACROSS CHEMICAL SYNAPSES	R-HSA-442755 Activation of NMDA receptor and postsynaptic events	601.456	9.97722e-06	0.00422138
Corticosteroids and cardioprotection	R-HSA-112315 TRANSMISSION ACROSS CHEMICAL SYNAPSES	R-HSA-451326 Activation of kainate receptors upon glutamate binding	598.388	2.21449e-10	2.3461e-07
Phosphorylation of MEK1 by cdk5/p35 down regulates the MAP kinase pathway	R-HSA-112315 TRANSMISSION ACROSS CHEMICAL SYNAPSES	R-HSA-442755 Activation of NMDA receptor and postsynaptic events	578.674	5.20091e-08	3.5943e-05
Roles of b-arrestin-dependent Recruitment of Src Kinases in GPCR Signaling	R-HSA-112315 TRANSMISSION ACROSS CHEMICAL SYNAPSES	R-HSA-442755 Activation of NMDA receptor and postsynaptic events	576.275	2.78148e-10	2.89484e-07
Regulation of PGC-1a	R-HSA-112315 TRANSMISSION ACROSS CHEMICAL SYNAPSES	R-HSA-399721 Glutamate binding activation of AMPA receptors and synaptic plasticity	566.599	2.58288e-10	2.69374e-07
Activation of Src by Protein-tyrosine phosphatase alpha	R-HSA-112315 TRANSMISSION ACROSS CHEMICAL SYNAPSES	R-HSA-399721 Glutamate binding activation of AMPA receptors and synaptic plasticity	521.351	1.11815e-05	0.00465921
Bioactive Peptide Induced Signaling Pathway	R-HSA-112315 TRANSMISSION ACROSS CHEMICAL SYNAPSES	R-HSA-442755 Activation of NMDA receptor and postsynaptic events	515.171	0	0
Cystic Fibrosis Transmembrane Conductance Regulator And Beta 2 Adrenergic Receptor Pathway	R-HSA-112315 TRANSMISSION ACROSS CHEMICAL SYNAPSES	R-HSA-442755 Activation of NMDA receptor and postsynaptic events	514.368	6.93117e-08	4.65545e-05
Phospholipase C-epsilon pathway	R-HSA-112315 TRANSMISSION ACROSS CHEMICAL SYNAPSES	R-HSA-442755 Activation of NMDA receptor and postsynaptic events	514.368	6.93117e-08	4.65545e-05
Role of b-arrestins in the activation and targeting of MAP kinases	R-HSA-112315 TRANSMISSION ACROSS CHEMICAL SYNAPSES	R-HSA-442755 Activation of NMDA receptor and postsynaptic events	514.368	6.93117e-08	4.65545e-05
Roles of b-arrestin-dependent Recruitment of Src Kinases in GPCR Signaling	R-HSA-112315 TRANSMISSION ACROSS CHEMICAL SYNAPSES	R-HSA-451326 Activation of kainate receptors upon glutamate binding	505.552	6.6694e-08	4.50071e-05
Calcium Signaling by HBx of Hepatitis B virus	R-HSA-112315 TRANSMISSION ACROSS CHEMICAL SYNAPSES	R-HSA-442755 Activation of NMDA receptor and postsynaptic events	501.205	1.32971e-05	0.00545696
b-arrestins in GPCR Desensitization	R-HSA-112315 TRANSMISSION ACROSS CHEMICAL SYNAPSES	R-HSA-977443 GABA receptor activation	483.181	9.3018e-08	6.04938e-05
Bioactive Peptide Induced Signaling Pathway	R-HSA-112315 TRANSMISSION ACROSS CHEMICAL SYNAPSES	R-HSA-399721 Glutamate binding activation of AMPA receptors and synaptic plasticity	478.58	0	0
Trka Receptor Signaling Pathway	R-HSA-112315 TRANSMISSION ACROSS CHEMICAL SYNAPSES	R-HSA-399721 Glutamate binding activation of AMPA receptors and synaptic plasticity	469.208	1.34139e-05	0.0054993
Transcription Regulation by Methyltransferase of CARM1	R-HSA-112315 TRANSMISSION ACROSS CHEMICAL SYNAPSES	R-HSA-442755 Activation of NMDA receptor and postsynaptic events	462.924	9.00615e-08	5.90108e-05
Role of Erk5 in Neuronal Survival	R-HSA-112315 TRANSMISSION ACROSS CHEMICAL SYNAPSES	R-HSA-442755 Activation of NMDA receptor and postsynaptic events	452.764	6.22568e-10	6.07917e-07
G-Protein Signaling Through Tubby Proteins	R-HSA-112315 TRANSMISSION ACROSS CHEMICAL SYNAPSES	R-HSA-977443 GABA receptor activation	442.475	1.80541e-05	0.00716603
Nitric Oxide Signaling Pathway	R-HSA-112315 TRANSMISSION ACROSS CHEMICAL SYNAPSES	R-HSA-399721 Glutamate binding activation of AMPA receptors and synaptic plasticity	431.206	9.84672e-08	6.38515e-05
Attenuation of GPCR Signaling	R-HSA-112315 TRANSMISSION ACROSS CHEMICAL SYNAPSES	R-HSA-399721 Glutamate binding activation of AMPA receptors and synaptic plasticity	426.545	1.58483e-05	0.00638903
CBL mediated ligand-induced downregulation of EGF receptors	R-HSA-112315 TRANSMISSION ACROSS CHEMICAL SYNAPSES	R-HSA-399721 Glutamate binding activation of AMPA receptors and synaptic plasticity	426.545	1.58483e-05	0.00638903
Oxidative Stress Induced Gene Expression Via Nrf2	R-HSA-112315 TRANSMISSION ACROSS CHEMICAL SYNAPSES	R-HSA-399721 Glutamate binding activation of AMPA receptors and synaptic plasticity	426.545	1.58483e-05	0.00638903
Repression of Pain Sensation by the Transcriptional Regulator DREAM	R-HSA-112315 TRANSMISSION ACROSS CHEMICAL SYNAPSES	R-HSA-442755 Activation of NMDA receptor and postsynaptic events	420.833	1.14568e-07	7.34383e-05
Ca++/ Calmodulin-dependent Protein Kinase Activation	R-HSA-112315 TRANSMISSION ACROSS CHEMICAL SYNAPSES	R-HSA-451326 Activation of kainate receptors upon glutamate binding	390.973	1.89445e-05	0.00746045
Regulation of BAD phosphorylation	R-HSA-112315 TRANSMISSION ACROSS CHEMICAL SYNAPSES	R-HSA-442755 Activation of NMDA receptor and postsynaptic events	387.738	8.35132e-12	1.11957e-08
Protein Kinase A at the Centrosome	R-HSA-112315 TRANSMISSION ACROSS CHEMICAL SYNAPSES	R-HSA-442755 Activation of NMDA receptor and postsynaptic events	385.757	1.43141e-07	8.95238e-05
Role of b-arrestins in the activation and targeting of MAP kinases	R-HSA-112315 TRANSMISSION ACROSS CHEMICAL SYNAPSES	R-HSA-977443 GABA receptor activation	375.795	1.70306e-07	0.000105106
fMLP induced chemokine gene expression in HMC-1 cells	R-HSA-112315 TRANSMISSION ACROSS CHEMICAL SYNAPSES	R-HSA-451326 Activation of kainate receptors upon glutamate binding	374.374	9.53604e-12	1.26201e-08
Links between Pyk2 and Map Kinases	R-HSA-112315 TRANSMISSION ACROSS CHEMICAL SYNAPSES	R-HSA-442755 Activation of NMDA receptor and postsynaptic events	370.107	1.02615e-11	1.34648e-08
How Progesterone Initiates Oocyte Membrane	R-HSA-112315 TRANSMISSION ACROSS CHEMICAL SYNAPSES	R-HSA-442755 Activation of NMDA receptor and postsynaptic events	358.892	6.93889e-14	1.27921e-10
Nitric Oxide Signaling Pathway	R-HSA-112315 TRANSMISSION ACROSS CHEMICAL SYNAPSES	R-HSA-451326 Activation of kainate receptors upon glutamate binding	356.83	1.66792e-07	0.000103159
Cadmium induces DNA synthesis and proliferation in macrophages	R-HSA-112315 TRANSMISSION ACROSS CHEMICAL SYNAPSES	R-HSA-442755 Activation of NMDA receptor and postsynaptic events	356.077	1.76088e-07	0.000108208
Attenuation of GPCR Signaling	R-HSA-112315 TRANSMISSION ACROSS CHEMICAL SYNAPSES	R-HSA-451326 Activation of kainate receptors upon glutamate binding	355.424	2.23814e-05	0.00864179
Cadmium induces DNA synthesis and proliferation in macrophages	R-HSA-112315 TRANSMISSION ACROSS CHEMICAL SYNAPSES	R-HSA-399721 Glutamate binding activation of AMPA receptors and synaptic plasticity	335.126	2.43613e-05	0.0092999
Pertussis toxin-insensitive CCR5 Signaling in Macrophage	R-HSA-112315 TRANSMISSION ACROSS CHEMICAL SYNAPSES	R-HSA-399721 Glutamate binding activation of AMPA receptors and synaptic plasticity	335.126	2.43613e-05	0.0092999
NFAT and Hypertrophy of the heart (Transcription in the broken heart)	R-HSA-112315 TRANSMISSION ACROSS CHEMICAL SYNAPSES	R-HSA-442755 Activation of NMDA receptor and postsynaptic events	322.882	0	0
Aspirin Blocks Signaling Pathway Involved in Platelet Activation	R-HSA-112315 TRANSMISSION ACROSS CHEMICAL SYNAPSES	R-HSA-451326 Activation of kainate receptors upon glutamate binding	319.258	2.25149e-07	0.00013578
Effects of calcineurin in Keratinocyte Differentiation	R-HSA-112315 TRANSMISSION ACROSS CHEMICAL SYNAPSES	R-HSA-399721 Glutamate binding activation of AMPA receptors and synaptic plasticity	312.779	2.76016e-05	0.01038
Role of MEF2D in T-cell Apoptosis	R-HSA-112315 TRANSMISSION ACROSS CHEMICAL SYNAPSES	R-HSA-399721 Glutamate binding activation of AMPA receptors and synaptic plasticity	312.779	2.76016e-05	0.01038
Sprouty regulation of tyrosine kinase signals	R-HSA-112315 TRANSMISSION ACROSS CHEMICAL SYNAPSES	R-HSA-442755 Activation of NMDA receptor and postsynaptic events	308.589	2.56336e-07	0.000152843
CCR3 signaling in Eosinophils	R-HSA-112315 TRANSMISSION ACROSS CHEMICAL SYNAPSES	R-HSA-451326 Activation of kainate receptors upon glutamate binding	303.29	2.58825e-07	0.000154053
Neuropeptides VIP and PACAP inhibit the apoptosis of activated T cells	R-HSA-112315 TRANSMISSION ACROSS CHEMICAL SYNAPSES	R-HSA-442755 Activation of NMDA receptor and postsynaptic events	301.807	2.56457e-09	2.26017e-06
mCalpain and friends in Cell motility	R-HSA-112315 TRANSMISSION ACROSS CHEMICAL SYNAPSES	R-HSA-442755 Activation of NMDA receptor and postsynaptic events	301.807	2.56457e-09	2.26017e-06
Angiotensin II mediated activation of JNK Pathway via Pyk2 dependent signaling	R-HSA-112315 TRANSMISSION ACROSS CHEMICAL SYNAPSES	R-HSA-442755 Activation of NMDA receptor and postsynaptic events	301.543	2.56345e-11	3.15732e-08
AKAP95 role in mitosis and chromosome dynamics	R-HSA-112315 TRANSMISSION ACROSS CHEMICAL SYNAPSES	R-HSA-442755 Activation of NMDA receptor and postsynaptic events	300.703	3.12876e-05	0.0115233
Rho-Selective Guanine Exchange Factor AKAP13 Mediates Stress Fiber Formation	R-HSA-112315 TRANSMISSION ACROSS CHEMICAL SYNAPSES	R-HSA-442755 Activation of NMDA receptor and postsynaptic events	300.703	3.12876e-05	0.0115233
Role of EGF Receptor Transactivation by GPCRs in Cardiac Hypertrophy	R-HSA-112315 TRANSMISSION ACROSS CHEMICAL SYNAPSES	R-HSA-399721 Glutamate binding activation of AMPA receptors and synaptic plasticity	293.225	3.1043e-05	0.0114445
Role of MAL in Rho-Mediated Activation of SRF	R-HSA-112315 TRANSMISSION ACROSS CHEMICAL SYNAPSES	R-HSA-442755 Activation of NMDA receptor and postsynaptic events	289.298	3.04251e-07	0.000178185
Signaling Pathway from G-Protein Families	R-HSA-112315 TRANSMISSION ACROSS CHEMICAL SYNAPSES	R-HSA-451326 Activation of kainate receptors upon glutamate binding	288.803	2.94441e-09	2.57683e-06
Roles of b-arrestin-dependent Recruitment of Src Kinases in GPCR Signaling	R-HSA-112315 TRANSMISSION ACROSS CHEMICAL SYNAPSES	R-HSA-977443 GABA receptor activation	281.832	3.51523e-07	0.000202794
fMLP induced chemokine gene expression in HMC-1 cells	R-HSA-112315 TRANSMISSION ACROSS CHEMICAL SYNAPSES	R-HSA-442755 Activation of NMDA receptor and postsynaptic events	280.738	3.53825e-11	4.27692e-08
Pertussis toxin-insensitive CCR5 Signaling in Macrophage	R-HSA-112315 TRANSMISSION ACROSS CHEMICAL SYNAPSES	R-HSA-451326 Activation of kainate receptors upon glutamate binding	279.248	3.43977e-05	0.0125127
Attenuation of GPCR Signaling	R-HSA-112315 TRANSMISSION ACROSS CHEMICAL SYNAPSES	R-HSA-442755 Activation of NMDA receptor and postsynaptic events	273.361	3.69599e-05	0.01333
Oxidative Stress Induced Gene Expression Via Nrf2	R-HSA-112315 TRANSMISSION ACROSS CHEMICAL SYNAPSES	R-HSA-442755 Activation of NMDA receptor and postsynaptic events	273.361	3.69599e-05	0.01333
Erk1/Erk2 Mapk Signaling pathway	R-HSA-112315 TRANSMISSION ACROSS CHEMICAL SYNAPSES	R-HSA-442755 Activation of NMDA receptor and postsynaptic events	264.068	4.14474e-09	3.55752e-06
Growth Hormone Signaling Pathway	R-HSA-112315 TRANSMISSION ACROSS CHEMICAL SYNAPSES	R-HSA-442755 Activation of NMDA receptor and postsynaptic events	264.068	4.14474e-09	3.55752e-06
Effects of calcineurin in Keratinocyte Differentiation	R-HSA-112315 TRANSMISSION ACROSS CHEMICAL SYNAPSES	R-HSA-451326 Activation of kainate receptors upon glutamate binding	260.627	3.89708e-05	0.0139612
Endocytotic role of NDK, Phosphins and Dynamin	R-HSA-112315 TRANSMISSION ACROSS CHEMICAL SYNAPSES	R-HSA-451326 Activation of kainate receptors upon glutamate binding	260.627	3.89708e-05	0.0139612
Role of MEF2D in T-cell Apoptosis	R-HSA-112315 TRANSMISSION ACROSS CHEMICAL SYNAPSES	R-HSA-451326 Activation of kainate receptors upon glutamate binding	260.627	3.89708e-05	0.0139612
Fc Epsilon Receptor I Signaling in Mast Cells	R-HSA-112315 TRANSMISSION ACROSS CHEMICAL SYNAPSES	R-HSA-442755 Activation of NMDA receptor and postsynaptic events	254.405	5.53765e-11	6.51287e-08
Actions of Nitric Oxide in the Heart	R-HSA-112315 TRANSMISSION ACROSS CHEMICAL SYNAPSES	R-HSA-442755 Activation of NMDA receptor and postsynaptic events	253.501	4.80553e-09	4.09146e-06
Phospholipids as signalling intermediaries	R-HSA-112315 TRANSMISSION ACROSS CHEMICAL SYNAPSES	R-HSA-451326 Activation of kainate receptors upon glutamate binding	252.724	4.26845e-07	0.000242622
Activation of Csk by cAMP-dependent Protein Kinase Inhibits Signaling through the T Cell Receptor	R-HSA-112315 TRANSMISSION ACROSS CHEMICAL SYNAPSES	R-HSA-442755 Activation of NMDA receptor and postsynaptic events	243.607	4.82832e-07	0.000270766
Aspirin Blocks Signaling Pathway Involved in Platelet Activation	R-HSA-112315 TRANSMISSION ACROSS CHEMICAL SYNAPSES	R-HSA-442755 Activation of NMDA receptor and postsynaptic events	243.607	4.82832e-07	0.000270766
Role of ERBB2 in Signal Transduction and Oncology	R-HSA-112315 TRANSMISSION ACROSS CHEMICAL SYNAPSES	R-HSA-442755 Activation of NMDA receptor and postsynaptic events	243.607	4.82832e-07	0.000270766
Apoptotic Signaling in Response to DNA Damage	R-HSA-112315 TRANSMISSION ACROSS CHEMICAL SYNAPSES	R-HSA-399721 Glutamate binding activation of AMPA receptors and synaptic plasticity	234.564	4.68157e-05	0.0163771
Aspirin Blocks Signaling Pathway Involved in Platelet Activation	R-HSA-112315 TRANSMISSION ACROSS CHEMICAL SYNAPSES	R-HSA-399721 Glutamate binding activation of AMPA receptors and synaptic plasticity	234.564	4.68157e-05	0.0163771
CCR3 signaling in Eosinophils	R-HSA-112315 TRANSMISSION ACROSS CHEMICAL SYNAPSES	R-HSA-442755 Activation of NMDA receptor and postsynaptic events	231.422	5.54987e-07	0.000308301
IL 3 signaling pathway	R-HSA-112315 TRANSMISSION ACROSS CHEMICAL SYNAPSES	R-HSA-442755 Activation of NMDA receptor and postsynaptic events	231.298	4.97097e-05	0.0172601
Bioactive Peptide Induced Signaling Pathway	R-HSA-112315 TRANSMISSION ACROSS CHEMICAL SYNAPSES	R-HSA-451326 Activation of kainate receptors upon glutamate binding	226.328	7.26479e-09	5.97008e-06
CCR3 signaling in Eosinophils	R-HSA-112315 TRANSMISSION ACROSS CHEMICAL SYNAPSES	R-HSA-399721 Glutamate binding activation of AMPA receptors and synaptic plasticity	223.39	5.12598e-05	0.0177097
CXCR4 Signaling Pathway	R-HSA-112315 TRANSMISSION ACROSS CHEMICAL SYNAPSES	R-HSA-442755 Activation of NMDA receptor and postsynaptic events	220.398	6.33963e-07	0.000348604
Erk and PI-3 Kinase Are Necessary for Collagen Binding in Corneal Epithelia	R-HSA-112315 TRANSMISSION ACROSS CHEMICAL SYNAPSES	R-HSA-442755 Activation of NMDA receptor and postsynaptic events	220.398	6.33963e-07	0.000348604
BCR Signaling Pathway	R-HSA-112315 TRANSMISSION ACROSS CHEMICAL SYNAPSES	R-HSA-442755 Activation of NMDA receptor and postsynaptic events	218.52	8.26264e-09	6.70773e-06
PKC-catalyzed phosphorylation of inhibitory phosphoprotein of myosin phosphatase	R-HSA-112315 TRANSMISSION ACROSS CHEMICAL SYNAPSES	R-HSA-451326 Activation of kainate receptors upon glutamate binding	216.606	6.54983e-07	0.000358983
GATA3 participate in activating the Th2 cytokine genes expression	R-HSA-112315 TRANSMISSION ACROSS CHEMICAL SYNAPSES	R-HSA-442755 Activation of NMDA receptor and postsynaptic events	214.773	5.67859e-05	0.019326
Pertussis toxin-insensitive CCR5 Signaling in Macrophage	R-HSA-112315 TRANSMISSION ACROSS CHEMICAL SYNAPSES	R-HSA-442755 Activation of NMDA receptor and postsynaptic events	214.773	5.67859e-05	0.019326
Sonic Hedgehog (Shh) Pathway	R-HSA-112315 TRANSMISSION ACROSS CHEMICAL SYNAPSES	R-HSA-442755 Activation of NMDA receptor and postsynaptic events	214.773	5.67859e-05	0.019326
CXCR4 Signaling Pathway	R-HSA-112315 TRANSMISSION ACROSS CHEMICAL SYNAPSES	R-HSA-399721 Glutamate binding activation of AMPA receptors and synaptic plasticity	213.233	5.59039e-05	0.0190646
Regulation of eIF4e and p70 S6 Kinase	R-HSA-112315 TRANSMISSION ACROSS CHEMICAL SYNAPSES	R-HSA-399721 Glutamate binding activation of AMPA receptors and synaptic plasticity	213.233	5.59039e-05	0.0190646
TPO Signaling Pathway	R-HSA-112315 TRANSMISSION ACROSS CHEMICAL SYNAPSES	R-HSA-399721 Glutamate binding activation of AMPA receptors and synaptic plasticity	213.233	5.59039e-05	0.0190646
Influence of Ras and Rho proteins on G1 to S Transition	R-HSA-112315 TRANSMISSION ACROSS CHEMICAL SYNAPSES	R-HSA-442755 Activation of NMDA receptor and postsynaptic events	201.227	8.13589e-07	0.000436032
Attenuation of GPCR Signaling	R-HSA-112315 TRANSMISSION ACROSS CHEMICAL SYNAPSES	R-HSA-977443 GABA receptor activation	201.105	6.68165e-05	0.0223421
Effects of calcineurin in Keratinocyte Differentiation	R-HSA-112315 TRANSMISSION ACROSS CHEMICAL SYNAPSES	R-HSA-442755 Activation of NMDA receptor and postsynaptic events	200.451	6.43288e-05	0.0216291
Endocytotic role of NDK, Phosphins and Dynamin	R-HSA-112315 TRANSMISSION ACROSS CHEMICAL SYNAPSES	R-HSA-442755 Activation of NMDA receptor and postsynaptic events	200.451	6.43288e-05	0.0216291
Human Cytomegalovirus and Map Kinase Pathways	R-HSA-112315 TRANSMISSION ACROSS CHEMICAL SYNAPSES	R-HSA-442755 Activation of NMDA receptor and postsynaptic events	200.451	6.43288e-05	0.0216291
Regulation of ck1/cdk5 by type 1 glutamate receptors	R-HSA-112315 TRANSMISSION ACROSS CHEMICAL SYNAPSES	R-HSA-442755 Activation of NMDA receptor and postsynaptic events	200.451	6.43288e-05	0.0216291
Role of MEF2D in T-cell Apoptosis	R-HSA-112315 TRANSMISSION ACROSS CHEMICAL SYNAPSES	R-HSA-442755 Activation of NMDA receptor and postsynaptic events	200.451	6.43288e-05	0.0216291
Phospholipids as signalling intermediaries	R-HSA-112315 TRANSMISSION ACROSS CHEMICAL SYNAPSES	R-HSA-977443 GABA receptor activation	199.864	1.19183e-08	9.43509e-06
Activation of Csk by cAMP-dependent Protein Kinase Inhibits Signaling through the T Cell Receptor	R-HSA-112315 TRANSMISSION ACROSS CHEMICAL SYNAPSES	R-HSA-451326 Activation of kainate receptors upon glutamate binding	195.453	6.60804e-05	0.0221107
Regulation of PGC-1a	R-HSA-112315 TRANSMISSION ACROSS CHEMICAL SYNAPSES	R-HSA-451326 Activation of kainate receptors upon glutamate binding	195.453	6.60804e-05	0.0221107
Corticosteroids and cardioprotection	R-HSA-112315 TRANSMISSION ACROSS CHEMICAL SYNAPSES	R-HSA-442755 Activation of NMDA receptor and postsynaptic events	187.92	7.23379e-05	0.0239094
Nerve growth factor pathway (NGF)	R-HSA-112315 TRANSMISSION ACROSS CHEMICAL SYNAPSES	R-HSA-442755 Activation of NMDA receptor and postsynaptic events	187.92	7.23379e-05	0.0239094
PTEN dependent cell cycle arrest and apoptosis	R-HSA-112315 TRANSMISSION ACROSS CHEMICAL SYNAPSES	R-HSA-442755 Activation of NMDA receptor and postsynaptic events	187.92	7.23379e-05	0.0239094
Links between Pyk2 and Map Kinases	R-HSA-112315 TRANSMISSION ACROSS CHEMICAL SYNAPSES	R-HSA-399721 Glutamate binding activation of AMPA receptors and synaptic plasticity	187.635	7.10346e-05	0.0235525
Phospholipids as signalling intermediaries	R-HSA-112315 TRANSMISSION ACROSS CHEMICAL SYNAPSES	R-HSA-399721 Glutamate binding activation of AMPA receptors and synaptic plasticity	187.635	7.10346e-05	0.0235525
Integrin Signaling Pathway	R-HSA-112315 TRANSMISSION ACROSS CHEMICAL SYNAPSES	R-HSA-442755 Activation of NMDA receptor and postsynaptic events	186.369	1.48673e-08	1.15779e-05
Thrombin signaling and protease-activated receptors	R-HSA-112315 TRANSMISSION ACROSS CHEMICAL SYNAPSES	R-HSA-977443 GABA receptor activation	183.128	2.55432e-10	2.67089e-07
Growth Hormone Signaling Pathway	R-HSA-112315 TRANSMISSION ACROSS CHEMICAL SYNAPSES	R-HSA-399721 Glutamate binding activation of AMPA receptors and synaptic plasticity	180.415	7.64771e-05	0.0251329
MAPKinase Signaling Pathway	R-HSA-112315 TRANSMISSION ACROSS CHEMICAL SYNAPSES	R-HSA-442755 Activation of NMDA receptor and postsynaptic events	179.725	0	0
Thrombin signaling and protease-activated receptors	R-HSA-112315 TRANSMISSION ACROSS CHEMICAL SYNAPSES	R-HSA-451326 Activation of kainate receptors upon glutamate binding	178.363	1.12968e-06	0.000590155
Activation of Csk by cAMP-dependent Protein Kinase Inhibits Signaling through the T Cell Receptor	R-HSA-112315 TRANSMISSION ACROSS CHEMICAL SYNAPSES	R-HSA-977443 GABA receptor activation	177.978	1.18425e-06	0.000616257
Aspirin Blocks Signaling Pathway Involved in Platelet Activation	R-HSA-112315 TRANSMISSION ACROSS CHEMICAL SYNAPSES	R-HSA-977443 GABA receptor activation	177.978	1.18425e-06	0.000616257
CXCR4 Signaling Pathway	R-HSA-112315 TRANSMISSION ACROSS CHEMICAL SYNAPSES	R-HSA-451326 Activation of kainate receptors upon glutamate binding	177.679	7.88994e-05	0.0258106
EPO Signaling Pathway	R-HSA-112315 TRANSMISSION ACROSS CHEMICAL SYNAPSES	R-HSA-442755 Activation of NMDA receptor and postsynaptic events	176.863	8.08124e-05	0.026372
VEGF, Hypoxia, and Angiogenesis	R-HSA-112315 TRANSMISSION ACROSS CHEMICAL SYNAPSES	R-HSA-399721 Glutamate binding activation of AMPA receptors and synaptic plasticity	173.73	8.21187e-05	0.0267461
Keratinocyte Differentiation	R-HSA-112315 TRANSMISSION ACROSS CHEMICAL SYNAPSES	R-HSA-399721 Glutamate binding activation of AMPA receptors and synaptic plasticity	170.401	1.30075e-06	0.000672352
Neuropeptides VIP and PACAP inhibit the apoptosis of activated T cells	R-HSA-112315 TRANSMISSION ACROSS CHEMICAL SYNAPSES	R-HSA-451326 Activation of kainate receptors upon glutamate binding	169.951	8.5731e-05	0.0277695
T Cell Receptor Signaling Pathway	R-HSA-112315 TRANSMISSION ACROSS CHEMICAL SYNAPSES	R-HSA-442755 Activation of NMDA receptor and postsynaptic events	162.462	2.47938e-08	1.83813e-05
EGF Signaling Pathway	R-HSA-112315 TRANSMISSION ACROSS CHEMICAL SYNAPSES	R-HSA-399721 Glutamate binding activation of AMPA receptors and synaptic plasticity	161.743	9.39989e-05	0.0301267
PKC-catalyzed phosphorylation of inhibitory phosphoprotein of myosin phosphatase	R-HSA-112315 TRANSMISSION ACROSS CHEMICAL SYNAPSES	R-HSA-399721 Glutamate binding activation of AMPA receptors and synaptic plasticity	161.743	9.39989e-05	0.0301267
CXCR4 Signaling Pathway	R-HSA-112315 TRANSMISSION ACROSS CHEMICAL SYNAPSES	R-HSA-977443 GABA receptor activation	161.022	1.55438e-06	0.000791425
Signaling Pathway from G-Protein Families	R-HSA-112315 TRANSMISSION ACROSS CHEMICAL SYNAPSES	R-HSA-977443 GABA receptor activation	158.496	2.76732e-08	2.02837e-05
IGF-1 Signaling Pathway	R-HSA-112315 TRANSMISSION ACROSS CHEMICAL SYNAPSES	R-HSA-442755 Activation of NMDA receptor and postsynaptic events	158.24	9.91555e-05	0.0316078
Trefoil Factors Initiate Mucosal Healing	R-HSA-112315 TRANSMISSION ACROSS CHEMICAL SYNAPSES	R-HSA-442755 Activation of NMDA receptor and postsynaptic events	158.24	9.91555e-05	0.0316078
Angiotensin II mediated activation of JNK Pathway via Pyk2 dependent signaling	R-HSA-112315 TRANSMISSION ACROSS CHEMICAL SYNAPSES	R-HSA-399721 Glutamate binding activation of AMPA receptors and synaptic plasticity	156.349	0.000100237	0.0318918
Links between Pyk2 and Map Kinases	R-HSA-112315 TRANSMISSION ACROSS CHEMICAL SYNAPSES	R-HSA-451326 Activation of kainate receptors upon glutamate binding	156.349	0.000100237	0.0318918
PDGF Signaling Pathway	R-HSA-112315 TRANSMISSION ACROSS CHEMICAL SYNAPSES	R-HSA-399721 Glutamate binding activation of AMPA receptors and synaptic plasticity	156.349	0.000100237	0.0318918
How Progesterone Initiates Oocyte Membrane	R-HSA-112315 TRANSMISSION ACROSS CHEMICAL SYNAPSES	R-HSA-977443 GABA receptor activation	153.21	3.13412e-08	2.26988e-05
BCR Signaling Pathway	R-HSA-112315 TRANSMISSION ACROSS CHEMICAL SYNAPSES	R-HSA-399721 Glutamate binding activation of AMPA receptors and synaptic plasticity	151.303	0.000106674	0.0336888
Signaling Pathway from G-Protein Families	R-HSA-112315 TRANSMISSION ACROSS CHEMICAL SYNAPSES	R-HSA-399721 Glutamate binding activation of AMPA receptors and synaptic plasticity	151.303	0.000106674	0.0336888
Control of skeletal myogenesis by HDAC & calcium/calmodulin-dependent kinase (CaMK)	R-HSA-112315 TRANSMISSION ACROSS CHEMICAL SYNAPSES	R-HSA-451326 Activation of kainate receptors upon glutamate binding	150.333	0.000107911	0.0340474
Erk1/Erk2 Mapk Signaling pathway	R-HSA-112315 TRANSMISSION ACROSS CHEMICAL SYNAPSES	R-HSA-451326 Activation of kainate receptors upon glutamate binding	150.333	0.000107911	0.0340474
Ceramide Signaling Pathway	R-HSA-112315 TRANSMISSION ACROSS CHEMICAL SYNAPSES	R-HSA-442755 Activation of NMDA receptor and postsynaptic events	150.326	0.000109023	0.0343335
IL 2 signaling pathway	R-HSA-112315 TRANSMISSION ACROSS CHEMICAL SYNAPSES	R-HSA-442755 Activation of NMDA receptor and postsynaptic events	150.326	0.000109023	0.0343335
IL 6 signaling pathway	R-HSA-112315 TRANSMISSION ACROSS CHEMICAL SYNAPSES	R-HSA-442755 Activation of NMDA receptor and postsynaptic events	150.326	0.000109023	0.0343335
Insulin Signaling Pathway	R-HSA-112315 TRANSMISSION ACROSS CHEMICAL SYNAPSES	R-HSA-442755 Activation of NMDA receptor and postsynaptic events	150.326	0.000109023	0.0343335
Actions of Nitric Oxide in the Heart	R-HSA-112315 TRANSMISSION ACROSS CHEMICAL SYNAPSES	R-HSA-451326 Activation of kainate receptors upon glutamate binding	144.763	0.000115865	0.0362042
Inhibition of Cellular Proliferation by Gleevec	R-HSA-112315 TRANSMISSION ACROSS CHEMICAL SYNAPSES	R-HSA-442755 Activation of NMDA receptor and postsynaptic events	143.165	0.000119353	0.0371785
Ras Signaling Pathway	R-HSA-112315 TRANSMISSION ACROSS CHEMICAL SYNAPSES	R-HSA-442755 Activation of NMDA receptor and postsynaptic events	143.165	0.000119353	0.0371785
Corticosteroids and cardioprotection	R-HSA-112315 TRANSMISSION ACROSS CHEMICAL SYNAPSES	R-HSA-977443 GABA receptor activation	138.248	0.000130669	0.0403591
Regulation of eIF4e and p70 S6 Kinase	R-HSA-112315 TRANSMISSION ACROSS CHEMICAL SYNAPSES	R-HSA-442755 Activation of NMDA receptor and postsynaptic events	136.655	0.000130146	0.0402097
TPO Signaling Pathway	R-HSA-112315 TRANSMISSION ACROSS CHEMICAL SYNAPSES	R-HSA-442755 Activation of NMDA receptor and postsynaptic events	136.655	0.000130146	0.0402097
Signaling of Hepatocyte Growth Factor Receptor	R-HSA-112315 TRANSMISSION ACROSS CHEMICAL SYNAPSES	R-HSA-442755 Activation of NMDA receptor and postsynaptic events	136.098	2.41843e-06	0.00118711
Thrombin signaling and protease-activated receptors	R-HSA-112315 TRANSMISSION ACROSS CHEMICAL SYNAPSES	R-HSA-399721 Glutamate binding activation of AMPA receptors and synaptic plasticity	134.002	0.000134402	0.0413845
IL-2 Receptor Beta Chain in T cell Activation	R-HSA-112315 TRANSMISSION ACROSS CHEMICAL SYNAPSES	R-HSA-442755 Activation of NMDA receptor and postsynaptic events	132.208	2.62445e-06	0.00127948
Angiotensin II mediated activation of JNK Pathway via Pyk2 dependent signaling	R-HSA-112315 TRANSMISSION ACROSS CHEMICAL SYNAPSES	R-HSA-451326 Activation of kainate receptors upon glutamate binding	130.28	0.000141404	0.0433215
BCR Signaling Pathway	R-HSA-112315 TRANSMISSION ACROSS CHEMICAL SYNAPSES	R-HSA-451326 Activation of kainate receptors upon glutamate binding	126.075	0.000150476	0.0459046
How Progesterone Initiates Oocyte Membrane	R-HSA-112315 TRANSMISSION ACROSS CHEMICAL SYNAPSES	R-HSA-451326 Activation of kainate receptors upon glutamate binding	122.133	0.000159826	0.0484991
Regulation And Function Of ChREBP in Liver	R-HSA-112315 TRANSMISSION ACROSS CHEMICAL SYNAPSES	R-HSA-442755 Activation of NMDA receptor and postsynaptic events	121.764	3.31151e-06	0.00158292
PKC-catalyzed phosphorylation of inhibitory phosphoprotein of myosin phosphatase	R-HSA-112315 TRANSMISSION ACROSS CHEMICAL SYNAPSES	R-HSA-977443 GABA receptor activation	120.752	3.43602e-06	0.00163814
Keratinocyte Differentiation	R-HSA-112315 TRANSMISSION ACROSS CHEMICAL SYNAPSES	R-HSA-442755 Activation of NMDA receptor and postsynaptic events	107.596	4.70421e-06	0.00216462
Bioactive Peptide Induced Signaling Pathway	R-HSA-112315 TRANSMISSION ACROSS CHEMICAL SYNAPSES	R-HSA-977443 GABA receptor activation	88.96	8.09467e-06	0.00348883
Mechanism of Gene Regulation by Peroxisome Proliferators via PPARa(alpha)	R-HSA-112315 TRANSMISSION ACROSS CHEMICAL SYNAPSES	R-HSA-442755 Activation of NMDA receptor and postsynaptic events	82.6001	1.0011e-05	0.00423479
Agrin in Postsynaptic Differentiation	R-HSA-1227986 SIGNALING BY ERBB2	R-HSA-1358803 Downregulation of ERBB2 ERBB3 signaling	355.412	2.27181e-05	0.00874074
Dicer Pathway	R-HSA-1257604 PIP3 ACTIVATES AKT SIGNALING,R-HSA-1280218 ADAPTIVE IMMUNE SYSTEM	R-HSA-1168372 Downstream signaling events of B Cell Receptor BCR	1352.83	3.98901e-10	4.05283e-07
AKT Signaling Pathway	R-HSA-1257604 PIP3 ACTIVATES AKT SIGNALING,R-HSA-1280218 ADAPTIVE IMMUNE SYSTEM	R-HSA-1168372 Downstream signaling events of B Cell Receptor BCR	628.1	9.53326e-31	3.46724e-27
Neuroregulin receptor degredation protein-1 Controls ErbB3 receptor recycling	R-HSA-1257604 PIP3 ACTIVATES AKT SIGNALING,R-HSA-1280218 ADAPTIVE IMMUNE SYSTEM	R-HSA-1168372 Downstream signaling events of B Cell Receptor BCR	504.388	2.68513e-07	0.000159159
Activation of PKC through G protein coupled receptor	R-HSA-1257604 PIP3 ACTIVATES AKT SIGNALING,R-HSA-1280218 ADAPTIVE IMMUNE SYSTEM	R-HSA-1168372 Downstream signaling events of B Cell Receptor BCR	450.929	2.77915e-09	2.43539e-06
Phospholipase C Signaling Pathway	R-HSA-1257604 PIP3 ACTIVATES AKT SIGNALING,R-HSA-1280218 ADAPTIVE IMMUNE SYSTEM	R-HSA-1168372 Downstream signaling events of B Cell Receptor BCR	425.196	2.9415e-11	3.58992e-08
Influence of Ras and Rho proteins on G1 to S Transition	R-HSA-1257604 PIP3 ACTIVATES AKT SIGNALING,R-HSA-1280218 ADAPTIVE IMMUNE SYSTEM	R-HSA-1168372 Downstream signaling events of B Cell Receptor BCR	418.704	2.84949e-29	1.01072e-25
PTEN dependent cell cycle arrest and apoptosis	R-HSA-1257604 PIP3 ACTIVATES AKT SIGNALING,R-HSA-1280218 ADAPTIVE IMMUNE SYSTEM	R-HSA-1168372 Downstream signaling events of B Cell Receptor BCR	348.226	5.44009e-15	1.40021e-11
Double Stranded RNA Induced Gene Expression	R-HSA-1257604 PIP3 ACTIVATES AKT SIGNALING,R-HSA-1280218 ADAPTIVE IMMUNE SYSTEM	R-HSA-1168372 Downstream signaling events of B Cell Receptor BCR	340.151	5.8662e-11	6.83918e-08
Regulation of Splicing through Sam68	R-HSA-1257604 PIP3 ACTIVATES AKT SIGNALING,R-HSA-1280218 ADAPTIVE IMMUNE SYSTEM	R-HSA-1168372 Downstream signaling events of B Cell Receptor BCR	336.253	5.35831e-07	0.000298818
Human Cytomegalovirus and Map Kinase Pathways	R-HSA-1257604 PIP3 ACTIVATES AKT SIGNALING,R-HSA-1280218 ADAPTIVE IMMUNE SYSTEM	R-HSA-1168372 Downstream signaling events of B Cell Receptor BCR	307.703	3.43059e-14	7.05667e-11
Cadmium induces DNA synthesis and proliferation in macrophages	R-HSA-1257604 PIP3 ACTIVATES AKT SIGNALING,R-HSA-1280218 ADAPTIVE IMMUNE SYSTEM	R-HSA-1168372 Downstream signaling events of B Cell Receptor BCR	267.656	6.38378e-14	1.1911e-10
CD40L Signaling Pathway	R-HSA-1257604 PIP3 ACTIVATES AKT SIGNALING,R-HSA-1280218 ADAPTIVE IMMUNE SYSTEM	R-HSA-1168372 Downstream signaling events of B Cell Receptor BCR	256.592	2.04847e-12	3.06678e-09
g-Secretase mediated ErbB4 Signaling Pathway	R-HSA-1257604 PIP3 ACTIVATES AKT SIGNALING,R-HSA-1280218 ADAPTIVE IMMUNE SYSTEM	R-HSA-1168372 Downstream signaling events of B Cell Receptor BCR	252.185	9.35621e-07	0.000497713
Regulation of eIF4e and p70 S6 Kinase	R-HSA-1257604 PIP3 ACTIVATES AKT SIGNALING,R-HSA-1280218 ADAPTIVE IMMUNE SYSTEM	R-HSA-1168372 Downstream signaling events of B Cell Receptor BCR	250.201	0	0
Trka Receptor Signaling Pathway	R-HSA-1257604 PIP3 ACTIVATES AKT SIGNALING,R-HSA-1280218 ADAPTIVE IMMUNE SYSTEM	R-HSA-1168372 Downstream signaling events of B Cell Receptor BCR	242.957	1.83541e-10	1.98001e-07
Ras Signaling Pathway	R-HSA-1257604 PIP3 ACTIVATES AKT SIGNALING,R-HSA-1280218 ADAPTIVE IMMUNE SYSTEM	R-HSA-1168372 Downstream signaling events of B Cell Receptor BCR	223.841	1.40998e-14	3.31853e-11
Role of Erk5 in Neuronal Survival	R-HSA-1257604 PIP3 ACTIVATES AKT SIGNALING,R-HSA-1280218 ADAPTIVE IMMUNE SYSTEM	R-HSA-1168372 Downstream signaling events of B Cell Receptor BCR	218.984	6.77236e-14	1.25081e-10
Trefoil Factors Initiate Mucosal Healing	R-HSA-1257604 PIP3 ACTIVATES AKT SIGNALING,R-HSA-1280218 ADAPTIVE IMMUNE SYSTEM	R-HSA-1168372 Downstream signaling events of B Cell Receptor BCR	213.01	3.35287e-14	6.91097e-11
CBL mediated ligand-induced downregulation of EGF receptors	R-HSA-1257604 PIP3 ACTIVATES AKT SIGNALING,R-HSA-1280218 ADAPTIVE IMMUNE SYSTEM	R-HSA-1168372 Downstream signaling events of B Cell Receptor BCR	212.584	2.97535e-10	3.08701e-07
Acetylation and Deacetylation of RelA in The Nucleus	R-HSA-1257604 PIP3 ACTIVATES AKT SIGNALING,R-HSA-1280218 ADAPTIVE IMMUNE SYSTEM	R-HSA-1168372 Downstream signaling events of B Cell Receptor BCR	205.267	5.43798e-12	7.48792e-09
Stat3 Signaling Pathway	R-HSA-1257604 PIP3 ACTIVATES AKT SIGNALING,R-HSA-1280218 ADAPTIVE IMMUNE SYSTEM	R-HSA-1168372 Downstream signaling events of B Cell Receptor BCR	201.745	1.49367e-06	0.00076148
The Co-Stimulatory Signal During T-cell Activation	R-HSA-1257604 PIP3 ACTIVATES AKT SIGNALING,R-HSA-1280218 ADAPTIVE IMMUNE SYSTEM	R-HSA-1168372 Downstream signaling events of B Cell Receptor BCR	200.732	1.40554e-13	2.47309e-10
Insulin Signaling Pathway	R-HSA-1257604 PIP3 ACTIVATES AKT SIGNALING,R-HSA-1280218 ADAPTIVE IMMUNE SYSTEM	R-HSA-1168372 Downstream signaling events of B Cell Receptor BCR	197.792	4.69624e-14	9.15365e-11
Erythropoietin mediated neuroprotection through NF-kB	R-HSA-1257604 PIP3 ACTIVATES AKT SIGNALING,R-HSA-1280218 ADAPTIVE IMMUNE SYSTEM	R-HSA-1168372 Downstream signaling events of B Cell Receptor BCR	193.242	2.59572e-08	1.92012e-05
TNFR2 Signaling Pathway	R-HSA-1257604 PIP3 ACTIVATES AKT SIGNALING,R-HSA-1280218 ADAPTIVE IMMUNE SYSTEM	R-HSA-1168372 Downstream signaling events of B Cell Receptor BCR	186.603	8.35376e-12	1.11957e-08
Skeletal muscle hypertrophy is regulated via AKT/mTOR pathway	R-HSA-1257604 PIP3 ACTIVATES AKT SIGNALING,R-HSA-1280218 ADAPTIVE IMMUNE SYSTEM	R-HSA-1168372 Downstream signaling events of B Cell Receptor BCR	185.288	1.82743e-13	3.14376e-10
CTCF: First Multivalent Nuclear Factor	R-HSA-1257604 PIP3 ACTIVATES AKT SIGNALING,R-HSA-1280218 ADAPTIVE IMMUNE SYSTEM	R-HSA-1168372 Downstream signaling events of B Cell Receptor BCR	184.603	1.68754e-14	3.87192e-11
mTOR Signaling Pathway	R-HSA-1257604 PIP3 ACTIVATES AKT SIGNALING,R-HSA-1280218 ADAPTIVE IMMUNE SYSTEM	R-HSA-1168372 Downstream signaling events of B Cell Receptor BCR	184.603	1.68754e-14	3.87192e-11
CXCR4 Signaling Pathway	R-HSA-1257604 PIP3 ACTIVATES AKT SIGNALING,R-HSA-1280218 ADAPTIVE IMMUNE SYSTEM	R-HSA-1168372 Downstream signaling events of B Cell Receptor BCR	173.062	1.33227e-15	3.61444e-12
Role of EGF Receptor Transactivation by GPCRs in Cardiac Hypertrophy	R-HSA-1257604 PIP3 ACTIVATES AKT SIGNALING,R-HSA-1280218 ADAPTIVE IMMUNE SYSTEM	R-HSA-1168372 Downstream signaling events of B Cell Receptor BCR	171.05	1.24536e-11	1.60785e-08
The IGF-1 Receptor and Longevity	R-HSA-1257604 PIP3 ACTIVATES AKT SIGNALING,R-HSA-1280218 ADAPTIVE IMMUNE SYSTEM	R-HSA-1168372 Downstream signaling events of B Cell Receptor BCR	170.061	6.90905e-10	6.70407e-07
ER?associated degradation (ERAD) Pathway	R-HSA-1257604 PIP3 ACTIVATES AKT SIGNALING,R-HSA-1280218 ADAPTIVE IMMUNE SYSTEM	R-HSA-1168372 Downstream signaling events of B Cell Receptor BCR	167.163	0.000134595	0.0414251
Growth Hormone Signaling Pathway	R-HSA-1257604 PIP3 ACTIVATES AKT SIGNALING,R-HSA-1280218 ADAPTIVE IMMUNE SYSTEM	R-HSA-1168372 Downstream signaling events of B Cell Receptor BCR	164.921	0	0
ATM Signaling Pathway	R-HSA-1257604 PIP3 ACTIVATES AKT SIGNALING,R-HSA-1280218 ADAPTIVE IMMUNE SYSTEM	R-HSA-1168372 Downstream signaling events of B Cell Receptor BCR	157.889	1.81901e-11	2.28814e-08
Multiple antiapoptotic pathways from IGF-1R signaling lead to BAD phosphorylation	R-HSA-1257604 PIP3 ACTIVATES AKT SIGNALING,R-HSA-1280218 ADAPTIVE IMMUNE SYSTEM	R-HSA-1168372 Downstream signaling events of B Cell Receptor BCR	150.539	4.88054e-13	7.91458e-10
Transcription factor CREB and its extracellular signals	R-HSA-1257604 PIP3 ACTIVATES AKT SIGNALING,R-HSA-1280218 ADAPTIVE IMMUNE SYSTEM	R-HSA-1168372 Downstream signaling events of B Cell Receptor BCR	145.729	0	0
The 4-1BB-dependent immune response	R-HSA-1257604 PIP3 ACTIVATES AKT SIGNALING,R-HSA-1280218 ADAPTIVE IMMUNE SYSTEM	R-HSA-1168372 Downstream signaling events of B Cell Receptor BCR	141.713	1.41666e-09	1.2975e-06
IGF-1 Signaling Pathway	R-HSA-1257604 PIP3 ACTIVATES AKT SIGNALING,R-HSA-1280218 ADAPTIVE IMMUNE SYSTEM	R-HSA-1168372 Downstream signaling events of B Cell Receptor BCR	136.833	3.61474e-11	4.35857e-08
Corticosteroids and cardioprotection	R-HSA-1257604 PIP3 ACTIVATES AKT SIGNALING,R-HSA-1280218 ADAPTIVE IMMUNE SYSTEM	R-HSA-1168372 Downstream signaling events of B Cell Receptor BCR	130.809	1.9567e-09	1.75705e-06
Sprouty regulation of tyrosine kinase signals	R-HSA-1257604 PIP3 ACTIVATES AKT SIGNALING,R-HSA-1280218 ADAPTIVE IMMUNE SYSTEM	R-HSA-1168372 Downstream signaling events of B Cell Receptor BCR	130.809	1.9567e-09	1.75705e-06
Telomeres, Telomerase, Cellular Aging, and Immortality	R-HSA-1257604 PIP3 ACTIVATES AKT SIGNALING,R-HSA-1280218 ADAPTIVE IMMUNE SYSTEM	R-HSA-1168372 Downstream signaling events of B Cell Receptor BCR	130.809	1.9567e-09	1.75705e-06
Signaling of Hepatocyte Growth Factor Receptor	R-HSA-1257604 PIP3 ACTIVATES AKT SIGNALING,R-HSA-1280218 ADAPTIVE IMMUNE SYSTEM	R-HSA-1168372 Downstream signaling events of B Cell Receptor BCR	129.705	0	0
Role of ERBB2 in Signal Transduction and Oncology	R-HSA-1257604 PIP3 ACTIVATES AKT SIGNALING,R-HSA-1280218 ADAPTIVE IMMUNE SYSTEM	R-HSA-1168372 Downstream signaling events of B Cell Receptor BCR	128.279	4.95792e-11	5.88971e-08
Phosphorylation of MEK1 by cdk5/p35 down regulates the MAP kinase pathway	R-HSA-1257604 PIP3 ACTIVATES AKT SIGNALING,R-HSA-1280218 ADAPTIVE IMMUNE SYSTEM	R-HSA-1168372 Downstream signaling events of B Cell Receptor BCR	126.084	4.37171e-06	0.00202602
Keratinocyte Differentiation	R-HSA-1257604 PIP3 ACTIVATES AKT SIGNALING,R-HSA-1280218 ADAPTIVE IMMUNE SYSTEM	R-HSA-1168372 Downstream signaling events of B Cell Receptor BCR	125.084	0	0
T Cell Receptor Signaling Pathway	R-HSA-1257604 PIP3 ACTIVATES AKT SIGNALING,R-HSA-1280218 ADAPTIVE IMMUNE SYSTEM	R-HSA-1168372 Downstream signaling events of B Cell Receptor BCR	121.097	0	0
NF-kB Signaling Pathway	R-HSA-1257604 PIP3 ACTIVATES AKT SIGNALING,R-HSA-1280218 ADAPTIVE IMMUNE SYSTEM	R-HSA-1168372 Downstream signaling events of B Cell Receptor BCR	120.731	6.68636e-11	7.73755e-08
Inactivation of Gsk3 by AKT causes accumulation of b-catenin in Alveolar Macrophages	R-HSA-1257604 PIP3 ACTIVATES AKT SIGNALING,R-HSA-1280218 ADAPTIVE IMMUNE SYSTEM	R-HSA-1168372 Downstream signaling events of B Cell Receptor BCR	120.423	1.68132e-12	2.55136e-09
Phospholipids as signalling intermediaries	R-HSA-1257604 PIP3 ACTIVATES AKT SIGNALING,R-HSA-1280218 ADAPTIVE IMMUNE SYSTEM	R-HSA-1168372 Downstream signaling events of B Cell Receptor BCR	120.423	1.68132e-12	2.55136e-09
Erk and PI-3 Kinase Are Necessary for Collagen Binding in Corneal Epithelia	R-HSA-1257604 PIP3 ACTIVATES AKT SIGNALING,R-HSA-1280218 ADAPTIVE IMMUNE SYSTEM	R-HSA-1168372 Downstream signaling events of B Cell Receptor BCR	114.021	8.89073e-11	1.00615e-07
Chaperones modulate interferon Signaling Pathway	R-HSA-1257604 PIP3 ACTIVATES AKT SIGNALING,R-HSA-1280218 ADAPTIVE IMMUNE SYSTEM	R-HSA-1168372 Downstream signaling events of B Cell Receptor BCR	113.364	3.52346e-09	3.05826e-06
B Cell Survival Pathway	R-HSA-1257604 PIP3 ACTIVATES AKT SIGNALING,R-HSA-1280218 ADAPTIVE IMMUNE SYSTEM	R-HSA-1168372 Downstream signaling events of B Cell Receptor BCR	112.715	1.41479e-07	8.85674e-05
Role of nicotinic acetylcholine receptors in the regulation of apoptosis	R-HSA-1257604 PIP3 ACTIVATES AKT SIGNALING,R-HSA-1280218 ADAPTIVE IMMUNE SYSTEM	R-HSA-1168372 Downstream signaling events of B Cell Receptor BCR	112.715	1.41479e-07	8.85674e-05
TNF/Stress Related Signaling	R-HSA-1257604 PIP3 ACTIVATES AKT SIGNALING,R-HSA-1280218 ADAPTIVE IMMUNE SYSTEM	R-HSA-1168372 Downstream signaling events of B Cell Receptor BCR	108.018	1.16633e-10	1.29869e-07
IL-7 Signal Transduction	R-HSA-1257604 PIP3 ACTIVATES AKT SIGNALING,R-HSA-1280218 ADAPTIVE IMMUNE SYSTEM	R-HSA-1168372 Downstream signaling events of B Cell Receptor BCR	104.043	1.84575e-07	0.000113112
Tumor Suppressor Arf Inhibits Ribosomal Biogenesis	R-HSA-1257604 PIP3 ACTIVATES AKT SIGNALING,R-HSA-1280218 ADAPTIVE IMMUNE SYSTEM	R-HSA-1168372 Downstream signaling events of B Cell Receptor BCR	104.043	1.84575e-07	0.000113112
Regulation of BAD phosphorylation	R-HSA-1257604 PIP3 ACTIVATES AKT SIGNALING,R-HSA-1280218 ADAPTIVE IMMUNE SYSTEM	R-HSA-1168372 Downstream signaling events of B Cell Receptor BCR	102.616	1.5122e-10	1.65355e-07
Oxidative Stress Induced Gene Expression Via Nrf2	R-HSA-1257604 PIP3 ACTIVATES AKT SIGNALING,R-HSA-1280218 ADAPTIVE IMMUNE SYSTEM	R-HSA-1168372 Downstream signaling events of B Cell Receptor BCR	100.864	7.544e-06	0.00328389
EGF Signaling Pathway	R-HSA-1257604 PIP3 ACTIVATES AKT SIGNALING,R-HSA-1280218 ADAPTIVE IMMUNE SYSTEM	R-HSA-1168372 Downstream signaling events of B Cell Receptor BCR	100.345	4.91474e-12	6.81887e-09
Regulation And Function Of ChREBP in Liver	R-HSA-1257604 PIP3 ACTIVATES AKT SIGNALING,R-HSA-1280218 ADAPTIVE IMMUNE SYSTEM	R-HSA-1168372 Downstream signaling events of B Cell Receptor BCR	97.9001	0	0
Nerve growth factor pathway (NGF)	R-HSA-1257604 PIP3 ACTIVATES AKT SIGNALING,R-HSA-1280218 ADAPTIVE IMMUNE SYSTEM	R-HSA-1168372 Downstream signaling events of B Cell Receptor BCR	96.6094	2.36752e-07	0.00014235
Hypoxia and p53 in the Cardiovascular system	R-HSA-1257604 PIP3 ACTIVATES AKT SIGNALING,R-HSA-1280218 ADAPTIVE IMMUNE SYSTEM	R-HSA-1168372 Downstream signaling events of B Cell Receptor BCR	94.4654	7.59122e-09	6.20785e-06
Inhibition of Cellular Proliferation by Gleevec	R-HSA-1257604 PIP3 ACTIVATES AKT SIGNALING,R-HSA-1280218 ADAPTIVE IMMUNE SYSTEM	R-HSA-1168372 Downstream signaling events of B Cell Receptor BCR	94.4654	7.59122e-09	6.20785e-06
NFkB activation by Nontypeable Hemophilus influenzae	R-HSA-1257604 PIP3 ACTIVATES AKT SIGNALING,R-HSA-1280218 ADAPTIVE IMMUNE SYSTEM	R-HSA-1168372 Downstream signaling events of B Cell Receptor BCR	94.4654	7.59122e-09	6.20785e-06
Erk1/Erk2 Mapk Signaling pathway	R-HSA-1257604 PIP3 ACTIVATES AKT SIGNALING,R-HSA-1280218 ADAPTIVE IMMUNE SYSTEM	R-HSA-1168372 Downstream signaling events of B Cell Receptor BCR	93.2839	2.46303e-10	2.5862e-07
TPO Signaling Pathway	R-HSA-1257604 PIP3 ACTIVATES AKT SIGNALING,R-HSA-1280218 ADAPTIVE IMMUNE SYSTEM	R-HSA-1168372 Downstream signaling events of B Cell Receptor BCR	89.492	9.56549e-09	7.68769e-06
mCalpain and friends in Cell motility	R-HSA-1257604 PIP3 ACTIVATES AKT SIGNALING,R-HSA-1280218 ADAPTIVE IMMUNE SYSTEM	R-HSA-1168372 Downstream signaling events of B Cell Receptor BCR	85.016	1.19276e-08	9.43875e-06
Ras-Independent pathway in NK cell-mediated cytotoxicity	R-HSA-1257604 PIP3 ACTIVATES AKT SIGNALING,R-HSA-1280218 ADAPTIVE IMMUNE SYSTEM	R-HSA-1168372 Downstream signaling events of B Cell Receptor BCR	84.5303	3.73093e-07	0.000214376
Roles of b-arrestin-dependent Recruitment of Src Kinases in GPCR Signaling	R-HSA-1257604 PIP3 ACTIVATES AKT SIGNALING,R-HSA-1280218 ADAPTIVE IMMUNE SYSTEM	R-HSA-1168372 Downstream signaling events of B Cell Receptor BCR	84.0503	1.19486e-05	0.004945
TACI and BCMA stimulation of B cell immune responses	R-HSA-1257604 PIP3 ACTIVATES AKT SIGNALING,R-HSA-1280218 ADAPTIVE IMMUNE SYSTEM	R-HSA-1168372 Downstream signaling events of B Cell Receptor BCR	84.0503	1.19486e-05	0.004945
Fc Epsilon Receptor I Signaling in Mast Cells	R-HSA-1257604 PIP3 ACTIVATES AKT SIGNALING,R-HSA-1280218 ADAPTIVE IMMUNE SYSTEM	R-HSA-1168372 Downstream signaling events of B Cell Receptor BCR	80.268	1.91596e-11	2.39957e-08
PDGF Signaling Pathway	R-HSA-1257604 PIP3 ACTIVATES AKT SIGNALING,R-HSA-1280218 ADAPTIVE IMMUNE SYSTEM	R-HSA-1168372 Downstream signaling events of B Cell Receptor BCR	78.9271	5.86636e-10	5.7535e-07
IL-2 Receptor Beta Chain in T cell Activation	R-HSA-1257604 PIP3 ACTIVATES AKT SIGNALING,R-HSA-1280218 ADAPTIVE IMMUNE SYSTEM	R-HSA-1168372 Downstream signaling events of B Cell Receptor BCR	77.6774	2.33803e-11	2.89209e-08
Role of PI3K subunit p85 in regulation of Actin Organization and Cell Migration	R-HSA-1257604 PIP3 ACTIVATES AKT SIGNALING,R-HSA-1280218 ADAPTIVE IMMUNE SYSTEM	R-HSA-1168372 Downstream signaling events of B Cell Receptor BCR	77.5836	1.46733e-05	0.005962
p53 Signaling Pathway	R-HSA-1257604 PIP3 ACTIVATES AKT SIGNALING,R-HSA-1280218 ADAPTIVE IMMUNE SYSTEM	R-HSA-1168372 Downstream signaling events of B Cell Receptor BCR	77.5836	1.46733e-05	0.005962
Apoptotic Signaling in Response to DNA Damage	R-HSA-1257604 PIP3 ACTIVATES AKT SIGNALING,R-HSA-1280218 ADAPTIVE IMMUNE SYSTEM	R-HSA-1168372 Downstream signaling events of B Cell Receptor BCR	75.1355	5.60648e-07	0.000311016
Aspirin Blocks Signaling Pathway Involved in Platelet Activation	R-HSA-1257604 PIP3 ACTIVATES AKT SIGNALING,R-HSA-1280218 ADAPTIVE IMMUNE SYSTEM	R-HSA-1168372 Downstream signaling events of B Cell Receptor BCR	75.1355	5.60648e-07	0.000311016
Ceramide Signaling Pathway	R-HSA-1257604 PIP3 ACTIVATES AKT SIGNALING,R-HSA-1280218 ADAPTIVE IMMUNE SYSTEM	R-HSA-1168372 Downstream signaling events of B Cell Receptor BCR	75.1355	5.60648e-07	0.000311016
Control of skeletal myogenesis by HDAC & calcium/calmodulin-dependent kinase (CaMK)	R-HSA-1257604 PIP3 ACTIVATES AKT SIGNALING,R-HSA-1280218 ADAPTIVE IMMUNE SYSTEM	R-HSA-1168372 Downstream signaling events of B Cell Receptor BCR	73.9232	2.19027e-08	1.64321e-05
fMLP induced chemokine gene expression in HMC-1 cells	R-HSA-1257604 PIP3 ACTIVATES AKT SIGNALING,R-HSA-1280218 ADAPTIVE IMMUNE SYSTEM	R-HSA-1168372 Downstream signaling events of B Cell Receptor BCR	73.287	8.66424e-10	8.29889e-07
CCR3 signaling in Eosinophils	R-HSA-1257604 PIP3 ACTIVATES AKT SIGNALING,R-HSA-1280218 ADAPTIVE IMMUNE SYSTEM	R-HSA-1168372 Downstream signaling events of B Cell Receptor BCR	71.1798	6.77081e-07	0.000369681
Rac 1 cell motility signaling pathway	R-HSA-1257604 PIP3 ACTIVATES AKT SIGNALING,R-HSA-1280218 ADAPTIVE IMMUNE SYSTEM	R-HSA-1168372 Downstream signaling events of B Cell Receptor BCR	71.1798	6.77081e-07	0.000369681
Agrin in Postsynaptic Differentiation	R-HSA-1257604 PIP3 ACTIVATES AKT SIGNALING,R-HSA-1280218 ADAPTIVE IMMUNE SYSTEM	R-HSA-1168372 Downstream signaling events of B Cell Receptor BCR	70.7586	1.04315e-09	9.8321e-07
Toll-Like Receptor Pathway	R-HSA-1257604 PIP3 ACTIVATES AKT SIGNALING,R-HSA-1280218 ADAPTIVE IMMUNE SYSTEM	R-HSA-1168372 Downstream signaling events of B Cell Receptor BCR	66.1913	1.48655e-09	1.35718e-06
Neuropeptides VIP and PACAP inhibit the apoptosis of activated T cells	R-HSA-1257604 PIP3 ACTIVATES AKT SIGNALING,R-HSA-1280218 ADAPTIVE IMMUNE SYSTEM	R-HSA-1168372 Downstream signaling events of B Cell Receptor BCR	64.3986	9.62708e-07	0.00050996
Role of MAL in Rho-Mediated Activation of SRF	R-HSA-1257604 PIP3 ACTIVATES AKT SIGNALING,R-HSA-1280218 ADAPTIVE IMMUNE SYSTEM	R-HSA-1168372 Downstream signaling events of B Cell Receptor BCR	63.0334	2.52214e-05	0.0095863
Angiotensin II mediated activation of JNK Pathway via Pyk2 dependent signaling	R-HSA-1257604 PIP3 ACTIVATES AKT SIGNALING,R-HSA-1280218 ADAPTIVE IMMUNE SYSTEM	R-HSA-1168372 Downstream signaling events of B Cell Receptor BCR	62.9673	4.44425e-08	3.11643e-05
NFAT and Hypertrophy of the heart (Transcription in the broken heart)	R-HSA-1257604 PIP3 ACTIVATES AKT SIGNALING,R-HSA-1280218 ADAPTIVE IMMUNE SYSTEM	R-HSA-1168372 Downstream signaling events of B Cell Receptor BCR	62.9016	3.93985e-12	5.57807e-09
Induction of apoptosis through DR3 and DR4/5 Death Receptors	R-HSA-1257604 PIP3 ACTIVATES AKT SIGNALING,R-HSA-1280218 ADAPTIVE IMMUNE SYSTEM	R-HSA-1168372 Downstream signaling events of B Cell Receptor BCR	60.7174	5.2251e-08	3.60958e-05
Links between Pyk2 and Map Kinases	R-HSA-1257604 PIP3 ACTIVATES AKT SIGNALING,R-HSA-1280218 ADAPTIVE IMMUNE SYSTEM	R-HSA-1168372 Downstream signaling events of B Cell Receptor BCR	58.7967	1.32933e-06	0.000685361
Signal transduction through IL1R	R-HSA-1257604 PIP3 ACTIVATES AKT SIGNALING,R-HSA-1280218 ADAPTIVE IMMUNE SYSTEM	R-HSA-1168372 Downstream signaling events of B Cell Receptor BCR	58.6227	6.11104e-08	4.15182e-05
Mechanism of Gene Regulation by Peroxisome Proliferators via PPARa(alpha)	R-HSA-1257604 PIP3 ACTIVATES AKT SIGNALING,R-HSA-1280218 ADAPTIVE IMMUNE SYSTEM	R-HSA-1168372 Downstream signaling events of B Cell Receptor BCR	54.2615	1.15203e-11	1.49893e-08
VEGF, Hypoxia, and Angiogenesis	R-HSA-1257604 PIP3 ACTIVATES AKT SIGNALING,R-HSA-1280218 ADAPTIVE IMMUNE SYSTEM	R-HSA-1168372 Downstream signaling events of B Cell Receptor BCR	54.0911	1.79057e-06	0.000901299
IL 2 signaling pathway	R-HSA-1257604 PIP3 ACTIVATES AKT SIGNALING,R-HSA-1280218 ADAPTIVE IMMUNE SYSTEM	R-HSA-1168372 Downstream signaling events of B Cell Receptor BCR	53.078	3.98173e-05	0.0142289
IL 6 signaling pathway	R-HSA-1257604 PIP3 ACTIVATES AKT SIGNALING,R-HSA-1280218 ADAPTIVE IMMUNE SYSTEM	R-HSA-1168372 Downstream signaling events of B Cell Receptor BCR	53.078	3.98173e-05	0.0142289
Cell Cycle: G2/M Checkpoint	R-HSA-1257604 PIP3 ACTIVATES AKT SIGNALING,R-HSA-1280218 ADAPTIVE IMMUNE SYSTEM	R-HSA-1168372 Downstream signaling events of B Cell Receptor BCR	48.0213	5.20994e-05	0.0179651
Bioactive Peptide Induced Signaling Pathway	R-HSA-1257604 PIP3 ACTIVATES AKT SIGNALING,R-HSA-1280218 ADAPTIVE IMMUNE SYSTEM	R-HSA-1168372 Downstream signaling events of B Cell Receptor BCR	47.2182	1.61794e-07	0.000100222
BCR Signaling Pathway	R-HSA-1257604 PIP3 ACTIVATES AKT SIGNALING,R-HSA-1280218 ADAPTIVE IMMUNE SYSTEM	R-HSA-1168372 Downstream signaling events of B Cell Receptor BCR	46.6271	3.056e-06	0.00147164
Signaling Pathway from G-Protein Families	R-HSA-1257604 PIP3 ACTIVATES AKT SIGNALING,R-HSA-1280218 ADAPTIVE IMMUNE SYSTEM	R-HSA-1168372 Downstream signaling events of B Cell Receptor BCR	46.6271	3.056e-06	0.00147164
MAPKinase Signaling Pathway	R-HSA-1257604 PIP3 ACTIVATES AKT SIGNALING,R-HSA-1280218 ADAPTIVE IMMUNE SYSTEM	R-HSA-1168372 Downstream signaling events of B Cell Receptor BCR	45.4421	4.26548e-13	6.97349e-10
Cell Cycle: G1/S Check Point	R-HSA-1257604 PIP3 ACTIVATES AKT SIGNALING,R-HSA-1280218 ADAPTIVE IMMUNE SYSTEM	R-HSA-1168372 Downstream signaling events of B Cell Receptor BCR	40.3352	8.35816e-05	0.0271609
Integrin Signaling Pathway	R-HSA-1257604 PIP3 ACTIVATES AKT SIGNALING,R-HSA-1280218 ADAPTIVE IMMUNE SYSTEM	R-HSA-1168372 Downstream signaling events of B Cell Receptor BCR	39.7667	5.44815e-06	0.0024668
HIV-I Nef: negative effector of Fas and TNF	R-HSA-1257604 PIP3 ACTIVATES AKT SIGNALING,R-HSA-1280218 ADAPTIVE IMMUNE SYSTEM	R-HSA-1168372 Downstream signaling events of B Cell Receptor BCR	39.446	2.45603e-08	1.82351e-05
How Progesterone Initiates Oocyte Membrane	R-HSA-1257604 PIP3 ACTIVATES AKT SIGNALING,R-HSA-1280218 ADAPTIVE IMMUNE SYSTEM	R-HSA-1168372 Downstream signaling events of B Cell Receptor BCR	32.525	0.000150653	0.0459518
Neuroregulin receptor degredation protein-1 Controls ErbB3 receptor recycling	R-HSA-1257604 PIP3 ACTIVATES AKT SIGNALING,R-HSA-1280218 ADAPTIVE IMMUNE SYSTEM,R-HSA-1433557 SIGNALING BY SCF-KIT,R-HSA-166520 SIGNALLING BY NGF,R-HSA-168249 INNATE IMMUNE SYSTEM,R-HSA-177929 SIGNALING BY EGFR,R-HSA-186797 SIGNALING BY PDGF	R-HSA-6811558 PI5P PP2A and IER3 Regulate PI3K AKT Signaling	1255.99	1.84294e-08	1.41488e-05
Phospholipase C Signaling Pathway	R-HSA-1257604 PIP3 ACTIVATES AKT SIGNALING,R-HSA-1280218 ADAPTIVE IMMUNE SYSTEM,R-HSA-1433557 SIGNALING BY SCF-KIT,R-HSA-166520 SIGNALLING BY NGF,R-HSA-168249 INNATE IMMUNE SYSTEM,R-HSA-177929 SIGNALING BY EGFR,R-HSA-186797 SIGNALING BY PDGF	R-HSA-6811558 PI5P PP2A and IER3 Regulate PI3K AKT Signaling	679.536	2.76174e-10	2.87579e-07
The Co-Stimulatory Signal During T-cell Activation	R-HSA-1257604 PIP3 ACTIVATES AKT SIGNALING,R-HSA-1280218 ADAPTIVE IMMUNE SYSTEM,R-HSA-1433557 SIGNALING BY SCF-KIT,R-HSA-166520 SIGNALLING BY NGF,R-HSA-168249 INNATE IMMUNE SYSTEM,R-HSA-177929 SIGNALING BY EGFR,R-HSA-186797 SIGNALING BY PDGF	R-HSA-6811558 PI5P PP2A and IER3 Regulate PI3K AKT Signaling	517.956	5.00711e-14	9.70304e-11
Insulin Signaling Pathway	R-HSA-1257604 PIP3 ACTIVATES AKT SIGNALING,R-HSA-1280218 ADAPTIVE IMMUNE SYSTEM,R-HSA-1433557 SIGNALING BY SCF-KIT,R-HSA-166520 SIGNALLING BY NGF,R-HSA-168249 INNATE IMMUNE SYSTEM,R-HSA-177929 SIGNALING BY EGFR,R-HSA-186797 SIGNALING BY PDGF	R-HSA-6811558 PI5P PP2A and IER3 Regulate PI3K AKT Signaling	414.343	7.43849e-15	1.86671e-11
Regulation of Splicing through Sam68	R-HSA-1257604 PIP3 ACTIVATES AKT SIGNALING,R-HSA-1280218 ADAPTIVE IMMUNE SYSTEM,R-HSA-1433557 SIGNALING BY SCF-KIT,R-HSA-166520 SIGNALLING BY NGF,R-HSA-168249 INNATE IMMUNE SYSTEM,R-HSA-177929 SIGNALING BY EGFR,R-HSA-186797 SIGNALING BY PDGF	R-HSA-6811558 PI5P PP2A and IER3 Regulate PI3K AKT Signaling	412.754	2.28168e-05	0.00877703
CBL mediated ligand-induced downregulation of EGF receptors	R-HSA-1257604 PIP3 ACTIVATES AKT SIGNALING,R-HSA-1280218 ADAPTIVE IMMUNE SYSTEM,R-HSA-1433557 SIGNALING BY SCF-KIT,R-HSA-166520 SIGNALLING BY NGF,R-HSA-168249 INNATE IMMUNE SYSTEM,R-HSA-177929 SIGNALING BY EGFR,R-HSA-186797 SIGNALING BY PDGF	R-HSA-6811558 PI5P PP2A and IER3 Regulate PI3K AKT Signaling	377.494	1.56129e-09	1.42282e-06
Human Cytomegalovirus and Map Kinase Pathways	R-HSA-1257604 PIP3 ACTIVATES AKT SIGNALING,R-HSA-1280218 ADAPTIVE IMMUNE SYSTEM,R-HSA-1433557 SIGNALING BY SCF-KIT,R-HSA-166520 SIGNALLING BY NGF,R-HSA-168249 INNATE IMMUNE SYSTEM,R-HSA-177929 SIGNALING BY EGFR,R-HSA-186797 SIGNALING BY PDGF	R-HSA-6811558 PI5P PP2A and IER3 Regulate PI3K AKT Signaling	359.087	1.58599e-11	2.01906e-08
Trefoil Factors Initiate Mucosal Healing	R-HSA-1257604 PIP3 ACTIVATES AKT SIGNALING,R-HSA-1280218 ADAPTIVE IMMUNE SYSTEM,R-HSA-1433557 SIGNALING BY SCF-KIT,R-HSA-166520 SIGNALLING BY NGF,R-HSA-168249 INNATE IMMUNE SYSTEM,R-HSA-177929 SIGNALING BY EGFR,R-HSA-186797 SIGNALING BY PDGF	R-HSA-6811558 PI5P PP2A and IER3 Regulate PI3K AKT Signaling	349.851	1.84852e-13	3.16919e-10
PTEN dependent cell cycle arrest and apoptosis	R-HSA-1257604 PIP3 ACTIVATES AKT SIGNALING,R-HSA-1280218 ADAPTIVE IMMUNE SYSTEM,R-HSA-1433557 SIGNALING BY SCF-KIT,R-HSA-166520 SIGNALLING BY NGF,R-HSA-168249 INNATE IMMUNE SYSTEM,R-HSA-177929 SIGNALING BY EGFR,R-HSA-186797 SIGNALING BY PDGF	R-HSA-6811558 PI5P PP2A and IER3 Regulate PI3K AKT Signaling	331.459	2.1937e-11	2.72961e-08
Role of Erk5 in Neuronal Survival	R-HSA-1257604 PIP3 ACTIVATES AKT SIGNALING,R-HSA-1280218 ADAPTIVE IMMUNE SYSTEM,R-HSA-1433557 SIGNALING BY SCF-KIT,R-HSA-166520 SIGNALLING BY NGF,R-HSA-168249 INNATE IMMUNE SYSTEM,R-HSA-177929 SIGNALING BY EGFR,R-HSA-186797 SIGNALING BY PDGF	R-HSA-6811558 PI5P PP2A and IER3 Regulate PI3K AKT Signaling	331.459	2.1937e-11	2.72961e-08
Pelp1 Modulation of Estrogen Receptor Activity	R-HSA-1257604 PIP3 ACTIVATES AKT SIGNALING,R-HSA-1280218 ADAPTIVE IMMUNE SYSTEM,R-HSA-1433557 SIGNALING BY SCF-KIT,R-HSA-166520 SIGNALLING BY NGF,R-HSA-168249 INNATE IMMUNE SYSTEM,R-HSA-177929 SIGNALING BY EGFR,R-HSA-186797 SIGNALING BY PDGF	R-HSA-6811558 PI5P PP2A and IER3 Regulate PI3K AKT Signaling	330.197	3.19177e-05	0.0117238
The role of FYVE-finger proteins in vesicle transport	R-HSA-1257604 PIP3 ACTIVATES AKT SIGNALING,R-HSA-1280218 ADAPTIVE IMMUNE SYSTEM,R-HSA-1433557 SIGNALING BY SCF-KIT,R-HSA-166520 SIGNALLING BY NGF,R-HSA-168249 INNATE IMMUNE SYSTEM,R-HSA-177929 SIGNALING BY EGFR,R-HSA-186797 SIGNALING BY PDGF	R-HSA-6811558 PI5P PP2A and IER3 Regulate PI3K AKT Signaling	330.197	3.19177e-05	0.0117238
g-Secretase mediated ErbB4 Signaling Pathway	R-HSA-1257604 PIP3 ACTIVATES AKT SIGNALING,R-HSA-1280218 ADAPTIVE IMMUNE SYSTEM,R-HSA-1433557 SIGNALING BY SCF-KIT,R-HSA-166520 SIGNALLING BY NGF,R-HSA-168249 INNATE IMMUNE SYSTEM,R-HSA-177929 SIGNALING BY EGFR,R-HSA-186797 SIGNALING BY PDGF	R-HSA-6811558 PI5P PP2A and IER3 Regulate PI3K AKT Signaling	330.197	3.19177e-05	0.0117238
Multiple antiapoptotic pathways from IGF-1R signaling lead to BAD phosphorylation	R-HSA-1257604 PIP3 ACTIVATES AKT SIGNALING,R-HSA-1280218 ADAPTIVE IMMUNE SYSTEM,R-HSA-1433557 SIGNALING BY SCF-KIT,R-HSA-166520 SIGNALLING BY NGF,R-HSA-168249 INNATE IMMUNE SYSTEM,R-HSA-177929 SIGNALING BY EGFR,R-HSA-186797 SIGNALING BY PDGF	R-HSA-6811558 PI5P PP2A and IER3 Regulate PI3K AKT Signaling	308.681	3.03202e-13	5.05996e-10
Growth Hormone Signaling Pathway	R-HSA-1257604 PIP3 ACTIVATES AKT SIGNALING,R-HSA-1280218 ADAPTIVE IMMUNE SYSTEM,R-HSA-1433557 SIGNALING BY SCF-KIT,R-HSA-166520 SIGNALLING BY NGF,R-HSA-168249 INNATE IMMUNE SYSTEM,R-HSA-177929 SIGNALING BY EGFR,R-HSA-186797 SIGNALING BY PDGF	R-HSA-6811558 PI5P PP2A and IER3 Regulate PI3K AKT Signaling	295.929	0	0
Regulation of eIF4e and p70 S6 Kinase	R-HSA-1257604 PIP3 ACTIVATES AKT SIGNALING,R-HSA-1280218 ADAPTIVE IMMUNE SYSTEM,R-HSA-1433557 SIGNALING BY SCF-KIT,R-HSA-166520 SIGNALLING BY NGF,R-HSA-168249 INNATE IMMUNE SYSTEM,R-HSA-177929 SIGNALING BY EGFR,R-HSA-186797 SIGNALING BY PDGF	R-HSA-6811558 PI5P PP2A and IER3 Regulate PI3K AKT Signaling	291.527	3.74589e-13	6.18447e-10
Trka Receptor Signaling Pathway	R-HSA-1257604 PIP3 ACTIVATES AKT SIGNALING,R-HSA-1280218 ADAPTIVE IMMUNE SYSTEM,R-HSA-1433557 SIGNALING BY SCF-KIT,R-HSA-166520 SIGNALLING BY NGF,R-HSA-168249 INNATE IMMUNE SYSTEM,R-HSA-177929 SIGNALING BY EGFR,R-HSA-186797 SIGNALING BY PDGF	R-HSA-6811558 PI5P PP2A and IER3 Regulate PI3K AKT Signaling	279.076	4.02915e-07	0.000230127
Stat3 Signaling Pathway	R-HSA-1257604 PIP3 ACTIVATES AKT SIGNALING,R-HSA-1280218 ADAPTIVE IMMUNE SYSTEM,R-HSA-1433557 SIGNALING BY SCF-KIT,R-HSA-166520 SIGNALLING BY NGF,R-HSA-168249 INNATE IMMUNE SYSTEM,R-HSA-177929 SIGNALING BY EGFR,R-HSA-186797 SIGNALING BY PDGF	R-HSA-6811558 PI5P PP2A and IER3 Regulate PI3K AKT Signaling	275.16	4.25226e-05	0.0150882
IGF-1 Signaling Pathway	R-HSA-1257604 PIP3 ACTIVATES AKT SIGNALING,R-HSA-1280218 ADAPTIVE IMMUNE SYSTEM,R-HSA-1433557 SIGNALING BY SCF-KIT,R-HSA-166520 SIGNALLING BY NGF,R-HSA-168249 INNATE IMMUNE SYSTEM,R-HSA-177929 SIGNALING BY EGFR,R-HSA-186797 SIGNALING BY PDGF	R-HSA-6811558 PI5P PP2A and IER3 Regulate PI3K AKT Signaling	269.297	5.19066e-11	6.14075e-08
Regulation of BAD phosphorylation	R-HSA-1257604 PIP3 ACTIVATES AKT SIGNALING,R-HSA-1280218 ADAPTIVE IMMUNE SYSTEM,R-HSA-1433557 SIGNALING BY SCF-KIT,R-HSA-166520 SIGNALLING BY NGF,R-HSA-168249 INNATE IMMUNE SYSTEM,R-HSA-177929 SIGNALING BY EGFR,R-HSA-186797 SIGNALING BY PDGF	R-HSA-6811558 PI5P PP2A and IER3 Regulate PI3K AKT Signaling	262.366	6.3638e-13	1.01478e-09
IL-7 Signal Transduction	R-HSA-1257604 PIP3 ACTIVATES AKT SIGNALING,R-HSA-1280218 ADAPTIVE IMMUNE SYSTEM,R-HSA-1433557 SIGNALING BY SCF-KIT,R-HSA-166520 SIGNALLING BY NGF,R-HSA-168249 INNATE IMMUNE SYSTEM,R-HSA-177929 SIGNALING BY EGFR,R-HSA-186797 SIGNALING BY PDGF	R-HSA-6811558 PI5P PP2A and IER3 Regulate PI3K AKT Signaling	261.324	5.17756e-09	4.36196e-06
Regulation And Function Of ChREBP in Liver	R-HSA-1257604 PIP3 ACTIVATES AKT SIGNALING,R-HSA-1280218 ADAPTIVE IMMUNE SYSTEM,R-HSA-1433557 SIGNALING BY SCF-KIT,R-HSA-166520 SIGNALLING BY NGF,R-HSA-168249 INNATE IMMUNE SYSTEM,R-HSA-177929 SIGNALING BY EGFR,R-HSA-186797 SIGNALING BY PDGF	R-HSA-6811558 PI5P PP2A and IER3 Regulate PI3K AKT Signaling	257.445	0	0
Role of ERBB2 in Signal Transduction and Oncology	R-HSA-1257604 PIP3 ACTIVATES AKT SIGNALING,R-HSA-1280218 ADAPTIVE IMMUNE SYSTEM,R-HSA-1433557 SIGNALING BY SCF-KIT,R-HSA-166520 SIGNALLING BY NGF,R-HSA-168249 INNATE IMMUNE SYSTEM,R-HSA-177929 SIGNALING BY EGFR,R-HSA-186797 SIGNALING BY PDGF	R-HSA-6811558 PI5P PP2A and IER3 Regulate PI3K AKT Signaling	253.452	6.70838e-11	7.75798e-08
Phospholipids as signalling intermediaries	R-HSA-1257604 PIP3 ACTIVATES AKT SIGNALING,R-HSA-1280218 ADAPTIVE IMMUNE SYSTEM,R-HSA-1433557 SIGNALING BY SCF-KIT,R-HSA-166520 SIGNALLING BY NGF,R-HSA-168249 INNATE IMMUNE SYSTEM,R-HSA-177929 SIGNALING BY EGFR,R-HSA-186797 SIGNALING BY PDGF	R-HSA-6811558 PI5P PP2A and IER3 Regulate PI3K AKT Signaling	249.868	8.6664e-13	1.36783e-09
Signaling of Hepatocyte Growth Factor Receptor	R-HSA-1257604 PIP3 ACTIVATES AKT SIGNALING,R-HSA-1280218 ADAPTIVE IMMUNE SYSTEM,R-HSA-1433557 SIGNALING BY SCF-KIT,R-HSA-166520 SIGNALLING BY NGF,R-HSA-168249 INNATE IMMUNE SYSTEM,R-HSA-177929 SIGNALING BY EGFR,R-HSA-186797 SIGNALING BY PDGF	R-HSA-6811558 PI5P PP2A and IER3 Regulate PI3K AKT Signaling	248.641	0	0
Sprouty regulation of tyrosine kinase signals	R-HSA-1257604 PIP3 ACTIVATES AKT SIGNALING,R-HSA-1280218 ADAPTIVE IMMUNE SYSTEM,R-HSA-1433557 SIGNALING BY SCF-KIT,R-HSA-166520 SIGNALLING BY NGF,R-HSA-168249 INNATE IMMUNE SYSTEM,R-HSA-177929 SIGNALING BY EGFR,R-HSA-186797 SIGNALING BY PDGF	R-HSA-6811558 PI5P PP2A and IER3 Regulate PI3K AKT Signaling	242.654	6.65061e-09	5.51047e-06
Erk and PI-3 Kinase Are Necessary for Collagen Binding in Corneal Epithelia	R-HSA-1257604 PIP3 ACTIVATES AKT SIGNALING,R-HSA-1280218 ADAPTIVE IMMUNE SYSTEM,R-HSA-1433557 SIGNALING BY SCF-KIT,R-HSA-166520 SIGNALLING BY NGF,R-HSA-168249 INNATE IMMUNE SYSTEM,R-HSA-177929 SIGNALING BY EGFR,R-HSA-186797 SIGNALING BY PDGF	R-HSA-6811558 PI5P PP2A and IER3 Regulate PI3K AKT Signaling	226.765	1.08033e-10	1.21072e-07
Ras-Independent pathway in NK cell-mediated cytotoxicity	R-HSA-1257604 PIP3 ACTIVATES AKT SIGNALING,R-HSA-1280218 ADAPTIVE IMMUNE SYSTEM,R-HSA-1433557 SIGNALING BY SCF-KIT,R-HSA-166520 SIGNALLING BY NGF,R-HSA-168249 INNATE IMMUNE SYSTEM,R-HSA-177929 SIGNALING BY EGFR,R-HSA-186797 SIGNALING BY PDGF	R-HSA-6811558 PI5P PP2A and IER3 Regulate PI3K AKT Signaling	212.315	1.05103e-08	8.38328e-06
Skeletal muscle hypertrophy is regulated via AKT/mTOR pathway	R-HSA-1257604 PIP3 ACTIVATES AKT SIGNALING,R-HSA-1280218 ADAPTIVE IMMUNE SYSTEM,R-HSA-1433557 SIGNALING BY SCF-KIT,R-HSA-166520 SIGNALLING BY NGF,R-HSA-168249 INNATE IMMUNE SYSTEM,R-HSA-177929 SIGNALING BY EGFR,R-HSA-186797 SIGNALING BY PDGF	R-HSA-6811558 PI5P PP2A and IER3 Regulate PI3K AKT Signaling	212.315	1.05103e-08	8.38328e-06
The IGF-1 Receptor and Longevity	R-HSA-1257604 PIP3 ACTIVATES AKT SIGNALING,R-HSA-1280218 ADAPTIVE IMMUNE SYSTEM,R-HSA-1433557 SIGNALING BY SCF-KIT,R-HSA-166520 SIGNALLING BY NGF,R-HSA-168249 INNATE IMMUNE SYSTEM,R-HSA-177929 SIGNALING BY EGFR,R-HSA-186797 SIGNALING BY PDGF	R-HSA-6811558 PI5P PP2A and IER3 Regulate PI3K AKT Signaling	209.296	8.31067e-07	0.000445161
Influence of Ras and Rho proteins on G1 to S Transition	R-HSA-1257604 PIP3 ACTIVATES AKT SIGNALING,R-HSA-1280218 ADAPTIVE IMMUNE SYSTEM,R-HSA-1433557 SIGNALING BY SCF-KIT,R-HSA-166520 SIGNALLING BY NGF,R-HSA-168249 INNATE IMMUNE SYSTEM,R-HSA-177929 SIGNALING BY EGFR,R-HSA-186797 SIGNALING BY PDGF	R-HSA-6811558 PI5P PP2A and IER3 Regulate PI3K AKT Signaling	205.161	1.66865e-10	1.80984e-07
Transcription factor CREB and its extracellular signals	R-HSA-1257604 PIP3 ACTIVATES AKT SIGNALING,R-HSA-1280218 ADAPTIVE IMMUNE SYSTEM,R-HSA-1433557 SIGNALING BY SCF-KIT,R-HSA-166520 SIGNALLING BY NGF,R-HSA-168249 INNATE IMMUNE SYSTEM,R-HSA-177929 SIGNALING BY EGFR,R-HSA-186797 SIGNALING BY PDGF	R-HSA-6811558 PI5P PP2A and IER3 Regulate PI3K AKT Signaling	195.832	2.04638e-10	2.1859e-07
B Cell Survival Pathway	R-HSA-1257604 PIP3 ACTIVATES AKT SIGNALING,R-HSA-1280218 ADAPTIVE IMMUNE SYSTEM,R-HSA-1433557 SIGNALING BY SCF-KIT,R-HSA-166520 SIGNALLING BY NGF,R-HSA-168249 INNATE IMMUNE SYSTEM,R-HSA-177929 SIGNALING BY EGFR,R-HSA-186797 SIGNALING BY PDGF	R-HSA-6811558 PI5P PP2A and IER3 Regulate PI3K AKT Signaling	193.193	1.02194e-06	0.000538211
Role of PI3K subunit p85 in regulation of Actin Organization and Cell Migration	R-HSA-1257604 PIP3 ACTIVATES AKT SIGNALING,R-HSA-1280218 ADAPTIVE IMMUNE SYSTEM,R-HSA-1433557 SIGNALING BY SCF-KIT,R-HSA-166520 SIGNALLING BY NGF,R-HSA-168249 INNATE IMMUNE SYSTEM,R-HSA-177929 SIGNALING BY EGFR,R-HSA-186797 SIGNALING BY PDGF	R-HSA-6811558 PI5P PP2A and IER3 Regulate PI3K AKT Signaling	193.193	1.02194e-06	0.000538211
Role of nicotinic acetylcholine receptors in the regulation of apoptosis	R-HSA-1257604 PIP3 ACTIVATES AKT SIGNALING,R-HSA-1280218 ADAPTIVE IMMUNE SYSTEM,R-HSA-1433557 SIGNALING BY SCF-KIT,R-HSA-166520 SIGNALLING BY NGF,R-HSA-168249 INNATE IMMUNE SYSTEM,R-HSA-177929 SIGNALING BY EGFR,R-HSA-186797 SIGNALING BY PDGF	R-HSA-6811558 PI5P PP2A and IER3 Regulate PI3K AKT Signaling	193.193	1.02194e-06	0.000538211
AKT Signaling Pathway	R-HSA-1257604 PIP3 ACTIVATES AKT SIGNALING,R-HSA-1280218 ADAPTIVE IMMUNE SYSTEM,R-HSA-1433557 SIGNALING BY SCF-KIT,R-HSA-166520 SIGNALLING BY NGF,R-HSA-168249 INNATE IMMUNE SYSTEM,R-HSA-177929 SIGNALING BY EGFR,R-HSA-186797 SIGNALING BY PDGF	R-HSA-6811558 PI5P PP2A and IER3 Regulate PI3K AKT Signaling	188.718	1.58387e-08	1.22725e-05
Control of skeletal myogenesis by HDAC & calcium/calmodulin-dependent kinase (CaMK)	R-HSA-1257604 PIP3 ACTIVATES AKT SIGNALING,R-HSA-1280218 ADAPTIVE IMMUNE SYSTEM,R-HSA-1433557 SIGNALING BY SCF-KIT,R-HSA-166520 SIGNALLING BY NGF,R-HSA-168249 INNATE IMMUNE SYSTEM,R-HSA-177929 SIGNALING BY EGFR,R-HSA-186797 SIGNALING BY PDGF	R-HSA-6811558 PI5P PP2A and IER3 Regulate PI3K AKT Signaling	187.315	2.4884e-10	2.61011e-07
Erk1/Erk2 Mapk Signaling pathway	R-HSA-1257604 PIP3 ACTIVATES AKT SIGNALING,R-HSA-1280218 ADAPTIVE IMMUNE SYSTEM,R-HSA-1433557 SIGNALING BY SCF-KIT,R-HSA-166520 SIGNALLING BY NGF,R-HSA-168249 INNATE IMMUNE SYSTEM,R-HSA-177929 SIGNALING BY EGFR,R-HSA-186797 SIGNALING BY PDGF	R-HSA-6811558 PI5P PP2A and IER3 Regulate PI3K AKT Signaling	187.315	2.4884e-10	2.61011e-07
IL 4 signaling pathway	R-HSA-1257604 PIP3 ACTIVATES AKT SIGNALING,R-HSA-1280218 ADAPTIVE IMMUNE SYSTEM,R-HSA-1433557 SIGNALING BY SCF-KIT,R-HSA-166520 SIGNALLING BY NGF,R-HSA-168249 INNATE IMMUNE SYSTEM,R-HSA-177929 SIGNALING BY EGFR,R-HSA-186797 SIGNALING BY PDGF	R-HSA-6811558 PI5P PP2A and IER3 Regulate PI3K AKT Signaling	183.43	8.33248e-05	0.0270906
Lck and Fyn tyrosine kinases in initiation of TCR Activation	R-HSA-1257604 PIP3 ACTIVATES AKT SIGNALING,R-HSA-1280218 ADAPTIVE IMMUNE SYSTEM,R-HSA-1433557 SIGNALING BY SCF-KIT,R-HSA-166520 SIGNALLING BY NGF,R-HSA-168249 INNATE IMMUNE SYSTEM,R-HSA-177929 SIGNALING BY EGFR,R-HSA-186797 SIGNALING BY PDGF	R-HSA-6811558 PI5P PP2A and IER3 Regulate PI3K AKT Signaling	183.43	8.33248e-05	0.0270906
Map Kinase Inactivation of SMRT Corepressor	R-HSA-1257604 PIP3 ACTIVATES AKT SIGNALING,R-HSA-1280218 ADAPTIVE IMMUNE SYSTEM,R-HSA-1433557 SIGNALING BY SCF-KIT,R-HSA-166520 SIGNALLING BY NGF,R-HSA-168249 INNATE IMMUNE SYSTEM,R-HSA-177929 SIGNALING BY EGFR,R-HSA-186797 SIGNALING BY PDGF	R-HSA-6811558 PI5P PP2A and IER3 Regulate PI3K AKT Signaling	183.43	8.33248e-05	0.0270906
Phosphorylation of MEK1 by cdk5/p35 down regulates the MAP kinase pathway	R-HSA-1257604 PIP3 ACTIVATES AKT SIGNALING,R-HSA-1280218 ADAPTIVE IMMUNE SYSTEM,R-HSA-1433557 SIGNALING BY SCF-KIT,R-HSA-166520 SIGNALLING BY NGF,R-HSA-168249 INNATE IMMUNE SYSTEM,R-HSA-177929 SIGNALING BY EGFR,R-HSA-186797 SIGNALING BY PDGF	R-HSA-6811558 PI5P PP2A and IER3 Regulate PI3K AKT Signaling	183.43	8.33248e-05	0.0270906
Agrin in Postsynaptic Differentiation	R-HSA-1257604 PIP3 ACTIVATES AKT SIGNALING,R-HSA-1280218 ADAPTIVE IMMUNE SYSTEM,R-HSA-1433557 SIGNALING BY SCF-KIT,R-HSA-166520 SIGNALLING BY NGF,R-HSA-168249 INNATE IMMUNE SYSTEM,R-HSA-177929 SIGNALING BY EGFR,R-HSA-186797 SIGNALING BY PDGF	R-HSA-6811558 PI5P PP2A and IER3 Regulate PI3K AKT Signaling	180.914	4.75242e-12	6.62112e-09
Inhibition of Cellular Proliferation by Gleevec	R-HSA-1257604 PIP3 ACTIVATES AKT SIGNALING,R-HSA-1280218 ADAPTIVE IMMUNE SYSTEM,R-HSA-1433557 SIGNALING BY SCF-KIT,R-HSA-166520 SIGNALLING BY NGF,R-HSA-168249 INNATE IMMUNE SYSTEM,R-HSA-177929 SIGNALING BY EGFR,R-HSA-186797 SIGNALING BY PDGF	R-HSA-6811558 PI5P PP2A and IER3 Regulate PI3K AKT Signaling	178.783	1.91551e-08	1.45999e-05
Rac 1 cell motility signaling pathway	R-HSA-1257604 PIP3 ACTIVATES AKT SIGNALING,R-HSA-1280218 ADAPTIVE IMMUNE SYSTEM,R-HSA-1433557 SIGNALING BY SCF-KIT,R-HSA-166520 SIGNALLING BY NGF,R-HSA-168249 INNATE IMMUNE SYSTEM,R-HSA-177929 SIGNALING BY EGFR,R-HSA-186797 SIGNALING BY PDGF	R-HSA-6811558 PI5P PP2A and IER3 Regulate PI3K AKT Signaling	178.783	1.91551e-08	1.45999e-05
Ras Signaling Pathway	R-HSA-1257604 PIP3 ACTIVATES AKT SIGNALING,R-HSA-1280218 ADAPTIVE IMMUNE SYSTEM,R-HSA-1433557 SIGNALING BY SCF-KIT,R-HSA-166520 SIGNALLING BY NGF,R-HSA-168249 INNATE IMMUNE SYSTEM,R-HSA-177929 SIGNALING BY EGFR,R-HSA-186797 SIGNALING BY PDGF	R-HSA-6811558 PI5P PP2A and IER3 Regulate PI3K AKT Signaling	178.783	1.91551e-08	1.45999e-05
mTOR Signaling Pathway	R-HSA-1257604 PIP3 ACTIVATES AKT SIGNALING,R-HSA-1280218 ADAPTIVE IMMUNE SYSTEM,R-HSA-1433557 SIGNALING BY SCF-KIT,R-HSA-166520 SIGNALLING BY NGF,R-HSA-168249 INNATE IMMUNE SYSTEM,R-HSA-177929 SIGNALING BY EGFR,R-HSA-186797 SIGNALING BY PDGF	R-HSA-6811558 PI5P PP2A and IER3 Regulate PI3K AKT Signaling	178.783	1.91551e-08	1.45999e-05
CXCR4 Signaling Pathway	R-HSA-1257604 PIP3 ACTIVATES AKT SIGNALING,R-HSA-1280218 ADAPTIVE IMMUNE SYSTEM,R-HSA-1433557 SIGNALING BY SCF-KIT,R-HSA-166520 SIGNALLING BY NGF,R-HSA-168249 INNATE IMMUNE SYSTEM,R-HSA-177929 SIGNALING BY EGFR,R-HSA-186797 SIGNALING BY PDGF	R-HSA-6811558 PI5P PP2A and IER3 Regulate PI3K AKT Signaling	169.841	2.29645e-08	1.71773e-05
Corticosteroids and cardioprotection	R-HSA-1257604 PIP3 ACTIVATES AKT SIGNALING,R-HSA-1280218 ADAPTIVE IMMUNE SYSTEM,R-HSA-1433557 SIGNALING BY SCF-KIT,R-HSA-166520 SIGNALLING BY NGF,R-HSA-168249 INNATE IMMUNE SYSTEM,R-HSA-177929 SIGNALING BY EGFR,R-HSA-186797 SIGNALING BY PDGF	R-HSA-6811558 PI5P PP2A and IER3 Regulate PI3K AKT Signaling	167.429	1.48645e-06	0.000758764
Nerve growth factor pathway (NGF)	R-HSA-1257604 PIP3 ACTIVATES AKT SIGNALING,R-HSA-1280218 ADAPTIVE IMMUNE SYSTEM,R-HSA-1433557 SIGNALING BY SCF-KIT,R-HSA-166520 SIGNALLING BY NGF,R-HSA-168249 INNATE IMMUNE SYSTEM,R-HSA-177929 SIGNALING BY EGFR,R-HSA-186797 SIGNALING BY PDGF	R-HSA-6811558 PI5P PP2A and IER3 Regulate PI3K AKT Signaling	167.429	1.48645e-06	0.000758764
Telomeres, Telomerase, Cellular Aging, and Immortality	R-HSA-1257604 PIP3 ACTIVATES AKT SIGNALING,R-HSA-1280218 ADAPTIVE IMMUNE SYSTEM,R-HSA-1433557 SIGNALING BY SCF-KIT,R-HSA-166520 SIGNALLING BY NGF,R-HSA-168249 INNATE IMMUNE SYSTEM,R-HSA-177929 SIGNALING BY EGFR,R-HSA-186797 SIGNALING BY PDGF	R-HSA-6811558 PI5P PP2A and IER3 Regulate PI3K AKT Signaling	167.429	1.48645e-06	0.000758764
EGF Signaling Pathway	R-HSA-1257604 PIP3 ACTIVATES AKT SIGNALING,R-HSA-1280218 ADAPTIVE IMMUNE SYSTEM,R-HSA-1433557 SIGNALING BY SCF-KIT,R-HSA-166520 SIGNALLING BY NGF,R-HSA-168249 INNATE IMMUNE SYSTEM,R-HSA-177929 SIGNALING BY EGFR,R-HSA-186797 SIGNALING BY PDGF	R-HSA-6811558 PI5P PP2A and IER3 Regulate PI3K AKT Signaling	165.693	4.29025e-10	4.33477e-07
Antigen Dependent B Cell Activation	R-HSA-1257604 PIP3 ACTIVATES AKT SIGNALING,R-HSA-1280218 ADAPTIVE IMMUNE SYSTEM,R-HSA-1433557 SIGNALING BY SCF-KIT,R-HSA-166520 SIGNALLING BY NGF,R-HSA-168249 INNATE IMMUNE SYSTEM,R-HSA-177929 SIGNALING BY EGFR,R-HSA-186797 SIGNALING BY PDGF	R-HSA-6811558 PI5P PP2A and IER3 Regulate PI3K AKT Signaling	165.085	9.99091e-05	0.0318228
Role of b-arrestins in the activation and targeting of MAP kinases	R-HSA-1257604 PIP3 ACTIVATES AKT SIGNALING,R-HSA-1280218 ADAPTIVE IMMUNE SYSTEM,R-HSA-1433557 SIGNALING BY SCF-KIT,R-HSA-166520 SIGNALLING BY NGF,R-HSA-168249 INNATE IMMUNE SYSTEM,R-HSA-177929 SIGNALING BY EGFR,R-HSA-186797 SIGNALING BY PDGF	R-HSA-6811558 PI5P PP2A and IER3 Regulate PI3K AKT Signaling	165.085	9.99091e-05	0.0318228
IL-2 Receptor Beta Chain in T cell Activation	R-HSA-1257604 PIP3 ACTIVATES AKT SIGNALING,R-HSA-1280218 ADAPTIVE IMMUNE SYSTEM,R-HSA-1433557 SIGNALING BY SCF-KIT,R-HSA-166520 SIGNALLING BY NGF,R-HSA-168249 INNATE IMMUNE SYSTEM,R-HSA-177929 SIGNALING BY EGFR,R-HSA-186797 SIGNALING BY PDGF	R-HSA-6811558 PI5P PP2A and IER3 Regulate PI3K AKT Signaling	163.945	7.9724e-12	1.07276e-08
mCalpain and friends in Cell motility	R-HSA-1257604 PIP3 ACTIVATES AKT SIGNALING,R-HSA-1280218 ADAPTIVE IMMUNE SYSTEM,R-HSA-1433557 SIGNALING BY SCF-KIT,R-HSA-166520 SIGNALLING BY NGF,R-HSA-168249 INNATE IMMUNE SYSTEM,R-HSA-177929 SIGNALING BY EGFR,R-HSA-186797 SIGNALING BY PDGF	R-HSA-6811558 PI5P PP2A and IER3 Regulate PI3K AKT Signaling	161.75	2.73129e-08	2.00636e-05
Inactivation of Gsk3 by AKT causes accumulation of b-catenin in Alveolar Macrophages	R-HSA-1257604 PIP3 ACTIVATES AKT SIGNALING,R-HSA-1280218 ADAPTIVE IMMUNE SYSTEM,R-HSA-1433557 SIGNALING BY SCF-KIT,R-HSA-166520 SIGNALLING BY NGF,R-HSA-168249 INNATE IMMUNE SYSTEM,R-HSA-177929 SIGNALING BY EGFR,R-HSA-186797 SIGNALING BY PDGF	R-HSA-6811558 PI5P PP2A and IER3 Regulate PI3K AKT Signaling	147.68	3.78215e-08	2.68023e-05
T Cell Receptor Signaling Pathway	R-HSA-1257604 PIP3 ACTIVATES AKT SIGNALING,R-HSA-1280218 ADAPTIVE IMMUNE SYSTEM,R-HSA-1433557 SIGNALING BY SCF-KIT,R-HSA-166520 SIGNALLING BY NGF,R-HSA-168249 INNATE IMMUNE SYSTEM,R-HSA-177929 SIGNALING BY EGFR,R-HSA-186797 SIGNALING BY PDGF	R-HSA-6811558 PI5P PP2A and IER3 Regulate PI3K AKT Signaling	141.778	1.75269e-11	2.21164e-08
NFAT and Hypertrophy of the heart (Transcription in the broken heart)	R-HSA-1257604 PIP3 ACTIVATES AKT SIGNALING,R-HSA-1280218 ADAPTIVE IMMUNE SYSTEM,R-HSA-1433557 SIGNALING BY SCF-KIT,R-HSA-166520 SIGNALLING BY NGF,R-HSA-168249 INNATE IMMUNE SYSTEM,R-HSA-177929 SIGNALING BY EGFR,R-HSA-186797 SIGNALING BY PDGF	R-HSA-6811558 PI5P PP2A and IER3 Regulate PI3K AKT Signaling	138.044	3.76255e-13	6.20686e-10
Fc Epsilon Receptor I Signaling in Mast Cells	R-HSA-1257604 PIP3 ACTIVATES AKT SIGNALING,R-HSA-1280218 ADAPTIVE IMMUNE SYSTEM,R-HSA-1433557 SIGNALING BY SCF-KIT,R-HSA-166520 SIGNALLING BY NGF,R-HSA-168249 INNATE IMMUNE SYSTEM,R-HSA-177929 SIGNALING BY EGFR,R-HSA-186797 SIGNALING BY PDGF	R-HSA-6811558 PI5P PP2A and IER3 Regulate PI3K AKT Signaling	134.612	1.0943e-09	1.02853e-06
Roles of b-arrestin-dependent Recruitment of Src Kinases in GPCR Signaling	R-HSA-1257604 PIP3 ACTIVATES AKT SIGNALING,R-HSA-1280218 ADAPTIVE IMMUNE SYSTEM,R-HSA-1433557 SIGNALING BY SCF-KIT,R-HSA-166520 SIGNALLING BY NGF,R-HSA-168249 INNATE IMMUNE SYSTEM,R-HSA-177929 SIGNALING BY EGFR,R-HSA-186797 SIGNALING BY PDGF	R-HSA-6811558 PI5P PP2A and IER3 Regulate PI3K AKT Signaling	126.982	0.000158562	0.0481665
CTCF: First Multivalent Nuclear Factor	R-HSA-1257604 PIP3 ACTIVATES AKT SIGNALING,R-HSA-1280218 ADAPTIVE IMMUNE SYSTEM,R-HSA-1433557 SIGNALING BY SCF-KIT,R-HSA-166520 SIGNALLING BY NGF,R-HSA-168249 INNATE IMMUNE SYSTEM,R-HSA-177929 SIGNALING BY EGFR,R-HSA-186797 SIGNALING BY PDGF	R-HSA-6811558 PI5P PP2A and IER3 Regulate PI3K AKT Signaling	125.561	3.21171e-06	0.00153851
PDGF Signaling Pathway	R-HSA-1257604 PIP3 ACTIVATES AKT SIGNALING,R-HSA-1280218 ADAPTIVE IMMUNE SYSTEM,R-HSA-1433557 SIGNALING BY SCF-KIT,R-HSA-166520 SIGNALLING BY NGF,R-HSA-168249 INNATE IMMUNE SYSTEM,R-HSA-177929 SIGNALING BY EGFR,R-HSA-186797 SIGNALING BY PDGF	R-HSA-6811558 PI5P PP2A and IER3 Regulate PI3K AKT Signaling	121.298	7.71327e-08	5.12758e-05
TPO Signaling Pathway	R-HSA-1257604 PIP3 ACTIVATES AKT SIGNALING,R-HSA-1280218 ADAPTIVE IMMUNE SYSTEM,R-HSA-1433557 SIGNALING BY SCF-KIT,R-HSA-166520 SIGNALLING BY NGF,R-HSA-168249 INNATE IMMUNE SYSTEM,R-HSA-177929 SIGNALING BY EGFR,R-HSA-186797 SIGNALING BY PDGF	R-HSA-6811558 PI5P PP2A and IER3 Regulate PI3K AKT Signaling	119.58	3.66724e-06	0.00173642
Keratinocyte Differentiation	R-HSA-1257604 PIP3 ACTIVATES AKT SIGNALING,R-HSA-1280218 ADAPTIVE IMMUNE SYSTEM,R-HSA-1433557 SIGNALING BY SCF-KIT,R-HSA-166520 SIGNALLING BY NGF,R-HSA-168249 INNATE IMMUNE SYSTEM,R-HSA-177929 SIGNALING BY EGFR,R-HSA-186797 SIGNALING BY PDGF	R-HSA-6811558 PI5P PP2A and IER3 Regulate PI3K AKT Signaling	105.047	3.41155e-09	2.96626e-06
Angiotensin II mediated activation of JNK Pathway via Pyk2 dependent signaling	R-HSA-1257604 PIP3 ACTIVATES AKT SIGNALING,R-HSA-1280218 ADAPTIVE IMMUNE SYSTEM,R-HSA-1433557 SIGNALING BY SCF-KIT,R-HSA-166520 SIGNALLING BY NGF,R-HSA-168249 INNATE IMMUNE SYSTEM,R-HSA-177929 SIGNALING BY EGFR,R-HSA-186797 SIGNALING BY PDGF	R-HSA-6811558 PI5P PP2A and IER3 Regulate PI3K AKT Signaling	86.5803	8.92287e-06	0.00381955
Mechanism of Gene Regulation by Peroxisome Proliferators via PPARa(alpha)	R-HSA-1257604 PIP3 ACTIVATES AKT SIGNALING,R-HSA-1280218 ADAPTIVE IMMUNE SYSTEM,R-HSA-1433557 SIGNALING BY SCF-KIT,R-HSA-166520 SIGNALLING BY NGF,R-HSA-168249 INNATE IMMUNE SYSTEM,R-HSA-177929 SIGNALING BY EGFR,R-HSA-186797 SIGNALING BY PDGF	R-HSA-6811558 PI5P PP2A and IER3 Regulate PI3K AKT Signaling	79.7399	1.23045e-08	9.72162e-06
Integrin Signaling Pathway	R-HSA-1257604 PIP3 ACTIVATES AKT SIGNALING,R-HSA-1280218 ADAPTIVE IMMUNE SYSTEM,R-HSA-1433557 SIGNALING BY SCF-KIT,R-HSA-166520 SIGNALLING BY NGF,R-HSA-168249 INNATE IMMUNE SYSTEM,R-HSA-177929 SIGNALING BY EGFR,R-HSA-186797 SIGNALING BY PDGF	R-HSA-6811558 PI5P PP2A and IER3 Regulate PI3K AKT Signaling	71.7306	1.50949e-05	0.00611848
Bioactive Peptide Induced Signaling Pathway	R-HSA-1257604 PIP3 ACTIVATES AKT SIGNALING,R-HSA-1280218 ADAPTIVE IMMUNE SYSTEM,R-HSA-1433557 SIGNALING BY SCF-KIT,R-HSA-166520 SIGNALLING BY NGF,R-HSA-168249 INNATE IMMUNE SYSTEM,R-HSA-177929 SIGNALING BY EGFR,R-HSA-186797 SIGNALING BY PDGF	R-HSA-6811558 PI5P PP2A and IER3 Regulate PI3K AKT Signaling	66.0643	1.90234e-05	0.00748855
Anthrax Toxin Mechanism of Action	R-HSA-1257604 PIP3 ACTIVATES AKT SIGNALING,R-HSA-1489509 DAG AND IP3 SIGNALING,R-HSA-168249 INNATE IMMUNE SYSTEM	R-HSA-2424491 DAP12 signaling	Inf	3.15224e-05	0.0116034
Dicer Pathway	R-HSA-1257604 PIP3 ACTIVATES AKT SIGNALING,R-HSA-1489509 DAG AND IP3 SIGNALING,R-HSA-168249 INNATE IMMUNE SYSTEM	R-HSA-2424491 DAP12 signaling	716.037	4.88668e-09	4.1507e-06
Multiple antiapoptotic pathways from IGF-1R signaling lead to BAD phosphorylation	R-HSA-1257604 PIP3 ACTIVATES AKT SIGNALING,R-HSA-1489509 DAG AND IP3 SIGNALING,R-HSA-168249 INNATE IMMUNE SYSTEM	R-HSA-2424491 DAP12 signaling	673.304	6.47871e-37	2.47748e-33
Transcription factor CREB and its extracellular signals	R-HSA-1257604 PIP3 ACTIVATES AKT SIGNALING,R-HSA-1489509 DAG AND IP3 SIGNALING,R-HSA-168249 INNATE IMMUNE SYSTEM	R-HSA-2424491 DAP12 signaling	660.945	8.44709e-43	3.31221e-39
Nitric Oxide Signaling Pathway	R-HSA-1257604 PIP3 ACTIVATES AKT SIGNALING,R-HSA-1489509 DAG AND IP3 SIGNALING,R-HSA-168249 INNATE IMMUNE SYSTEM	R-HSA-2424491 DAP12 signaling	555.743	1.94751e-30	7.04477e-27
Stat3 Signaling Pathway	R-HSA-1257604 PIP3 ACTIVATES AKT SIGNALING,R-HSA-1489509 DAG AND IP3 SIGNALING,R-HSA-168249 INNATE IMMUNE SYSTEM	R-HSA-2424491 DAP12 signaling	540.333	8.37694e-13	1.32632e-09
Synaptic Proteins at the Synaptic Junction	R-HSA-1257604 PIP3 ACTIVATES AKT SIGNALING,R-HSA-1489509 DAG AND IP3 SIGNALING,R-HSA-168249 INNATE IMMUNE SYSTEM	R-HSA-2424491 DAP12 signaling	535.385	7.01777e-07	0.000381505
PTEN dependent cell cycle arrest and apoptosis	R-HSA-1257604 PIP3 ACTIVATES AKT SIGNALING,R-HSA-1489509 DAG AND IP3 SIGNALING,R-HSA-168249 INNATE IMMUNE SYSTEM	R-HSA-2424491 DAP12 signaling	366.994	1.47157e-23	4.93214e-20
IL 3 signaling pathway	R-HSA-1257604 PIP3 ACTIVATES AKT SIGNALING,R-HSA-1489509 DAG AND IP3 SIGNALING,R-HSA-168249 INNATE IMMUNE SYSTEM	R-HSA-2424491 DAP12 signaling	364.706	8.07132e-20	2.37597e-16
Ca++/ Calmodulin-dependent Protein Kinase Activation	R-HSA-1257604 PIP3 ACTIVATES AKT SIGNALING,R-HSA-1489509 DAG AND IP3 SIGNALING,R-HSA-168249 INNATE IMMUNE SYSTEM	R-HSA-2424491 DAP12 signaling	362.447	4.45558e-16	1.22368e-12
Trka Receptor Signaling Pathway	R-HSA-1257604 PIP3 ACTIVATES AKT SIGNALING,R-HSA-1489509 DAG AND IP3 SIGNALING,R-HSA-168249 INNATE IMMUNE SYSTEM	R-HSA-2424491 DAP12 signaling	362.447	4.45558e-16	1.22368e-12
Phospholipase C Signaling Pathway	R-HSA-1257604 PIP3 ACTIVATES AKT SIGNALING,R-HSA-1489509 DAG AND IP3 SIGNALING,R-HSA-168249 INNATE IMMUNE SYSTEM	R-HSA-2424491 DAP12 signaling	360.216	2.50119e-12	3.71133e-09
Regulation of Splicing through Sam68	R-HSA-1257604 PIP3 ACTIVATES AKT SIGNALING,R-HSA-1489509 DAG AND IP3 SIGNALING,R-HSA-168249 INNATE IMMUNE SYSTEM	R-HSA-2424491 DAP12 signaling	358.012	1.45949e-08	1.13834e-05
IL 2 signaling pathway	R-HSA-1257604 PIP3 ACTIVATES AKT SIGNALING,R-HSA-1489509 DAG AND IP3 SIGNALING,R-HSA-168249 INNATE IMMUNE SYSTEM	R-HSA-2424491 DAP12 signaling	323.141	7.3465e-27	2.55172e-23
Regulation of BAD phosphorylation	R-HSA-1257604 PIP3 ACTIVATES AKT SIGNALING,R-HSA-1489509 DAG AND IP3 SIGNALING,R-HSA-168249 INNATE IMMUNE SYSTEM	R-HSA-2424491 DAP12 signaling	297.315	3.49277e-30	1.25666e-26
Attenuation of GPCR Signaling	R-HSA-1257604 PIP3 ACTIVATES AKT SIGNALING,R-HSA-1489509 DAG AND IP3 SIGNALING,R-HSA-168249 INNATE IMMUNE SYSTEM	R-HSA-2424491 DAP12 signaling	289.953	1.1528e-15	3.13602e-12
Neuroregulin receptor degredation protein-1 Controls ErbB3 receptor recycling	R-HSA-1257604 PIP3 ACTIVATES AKT SIGNALING,R-HSA-1489509 DAG AND IP3 SIGNALING,R-HSA-168249 INNATE IMMUNE SYSTEM	R-HSA-2424491 DAP12 signaling	267.688	1.74711e-06	0.000880405
Insulin Signaling Pathway	R-HSA-1257604 PIP3 ACTIVATES AKT SIGNALING,R-HSA-1489509 DAG AND IP3 SIGNALING,R-HSA-168249 INNATE IMMUNE SYSTEM	R-HSA-2424491 DAP12 signaling	265.873	2.1048e-24	7.12585e-21
Cystic Fibrosis Transmembrane Conductance Regulator And Beta 2 Adrenergic Receptor Pathway	R-HSA-1257604 PIP3 ACTIVATES AKT SIGNALING,R-HSA-1489509 DAG AND IP3 SIGNALING,R-HSA-168249 INNATE IMMUNE SYSTEM	R-HSA-2424491 DAP12 signaling	252.923	1.28923e-13	2.28042e-10
Phospholipase C-epsilon pathway	R-HSA-1257604 PIP3 ACTIVATES AKT SIGNALING,R-HSA-1489509 DAG AND IP3 SIGNALING,R-HSA-168249 INNATE IMMUNE SYSTEM	R-HSA-2424491 DAP12 signaling	252.923	1.28923e-13	2.28042e-10
Role of b-arrestins in the activation and targeting of MAP kinases	R-HSA-1257604 PIP3 ACTIVATES AKT SIGNALING,R-HSA-1489509 DAG AND IP3 SIGNALING,R-HSA-168249 INNATE IMMUNE SYSTEM	R-HSA-2424491 DAP12 signaling	252.923	1.28923e-13	2.28042e-10
Stathmin and breast cancer resistance to antimicrotubule agents	R-HSA-1257604 PIP3 ACTIVATES AKT SIGNALING,R-HSA-1489509 DAG AND IP3 SIGNALING,R-HSA-168249 INNATE IMMUNE SYSTEM	R-HSA-2424491 DAP12 signaling	251.509	1.09123e-20	3.3244e-17
Repression of Pain Sensation by the Transcriptional Regulator DREAM	R-HSA-1257604 PIP3 ACTIVATES AKT SIGNALING,R-HSA-1489509 DAG AND IP3 SIGNALING,R-HSA-168249 INNATE IMMUNE SYSTEM	R-HSA-2424491 DAP12 signaling	241.623	2.67675e-15	7.14614e-12
Sprouty regulation of tyrosine kinase signals	R-HSA-1257604 PIP3 ACTIVATES AKT SIGNALING,R-HSA-1489509 DAG AND IP3 SIGNALING,R-HSA-168249 INNATE IMMUNE SYSTEM	R-HSA-2424491 DAP12 signaling	227.93	1.1587e-18	3.30431e-15
IL 4 signaling pathway	R-HSA-1257604 PIP3 ACTIVATES AKT SIGNALING,R-HSA-1489509 DAG AND IP3 SIGNALING,R-HSA-168249 INNATE IMMUNE SYSTEM	R-HSA-2424491 DAP12 signaling	216.122	1.36267e-11	1.74806e-08
Phosphorylation of MEK1 by cdk5/p35 down regulates the MAP kinase pathway	R-HSA-1257604 PIP3 ACTIVATES AKT SIGNALING,R-HSA-1489509 DAG AND IP3 SIGNALING,R-HSA-168249 INNATE IMMUNE SYSTEM	R-HSA-2424491 DAP12 signaling	216.122	1.36267e-11	1.74806e-08
Growth Hormone Signaling Pathway	R-HSA-1257604 PIP3 ACTIVATES AKT SIGNALING,R-HSA-1489509 DAG AND IP3 SIGNALING,R-HSA-168249 INNATE IMMUNE SYSTEM	R-HSA-2424491 DAP12 signaling	213.718	4.51716e-27	1.57443e-23
Transcription Regulation by Methyltransferase of CARM1	R-HSA-1257604 PIP3 ACTIVATES AKT SIGNALING,R-HSA-1489509 DAG AND IP3 SIGNALING,R-HSA-168249 INNATE IMMUNE SYSTEM	R-HSA-2424491 DAP12 signaling	210.766	2.77988e-13	4.67024e-10
Roles of b-arrestin-dependent Recruitment of Src Kinases in GPCR Signaling	R-HSA-1257604 PIP3 ACTIVATES AKT SIGNALING,R-HSA-1489509 DAG AND IP3 SIGNALING,R-HSA-168249 INNATE IMMUNE SYSTEM	R-HSA-2424491 DAP12 signaling	207.102	5.70793e-15	1.46726e-11
IGF-1 Signaling Pathway	R-HSA-1257604 PIP3 ACTIVATES AKT SIGNALING,R-HSA-1489509 DAG AND IP3 SIGNALING,R-HSA-168249 INNATE IMMUNE SYSTEM	R-HSA-2424491 DAP12 signaling	201.2	5.0418e-20	1.49072e-16
Trefoil Factors Initiate Mucosal Healing	R-HSA-1257604 PIP3 ACTIVATES AKT SIGNALING,R-HSA-1489509 DAG AND IP3 SIGNALING,R-HSA-168249 INNATE IMMUNE SYSTEM	R-HSA-2424491 DAP12 signaling	201.2	5.0418e-20	1.49072e-16
mCalpain and friends in Cell motility	R-HSA-1257604 PIP3 ACTIVATES AKT SIGNALING,R-HSA-1489509 DAG AND IP3 SIGNALING,R-HSA-168249 INNATE IMMUNE SYSTEM	R-HSA-2424491 DAP12 signaling	199.395	2.16752e-23	7.21651e-20
TPO Signaling Pathway	R-HSA-1257604 PIP3 ACTIVATES AKT SIGNALING,R-HSA-1489509 DAG AND IP3 SIGNALING,R-HSA-168249 INNATE IMMUNE SYSTEM	R-HSA-2424491 DAP12 signaling	183.478	0	0
Ras-Independent pathway in NK cell-mediated cytotoxicity	R-HSA-1257604 PIP3 ACTIVATES AKT SIGNALING,R-HSA-1489509 DAG AND IP3 SIGNALING,R-HSA-168249 INNATE IMMUNE SYSTEM	R-HSA-2424491 DAP12 signaling	182.338	0	0
Nerve growth factor pathway (NGF)	R-HSA-1257604 PIP3 ACTIVATES AKT SIGNALING,R-HSA-1489509 DAG AND IP3 SIGNALING,R-HSA-168249 INNATE IMMUNE SYSTEM	R-HSA-2424491 DAP12 signaling	181.773	7.77156e-15	1.943e-11
Role of Erk5 in Neuronal Survival	R-HSA-1257604 PIP3 ACTIVATES AKT SIGNALING,R-HSA-1489509 DAG AND IP3 SIGNALING,R-HSA-168249 INNATE IMMUNE SYSTEM	R-HSA-2424491 DAP12 signaling	181.773	7.77156e-15	1.943e-11
Calcium Signaling by HBx of Hepatitis B virus	R-HSA-1257604 PIP3 ACTIVATES AKT SIGNALING,R-HSA-1489509 DAG AND IP3 SIGNALING,R-HSA-168249 INNATE IMMUNE SYSTEM	R-HSA-2424491 DAP12 signaling	179	6.75058e-08	4.54785e-05
Activation of cAMP-dependent protein kinase, PKA	R-HSA-1257604 PIP3 ACTIVATES AKT SIGNALING,R-HSA-1489509 DAG AND IP3 SIGNALING,R-HSA-168249 INNATE IMMUNE SYSTEM	R-HSA-2424491 DAP12 signaling	178.456	3.47963e-06	0.00165775
Signaling of Hepatocyte Growth Factor Receptor	R-HSA-1257604 PIP3 ACTIVATES AKT SIGNALING,R-HSA-1489509 DAG AND IP3 SIGNALING,R-HSA-168249 INNATE IMMUNE SYSTEM	R-HSA-2424491 DAP12 signaling	177.143	0	0
Signaling Pathway from G-Protein Families	R-HSA-1257604 PIP3 ACTIVATES AKT SIGNALING,R-HSA-1489509 DAG AND IP3 SIGNALING,R-HSA-168249 INNATE IMMUNE SYSTEM	R-HSA-2424491 DAP12 signaling	174.87	0	0
Links between Pyk2 and Map Kinases	R-HSA-1257604 PIP3 ACTIVATES AKT SIGNALING,R-HSA-1489509 DAG AND IP3 SIGNALING,R-HSA-168249 INNATE IMMUNE SYSTEM	R-HSA-2424491 DAP12 signaling	170.904	0	0
Human Cytomegalovirus and Map Kinase Pathways	R-HSA-1257604 PIP3 ACTIVATES AKT SIGNALING,R-HSA-1489509 DAG AND IP3 SIGNALING,R-HSA-168249 INNATE IMMUNE SYSTEM	R-HSA-2424491 DAP12 signaling	161.074	5.52891e-14	1.05714e-10
Protein Kinase A at the Centrosome	R-HSA-1257604 PIP3 ACTIVATES AKT SIGNALING,R-HSA-1489509 DAG AND IP3 SIGNALING,R-HSA-168249 INNATE IMMUNE SYSTEM	R-HSA-2424491 DAP12 signaling	158.069	1.03084e-12	1.60803e-09
Erk and PI-3 Kinase Are Necessary for Collagen Binding in Corneal Epithelia	R-HSA-1257604 PIP3 ACTIVATES AKT SIGNALING,R-HSA-1489509 DAG AND IP3 SIGNALING,R-HSA-168249 INNATE IMMUNE SYSTEM	R-HSA-2424491 DAP12 signaling	154.761	0	0
EGF Signaling Pathway	R-HSA-1257604 PIP3 ACTIVATES AKT SIGNALING,R-HSA-1489509 DAG AND IP3 SIGNALING,R-HSA-168249 INNATE IMMUNE SYSTEM	R-HSA-2424491 DAP12 signaling	152.043	0	0
IL 6 signaling pathway	R-HSA-1257604 PIP3 ACTIVATES AKT SIGNALING,R-HSA-1489509 DAG AND IP3 SIGNALING,R-HSA-168249 INNATE IMMUNE SYSTEM	R-HSA-2424491 DAP12 signaling	151.943	0	0
Role of ERBB2 in Signal Transduction and Oncology	R-HSA-1257604 PIP3 ACTIVATES AKT SIGNALING,R-HSA-1489509 DAG AND IP3 SIGNALING,R-HSA-168249 INNATE IMMUNE SYSTEM	R-HSA-2424491 DAP12 signaling	151.943	0	0
Bioactive Peptide Induced Signaling Pathway	R-HSA-1257604 PIP3 ACTIVATES AKT SIGNALING,R-HSA-1489509 DAG AND IP3 SIGNALING,R-HSA-168249 INNATE IMMUNE SYSTEM	R-HSA-2424491 DAP12 signaling	146.325	0	0
Angiotensin II mediated activation of JNK Pathway via Pyk2 dependent signaling	R-HSA-1257604 PIP3 ACTIVATES AKT SIGNALING,R-HSA-1489509 DAG AND IP3 SIGNALING,R-HSA-168249 INNATE IMMUNE SYSTEM	R-HSA-2424491 DAP12 signaling	143.594	0	0
GATA3 participate in activating the Th2 cytokine genes expression	R-HSA-1257604 PIP3 ACTIVATES AKT SIGNALING,R-HSA-1489509 DAG AND IP3 SIGNALING,R-HSA-168249 INNATE IMMUNE SYSTEM	R-HSA-2424491 DAP12 signaling	140.503	1.84863e-12	2.78666e-09
Ras Signaling Pathway	R-HSA-1257604 PIP3 ACTIVATES AKT SIGNALING,R-HSA-1489509 DAG AND IP3 SIGNALING,R-HSA-168249 INNATE IMMUNE SYSTEM	R-HSA-2424491 DAP12 signaling	140.252	0	0
BCR Signaling Pathway	R-HSA-1257604 PIP3 ACTIVATES AKT SIGNALING,R-HSA-1489509 DAG AND IP3 SIGNALING,R-HSA-168249 INNATE IMMUNE SYSTEM	R-HSA-2424491 DAP12 signaling	136.034	0	0
IL-2 Receptor Beta Chain in T cell Activation	R-HSA-1257604 PIP3 ACTIVATES AKT SIGNALING,R-HSA-1489509 DAG AND IP3 SIGNALING,R-HSA-168249 INNATE IMMUNE SYSTEM	R-HSA-2424491 DAP12 signaling	135.115	0	0
Influence of Ras and Rho proteins on G1 to S Transition	R-HSA-1257604 PIP3 ACTIVATES AKT SIGNALING,R-HSA-1489509 DAG AND IP3 SIGNALING,R-HSA-168249 INNATE IMMUNE SYSTEM	R-HSA-2424491 DAP12 signaling	134.122	0	0
g-Secretase mediated ErbB4 Signaling Pathway	R-HSA-1257604 PIP3 ACTIVATES AKT SIGNALING,R-HSA-1489509 DAG AND IP3 SIGNALING,R-HSA-168249 INNATE IMMUNE SYSTEM	R-HSA-2424491 DAP12 signaling	133.839	6.06393e-06	0.00271378
Regulation And Function Of ChREBP in Liver	R-HSA-1257604 PIP3 ACTIVATES AKT SIGNALING,R-HSA-1489509 DAG AND IP3 SIGNALING,R-HSA-168249 INNATE IMMUNE SYSTEM	R-HSA-2424491 DAP12 signaling	132.013	0	0
EPO Signaling Pathway	R-HSA-1257604 PIP3 ACTIVATES AKT SIGNALING,R-HSA-1489509 DAG AND IP3 SIGNALING,R-HSA-168249 INNATE IMMUNE SYSTEM	R-HSA-2424491 DAP12 signaling	131.783	9.448e-14	1.70575e-10
The Co-Stimulatory Signal During T-cell Activation	R-HSA-1257604 PIP3 ACTIVATES AKT SIGNALING,R-HSA-1489509 DAG AND IP3 SIGNALING,R-HSA-168249 INNATE IMMUNE SYSTEM	R-HSA-2424491 DAP12 signaling	131.783	9.448e-14	1.70575e-10
CXCR4 Signaling Pathway	R-HSA-1257604 PIP3 ACTIVATES AKT SIGNALING,R-HSA-1489509 DAG AND IP3 SIGNALING,R-HSA-168249 INNATE IMMUNE SYSTEM	R-HSA-2424491 DAP12 signaling	130.232	0	0
Regulation of eIF4e and p70 S6 Kinase	R-HSA-1257604 PIP3 ACTIVATES AKT SIGNALING,R-HSA-1489509 DAG AND IP3 SIGNALING,R-HSA-168249 INNATE IMMUNE SYSTEM	R-HSA-2424491 DAP12 signaling	130.232	0	0
AKAP95 role in mitosis and chromosome dynamics	R-HSA-1257604 PIP3 ACTIVATES AKT SIGNALING,R-HSA-1489509 DAG AND IP3 SIGNALING,R-HSA-168249 INNATE IMMUNE SYSTEM	R-HSA-2424491 DAP12 signaling	128.244	4.1816e-09	3.58763e-06
IL-7 Signal Transduction	R-HSA-1257604 PIP3 ACTIVATES AKT SIGNALING,R-HSA-1489509 DAG AND IP3 SIGNALING,R-HSA-168249 INNATE IMMUNE SYSTEM	R-HSA-2424491 DAP12 signaling	126.451	3.12428e-12	4.54848e-09
Regulation of ck1/cdk5 by type 1 glutamate receptors	R-HSA-1257604 PIP3 ACTIVATES AKT SIGNALING,R-HSA-1489509 DAG AND IP3 SIGNALING,R-HSA-168249 INNATE IMMUNE SYSTEM	R-HSA-2424491 DAP12 signaling	126.451	3.12428e-12	4.54848e-09
Fc Epsilon Receptor I Signaling in Mast Cells	R-HSA-1257604 PIP3 ACTIVATES AKT SIGNALING,R-HSA-1489509 DAG AND IP3 SIGNALING,R-HSA-168249 INNATE IMMUNE SYSTEM	R-HSA-2424491 DAP12 signaling	126.268	0	0
PDGF Signaling Pathway	R-HSA-1257604 PIP3 ACTIVATES AKT SIGNALING,R-HSA-1489509 DAG AND IP3 SIGNALING,R-HSA-168249 INNATE IMMUNE SYSTEM	R-HSA-2424491 DAP12 signaling	125.918	0	0
AKT Signaling Pathway	R-HSA-1257604 PIP3 ACTIVATES AKT SIGNALING,R-HSA-1489509 DAG AND IP3 SIGNALING,R-HSA-168249 INNATE IMMUNE SYSTEM	R-HSA-2424491 DAP12 signaling	125.834	0	0
Activation of Csk by cAMP-dependent Protein Kinase Inhibits Signaling through the T Cell Receptor	R-HSA-1257604 PIP3 ACTIVATES AKT SIGNALING,R-HSA-1489509 DAG AND IP3 SIGNALING,R-HSA-168249 INNATE IMMUNE SYSTEM	R-HSA-2424491 DAP12 signaling	125.834	0	0
Phospholipids as signalling intermediaries	R-HSA-1257604 PIP3 ACTIVATES AKT SIGNALING,R-HSA-1489509 DAG AND IP3 SIGNALING,R-HSA-168249 INNATE IMMUNE SYSTEM	R-HSA-2424491 DAP12 signaling	125.737	0	0
T Cell Receptor Signaling Pathway	R-HSA-1257604 PIP3 ACTIVATES AKT SIGNALING,R-HSA-1489509 DAG AND IP3 SIGNALING,R-HSA-168249 INNATE IMMUNE SYSTEM	R-HSA-2424491 DAP12 signaling	121.854	0	0
Neuropeptides VIP and PACAP inhibit the apoptosis of activated T cells	R-HSA-1257604 PIP3 ACTIVATES AKT SIGNALING,R-HSA-1489509 DAG AND IP3 SIGNALING,R-HSA-168249 INNATE IMMUNE SYSTEM	R-HSA-2424491 DAP12 signaling	121.548	0	0
Integrin Signaling Pathway	R-HSA-1257604 PIP3 ACTIVATES AKT SIGNALING,R-HSA-1489509 DAG AND IP3 SIGNALING,R-HSA-168249 INNATE IMMUNE SYSTEM	R-HSA-2424491 DAP12 signaling	120.776	0	0
The IGF-1 Receptor and Longevity	R-HSA-1257604 PIP3 ACTIVATES AKT SIGNALING,R-HSA-1489509 DAG AND IP3 SIGNALING,R-HSA-168249 INNATE IMMUNE SYSTEM	R-HSA-2424491 DAP12 signaling	120.06	1.44848e-10	1.58819e-07
Erk1/Erk2 Mapk Signaling pathway	R-HSA-1257604 PIP3 ACTIVATES AKT SIGNALING,R-HSA-1489509 DAG AND IP3 SIGNALING,R-HSA-168249 INNATE IMMUNE SYSTEM	R-HSA-2424491 DAP12 signaling	118.339	0	0
Inhibition of Cellular Proliferation by Gleevec	R-HSA-1257604 PIP3 ACTIVATES AKT SIGNALING,R-HSA-1489509 DAG AND IP3 SIGNALING,R-HSA-168249 INNATE IMMUNE SYSTEM	R-HSA-2424491 DAP12 signaling	116.844	0	0
CBL mediated ligand-induced downregulation of EGF receptors	R-HSA-1257604 PIP3 ACTIVATES AKT SIGNALING,R-HSA-1489509 DAG AND IP3 SIGNALING,R-HSA-168249 INNATE IMMUNE SYSTEM	R-HSA-2424491 DAP12 signaling	112.212	6.76378e-09	5.59103e-06
Cadmium induces DNA synthesis and proliferation in macrophages	R-HSA-1257604 PIP3 ACTIVATES AKT SIGNALING,R-HSA-1489509 DAG AND IP3 SIGNALING,R-HSA-168249 INNATE IMMUNE SYSTEM	R-HSA-2424491 DAP12 signaling	108.052	2.30685e-10	2.42984e-07
Sonic Hedgehog (Shh) Pathway	R-HSA-1257604 PIP3 ACTIVATES AKT SIGNALING,R-HSA-1489509 DAG AND IP3 SIGNALING,R-HSA-168249 INNATE IMMUNE SYSTEM	R-HSA-2424491 DAP12 signaling	108.052	2.30685e-10	2.42984e-07
NFAT and Hypertrophy of the heart (Transcription in the broken heart)	R-HSA-1257604 PIP3 ACTIVATES AKT SIGNALING,R-HSA-1489509 DAG AND IP3 SIGNALING,R-HSA-168249 INNATE IMMUNE SYSTEM	R-HSA-2424491 DAP12 signaling	107.978	3.35287e-14	6.91097e-11
The Role of Eosinophils in the Chemokine Network of Allergy	R-HSA-1257604 PIP3 ACTIVATES AKT SIGNALING,R-HSA-1489509 DAG AND IP3 SIGNALING,R-HSA-168249 INNATE IMMUNE SYSTEM	R-HSA-2424491 DAP12 signaling	107.07	9.66178e-06	0.00410136
Role of MAL in Rho-Mediated Activation of SRF	R-HSA-1257604 PIP3 ACTIVATES AKT SIGNALING,R-HSA-1489509 DAG AND IP3 SIGNALING,R-HSA-168249 INNATE IMMUNE SYSTEM	R-HSA-2424491 DAP12 signaling	105.372	7.95852e-12	1.07161e-08
Aspirin Blocks Signaling Pathway Involved in Platelet Activation	R-HSA-1257604 PIP3 ACTIVATES AKT SIGNALING,R-HSA-1489509 DAG AND IP3 SIGNALING,R-HSA-168249 INNATE IMMUNE SYSTEM	R-HSA-2424491 DAP12 signaling	103.539	2.65343e-13	4.46528e-10
Skeletal muscle hypertrophy is regulated via AKT/mTOR pathway	R-HSA-1257604 PIP3 ACTIVATES AKT SIGNALING,R-HSA-1489509 DAG AND IP3 SIGNALING,R-HSA-168249 INNATE IMMUNE SYSTEM	R-HSA-2424491 DAP12 signaling	97.2648	1.21263e-11	1.56862e-08
CTCF: First Multivalent Nuclear Factor	R-HSA-1257604 PIP3 ACTIVATES AKT SIGNALING,R-HSA-1489509 DAG AND IP3 SIGNALING,R-HSA-168249 INNATE IMMUNE SYSTEM	R-HSA-2424491 DAP12 signaling	96.6344	4.03677e-13	6.62657e-10
mTOR Signaling Pathway	R-HSA-1257604 PIP3 ACTIVATES AKT SIGNALING,R-HSA-1489509 DAG AND IP3 SIGNALING,R-HSA-168249 INNATE IMMUNE SYSTEM	R-HSA-2424491 DAP12 signaling	96.6344	4.03677e-13	6.62657e-10
Telomeres, Telomerase, Cellular Aging, and Immortality	R-HSA-1257604 PIP3 ACTIVATES AKT SIGNALING,R-HSA-1489509 DAG AND IP3 SIGNALING,R-HSA-168249 INNATE IMMUNE SYSTEM	R-HSA-2424491 DAP12 signaling	90.0401	5.29681e-10	5.23841e-07
uCalpain and friends in Cell spread	R-HSA-1257604 PIP3 ACTIVATES AKT SIGNALING,R-HSA-1489509 DAG AND IP3 SIGNALING,R-HSA-168249 INNATE IMMUNE SYSTEM	R-HSA-2424491 DAP12 signaling	90.0401	5.29681e-10	5.23841e-07
Rho-Selective Guanine Exchange Factor AKAP13 Mediates Stress Fiber Formation	R-HSA-1257604 PIP3 ACTIVATES AKT SIGNALING,R-HSA-1489509 DAG AND IP3 SIGNALING,R-HSA-168249 INNATE IMMUNE SYSTEM	R-HSA-2424491 DAP12 signaling	89.4939	4.68941e-07	0.000264008
Regulation of PGC-1a	R-HSA-1257604 PIP3 ACTIVATES AKT SIGNALING,R-HSA-1489509 DAG AND IP3 SIGNALING,R-HSA-168249 INNATE IMMUNE SYSTEM	R-HSA-2424491 DAP12 signaling	84.2933	2.6445e-11	3.25115e-08
Actions of Nitric Oxide in the Heart	R-HSA-1257604 PIP3 ACTIVATES AKT SIGNALING,R-HSA-1489509 DAG AND IP3 SIGNALING,R-HSA-168249 INNATE IMMUNE SYSTEM	R-HSA-2424491 DAP12 signaling	81.7822	0	0
Role of nicotinic acetylcholine receptors in the regulation of apoptosis	R-HSA-1257604 PIP3 ACTIVATES AKT SIGNALING,R-HSA-1489509 DAG AND IP3 SIGNALING,R-HSA-168249 INNATE IMMUNE SYSTEM	R-HSA-2424491 DAP12 signaling	81.6042	2.26399e-08	1.69471e-05
CCR3 signaling in Eosinophils	R-HSA-1257604 PIP3 ACTIVATES AKT SIGNALING,R-HSA-1489509 DAG AND IP3 SIGNALING,R-HSA-168249 INNATE IMMUNE SYSTEM	R-HSA-2424491 DAP12 signaling	79.0236	3.78296e-11	4.54503e-08
Phosphoinositides and their downstream targets.	R-HSA-1257604 PIP3 ACTIVATES AKT SIGNALING,R-HSA-1489509 DAG AND IP3 SIGNALING,R-HSA-168249 INNATE IMMUNE SYSTEM	R-HSA-2424491 DAP12 signaling	79.0236	3.78296e-11	4.54503e-08
How Progesterone Initiates Oocyte Membrane	R-HSA-1257604 PIP3 ACTIVATES AKT SIGNALING,R-HSA-1489509 DAG AND IP3 SIGNALING,R-HSA-168249 INNATE IMMUNE SYSTEM	R-HSA-2424491 DAP12 signaling	75.9557	0	0
Effects of calcineurin in Keratinocyte Differentiation	R-HSA-1257604 PIP3 ACTIVATES AKT SIGNALING,R-HSA-1489509 DAG AND IP3 SIGNALING,R-HSA-168249 INNATE IMMUNE SYSTEM	R-HSA-2424491 DAP12 signaling	74.8026	3.19253e-08	2.30802e-05
Tumor Suppressor Arf Inhibits Ribosomal Biogenesis	R-HSA-1257604 PIP3 ACTIVATES AKT SIGNALING,R-HSA-1489509 DAG AND IP3 SIGNALING,R-HSA-168249 INNATE IMMUNE SYSTEM	R-HSA-2424491 DAP12 signaling	74.8026	3.19253e-08	2.30802e-05
Keratinocyte Differentiation	R-HSA-1257604 PIP3 ACTIVATES AKT SIGNALING,R-HSA-1489509 DAG AND IP3 SIGNALING,R-HSA-168249 INNATE IMMUNE SYSTEM	R-HSA-2424491 DAP12 signaling	72.4811	0	0
Cell to Cell Adhesion Signaling	R-HSA-1257604 PIP3 ACTIVATES AKT SIGNALING,R-HSA-1489509 DAG AND IP3 SIGNALING,R-HSA-168249 INNATE IMMUNE SYSTEM	R-HSA-2424491 DAP12 signaling	71.5926	9.39905e-07	0.000499438
Regulation of hematopoiesis by cytokines	R-HSA-1257604 PIP3 ACTIVATES AKT SIGNALING,R-HSA-1489509 DAG AND IP3 SIGNALING,R-HSA-168249 INNATE IMMUNE SYSTEM	R-HSA-2424491 DAP12 signaling	71.5926	9.39905e-07	0.000499438
Corticosteroids and cardioprotection	R-HSA-1257604 PIP3 ACTIVATES AKT SIGNALING,R-HSA-1489509 DAG AND IP3 SIGNALING,R-HSA-168249 INNATE IMMUNE SYSTEM	R-HSA-2424491 DAP12 signaling	69.0473	4.40005e-08	3.09626e-05
Role of EGF Receptor Transactivation by GPCRs in Cardiac Hypertrophy	R-HSA-1257604 PIP3 ACTIVATES AKT SIGNALING,R-HSA-1489509 DAG AND IP3 SIGNALING,R-HSA-168249 INNATE IMMUNE SYSTEM	R-HSA-2424491 DAP12 signaling	69.0473	4.40005e-08	3.09626e-05
Apoptotic Signaling in Response to DNA Damage	R-HSA-1257604 PIP3 ACTIVATES AKT SIGNALING,R-HSA-1489509 DAG AND IP3 SIGNALING,R-HSA-168249 INNATE IMMUNE SYSTEM	R-HSA-2424491 DAP12 signaling	67.5255	2.0889e-09	1.86636e-06
Activation of Src by Protein-tyrosine phosphatase alpha	R-HSA-1257604 PIP3 ACTIVATES AKT SIGNALING,R-HSA-1489509 DAG AND IP3 SIGNALING,R-HSA-168249 INNATE IMMUNE SYSTEM	R-HSA-2424491 DAP12 signaling	66.9151	2.81129e-05	0.0105148
Erythropoietin mediated neuroprotection through NF-kB	R-HSA-1257604 PIP3 ACTIVATES AKT SIGNALING,R-HSA-1489509 DAG AND IP3 SIGNALING,R-HSA-168249 INNATE IMMUNE SYSTEM	R-HSA-2424491 DAP12 signaling	66.9151	2.81129e-05	0.0105148
Map Kinase Inactivation of SMRT Corepressor	R-HSA-1257604 PIP3 ACTIVATES AKT SIGNALING,R-HSA-1489509 DAG AND IP3 SIGNALING,R-HSA-168249 INNATE IMMUNE SYSTEM	R-HSA-2424491 DAP12 signaling	66.9151	2.81129e-05	0.0105148
fMLP induced chemokine gene expression in HMC-1 cells	R-HSA-1257604 PIP3 ACTIVATES AKT SIGNALING,R-HSA-1489509 DAG AND IP3 SIGNALING,R-HSA-168249 INNATE IMMUNE SYSTEM	R-HSA-2424491 DAP12 signaling	65.4202	1.45994e-13	2.55983e-10
Control of skeletal myogenesis by HDAC & calcium/calmodulin-dependent kinase (CaMK)	R-HSA-1257604 PIP3 ACTIVATES AKT SIGNALING,R-HSA-1489509 DAG AND IP3 SIGNALING,R-HSA-168249 INNATE IMMUNE SYSTEM	R-HSA-2424491 DAP12 signaling	60.2033	1.78354e-10	1.92508e-07
B Cell Survival Pathway	R-HSA-1257604 PIP3 ACTIVATES AKT SIGNALING,R-HSA-1489509 DAG AND IP3 SIGNALING,R-HSA-168249 INNATE IMMUNE SYSTEM	R-HSA-2424491 DAP12 signaling	59.6585	1.69379e-06	0.00085676
Pertussis toxin-insensitive CCR5 Signaling in Macrophage	R-HSA-1257604 PIP3 ACTIVATES AKT SIGNALING,R-HSA-1489509 DAG AND IP3 SIGNALING,R-HSA-168249 INNATE IMMUNE SYSTEM	R-HSA-2424491 DAP12 signaling	59.6585	1.69379e-06	0.00085676
Role of PI3K subunit p85 in regulation of Actin Organization and Cell Migration	R-HSA-1257604 PIP3 ACTIVATES AKT SIGNALING,R-HSA-1489509 DAG AND IP3 SIGNALING,R-HSA-168249 INNATE IMMUNE SYSTEM	R-HSA-2424491 DAP12 signaling	59.6585	1.69379e-06	0.00085676
Antigen Dependent B Cell Activation	R-HSA-1257604 PIP3 ACTIVATES AKT SIGNALING,R-HSA-1489509 DAG AND IP3 SIGNALING,R-HSA-168249 INNATE IMMUNE SYSTEM	R-HSA-2424491 DAP12 signaling	59.4791	3.73275e-05	0.0134391
Fibrinolysis Pathway	R-HSA-1257604 PIP3 ACTIVATES AKT SIGNALING,R-HSA-1489509 DAG AND IP3 SIGNALING,R-HSA-168249 INNATE IMMUNE SYSTEM	R-HSA-2424491 DAP12 signaling	59.4791	3.73275e-05	0.0134391
VEGF, Hypoxia, and Angiogenesis	R-HSA-1257604 PIP3 ACTIVATES AKT SIGNALING,R-HSA-1489509 DAG AND IP3 SIGNALING,R-HSA-168249 INNATE IMMUNE SYSTEM	R-HSA-2424491 DAP12 signaling	57.4658	2.3401e-10	2.46357e-07
Agrin in Postsynaptic Differentiation	R-HSA-1257604 PIP3 ACTIVATES AKT SIGNALING,R-HSA-1489509 DAG AND IP3 SIGNALING,R-HSA-168249 INNATE IMMUNE SYSTEM	R-HSA-2424491 DAP12 signaling	53.6747	1.88057e-11	2.35672e-08
Extrinsic Prothrombin Activation Pathway	R-HSA-1257604 PIP3 ACTIVATES AKT SIGNALING,R-HSA-1489509 DAG AND IP3 SIGNALING,R-HSA-168249 INNATE IMMUNE SYSTEM	R-HSA-2424491 DAP12 signaling	53.5303	4.83235e-05	0.016837
Oxidative Stress Induced Gene Expression Via Nrf2	R-HSA-1257604 PIP3 ACTIVATES AKT SIGNALING,R-HSA-1489509 DAG AND IP3 SIGNALING,R-HSA-168249 INNATE IMMUNE SYSTEM	R-HSA-2424491 DAP12 signaling	53.5303	4.83235e-05	0.016837
Mechanism of Gene Regulation by Peroxisome Proliferators via PPARa(alpha)	R-HSA-1257604 PIP3 ACTIVATES AKT SIGNALING,R-HSA-1489509 DAG AND IP3 SIGNALING,R-HSA-168249 INNATE IMMUNE SYSTEM	R-HSA-2424491 DAP12 signaling	51.9857	1.06692e-13	1.90907e-10
Rac 1 cell motility signaling pathway	R-HSA-1257604 PIP3 ACTIVATES AKT SIGNALING,R-HSA-1489509 DAG AND IP3 SIGNALING,R-HSA-168249 INNATE IMMUNE SYSTEM	R-HSA-2424491 DAP12 signaling	49.8632	1.68859e-07	0.000104309
Th1/Th2 Differentiation	R-HSA-1257604 PIP3 ACTIVATES AKT SIGNALING,R-HSA-1489509 DAG AND IP3 SIGNALING,R-HSA-168249 INNATE IMMUNE SYSTEM	R-HSA-2424491 DAP12 signaling	47.7243	3.55944e-06	0.00169056
IL22 Soluble Receptor Signaling Pathway	R-HSA-1257604 PIP3 ACTIVATES AKT SIGNALING,R-HSA-1489509 DAG AND IP3 SIGNALING,R-HSA-168249 INNATE IMMUNE SYSTEM	R-HSA-2424491 DAP12 signaling	41.175	9.34416e-05	0.0299864
p53 Signaling Pathway	R-HSA-1257604 PIP3 ACTIVATES AKT SIGNALING,R-HSA-1489509 DAG AND IP3 SIGNALING,R-HSA-168249 INNATE IMMUNE SYSTEM	R-HSA-2424491 DAP12 signaling	41.175	9.34416e-05	0.0299864
Inactivation of Gsk3 by AKT causes accumulation of b-catenin in Alveolar Macrophages	R-HSA-1257604 PIP3 ACTIVATES AKT SIGNALING,R-HSA-1489509 DAG AND IP3 SIGNALING,R-HSA-168249 INNATE IMMUNE SYSTEM	R-HSA-2424491 DAP12 signaling	40.7944	3.97712e-07	0.000227285
Ceramide Signaling Pathway	R-HSA-1257604 PIP3 ACTIVATES AKT SIGNALING,R-HSA-1489509 DAG AND IP3 SIGNALING,R-HSA-168249 INNATE IMMUNE SYSTEM	R-HSA-2424491 DAP12 signaling	39.7682	6.62866e-06	0.00293123
MAPKinase Signaling Pathway	R-HSA-1257604 PIP3 ACTIVATES AKT SIGNALING,R-HSA-1489509 DAG AND IP3 SIGNALING,R-HSA-168249 INNATE IMMUNE SYSTEM	R-HSA-2424491 DAP12 signaling	38.5489	0	0
Role of MEF2D in T-cell Apoptosis	R-HSA-1257604 PIP3 ACTIVATES AKT SIGNALING,R-HSA-1489509 DAG AND IP3 SIGNALING,R-HSA-168249 INNATE IMMUNE SYSTEM	R-HSA-2424491 DAP12 signaling	38.2333	0.000112992	0.035439
Hypoxia and p53 in the Cardiovascular system	R-HSA-1257604 PIP3 ACTIVATES AKT SIGNALING,R-HSA-1489509 DAG AND IP3 SIGNALING,R-HSA-168249 INNATE IMMUNE SYSTEM	R-HSA-2424491 DAP12 signaling	37.6745	7.98862e-06	0.00345946
ATM Signaling Pathway	R-HSA-1257604 PIP3 ACTIVATES AKT SIGNALING,R-HSA-1489509 DAG AND IP3 SIGNALING,R-HSA-168249 INNATE IMMUNE SYSTEM	R-HSA-2424491 DAP12 signaling	33.453	0.000159676	0.0484755
Role of Tob in T-cell activation	R-HSA-1257604 PIP3 ACTIVATES AKT SIGNALING,R-HSA-1489509 DAG AND IP3 SIGNALING,R-HSA-168249 INNATE IMMUNE SYSTEM	R-HSA-2424491 DAP12 signaling	33.453	0.000159676	0.0484755
Selective expression of chemokine receptors during T-cell polarization	R-HSA-1257604 PIP3 ACTIVATES AKT SIGNALING,R-HSA-1489509 DAG AND IP3 SIGNALING,R-HSA-168249 INNATE IMMUNE SYSTEM	R-HSA-2424491 DAP12 signaling	29.8231	1.80663e-05	0.00716946
HIV-I Nef: negative effector of Fas and TNF	R-HSA-1257604 PIP3 ACTIVATES AKT SIGNALING,R-HSA-1489509 DAG AND IP3 SIGNALING,R-HSA-168249 INNATE IMMUNE SYSTEM	R-HSA-2424491 DAP12 signaling	28.9729	1.3783e-09	1.26757e-06
Cytokines and Inflammatory Response	R-HSA-1257604 PIP3 ACTIVATES AKT SIGNALING,R-HSA-1489509 DAG AND IP3 SIGNALING,R-HSA-168249 INNATE IMMUNE SYSTEM	R-HSA-2424491 DAP12 signaling	28.6297	2.08642e-05	0.00811613
p38 MAPK Signaling Pathway	R-HSA-1257604 PIP3 ACTIVATES AKT SIGNALING,R-HSA-1489509 DAG AND IP3 SIGNALING,R-HSA-168249 INNATE IMMUNE SYSTEM	R-HSA-2424491 DAP12 signaling	25.6365	3.05306e-06	0.00147129
Rho cell motility signaling pathway	R-HSA-1257604 PIP3 ACTIVATES AKT SIGNALING,R-HSA-1489509 DAG AND IP3 SIGNALING,R-HSA-168249 INNATE IMMUNE SYSTEM	R-HSA-2424491 DAP12 signaling	25.5609	3.11719e-05	0.011487
Thrombin signaling and protease-activated receptors	R-HSA-1257604 PIP3 ACTIVATES AKT SIGNALING,R-HSA-1489509 DAG AND IP3 SIGNALING,R-HSA-168249 INNATE IMMUNE SYSTEM	R-HSA-2424491 DAP12 signaling	21.6862	5.59967e-05	0.0190931
Dicer Pathway	R-HSA-1257604 PIP3 ACTIVATES AKT SIGNALING,R-HSA-166520 SIGNALLING BY NGF	R-HSA-198203 PI3K AKT activation	2210.45	5.83198e-11	6.81116e-08
Neuroregulin receptor degredation protein-1 Controls ErbB3 receptor recycling	R-HSA-1257604 PIP3 ACTIVATES AKT SIGNALING,R-HSA-166520 SIGNALLING BY NGF	R-HSA-198203 PI3K AKT activation	821.159	6.38894e-08	4.33036e-05
PTEN dependent cell cycle arrest and apoptosis	R-HSA-1257604 PIP3 ACTIVATES AKT SIGNALING,R-HSA-166520 SIGNALLING BY NGF	R-HSA-198203 PI3K AKT activation	579.891	4.51861e-14	8.88505e-11
Phospholipase C Signaling Pathway	R-HSA-1257604 PIP3 ACTIVATES AKT SIGNALING,R-HSA-166520 SIGNALLING BY NGF	R-HSA-198203 PI3K AKT activation	442.06	1.46118e-09	1.33583e-06
AKT Signaling Pathway	R-HSA-1257604 PIP3 ACTIVATES AKT SIGNALING,R-HSA-166520 SIGNALLING BY NGF	R-HSA-198203 PI3K AKT activation	401.436	0	0
Trka Receptor Signaling Pathway	R-HSA-1257604 PIP3 ACTIVATES AKT SIGNALING,R-HSA-166520 SIGNALLING BY NGF	R-HSA-198203 PI3K AKT activation	398.442	1.65351e-11	2.09969e-08
Role of Erk5 in Neuronal Survival	R-HSA-1257604 PIP3 ACTIVATES AKT SIGNALING,R-HSA-166520 SIGNALLING BY NGF	R-HSA-198203 PI3K AKT activation	361.844	4.72955e-14	9.2007e-11
Trefoil Factors Initiate Mucosal Healing	R-HSA-1257604 PIP3 ACTIVATES AKT SIGNALING,R-HSA-166520 SIGNALLING BY NGF	R-HSA-198203 PI3K AKT activation	353.333	5.59552e-14	1.06581e-10
Regulation of eIF4e and p70 S6 Kinase	R-HSA-1257604 PIP3 ACTIVATES AKT SIGNALING,R-HSA-166520 SIGNALLING BY NGF	R-HSA-198203 PI3K AKT activation	347.899	0	0
The Co-Stimulatory Signal During T-cell Activation	R-HSA-1257604 PIP3 ACTIVATES AKT SIGNALING,R-HSA-166520 SIGNALLING BY NGF	R-HSA-198203 PI3K AKT activation	331.684	7.54952e-14	1.38416e-10
Stat3 Signaling Pathway	R-HSA-1257604 PIP3 ACTIVATES AKT SIGNALING,R-HSA-166520 SIGNALLING BY NGF	R-HSA-198203 PI3K AKT activation	328.447	3.56315e-07	0.000205264
Human Cytomegalovirus and Map Kinase Pathways	R-HSA-1257604 PIP3 ACTIVATES AKT SIGNALING,R-HSA-166520 SIGNALLING BY NGF	R-HSA-198203 PI3K AKT activation	307.17	4.8983e-13	7.93698e-10
Influence of Ras and Rho proteins on G1 to S Transition	R-HSA-1257604 PIP3 ACTIVATES AKT SIGNALING,R-HSA-166520 SIGNALLING BY NGF	R-HSA-198203 PI3K AKT activation	306.959	0	0
CTCF: First Multivalent Nuclear Factor	R-HSA-1257604 PIP3 ACTIVATES AKT SIGNALING,R-HSA-166520 SIGNALLING BY NGF	R-HSA-198203 PI3K AKT activation	306.212	0	0
mTOR Signaling Pathway	R-HSA-1257604 PIP3 ACTIVATES AKT SIGNALING,R-HSA-166520 SIGNALLING BY NGF	R-HSA-198203 PI3K AKT activation	306.212	0	0
Skeletal muscle hypertrophy is regulated via AKT/mTOR pathway	R-HSA-1257604 PIP3 ACTIVATES AKT SIGNALING,R-HSA-166520 SIGNALLING BY NGF	R-HSA-198203 PI3K AKT activation	306.165	0	0
Regulation of Splicing through Sam68	R-HSA-1257604 PIP3 ACTIVATES AKT SIGNALING,R-HSA-166520 SIGNALLING BY NGF	R-HSA-198203 PI3K AKT activation	271.176	5.19621e-05	0.0179275
Insulin Signaling Pathway	R-HSA-1257604 PIP3 ACTIVATES AKT SIGNALING,R-HSA-166520 SIGNALLING BY NGF	R-HSA-198203 PI3K AKT activation	265.334	0	0
Ras Signaling Pathway	R-HSA-1257604 PIP3 ACTIVATES AKT SIGNALING,R-HSA-166520 SIGNALLING BY NGF	R-HSA-198203 PI3K AKT activation	248.746	1.07692e-14	2.58617e-11
CBL mediated ligand-induced downregulation of EGF receptors	R-HSA-1257604 PIP3 ACTIVATES AKT SIGNALING,R-HSA-166520 SIGNALLING BY NGF	R-HSA-198203 PI3K AKT activation	245.572	8.24382e-09	6.69516e-06
Melanocyte Development and Pigmentation Pathway	R-HSA-1257604 PIP3 ACTIVATES AKT SIGNALING,R-HSA-166520 SIGNALLING BY NGF	R-HSA-198203 PI3K AKT activation	216.937	7.26578e-05	0.0239916
Pelp1 Modulation of Estrogen Receptor Activity	R-HSA-1257604 PIP3 ACTIVATES AKT SIGNALING,R-HSA-166520 SIGNALLING BY NGF	R-HSA-198203 PI3K AKT activation	216.937	7.26578e-05	0.0239916
The role of FYVE-finger proteins in vesicle transport	R-HSA-1257604 PIP3 ACTIVATES AKT SIGNALING,R-HSA-166520 SIGNALLING BY NGF	R-HSA-198203 PI3K AKT activation	216.937	7.26578e-05	0.0239916
g-Secretase mediated ErbB4 Signaling Pathway	R-HSA-1257604 PIP3 ACTIVATES AKT SIGNALING,R-HSA-166520 SIGNALLING BY NGF	R-HSA-198203 PI3K AKT activation	216.937	7.26578e-05	0.0239916
Phosphorylation of MEK1 by cdk5/p35 down regulates the MAP kinase pathway	R-HSA-1257604 PIP3 ACTIVATES AKT SIGNALING,R-HSA-166520 SIGNALLING BY NGF	R-HSA-198203 PI3K AKT activation	205.269	1.04556e-06	0.000548779
The IGF-1 Receptor and Longevity	R-HSA-1257604 PIP3 ACTIVATES AKT SIGNALING,R-HSA-166520 SIGNALLING BY NGF	R-HSA-198203 PI3K AKT activation	200.916	1.56928e-08	1.21641e-05
Phospholipids as signalling intermediaries	R-HSA-1257604 PIP3 ACTIVATES AKT SIGNALING,R-HSA-166520 SIGNALLING BY NGF	R-HSA-198203 PI3K AKT activation	198.983	1.72085e-14	3.94383e-11
Multiple antiapoptotic pathways from IGF-1R signaling lead to BAD phosphorylation	R-HSA-1257604 PIP3 ACTIVATES AKT SIGNALING,R-HSA-166520 SIGNALLING BY NGF	R-HSA-198203 PI3K AKT activation	198.736	3.70848e-12	5.28779e-09
Growth Hormone Signaling Pathway	R-HSA-1257604 PIP3 ACTIVATES AKT SIGNALING,R-HSA-166520 SIGNALLING BY NGF	R-HSA-198203 PI3K AKT activation	189.505	6.10623e-14	1.14784e-10
Erk and PI-3 Kinase Are Necessary for Collagen Binding in Corneal Epithelia	R-HSA-1257604 PIP3 ACTIVATES AKT SIGNALING,R-HSA-166520 SIGNALLING BY NGF	R-HSA-198203 PI3K AKT activation	187.692	4.89564e-12	6.79707e-09
Signaling of Hepatocyte Growth Factor Receptor	R-HSA-1257604 PIP3 ACTIVATES AKT SIGNALING,R-HSA-166520 SIGNALLING BY NGF	R-HSA-198203 PI3K AKT activation	186.333	0	0
B Cell Survival Pathway	R-HSA-1257604 PIP3 ACTIVATES AKT SIGNALING,R-HSA-166520 SIGNALLING BY NGF	R-HSA-198203 PI3K AKT activation	184.17	2.08935e-08	1.5722e-05
Role of PI3K subunit p85 in regulation of Actin Organization and Cell Migration	R-HSA-1257604 PIP3 ACTIVATES AKT SIGNALING,R-HSA-166520 SIGNALLING BY NGF	R-HSA-198203 PI3K AKT activation	184.17	2.08935e-08	1.5722e-05
Role of nicotinic acetylcholine receptors in the regulation of apoptosis	R-HSA-1257604 PIP3 ACTIVATES AKT SIGNALING,R-HSA-166520 SIGNALLING BY NGF	R-HSA-198203 PI3K AKT activation	184.17	2.08935e-08	1.5722e-05
IGF-1 Signaling Pathway	R-HSA-1257604 PIP3 ACTIVATES AKT SIGNALING,R-HSA-166520 SIGNALLING BY NGF	R-HSA-198203 PI3K AKT activation	174.292	4.19271e-10	4.24904e-07
IL-7 Signal Transduction	R-HSA-1257604 PIP3 ACTIVATES AKT SIGNALING,R-HSA-166520 SIGNALLING BY NGF	R-HSA-198203 PI3K AKT activation	170	2.72828e-08	2.00488e-05
Tumor Suppressor Arf Inhibits Ribosomal Biogenesis	R-HSA-1257604 PIP3 ACTIVATES AKT SIGNALING,R-HSA-166520 SIGNALLING BY NGF	R-HSA-198203 PI3K AKT activation	170	2.72828e-08	2.00488e-05
Regulation of BAD phosphorylation	R-HSA-1257604 PIP3 ACTIVATES AKT SIGNALING,R-HSA-166520 SIGNALLING BY NGF	R-HSA-198203 PI3K AKT activation	168.917	8.37819e-12	1.12209e-08
Role of ERBB2 in Signal Transduction and Oncology	R-HSA-1257604 PIP3 ACTIVATES AKT SIGNALING,R-HSA-166520 SIGNALLING BY NGF	R-HSA-198203 PI3K AKT activation	164.036	5.41692e-10	5.35192e-07
Regulation And Function Of ChREBP in Liver	R-HSA-1257604 PIP3 ACTIVATES AKT SIGNALING,R-HSA-166520 SIGNALLING BY NGF	R-HSA-198203 PI3K AKT activation	163.03	0	0
Transcription factor CREB and its extracellular signals	R-HSA-1257604 PIP3 ACTIVATES AKT SIGNALING,R-HSA-166520 SIGNALLING BY NGF	R-HSA-198203 PI3K AKT activation	160.871	1.07834e-11	1.4076e-08
Nerve growth factor pathway (NGF)	R-HSA-1257604 PIP3 ACTIVATES AKT SIGNALING,R-HSA-166520 SIGNALLING BY NGF	R-HSA-198203 PI3K AKT activation	157.854	3.50273e-08	2.50254e-05
Sprouty regulation of tyrosine kinase signals	R-HSA-1257604 PIP3 ACTIVATES AKT SIGNALING,R-HSA-166520 SIGNALLING BY NGF	R-HSA-198203 PI3K AKT activation	157.854	3.50273e-08	2.50254e-05
Telomeres, Telomerase, Cellular Aging, and Immortality	R-HSA-1257604 PIP3 ACTIVATES AKT SIGNALING,R-HSA-166520 SIGNALLING BY NGF	R-HSA-198203 PI3K AKT activation	157.854	3.50273e-08	2.50254e-05
Erk1/Erk2 Mapk Signaling pathway	R-HSA-1257604 PIP3 ACTIVATES AKT SIGNALING,R-HSA-166520 SIGNALLING BY NGF	R-HSA-198203 PI3K AKT activation	153.556	1.37392e-11	1.76137e-08
Ras-Independent pathway in NK cell-mediated cytotoxicity	R-HSA-1257604 PIP3 ACTIVATES AKT SIGNALING,R-HSA-166520 SIGNALLING BY NGF	R-HSA-198203 PI3K AKT activation	138.118	5.52997e-08	3.80599e-05
Double Stranded RNA Induced Gene Expression	R-HSA-1257604 PIP3 ACTIVATES AKT SIGNALING,R-HSA-166520 SIGNALLING BY NGF	R-HSA-198203 PI3K AKT activation	135.579	0.000155123	0.0472219
Inactivation of Gsk3 by AKT causes accumulation of b-catenin in Alveolar Macrophages	R-HSA-1257604 PIP3 ACTIVATES AKT SIGNALING,R-HSA-166520 SIGNALLING BY NGF	R-HSA-198203 PI3K AKT activation	126.745	1.64828e-09	1.49531e-06
p53 Signaling Pathway	R-HSA-1257604 PIP3 ACTIVATES AKT SIGNALING,R-HSA-166520 SIGNALLING BY NGF	R-HSA-198203 PI3K AKT activation	126.308	3.52438e-06	0.00167668
Control of skeletal myogenesis by HDAC & calcium/calmodulin-dependent kinase (CaMK)	R-HSA-1257604 PIP3 ACTIVATES AKT SIGNALING,R-HSA-166520 SIGNALLING BY NGF	R-HSA-198203 PI3K AKT activation	121.232	2.00365e-09	1.79498e-06
Agrin in Postsynaptic Differentiation	R-HSA-1257604 PIP3 ACTIVATES AKT SIGNALING,R-HSA-166520 SIGNALLING BY NGF	R-HSA-198203 PI3K AKT activation	116.477	5.86056e-11	6.83658e-08
Hypoxia and p53 in the Cardiovascular system	R-HSA-1257604 PIP3 ACTIVATES AKT SIGNALING,R-HSA-166520 SIGNALLING BY NGF	R-HSA-198203 PI3K AKT activation	116.304	1.00632e-07	6.51289e-05
Inhibition of Cellular Proliferation by Gleevec	R-HSA-1257604 PIP3 ACTIVATES AKT SIGNALING,R-HSA-166520 SIGNALLING BY NGF	R-HSA-198203 PI3K AKT activation	116.304	1.00632e-07	6.51289e-05
Rac 1 cell motility signaling pathway	R-HSA-1257604 PIP3 ACTIVATES AKT SIGNALING,R-HSA-166520 SIGNALLING BY NGF	R-HSA-198203 PI3K AKT activation	116.304	1.00632e-07	6.51289e-05
CXCR4 Signaling Pathway	R-HSA-1257604 PIP3 ACTIVATES AKT SIGNALING,R-HSA-166520 SIGNALLING BY NGF	R-HSA-198203 PI3K AKT activation	110.487	1.20584e-07	7.68527e-05
Corticosteroids and cardioprotection	R-HSA-1257604 PIP3 ACTIVATES AKT SIGNALING,R-HSA-166520 SIGNALLING BY NGF	R-HSA-198203 PI3K AKT activation	109.464	5.12151e-06	0.00233576
Role of EGF Receptor Transactivation by GPCRs in Cardiac Hypertrophy	R-HSA-1257604 PIP3 ACTIVATES AKT SIGNALING,R-HSA-166520 SIGNALLING BY NGF	R-HSA-198203 PI3K AKT activation	109.464	5.12151e-06	0.00233576
EGF Signaling Pathway	R-HSA-1257604 PIP3 ACTIVATES AKT SIGNALING,R-HSA-166520 SIGNALLING BY NGF	R-HSA-198203 PI3K AKT activation	107.238	3.44851e-09	2.9958e-06
IL-2 Receptor Beta Chain in T cell Activation	R-HSA-1257604 PIP3 ACTIVATES AKT SIGNALING,R-HSA-166520 SIGNALLING BY NGF	R-HSA-198203 PI3K AKT activation	105.552	9.91723e-11	1.11854e-07
mCalpain and friends in Cell motility	R-HSA-1257604 PIP3 ACTIVATES AKT SIGNALING,R-HSA-166520 SIGNALLING BY NGF	R-HSA-198203 PI3K AKT activation	105.224	1.43345e-07	8.96236e-05
ATM Signaling Pathway	R-HSA-1257604 PIP3 ACTIVATES AKT SIGNALING,R-HSA-166520 SIGNALLING BY NGF	R-HSA-198203 PI3K AKT activation	102.62	6.07348e-06	0.00271685
Role of MAL in Rho-Mediated Activation of SRF	R-HSA-1257604 PIP3 ACTIVATES AKT SIGNALING,R-HSA-166520 SIGNALLING BY NGF	R-HSA-198203 PI3K AKT activation	102.62	6.07348e-06	0.00271685
T Cell Receptor Signaling Pathway	R-HSA-1257604 PIP3 ACTIVATES AKT SIGNALING,R-HSA-166520 SIGNALLING BY NGF	R-HSA-198203 PI3K AKT activation	91.2801	2.17496e-10	2.30909e-07
NFAT and Hypertrophy of the heart (Transcription in the broken heart)	R-HSA-1257604 PIP3 ACTIVATES AKT SIGNALING,R-HSA-166520 SIGNALLING BY NGF	R-HSA-198203 PI3K AKT activation	88.3994	8.40894e-12	1.12546e-08
Fc Epsilon Receptor I Signaling in Mast Cells	R-HSA-1257604 PIP3 ACTIVATES AKT SIGNALING,R-HSA-166520 SIGNALLING BY NGF	R-HSA-198203 PI3K AKT activation	87.122	8.76821e-09	7.09521e-06
Apoptotic Signaling in Response to DNA Damage	R-HSA-1257604 PIP3 ACTIVATES AKT SIGNALING,R-HSA-166520 SIGNALLING BY NGF	R-HSA-198203 PI3K AKT activation	86.4127	9.6129e-06	0.00408531
Keratinocyte Differentiation	R-HSA-1257604 PIP3 ACTIVATES AKT SIGNALING,R-HSA-166520 SIGNALLING BY NGF	R-HSA-198203 PI3K AKT activation	84.4298	3.32693e-10	3.42173e-07
CCR3 signaling in Eosinophils	R-HSA-1257604 PIP3 ACTIVATES AKT SIGNALING,R-HSA-166520 SIGNALLING BY NGF	R-HSA-198203 PI3K AKT activation	82.0907	1.10397e-05	0.00461068
PDGF Signaling Pathway	R-HSA-1257604 PIP3 ACTIVATES AKT SIGNALING,R-HSA-166520 SIGNALLING BY NGF	R-HSA-198203 PI3K AKT activation	78.9084	4.03385e-07	0.000230331
Cell Cycle: G2/M Checkpoint	R-HSA-1257604 PIP3 ACTIVATES AKT SIGNALING,R-HSA-166520 SIGNALLING BY NGF	R-HSA-198203 PI3K AKT activation	78.1802	1.25996e-05	0.00519195
TPO Signaling Pathway	R-HSA-1257604 PIP3 ACTIVATES AKT SIGNALING,R-HSA-166520 SIGNALLING BY NGF	R-HSA-198203 PI3K AKT activation	78.1802	1.25996e-05	0.00519195
Cell Cycle: G1/S Check Point	R-HSA-1257604 PIP3 ACTIVATES AKT SIGNALING,R-HSA-166520 SIGNALLING BY NGF	R-HSA-198203 PI3K AKT activation	65.6669	2.02823e-05	0.00792047
Integrin Signaling Pathway	R-HSA-1257604 PIP3 ACTIVATES AKT SIGNALING,R-HSA-166520 SIGNALLING BY NGF	R-HSA-198203 PI3K AKT activation	64.9767	8.20885e-07	0.000439824
Angiotensin II mediated activation of JNK Pathway via Pyk2 dependent signaling	R-HSA-1257604 PIP3 ACTIVATES AKT SIGNALING,R-HSA-166520 SIGNALLING BY NGF	R-HSA-198203 PI3K AKT activation	56.6055	3.0541e-05	0.0113064
Rho cell motility signaling pathway	R-HSA-1257604 PIP3 ACTIVATES AKT SIGNALING,R-HSA-166520 SIGNALLING BY NGF	R-HSA-198203 PI3K AKT activation	56.6055	3.0541e-05	0.0113064
Mechanism of Gene Regulation by Peroxisome Proliferators via PPARa(alpha)	R-HSA-1257604 PIP3 ACTIVATES AKT SIGNALING,R-HSA-166520 SIGNALLING BY NGF	R-HSA-198203 PI3K AKT activation	51.6085	9.74579e-08	6.32788e-05
Thrombin signaling and protease-activated receptors	R-HSA-1257604 PIP3 ACTIVATES AKT SIGNALING,R-HSA-166520 SIGNALLING BY NGF	R-HSA-198203 PI3K AKT activation	48.2771	4.7518e-05	0.0165708
Bioactive Peptide Induced Signaling Pathway	R-HSA-1257604 PIP3 ACTIVATES AKT SIGNALING,R-HSA-166520 SIGNALLING BY NGF	R-HSA-198203 PI3K AKT activation	43.1923	6.48372e-05	0.0217818
MAPKinase Signaling Pathway	R-HSA-1257604 PIP3 ACTIVATES AKT SIGNALING,R-HSA-166520 SIGNALLING BY NGF	R-HSA-198203 PI3K AKT activation	33.9698	6.89914e-07	0.000375565
Dicer Pathway	R-HSA-1257604 PIP3 ACTIVATES AKT SIGNALING,R-HSA-168249 INNATE IMMUNE SYSTEM	R-HSA-2730905 Role of LAT2 NTAL LAB on calcium mobilization	1384.95	3.63777e-10	3.72615e-07
Neuroregulin receptor degredation protein-1 Controls ErbB3 receptor recycling	R-HSA-1257604 PIP3 ACTIVATES AKT SIGNALING,R-HSA-168249 INNATE IMMUNE SYSTEM	R-HSA-2730905 Role of LAT2 NTAL LAB on calcium mobilization	516.291	2.50643e-07	0.000149984
PTEN dependent cell cycle arrest and apoptosis	R-HSA-1257604 PIP3 ACTIVATES AKT SIGNALING,R-HSA-168249 INNATE IMMUNE SYSTEM	R-HSA-2730905 Role of LAT2 NTAL LAB on calcium mobilization	448.673	1.6311e-21	5.10066e-18
Phospholipase C Signaling Pathway	R-HSA-1257604 PIP3 ACTIVATES AKT SIGNALING,R-HSA-168249 INNATE IMMUNE SYSTEM	R-HSA-2730905 Role of LAT2 NTAL LAB on calcium mobilization	276.97	9.08298e-09	7.33219e-06
AKT Signaling Pathway	R-HSA-1257604 PIP3 ACTIVATES AKT SIGNALING,R-HSA-168249 INNATE IMMUNE SYSTEM	R-HSA-2730905 Role of LAT2 NTAL LAB on calcium mobilization	246.96	2.4647e-14	5.3035e-11
Trefoil Factors Initiate Mucosal Healing	R-HSA-1257604 PIP3 ACTIVATES AKT SIGNALING,R-HSA-168249 INNATE IMMUNE SYSTEM	R-HSA-2730905 Role of LAT2 NTAL LAB on calcium mobilization	218.189	7.80487e-14	1.42837e-10
Regulation of eIF4e and p70 S6 Kinase	R-HSA-1257604 PIP3 ACTIVATES AKT SIGNALING,R-HSA-168249 INNATE IMMUNE SYSTEM	R-HSA-2730905 Role of LAT2 NTAL LAB on calcium mobilization	214.024	1.77636e-14	4.03878e-11
Stat3 Signaling Pathway	R-HSA-1257604 PIP3 ACTIVATES AKT SIGNALING,R-HSA-168249 INNATE IMMUNE SYSTEM	R-HSA-2730905 Role of LAT2 NTAL LAB on calcium mobilization	206.506	1.39448e-06	0.000716921
The Co-Stimulatory Signal During T-cell Activation	R-HSA-1257604 PIP3 ACTIVATES AKT SIGNALING,R-HSA-168249 INNATE IMMUNE SYSTEM	R-HSA-2730905 Role of LAT2 NTAL LAB on calcium mobilization	205.583	1.58984e-13	2.77306e-10
Insulin Signaling Pathway	R-HSA-1257604 PIP3 ACTIVATES AKT SIGNALING,R-HSA-168249 INNATE IMMUNE SYSTEM	R-HSA-2730905 Role of LAT2 NTAL LAB on calcium mobilization	202.601	2.60902e-14	5.54277e-11
Human Cytomegalovirus and Map Kinase Pathways	R-HSA-1257604 PIP3 ACTIVATES AKT SIGNALING,R-HSA-168249 INNATE IMMUNE SYSTEM	R-HSA-2730905 Role of LAT2 NTAL LAB on calcium mobilization	191.085	7.29816e-12	9.85334e-09
Skeletal muscle hypertrophy is regulated via AKT/mTOR pathway	R-HSA-1257604 PIP3 ACTIVATES AKT SIGNALING,R-HSA-168249 INNATE IMMUNE SYSTEM	R-HSA-2730905 Role of LAT2 NTAL LAB on calcium mobilization	189.766	1.79301e-13	3.09251e-10
CTCF: First Multivalent Nuclear Factor	R-HSA-1257604 PIP3 ACTIVATES AKT SIGNALING,R-HSA-168249 INNATE IMMUNE SYSTEM	R-HSA-2730905 Role of LAT2 NTAL LAB on calcium mobilization	189.091	5.02931e-14	9.72729e-11
mTOR Signaling Pathway	R-HSA-1257604 PIP3 ACTIVATES AKT SIGNALING,R-HSA-168249 INNATE IMMUNE SYSTEM	R-HSA-2730905 Role of LAT2 NTAL LAB on calcium mobilization	189.091	5.02931e-14	9.72729e-11
Role of Erk5 in Neuronal Survival	R-HSA-1257604 PIP3 ACTIVATES AKT SIGNALING,R-HSA-168249 INNATE IMMUNE SYSTEM	R-HSA-2730905 Role of LAT2 NTAL LAB on calcium mobilization	175.159	1.08912e-11	1.42075e-08
Trka Receptor Signaling Pathway	R-HSA-1257604 PIP3 ACTIVATES AKT SIGNALING,R-HSA-168249 INNATE IMMUNE SYSTEM	R-HSA-2730905 Role of LAT2 NTAL LAB on calcium mobilization	173.098	3.54373e-08	2.53003e-05
Regulation of Splicing through Sam68	R-HSA-1257604 PIP3 ACTIVATES AKT SIGNALING,R-HSA-168249 INNATE IMMUNE SYSTEM	R-HSA-2730905 Role of LAT2 NTAL LAB on calcium mobilization	171.085	0.000128587	0.0397649
Influence of Ras and Rho proteins on G1 to S Transition	R-HSA-1257604 PIP3 ACTIVATES AKT SIGNALING,R-HSA-168249 INNATE IMMUNE SYSTEM	R-HSA-2730905 Role of LAT2 NTAL LAB on calcium mobilization	157.568	0	0
Multiple antiapoptotic pathways from IGF-1R signaling lead to BAD phosphorylation	R-HSA-1257604 PIP3 ACTIVATES AKT SIGNALING,R-HSA-168249 INNATE IMMUNE SYSTEM	R-HSA-2730905 Role of LAT2 NTAL LAB on calcium mobilization	154.177	4.51195e-13	7.34652e-10
CBL mediated ligand-induced downregulation of EGF receptors	R-HSA-1257604 PIP3 ACTIVATES AKT SIGNALING,R-HSA-168249 INNATE IMMUNE SYSTEM	R-HSA-2730905 Role of LAT2 NTAL LAB on calcium mobilization	153.862	5.10694e-08	3.53666e-05
Growth Hormone Signaling Pathway	R-HSA-1257604 PIP3 ACTIVATES AKT SIGNALING,R-HSA-168249 INNATE IMMUNE SYSTEM	R-HSA-2730905 Role of LAT2 NTAL LAB on calcium mobilization	141.806	1.86517e-14	4.20737e-11
IGF-1 Signaling Pathway	R-HSA-1257604 PIP3 ACTIVATES AKT SIGNALING,R-HSA-168249 INNATE IMMUNE SYSTEM	R-HSA-2730905 Role of LAT2 NTAL LAB on calcium mobilization	140.12	3.15283e-11	3.83385e-08
Sprouty regulation of tyrosine kinase signals	R-HSA-1257604 PIP3 ACTIVATES AKT SIGNALING,R-HSA-168249 INNATE IMMUNE SYSTEM	R-HSA-2730905 Role of LAT2 NTAL LAB on calcium mobilization	133.933	1.7444e-09	1.57894e-06
Fc Epsilon Receptor I Signaling in Mast Cells	R-HSA-1257604 PIP3 ACTIVATES AKT SIGNALING,R-HSA-168249 INNATE IMMUNE SYSTEM	R-HSA-2730905 Role of LAT2 NTAL LAB on calcium mobilization	132.897	0	0
Signaling of Hepatocyte Growth Factor Receptor	R-HSA-1257604 PIP3 ACTIVATES AKT SIGNALING,R-HSA-168249 INNATE IMMUNE SYSTEM	R-HSA-2730905 Role of LAT2 NTAL LAB on calcium mobilization	132.897	0	0
Role of ERBB2 in Signal Transduction and Oncology	R-HSA-1257604 PIP3 ACTIVATES AKT SIGNALING,R-HSA-168249 INNATE IMMUNE SYSTEM	R-HSA-2730905 Role of LAT2 NTAL LAB on calcium mobilization	131.36	4.31646e-11	5.17052e-08
The IGF-1 Receptor and Longevity	R-HSA-1257604 PIP3 ACTIVATES AKT SIGNALING,R-HSA-168249 INNATE IMMUNE SYSTEM	R-HSA-2730905 Role of LAT2 NTAL LAB on calcium mobilization	125.883	9.70477e-08	6.30329e-05
Ras Signaling Pathway	R-HSA-1257604 PIP3 ACTIVATES AKT SIGNALING,R-HSA-168249 INNATE IMMUNE SYSTEM	R-HSA-2730905 Role of LAT2 NTAL LAB on calcium mobilization	123.631	5.82714e-11	6.80947e-08
Transcription factor CREB and its extracellular signals	R-HSA-1257604 PIP3 ACTIVATES AKT SIGNALING,R-HSA-168249 INNATE IMMUNE SYSTEM	R-HSA-2730905 Role of LAT2 NTAL LAB on calcium mobilization	123.333	1.4585e-12	2.22856e-09
Ras-Independent pathway in NK cell-mediated cytotoxicity	R-HSA-1257604 PIP3 ACTIVATES AKT SIGNALING,R-HSA-168249 INNATE IMMUNE SYSTEM	R-HSA-2730905 Role of LAT2 NTAL LAB on calcium mobilization	116.071	3.14145e-09	2.74688e-06
B Cell Survival Pathway	R-HSA-1257604 PIP3 ACTIVATES AKT SIGNALING,R-HSA-168249 INNATE IMMUNE SYSTEM	R-HSA-2730905 Role of LAT2 NTAL LAB on calcium mobilization	115.391	1.29099e-07	8.15293e-05
Role of nicotinic acetylcholine receptors in the regulation of apoptosis	R-HSA-1257604 PIP3 ACTIVATES AKT SIGNALING,R-HSA-168249 INNATE IMMUNE SYSTEM	R-HSA-2730905 Role of LAT2 NTAL LAB on calcium mobilization	115.391	1.29099e-07	8.15293e-05
IL-7 Signal Transduction	R-HSA-1257604 PIP3 ACTIVATES AKT SIGNALING,R-HSA-168249 INNATE IMMUNE SYSTEM	R-HSA-2730905 Role of LAT2 NTAL LAB on calcium mobilization	106.513	1.68433e-07	0.000104078
Tumor Suppressor Arf Inhibits Ribosomal Biogenesis	R-HSA-1257604 PIP3 ACTIVATES AKT SIGNALING,R-HSA-168249 INNATE IMMUNE SYSTEM	R-HSA-2730905 Role of LAT2 NTAL LAB on calcium mobilization	106.513	1.68433e-07	0.000104078
Regulation of BAD phosphorylation	R-HSA-1257604 PIP3 ACTIVATES AKT SIGNALING,R-HSA-168249 INNATE IMMUNE SYSTEM	R-HSA-2730905 Role of LAT2 NTAL LAB on calcium mobilization	105.081	1.31781e-10	1.45526e-07
Regulation And Function Of ChREBP in Liver	R-HSA-1257604 PIP3 ACTIVATES AKT SIGNALING,R-HSA-168249 INNATE IMMUNE SYSTEM	R-HSA-2730905 Role of LAT2 NTAL LAB on calcium mobilization	100.295	0	0
Phospholipids as signalling intermediaries	R-HSA-1257604 PIP3 ACTIVATES AKT SIGNALING,R-HSA-168249 INNATE IMMUNE SYSTEM	R-HSA-2730905 Role of LAT2 NTAL LAB on calcium mobilization	100.075	1.69084e-10	1.83292e-07
Nerve growth factor pathway (NGF)	R-HSA-1257604 PIP3 ACTIVATES AKT SIGNALING,R-HSA-168249 INNATE IMMUNE SYSTEM	R-HSA-2730905 Role of LAT2 NTAL LAB on calcium mobilization	98.9028	2.16059e-07	0.00013077
Telomeres, Telomerase, Cellular Aging, and Immortality	R-HSA-1257604 PIP3 ACTIVATES AKT SIGNALING,R-HSA-168249 INNATE IMMUNE SYSTEM	R-HSA-2730905 Role of LAT2 NTAL LAB on calcium mobilization	98.9028	2.16059e-07	0.00013077
Inhibition of Cellular Proliferation by Gleevec	R-HSA-1257604 PIP3 ACTIVATES AKT SIGNALING,R-HSA-168249 INNATE IMMUNE SYSTEM	R-HSA-2730905 Role of LAT2 NTAL LAB on calcium mobilization	96.7212	6.76933e-09	5.59103e-06
Erk1/Erk2 Mapk Signaling pathway	R-HSA-1257604 PIP3 ACTIVATES AKT SIGNALING,R-HSA-168249 INNATE IMMUNE SYSTEM	R-HSA-2730905 Role of LAT2 NTAL LAB on calcium mobilization	95.5248	2.14662e-10	2.28383e-07
IL-2 Receptor Beta Chain in T cell Activation	R-HSA-1257604 PIP3 ACTIVATES AKT SIGNALING,R-HSA-168249 INNATE IMMUNE SYSTEM	R-HSA-2730905 Role of LAT2 NTAL LAB on calcium mobilization	94.5212	1.05582e-13	1.89089e-10
Erk and PI-3 Kinase Are Necessary for Collagen Binding in Corneal Epithelia	R-HSA-1257604 PIP3 ACTIVATES AKT SIGNALING,R-HSA-168249 INNATE IMMUNE SYSTEM	R-HSA-2730905 Role of LAT2 NTAL LAB on calcium mobilization	91.6291	8.53031e-09	6.91105e-06
EGF Signaling Pathway	R-HSA-1257604 PIP3 ACTIVATES AKT SIGNALING,R-HSA-168249 INNATE IMMUNE SYSTEM	R-HSA-2730905 Role of LAT2 NTAL LAB on calcium mobilization	84.0575	4.16414e-10	4.22222e-07
Role of PI3K subunit p85 in regulation of Actin Organization and Cell Migration	R-HSA-1257604 PIP3 ACTIVATES AKT SIGNALING,R-HSA-168249 INNATE IMMUNE SYSTEM	R-HSA-2730905 Role of LAT2 NTAL LAB on calcium mobilization	79.4145	1.37045e-05	0.00560126
p53 Signaling Pathway	R-HSA-1257604 PIP3 ACTIVATES AKT SIGNALING,R-HSA-168249 INNATE IMMUNE SYSTEM	R-HSA-2730905 Role of LAT2 NTAL LAB on calcium mobilization	79.4145	1.37045e-05	0.00560126
Inactivation of Gsk3 by AKT causes accumulation of b-catenin in Alveolar Macrophages	R-HSA-1257604 PIP3 ACTIVATES AKT SIGNALING,R-HSA-168249 INNATE IMMUNE SYSTEM	R-HSA-2730905 Role of LAT2 NTAL LAB on calcium mobilization	79.1301	1.60865e-08	1.24261e-05
IL 2 signaling pathway	R-HSA-1257604 PIP3 ACTIVATES AKT SIGNALING,R-HSA-168249 INNATE IMMUNE SYSTEM	R-HSA-2730905 Role of LAT2 NTAL LAB on calcium mobilization	76.9191	5.11756e-07	0.000286266
Control of skeletal myogenesis by HDAC & calcium/calmodulin-dependent kinase (CaMK)	R-HSA-1257604 PIP3 ACTIVATES AKT SIGNALING,R-HSA-168249 INNATE IMMUNE SYSTEM	R-HSA-2730905 Role of LAT2 NTAL LAB on calcium mobilization	75.6884	1.95368e-08	1.48289e-05
Hypoxia and p53 in the Cardiovascular system	R-HSA-1257604 PIP3 ACTIVATES AKT SIGNALING,R-HSA-168249 INNATE IMMUNE SYSTEM	R-HSA-2730905 Role of LAT2 NTAL LAB on calcium mobilization	72.8695	6.18069e-07	0.000340517
Rac 1 cell motility signaling pathway	R-HSA-1257604 PIP3 ACTIVATES AKT SIGNALING,R-HSA-168249 INNATE IMMUNE SYSTEM	R-HSA-2730905 Role of LAT2 NTAL LAB on calcium mobilization	72.8695	6.18069e-07	0.000340517
Agrin in Postsynaptic Differentiation	R-HSA-1257604 PIP3 ACTIVATES AKT SIGNALING,R-HSA-168249 INNATE IMMUNE SYSTEM	R-HSA-2730905 Role of LAT2 NTAL LAB on calcium mobilization	72.4584	9.09142e-10	8.67907e-07
CXCR4 Signaling Pathway	R-HSA-1257604 PIP3 ACTIVATES AKT SIGNALING,R-HSA-168249 INNATE IMMUNE SYSTEM	R-HSA-2730905 Role of LAT2 NTAL LAB on calcium mobilization	69.2249	7.39977e-07	0.00039989
TPO Signaling Pathway	R-HSA-1257604 PIP3 ACTIVATES AKT SIGNALING,R-HSA-168249 INNATE IMMUNE SYSTEM	R-HSA-2730905 Role of LAT2 NTAL LAB on calcium mobilization	69.2249	7.39977e-07	0.00039989
Corticosteroids and cardioprotection	R-HSA-1257604 PIP3 ACTIVATES AKT SIGNALING,R-HSA-168249 INNATE IMMUNE SYSTEM	R-HSA-2730905 Role of LAT2 NTAL LAB on calcium mobilization	68.8235	1.98829e-05	0.00778519
T Cell Receptor Signaling Pathway	R-HSA-1257604 PIP3 ACTIVATES AKT SIGNALING,R-HSA-168249 INNATE IMMUNE SYSTEM	R-HSA-2730905 Role of LAT2 NTAL LAB on calcium mobilization	68.4995	5.03466e-11	5.9738e-08
mCalpain and friends in Cell motility	R-HSA-1257604 PIP3 ACTIVATES AKT SIGNALING,R-HSA-168249 INNATE IMMUNE SYSTEM	R-HSA-2730905 Role of LAT2 NTAL LAB on calcium mobilization	65.9273	8.78898e-07	0.000469404
ATM Signaling Pathway	R-HSA-1257604 PIP3 ACTIVATES AKT SIGNALING,R-HSA-168249 INNATE IMMUNE SYSTEM	R-HSA-2730905 Role of LAT2 NTAL LAB on calcium mobilization	64.521	2.35597e-05	0.00902307
PDGF Signaling Pathway	R-HSA-1257604 PIP3 ACTIVATES AKT SIGNALING,R-HSA-168249 INNATE IMMUNE SYSTEM	R-HSA-2730905 Role of LAT2 NTAL LAB on calcium mobilization	64.4709	3.96508e-08	2.79999e-05
BCR Signaling Pathway	R-HSA-1257604 PIP3 ACTIVATES AKT SIGNALING,R-HSA-168249 INNATE IMMUNE SYSTEM	R-HSA-2730905 Role of LAT2 NTAL LAB on calcium mobilization	62.1673	4.662e-08	3.25548e-05
NFAT and Hypertrophy of the heart (Transcription in the broken heart)	R-HSA-1257604 PIP3 ACTIVATES AKT SIGNALING,R-HSA-168249 INNATE IMMUNE SYSTEM	R-HSA-2730905 Role of LAT2 NTAL LAB on calcium mobilization	54.7912	2.04695e-10	2.1859e-07
Apoptotic Signaling in Response to DNA Damage	R-HSA-1257604 PIP3 ACTIVATES AKT SIGNALING,R-HSA-168249 INNATE IMMUNE SYSTEM	R-HSA-2730905 Role of LAT2 NTAL LAB on calcium mobilization	54.3307	3.71997e-05	0.0133984
Aspirin Blocks Signaling Pathway Involved in Platelet Activation	R-HSA-1257604 PIP3 ACTIVATES AKT SIGNALING,R-HSA-168249 INNATE IMMUNE SYSTEM	R-HSA-2730905 Role of LAT2 NTAL LAB on calcium mobilization	54.3307	3.71997e-05	0.0133984
IL 6 signaling pathway	R-HSA-1257604 PIP3 ACTIVATES AKT SIGNALING,R-HSA-168249 INNATE IMMUNE SYSTEM	R-HSA-2730905 Role of LAT2 NTAL LAB on calcium mobilization	54.3307	3.71997e-05	0.0133984
Keratinocyte Differentiation	R-HSA-1257604 PIP3 ACTIVATES AKT SIGNALING,R-HSA-168249 INNATE IMMUNE SYSTEM	R-HSA-2730905 Role of LAT2 NTAL LAB on calcium mobilization	52.5225	5.10763e-09	4.31028e-06
Phosphoinositides and their downstream targets.	R-HSA-1257604 PIP3 ACTIVATES AKT SIGNALING,R-HSA-168249 INNATE IMMUNE SYSTEM	R-HSA-2730905 Role of LAT2 NTAL LAB on calcium mobilization	51.6132	4.2687e-05	0.0151305
Angiotensin II mediated activation of JNK Pathway via Pyk2 dependent signaling	R-HSA-1257604 PIP3 ACTIVATES AKT SIGNALING,R-HSA-168249 INNATE IMMUNE SYSTEM	R-HSA-2730905 Role of LAT2 NTAL LAB on calcium mobilization	49.4396	2.4585e-06	0.00120589
Cell Cycle: G2/M Checkpoint	R-HSA-1257604 PIP3 ACTIVATES AKT SIGNALING,R-HSA-168249 INNATE IMMUNE SYSTEM	R-HSA-2730905 Role of LAT2 NTAL LAB on calcium mobilization	49.1546	4.86794e-05	0.0169464
Links between Pyk2 and Map Kinases	R-HSA-1257604 PIP3 ACTIVATES AKT SIGNALING,R-HSA-168249 INNATE IMMUNE SYSTEM	R-HSA-2730905 Role of LAT2 NTAL LAB on calcium mobilization	43.0081	6.98933e-05	0.023274
Cell Cycle: G1/S Check Point	R-HSA-1257604 PIP3 ACTIVATES AKT SIGNALING,R-HSA-168249 INNATE IMMUNE SYSTEM	R-HSA-2730905 Role of LAT2 NTAL LAB on calcium mobilization	41.2871	7.81109e-05	0.0255819
Integrin Signaling Pathway	R-HSA-1257604 PIP3 ACTIVATES AKT SIGNALING,R-HSA-168249 INNATE IMMUNE SYSTEM	R-HSA-2730905 Role of LAT2 NTAL LAB on calcium mobilization	40.7108	4.97737e-06	0.00227623
Bioactive Peptide Induced Signaling Pathway	R-HSA-1257604 PIP3 ACTIVATES AKT SIGNALING,R-HSA-168249 INNATE IMMUNE SYSTEM	R-HSA-2730905 Role of LAT2 NTAL LAB on calcium mobilization	37.408	6.78171e-06	0.00299233
Mechanism of Gene Regulation by Peroxisome Proliferators via PPARa(alpha)	R-HSA-1257604 PIP3 ACTIVATES AKT SIGNALING,R-HSA-168249 INNATE IMMUNE SYSTEM	R-HSA-2730905 Role of LAT2 NTAL LAB on calcium mobilization	32.2206	9.24321e-07	0.000491963
MAPKinase Signaling Pathway	R-HSA-1257604 PIP3 ACTIVATES AKT SIGNALING,R-HSA-168249 INNATE IMMUNE SYSTEM	R-HSA-2730905 Role of LAT2 NTAL LAB on calcium mobilization	21.2083	6.38225e-06	0.00283664
Regulation of MAP Kinase Pathways Through Dual Specificity Phosphatases	R-HSA-1280215 CYTOKINE SIGNALING IN IMMUNE SYSTEM	R-HSA-448424 Interleukin-17 signaling	Inf	5.60091e-10	5.52283e-07
Anthrax Toxin Mechanism of Action	R-HSA-1280215 CYTOKINE SIGNALING IN IMMUNE SYSTEM	R-HSA-451927 Interleukin-2 signaling	Inf	1.72149e-05	0.00687233
Anthrax Toxin Mechanism of Action	R-HSA-1280215 CYTOKINE SIGNALING IN IMMUNE SYSTEM	R-HSA-512988 Interleukin-3 5 and GM-CSF signaling	Inf	1.86579e-05	0.00736057
Anthrax Toxin Mechanism of Action	R-HSA-1280215 CYTOKINE SIGNALING IN IMMUNE SYSTEM	R-HSA-448424 Interleukin-17 signaling	Inf	2.38318e-05	0.00910468
Internal Ribosome Entry Pathway	R-HSA-1280215 CYTOKINE SIGNALING IN IMMUNE SYSTEM	R-HSA-1169410 Antiviral mechanism by IFN-stimulated genes	5495.34	1.6162e-17	4.55079e-14
NO2-dependent IL 12 Pathway in NK cells	R-HSA-1280215 CYTOKINE SIGNALING IN IMMUNE SYSTEM	R-HSA-447115 Interleukin-12 family signaling	4571.22	0	0
OX40 Signaling Pathway	R-HSA-1280215 CYTOKINE SIGNALING IN IMMUNE SYSTEM	R-HSA-5669034 TNFs bind their physiological receptors	4512.23	6.583e-07	0.000360604
IFN alpha signaling pathway	R-HSA-1280215 CYTOKINE SIGNALING IN IMMUNE SYSTEM	R-HSA-909733 Interferon alpha beta signaling	4113.75	6.49923e-23	2.13097e-19
IFN gamma signaling pathway	R-HSA-1280215 CYTOKINE SIGNALING IN IMMUNE SYSTEM	R-HSA-877300 Interferon gamma signaling	3662.62	3.38891e-14	6.97809e-11
Stat3 Signaling Pathway	R-HSA-1280215 CYTOKINE SIGNALING IN IMMUNE SYSTEM	R-HSA-447115 Interleukin-12 family signaling	3520.2	4.75095e-10	4.74532e-07
Stat3 Signaling Pathway	R-HSA-1280215 CYTOKINE SIGNALING IN IMMUNE SYSTEM	R-HSA-6783589 Interleukin-6 family signaling	3450.76	8.51319e-13	1.34471e-09
IL12 and Stat4 Dependent Signaling Pathway in Th1 Development	R-HSA-1280215 CYTOKINE SIGNALING IN IMMUNE SYSTEM	R-HSA-447115 Interleukin-12 family signaling	3352	0	0
IL-7 Signal Transduction	R-HSA-1280215 CYTOKINE SIGNALING IN IMMUNE SYSTEM	R-HSA-1266695 Interleukin-7 signaling	2737.28	0	0
IFN gamma signaling pathway	R-HSA-1280215 CYTOKINE SIGNALING IN IMMUNE SYSTEM	R-HSA-447115 Interleukin-12 family signaling	2666.86	6.79059e-07	0.000370459
TACI and BCMA stimulation of B cell immune responses	R-HSA-1280215 CYTOKINE SIGNALING IN IMMUNE SYSTEM	R-HSA-5676594 TNF receptor superfamily TNFSF members mediating non-canonical NF-kB pathway	2666.45	0	0
Msp/Ron Receptor Signaling Pathway	R-HSA-1280215 CYTOKINE SIGNALING IN IMMUNE SYSTEM	R-HSA-6783783 Interleukin-10 signaling	2665.36	5.8983e-12	8.07193e-09
IL 6 signaling pathway	R-HSA-1280215 CYTOKINE SIGNALING IN IMMUNE SYSTEM	R-HSA-6783589 Interleukin-6 family signaling	2578.15	6.43929e-15	1.63848e-11
IL22 Soluble Receptor Signaling Pathway	R-HSA-1280215 CYTOKINE SIGNALING IN IMMUNE SYSTEM	R-HSA-8854691 Interleukin-20 family signaling	2256.38	1.39496e-09	1.28054e-06
Th1/Th2 Differentiation	R-HSA-1280215 CYTOKINE SIGNALING IN IMMUNE SYSTEM	R-HSA-447115 Interleukin-12 family signaling	1738.07	5.60951e-12	7.69771e-09
IL22 Soluble Receptor Signaling Pathway	R-HSA-1280215 CYTOKINE SIGNALING IN IMMUNE SYSTEM	R-HSA-6783589 Interleukin-6 family signaling	1666.36	0	0
IL 3 signaling pathway	R-HSA-1280215 CYTOKINE SIGNALING IN IMMUNE SYSTEM	R-HSA-451927 Interleukin-2 signaling	1644.47	8.36078e-30	2.99737e-26
IL 3 signaling pathway	R-HSA-1280215 CYTOKINE SIGNALING IN IMMUNE SYSTEM	R-HSA-512988 Interleukin-3 5 and GM-CSF signaling	1575.97	1.42737e-29	5.09894e-26
IFN gamma signaling pathway	R-HSA-1280215 CYTOKINE SIGNALING IN IMMUNE SYSTEM	R-HSA-6783589 Interleukin-6 family signaling	1543.76	1.82757e-06	0.000918874
TNFR2 Signaling Pathway	R-HSA-1280215 CYTOKINE SIGNALING IN IMMUNE SYSTEM	R-HSA-5676594 TNF receptor superfamily TNFSF members mediating non-canonical NF-kB pathway	1504.08	8.75455e-12	1.16705e-08
IL 6 signaling pathway	R-HSA-1280215 CYTOKINE SIGNALING IN IMMUNE SYSTEM	R-HSA-447115 Interleukin-12 family signaling	1448.32	1.05409e-11	1.38224e-08
IL22 Soluble Receptor Signaling Pathway	R-HSA-1280215 CYTOKINE SIGNALING IN IMMUNE SYSTEM	R-HSA-447115 Interleukin-12 family signaling	1353.74	4.74634e-09	4.0445e-06
IFN alpha signaling pathway	R-HSA-1280215 CYTOKINE SIGNALING IN IMMUNE SYSTEM	R-HSA-447115 Interleukin-12 family signaling	1333.34	2.03616e-06	0.00101199
Low-density lipoprotein (LDL) pathway during atherogenesis	R-HSA-1280215 CYTOKINE SIGNALING IN IMMUNE SYSTEM	R-HSA-6783783 Interleukin-10 signaling	1303.04	1.02507e-08	8.18591e-06
IL-10 Anti-inflammatory Signaling Pathway	R-HSA-1280215 CYTOKINE SIGNALING IN IMMUNE SYSTEM	R-HSA-6783783 Interleukin-10 signaling	1302.91	0	0
CD40L Signaling Pathway	R-HSA-1280215 CYTOKINE SIGNALING IN IMMUNE SYSTEM	R-HSA-5676594 TNF receptor superfamily TNFSF members mediating non-canonical NF-kB pathway	1230.65	6.03976e-09	5.03552e-06
IL 4 signaling pathway	R-HSA-1280215 CYTOKINE SIGNALING IN IMMUNE SYSTEM	R-HSA-1266695 Interleukin-7 signaling	1157.72	7.5281e-09	6.16628e-06
Cytokine Network	R-HSA-1280215 CYTOKINE SIGNALING IN IMMUNE SYSTEM	R-HSA-6783783 Interleukin-10 signaling	1127.46	0	0
IL22 Soluble Receptor Signaling Pathway	R-HSA-1280215 CYTOKINE SIGNALING IN IMMUNE SYSTEM	R-HSA-1266695 Interleukin-7 signaling	1086.19	2.68583e-11	3.29793e-08
Selective expression of chemokine receptors during T-cell polarization	R-HSA-1280215 CYTOKINE SIGNALING IN IMMUNE SYSTEM	R-HSA-447115 Interleukin-12 family signaling	1086.13	2.95388e-11	3.60283e-08
BTG family proteins and cell cycle regulation	R-HSA-1280215 CYTOKINE SIGNALING IN IMMUNE SYSTEM	R-HSA-6785807 Interleukin-4 and 13 signaling	1074.79	1.0622e-05	0.00446129
SODD/TNFR1 Signaling Pathway	R-HSA-1280215 CYTOKINE SIGNALING IN IMMUNE SYSTEM	R-HSA-5676594 TNF receptor superfamily TNFSF members mediating non-canonical NF-kB pathway	1047.57	3.1317e-06	0.00150269
Regulation of Splicing through Sam68	R-HSA-1280215 CYTOKINE SIGNALING IN IMMUNE SYSTEM	R-HSA-448424 Interleukin-17 signaling	1035.46	1.61411e-11	2.05226e-08
IL 2 signaling pathway	R-HSA-1280215 CYTOKINE SIGNALING IN IMMUNE SYSTEM	R-HSA-1266695 Interleukin-7 signaling	1014.69	1.61759e-13	2.81413e-10
IL 4 signaling pathway	R-HSA-1280215 CYTOKINE SIGNALING IN IMMUNE SYSTEM	R-HSA-6785807 Interleukin-4 and 13 signaling	985.603	2.34193e-17	6.54831e-14
Stat3 Signaling Pathway	R-HSA-1280215 CYTOKINE SIGNALING IN IMMUNE SYSTEM	R-HSA-1266695 Interleukin-7 signaling	977.667	3.75074e-06	0.00177344
Cytokines and Inflammatory Response	R-HSA-1280215 CYTOKINE SIGNALING IN IMMUNE SYSTEM	R-HSA-6783783 Interleukin-10 signaling	968.231	0	0
NF-kB Signaling Pathway	R-HSA-1280215 CYTOKINE SIGNALING IN IMMUNE SYSTEM	R-HSA-446652 Interleukin-1 signaling	964.073	1.60539e-31	5.88141e-28
Induction of apoptosis through DR3 and DR4/5 Death Receptors	R-HSA-1280215 CYTOKINE SIGNALING IN IMMUNE SYSTEM	R-HSA-5676594 TNF receptor superfamily TNFSF members mediating non-canonical NF-kB pathway	952.013	1.84519e-13	3.16618e-10
Stat3 Signaling Pathway	R-HSA-1280215 CYTOKINE SIGNALING IN IMMUNE SYSTEM	R-HSA-6785807 Interleukin-4 and 13 signaling	920.975	1.23169e-12	1.90067e-09
Signal transduction through IL1R	R-HSA-1280215 CYTOKINE SIGNALING IN IMMUNE SYSTEM	R-HSA-446652 Interleukin-1 signaling	890.574	1.19496e-42	4.67647e-39
TACI and BCMA stimulation of B cell immune responses	R-HSA-1280215 CYTOKINE SIGNALING IN IMMUNE SYSTEM	R-HSA-5669034 TNFs bind their physiological receptors	888.621	5.63543e-11	6.61624e-08
Stat3 Signaling Pathway	R-HSA-1280215 CYTOKINE SIGNALING IN IMMUNE SYSTEM	R-HSA-6783783 Interleukin-10 signaling	781.8	2.86688e-08	2.09295e-05
IFN alpha signaling pathway	R-HSA-1280215 CYTOKINE SIGNALING IN IMMUNE SYSTEM	R-HSA-6783589 Interleukin-6 family signaling	771.829	5.47798e-06	0.00247584
Role of ERBB2 in Signal Transduction and Oncology	R-HSA-1280215 CYTOKINE SIGNALING IN IMMUNE SYSTEM	R-HSA-6783589 Interleukin-6 family signaling	766.654	8.8218e-11	9.98917e-08
Regulation of hematopoiesis by cytokines	R-HSA-1280215 CYTOKINE SIGNALING IN IMMUNE SYSTEM	R-HSA-6783783 Interleukin-10 signaling	757.506	6.2117e-13	9.92891e-10
Synaptic Proteins at the Synaptic Junction	R-HSA-1280215 CYTOKINE SIGNALING IN IMMUNE SYSTEM	R-HSA-451927 Interleukin-2 signaling	727.506	2.83078e-07	0.000166807
Antigen Processing and Presentation	R-HSA-1280215 CYTOKINE SIGNALING IN IMMUNE SYSTEM	R-HSA-877300 Interferon gamma signaling	706.036	1.24148e-05	0.00512315
Synaptic Proteins at the Synaptic Junction	R-HSA-1280215 CYTOKINE SIGNALING IN IMMUNE SYSTEM	R-HSA-512988 Interleukin-3 5 and GM-CSF signaling	698.402	3.19443e-07	0.000186214
Bone Remodelling	R-HSA-1280215 CYTOKINE SIGNALING IN IMMUNE SYSTEM	R-HSA-5676594 TNF receptor superfamily TNFSF members mediating non-canonical NF-kB pathway	698.333	6.32896e-06	0.00281545
IL-10 Anti-inflammatory Signaling Pathway	R-HSA-1280215 CYTOKINE SIGNALING IN IMMUNE SYSTEM	R-HSA-6783589 Interleukin-6 family signaling	698.25	2.67601e-08	1.97224e-05
CD40L Signaling Pathway	R-HSA-1280215 CYTOKINE SIGNALING IN IMMUNE SYSTEM	R-HSA-446652 Interleukin-1 signaling	689.282	1.63203e-14	3.77041e-11
IL 2 signaling pathway	R-HSA-1280215 CYTOKINE SIGNALING IN IMMUNE SYSTEM	R-HSA-451927 Interleukin-2 signaling	683.485	3.5265e-34	1.32582e-30
Erythrocyte Differentiation Pathway	R-HSA-1280215 CYTOKINE SIGNALING IN IMMUNE SYSTEM	R-HSA-6783783 Interleukin-10 signaling	681.744	8.81517e-13	1.38695e-09
IL-10 Anti-inflammatory Signaling Pathway	R-HSA-1280215 CYTOKINE SIGNALING IN IMMUNE SYSTEM	R-HSA-1266695 Interleukin-7 signaling	661.489	3.09798e-08	2.24452e-05
ER?associated degradation (ERAD) Pathway	R-HSA-1280215 CYTOKINE SIGNALING IN IMMUNE SYSTEM	R-HSA-446652 Interleukin-1 signaling	658.348	7.43008e-08	4.96067e-05
IL-10 Anti-inflammatory Signaling Pathway	R-HSA-1280215 CYTOKINE SIGNALING IN IMMUNE SYSTEM	R-HSA-6785807 Interleukin-4 and 13 signaling	645.982	5.33314e-21	1.63714e-17
Stat3 Signaling Pathway	R-HSA-1280215 CYTOKINE SIGNALING IN IMMUNE SYSTEM	R-HSA-448424 Interleukin-17 signaling	623.477	3.60452e-13	5.96578e-10
Synaptic Proteins at the Synaptic Junction	R-HSA-1280215 CYTOKINE SIGNALING IN IMMUNE SYSTEM	R-HSA-448424 Interleukin-17 signaling	616.901	4.61262e-07	0.000260123
TNF/Stress Related Signaling	R-HSA-1280215 CYTOKINE SIGNALING IN IMMUNE SYSTEM	R-HSA-5676594 TNF receptor superfamily TNFSF members mediating non-canonical NF-kB pathway	615.21	3.80938e-08	2.69572e-05
Adhesion and Diapedesis of Granulocytes	R-HSA-1280215 CYTOKINE SIGNALING IN IMMUNE SYSTEM	R-HSA-6783783 Interleukin-10 signaling	592.232	2.7999e-10	2.9125e-07
Selective expression of chemokine receptors during T-cell polarization	R-HSA-1280215 CYTOKINE SIGNALING IN IMMUNE SYSTEM	R-HSA-6783783 Interleukin-10 signaling	586.2	0	0
IL 3 signaling pathway	R-HSA-1280215 CYTOKINE SIGNALING IN IMMUNE SYSTEM	R-HSA-448424 Interleukin-17 signaling	581.854	4.23088e-23	1.39474e-19
IL22 Soluble Receptor Signaling Pathway	R-HSA-1280215 CYTOKINE SIGNALING IN IMMUNE SYSTEM	R-HSA-6785807 Interleukin-4 and 13 signaling	568.631	2.26485e-14	4.92628e-11
SODD/TNFR1 Signaling Pathway	R-HSA-1280215 CYTOKINE SIGNALING IN IMMUNE SYSTEM	R-HSA-5669034 TNFs bind their physiological receptors	563.962	9.8541e-06	0.00417368
Cytokine Network	R-HSA-1280215 CYTOKINE SIGNALING IN IMMUNE SYSTEM	R-HSA-447115 Interleukin-12 family signaling	561.301	9.48902e-06	0.00403865
IL 5 Signaling Pathway	R-HSA-1280215 CYTOKINE SIGNALING IN IMMUNE SYSTEM	R-HSA-6783783 Interleukin-10 signaling	558.41	6.13626e-08	4.16472e-05
SODD/TNFR1 Signaling Pathway	R-HSA-1280215 CYTOKINE SIGNALING IN IMMUNE SYSTEM	R-HSA-6783783 Interleukin-10 signaling	558.41	6.13626e-08	4.16472e-05
Adhesion and Diapedesis of Lymphocytes	R-HSA-1280215 CYTOKINE SIGNALING IN IMMUNE SYSTEM	R-HSA-6785807 Interleukin-4 and 13 signaling	552.566	5.49127e-12	7.55612e-09
Eukaryotic protein translation	R-HSA-1280215 CYTOKINE SIGNALING IN IMMUNE SYSTEM	R-HSA-1169410 Antiviral mechanism by IFN-stimulated genes	549.45	0	0
IFN gamma signaling pathway	R-HSA-1280215 CYTOKINE SIGNALING IN IMMUNE SYSTEM	R-HSA-6785807 Interleukin-4 and 13 signaling	542.352	1.31144e-07	8.26644e-05
Msp/Ron Receptor Signaling Pathway	R-HSA-1280215 CYTOKINE SIGNALING IN IMMUNE SYSTEM	R-HSA-6785807 Interleukin-4 and 13 signaling	542.352	1.31144e-07	8.26644e-05
Acetylation and Deacetylation of RelA in The Nucleus	R-HSA-1280215 CYTOKINE SIGNALING IN IMMUNE SYSTEM	R-HSA-446652 Interleukin-1 signaling	536.09	7.88258e-15	1.96831e-11
Cytokine Network	R-HSA-1280215 CYTOKINE SIGNALING IN IMMUNE SYSTEM	R-HSA-6785807 Interleukin-4 and 13 signaling	527.147	2.18714e-14	4.77795e-11
IL 2 signaling pathway	R-HSA-1280215 CYTOKINE SIGNALING IN IMMUNE SYSTEM	R-HSA-512988 Interleukin-3 5 and GM-CSF signaling	523.852	3.8212e-31	1.39229e-27
IL-2 Receptor Beta Chain in T cell Activation	R-HSA-1280215 CYTOKINE SIGNALING IN IMMUNE SYSTEM	R-HSA-1266695 Interleukin-7 signaling	522.576	2.25475e-12	3.35807e-09
Regulation of hematopoiesis by cytokines	R-HSA-1280215 CYTOKINE SIGNALING IN IMMUNE SYSTEM	R-HSA-6783589 Interleukin-6 family signaling	514.518	1.10681e-05	0.0046187
ER?associated degradation (ERAD) Pathway	R-HSA-1280215 CYTOKINE SIGNALING IN IMMUNE SYSTEM	R-HSA-5676590 NIK-->noncanonical NF-kB signaling	514.254	1.48647e-05	0.00603245
Dendritic cells in regulating TH1 and TH2 Development	R-HSA-1280215 CYTOKINE SIGNALING IN IMMUNE SYSTEM	R-HSA-447115 Interleukin-12 family signaling	507.827	1.14292e-05	0.00474692
Activation of PKC through G protein coupled receptor	R-HSA-1280215 CYTOKINE SIGNALING IN IMMUNE SYSTEM	R-HSA-446652 Interleukin-1 signaling	493.753	1.29878e-07	8.19699e-05
Dendritic cells in regulating TH1 and TH2 Development	R-HSA-1280215 CYTOKINE SIGNALING IN IMMUNE SYSTEM	R-HSA-6783783 Interleukin-10 signaling	492.63	0	0
Regulation of Splicing through Sam68	R-HSA-1280215 CYTOKINE SIGNALING IN IMMUNE SYSTEM	R-HSA-451927 Interleukin-2 signaling	487.017	4.34431e-09	3.71769e-06
Th1/Th2 Differentiation	R-HSA-1280215 CYTOKINE SIGNALING IN IMMUNE SYSTEM	R-HSA-6783783 Interleukin-10 signaling	486.927	3.42548e-12	4.91218e-09
Erythrocyte Differentiation Pathway	R-HSA-1280215 CYTOKINE SIGNALING IN IMMUNE SYSTEM	R-HSA-6783589 Interleukin-6 family signaling	474.931	1.27682e-05	0.00525063
Regulation of Splicing through Sam68	R-HSA-1280215 CYTOKINE SIGNALING IN IMMUNE SYSTEM	R-HSA-512988 Interleukin-3 5 and GM-CSF signaling	467.456	5.10507e-09	4.30994e-06
IL 2 signaling pathway	R-HSA-1280215 CYTOKINE SIGNALING IN IMMUNE SYSTEM	R-HSA-448424 Interleukin-17 signaling	460.037	2.49878e-30	9.00644e-27
IL 6 signaling pathway	R-HSA-1280215 CYTOKINE SIGNALING IN IMMUNE SYSTEM	R-HSA-448424 Interleukin-17 signaling	460.037	2.49878e-30	9.00644e-27
Toll-Like Receptor Pathway	R-HSA-1280215 CYTOKINE SIGNALING IN IMMUNE SYSTEM	R-HSA-446652 Interleukin-1 signaling	457.091	0	0
NFkB activation by Nontypeable Hemophilus influenzae	R-HSA-1280215 CYTOKINE SIGNALING IN IMMUNE SYSTEM	R-HSA-446652 Interleukin-1 signaling	453.733	0	0
IL 3 signaling pathway	R-HSA-1280215 CYTOKINE SIGNALING IN IMMUNE SYSTEM	R-HSA-1266695 Interleukin-7 signaling	451.177	1.40429e-05	0.00572675
Cells and Molecules involved in local acute inflammatory response	R-HSA-1280215 CYTOKINE SIGNALING IN IMMUNE SYSTEM	R-HSA-6783783 Interleukin-10 signaling	444.152	7.11389e-10	6.88681e-07
IL22 Soluble Receptor Signaling Pathway	R-HSA-1280215 CYTOKINE SIGNALING IN IMMUNE SYSTEM	R-HSA-6783783 Interleukin-10 signaling	444.152	7.11389e-10	6.88681e-07
Double Stranded RNA Induced Gene Expression	R-HSA-1280215 CYTOKINE SIGNALING IN IMMUNE SYSTEM	R-HSA-446652 Interleukin-1 signaling	443.864	1.17867e-09	1.10112e-06
Role of Mitochondria in Apoptotic Signaling	R-HSA-1280215 CYTOKINE SIGNALING IN IMMUNE SYSTEM	R-HSA-5676594 TNF receptor superfamily TNFSF members mediating non-canonical NF-kB pathway	441	1.4589e-05	0.00593741
Cells and Molecules involved in local acute inflammatory response	R-HSA-1280215 CYTOKINE SIGNALING IN IMMUNE SYSTEM	R-HSA-6785807 Interleukin-4 and 13 signaling	438.009	2.34257e-14	5.08431e-11
Antigen Dependent B Cell Activation	R-HSA-1280215 CYTOKINE SIGNALING IN IMMUNE SYSTEM	R-HSA-6783783 Interleukin-10 signaling	434.304	1.12369e-07	7.20746e-05
IFN gamma signaling pathway	R-HSA-1280215 CYTOKINE SIGNALING IN IMMUNE SYSTEM	R-HSA-1169410 Antiviral mechanism by IFN-stimulated genes	430.985	2.09703e-05	0.00815582
IL12 and Stat4 Dependent Signaling Pathway in Th1 Development	R-HSA-1280215 CYTOKINE SIGNALING IN IMMUNE SYSTEM	R-HSA-6783783 Interleukin-10 signaling	426.047	5.89695e-12	8.07193e-09
The Role of Eosinophils in the Chemokine Network of Allergy	R-HSA-1280215 CYTOKINE SIGNALING IN IMMUNE SYSTEM	R-HSA-6783783 Interleukin-10 signaling	424.884	1.82829e-05	0.00724107
NO2-dependent IL 12 Pathway in NK cells	R-HSA-1280215 CYTOKINE SIGNALING IN IMMUNE SYSTEM	R-HSA-6783589 Interleukin-6 family signaling	411.593	1.65307e-05	0.00663613
Regulation of hematopoiesis by cytokines	R-HSA-1280215 CYTOKINE SIGNALING IN IMMUNE SYSTEM	R-HSA-449836 Other interleukin signaling	410.035	1.23364e-07	7.81777e-05
NO2-dependent IL 12 Pathway in NK cells	R-HSA-1280215 CYTOKINE SIGNALING IN IMMUNE SYSTEM	R-HSA-6783783 Interleukin-10 signaling	409.979	9.2969e-10	8.8416e-07
Stat3 Signaling Pathway	R-HSA-1280215 CYTOKINE SIGNALING IN IMMUNE SYSTEM	R-HSA-451927 Interleukin-2 signaling	407.538	6.60885e-11	7.65611e-08
Caspase Cascade in Apoptosis	R-HSA-1280215 CYTOKINE SIGNALING IN IMMUNE SYSTEM	R-HSA-5676594 TNF receptor superfamily TNFSF members mediating non-canonical NF-kB pathway	398.986	1.75707e-05	0.00700046
Cytokines and Inflammatory Response	R-HSA-1280215 CYTOKINE SIGNALING IN IMMUNE SYSTEM	R-HSA-447115 Interleukin-12 family signaling	394.936	1.83271e-05	0.00725001
Stat3 Signaling Pathway	R-HSA-1280215 CYTOKINE SIGNALING IN IMMUNE SYSTEM	R-HSA-512988 Interleukin-3 5 and GM-CSF signaling	391.104	8.08852e-11	9.22127e-08
Regulation of eIF4e and p70 S6 Kinase	R-HSA-1280215 CYTOKINE SIGNALING IN IMMUNE SYSTEM	R-HSA-1169410 Antiviral mechanism by IFN-stimulated genes	383.013	3.33067e-14	6.87933e-11
NF-kB Signaling Pathway	R-HSA-1280215 CYTOKINE SIGNALING IN IMMUNE SYSTEM	R-HSA-6783783 Interleukin-10 signaling	378.695	9.75764e-12	1.28794e-08
Sprouty regulation of tyrosine kinase signals	R-HSA-1280215 CYTOKINE SIGNALING IN IMMUNE SYSTEM	R-HSA-512988 Interleukin-3 5 and GM-CSF signaling	377.835	2.48522e-22	8.03441e-19
Erythrocyte Differentiation Pathway	R-HSA-1280215 CYTOKINE SIGNALING IN IMMUNE SYSTEM	R-HSA-449836 Other interleukin signaling	375.859	1.54128e-07	9.59174e-05
TNFR2 Signaling Pathway	R-HSA-1280215 CYTOKINE SIGNALING IN IMMUNE SYSTEM	R-HSA-446652 Interleukin-1 signaling	371.575	1.83187e-13	3.14792e-10
IL 5 Signaling Pathway	R-HSA-1280215 CYTOKINE SIGNALING IN IMMUNE SYSTEM	R-HSA-6785807 Interleukin-4 and 13 signaling	364.928	2.52245e-09	2.22599e-06
Neuroregulin receptor degredation protein-1 Controls ErbB3 receptor recycling	R-HSA-1280215 CYTOKINE SIGNALING IN IMMUNE SYSTEM	R-HSA-451927 Interleukin-2 signaling	363.747	7.05516e-07	0.000383434
Cytokine Network	R-HSA-1280215 CYTOKINE SIGNALING IN IMMUNE SYSTEM	R-HSA-449836 Other interleukin signaling	363.028	1.34349e-09	1.23839e-06
HIV-I Nef: negative effector of Fas and TNF	R-HSA-1280215 CYTOKINE SIGNALING IN IMMUNE SYSTEM	R-HSA-5676594 TNF receptor superfamily TNFSF members mediating non-canonical NF-kB pathway	361.84	1.54861e-09	1.4119e-06
Ca++/ Calmodulin-dependent Protein Kinase Activation	R-HSA-1280215 CYTOKINE SIGNALING IN IMMUNE SYSTEM	R-HSA-877300 Interferon gamma signaling	361.698	2.01001e-09	1.79988e-06
IL-7 Signal Transduction	R-HSA-1280215 CYTOKINE SIGNALING IN IMMUNE SYSTEM	R-HSA-451927 Interleukin-2 signaling	356.758	2.42894e-20	7.33291e-17
Neuroregulin receptor degredation protein-1 Controls ErbB3 receptor recycling	R-HSA-1280215 CYTOKINE SIGNALING IN IMMUNE SYSTEM	R-HSA-512988 Interleukin-3 5 and GM-CSF signaling	349.195	7.96047e-07	0.000428001
Adhesion and Diapedesis of Granulocytes	R-HSA-1280215 CYTOKINE SIGNALING IN IMMUNE SYSTEM	R-HSA-6785807 Interleukin-4 and 13 signaling	345.336	2.81043e-11	3.44041e-08
EPO Signaling Pathway	R-HSA-1280215 CYTOKINE SIGNALING IN IMMUNE SYSTEM	R-HSA-1266695 Interleukin-7 signaling	344.994	2.28491e-05	0.00877938
EGF Signaling Pathway	R-HSA-1280215 CYTOKINE SIGNALING IN IMMUNE SYSTEM	R-HSA-1266695 Interleukin-7 signaling	330.665	2.0409e-07	0.0001242
Neutrophil and Its Surface Molecules	R-HSA-1280215 CYTOKINE SIGNALING IN IMMUNE SYSTEM	R-HSA-6785807 Interleukin-4 and 13 signaling	325.4	3.66189e-07	0.000210529
IL12 and Stat4 Dependent Signaling Pathway in Th1 Development	R-HSA-1280215 CYTOKINE SIGNALING IN IMMUNE SYSTEM	R-HSA-6783589 Interleukin-6 family signaling	324.92	2.55033e-05	0.00966601
IL 6 signaling pathway	R-HSA-1280215 CYTOKINE SIGNALING IN IMMUNE SYSTEM	R-HSA-6785807 Interleukin-4 and 13 signaling	324.899	1.77636e-15	4.79334e-12
mTOR Signaling Pathway	R-HSA-1280215 CYTOKINE SIGNALING IN IMMUNE SYSTEM	R-HSA-1169410 Antiviral mechanism by IFN-stimulated genes	323.167	2.4647e-13	4.1559e-10
Acetylation and Deacetylation of RelA in The Nucleus	R-HSA-1280215 CYTOKINE SIGNALING IN IMMUNE SYSTEM	R-HSA-5669034 TNFs bind their physiological receptors	322.231	2.62311e-05	0.00990445
IL22 Soluble Receptor Signaling Pathway	R-HSA-1280215 CYTOKINE SIGNALING IN IMMUNE SYSTEM	R-HSA-909733 Interferon alpha beta signaling	320.279	2.46835e-09	2.1792e-06
PDGF Signaling Pathway	R-HSA-1280215 CYTOKINE SIGNALING IN IMMUNE SYSTEM	R-HSA-1266695 Interleukin-7 signaling	319.258	2.25149e-07	0.00013578
Adhesion and Diapedesis of Lymphocytes	R-HSA-1280215 CYTOKINE SIGNALING IN IMMUNE SYSTEM	R-HSA-6783783 Interleukin-10 signaling	318.652	2.93525e-05	0.0109309
IFN alpha signaling pathway	R-HSA-1280215 CYTOKINE SIGNALING IN IMMUNE SYSTEM	R-HSA-6783783 Interleukin-10 signaling	318.652	2.93525e-05	0.0109309
Monocyte and its Surface Molecules	R-HSA-1280215 CYTOKINE SIGNALING IN IMMUNE SYSTEM	R-HSA-6785807 Interleukin-4 and 13 signaling	312.79	3.95811e-09	3.4131e-06
Sprouty regulation of tyrosine kinase signals	R-HSA-1280215 CYTOKINE SIGNALING IN IMMUNE SYSTEM	R-HSA-451927 Interleukin-2 signaling	312.158	5.44531e-20	1.60766e-16
Stat3 Signaling Pathway	R-HSA-1280215 CYTOKINE SIGNALING IN IMMUNE SYSTEM	R-HSA-909733 Interferon alpha beta signaling	310.143	3.3674e-05	0.0123019
Neuroregulin receptor degredation protein-1 Controls ErbB3 receptor recycling	R-HSA-1280215 CYTOKINE SIGNALING IN IMMUNE SYSTEM	R-HSA-448424 Interleukin-17 signaling	308.445	1.14897e-06	0.000599141
Regulation of transcriptional activity by PML	R-HSA-1280215 CYTOKINE SIGNALING IN IMMUNE SYSTEM	R-HSA-5669034 TNFs bind their physiological receptors	300.744	2.97198e-05	0.0110411
TNFR2 Signaling Pathway	R-HSA-1280215 CYTOKINE SIGNALING IN IMMUNE SYSTEM	R-HSA-5669034 TNFs bind their physiological receptors	300.744	2.97198e-05	0.0110411
Acetylation and Deacetylation of RelA in The Nucleus	R-HSA-1280215 CYTOKINE SIGNALING IN IMMUNE SYSTEM	R-HSA-6783783 Interleukin-10 signaling	300.651	2.85372e-07	0.000167765
Pertussis toxin-insensitive CCR5 Signaling in Macrophage	R-HSA-1280215 CYTOKINE SIGNALING IN IMMUNE SYSTEM	R-HSA-6783783 Interleukin-10 signaling	300.651	2.85372e-07	0.000167765
Signal transduction through IL1R	R-HSA-1280215 CYTOKINE SIGNALING IN IMMUNE SYSTEM	R-HSA-6783783 Interleukin-10 signaling	299.041	2.81331e-13	4.72244e-10
IL 6 signaling pathway	R-HSA-1280215 CYTOKINE SIGNALING IN IMMUNE SYSTEM	R-HSA-6783783 Interleukin-10 signaling	296.071	2.84889e-09	2.49432e-06
Phosphorylation of MEK1 by cdk5/p35 down regulates the MAP kinase pathway	R-HSA-1280215 CYTOKINE SIGNALING IN IMMUNE SYSTEM	R-HSA-451927 Interleukin-2 signaling	294.65	2.20462e-12	3.28828e-09
Cyclin E Destruction Pathway	R-HSA-1280215 CYTOKINE SIGNALING IN IMMUNE SYSTEM	R-HSA-5676590 NIK-->noncanonical NF-kB signaling	293.845	3.56059e-05	0.0129264
IL 6 signaling pathway	R-HSA-1280215 CYTOKINE SIGNALING IN IMMUNE SYSTEM	R-HSA-1266695 Interleukin-7 signaling	293.23	3.08453e-05	0.0113918
Ca++/ Calmodulin-dependent Protein Kinase Activation	R-HSA-1280215 CYTOKINE SIGNALING IN IMMUNE SYSTEM	R-HSA-448424 Interleukin-17 signaling	291.98	4.82063e-14	9.35976e-11
Stat3 Signaling Pathway	R-HSA-1280215 CYTOKINE SIGNALING IN IMMUNE SYSTEM	R-HSA-1169410 Antiviral mechanism by IFN-stimulated genes	287.314	3.90842e-05	0.0139968
B Lymphocyte Cell Surface Molecules	R-HSA-1280215 CYTOKINE SIGNALING IN IMMUNE SYSTEM	R-HSA-6783783 Interleukin-10 signaling	283.242	3.58565e-05	0.0129986
IL 4 signaling pathway	R-HSA-1280215 CYTOKINE SIGNALING IN IMMUNE SYSTEM	R-HSA-6783783 Interleukin-10 signaling	283.242	3.58565e-05	0.0129986
IGF-1 Signaling Pathway	R-HSA-1280215 CYTOKINE SIGNALING IN IMMUNE SYSTEM	R-HSA-448424 Interleukin-17 signaling	283.113	4.19318e-23	1.38459e-19
Phosphorylation of MEK1 by cdk5/p35 down regulates the MAP kinase pathway	R-HSA-1280215 CYTOKINE SIGNALING IN IMMUNE SYSTEM	R-HSA-512988 Interleukin-3 5 and GM-CSF signaling	282.721	2.81025e-12	4.12119e-09
TPO Signaling Pathway	R-HSA-1280215 CYTOKINE SIGNALING IN IMMUNE SYSTEM	R-HSA-6783589 Interleukin-6 family signaling	280.598	3.34969e-05	0.0122538
The 4-1BB-dependent immune response	R-HSA-1280215 CYTOKINE SIGNALING IN IMMUNE SYSTEM	R-HSA-446652 Interleukin-1 signaling	280.575	5.17167e-11	6.1219e-08
Inhibition of Cellular Proliferation by Gleevec	R-HSA-1280215 CYTOKINE SIGNALING IN IMMUNE SYSTEM	R-HSA-1266695 Interleukin-7 signaling	279.262	3.37753e-05	0.0123019
IL-2 Receptor Beta Chain in T cell Activation	R-HSA-1280215 CYTOKINE SIGNALING IN IMMUNE SYSTEM	R-HSA-6783589 Interleukin-6 family signaling	279.2	3.30382e-07	0.000191755
Regulation of transcriptional activity by PML	R-HSA-1280215 CYTOKINE SIGNALING IN IMMUNE SYSTEM	R-HSA-6783783 Interleukin-10 signaling	279.171	3.46324e-07	0.000200198
EPO Signaling Pathway	R-HSA-1280215 CYTOKINE SIGNALING IN IMMUNE SYSTEM	R-HSA-451927 Interleukin-2 signaling	277.469	1.1454e-19	3.33747e-16
IL-2 Receptor Beta Chain in T cell Activation	R-HSA-1280215 CYTOKINE SIGNALING IN IMMUNE SYSTEM	R-HSA-512988 Interleukin-3 5 and GM-CSF signaling	277.379	7.76036e-38	2.97894e-34
TSP-1 Induced Apoptosis in Microvascular Endothelial Cell	R-HSA-1280215 CYTOKINE SIGNALING IN IMMUNE SYSTEM	R-HSA-448424 Interleukin-17 signaling	275.138	1.93772e-08	1.47287e-05
IL-2 Receptor Beta Chain in T cell Activation	R-HSA-1280215 CYTOKINE SIGNALING IN IMMUNE SYSTEM	R-HSA-6785807 Interleukin-4 and 13 signaling	272.965	0	0
Roles of b-arrestin-dependent Recruitment of Src Kinases in GPCR Signaling	R-HSA-1280215 CYTOKINE SIGNALING IN IMMUNE SYSTEM	R-HSA-512988 Interleukin-3 5 and GM-CSF signaling	271.438	6.90763e-16	1.88936e-12
Adhesion Molecules on Lymphocyte	R-HSA-1280215 CYTOKINE SIGNALING IN IMMUNE SYSTEM	R-HSA-6785807 Interleukin-4 and 13 signaling	271.162	5.48526e-07	0.000305219
Inhibition of Matrix Metalloproteinases	R-HSA-1280215 CYTOKINE SIGNALING IN IMMUNE SYSTEM	R-HSA-6785807 Interleukin-4 and 13 signaling	271.162	5.48526e-07	0.000305219
Low-density lipoprotein (LDL) pathway during atherogenesis	R-HSA-1280215 CYTOKINE SIGNALING IN IMMUNE SYSTEM	R-HSA-6785807 Interleukin-4 and 13 signaling	268.683	5.29132e-05	0.01819
Links between Pyk2 and Map Kinases	R-HSA-1280215 CYTOKINE SIGNALING IN IMMUNE SYSTEM	R-HSA-448424 Interleukin-17 signaling	268.332	2.49218e-28	8.79322e-25
TNF/Stress Related Signaling	R-HSA-1280215 CYTOKINE SIGNALING IN IMMUNE SYSTEM	R-HSA-446652 Interleukin-1 signaling	268.004	0	0
TPO Signaling Pathway	R-HSA-1280215 CYTOKINE SIGNALING IN IMMUNE SYSTEM	R-HSA-1266695 Interleukin-7 signaling	266.564	3.68374e-05	0.0133037
EPO Signaling Pathway	R-HSA-1280215 CYTOKINE SIGNALING IN IMMUNE SYSTEM	R-HSA-512988 Interleukin-3 5 and GM-CSF signaling	266.052	1.72196e-19	4.98851e-16
IGF-1 Signaling Pathway	R-HSA-1280215 CYTOKINE SIGNALING IN IMMUNE SYSTEM	R-HSA-512988 Interleukin-3 5 and GM-CSF signaling	264.471	2.7232e-21	8.43696e-18
Sprouty regulation of tyrosine kinase signals	R-HSA-1280215 CYTOKINE SIGNALING IN IMMUNE SYSTEM	R-HSA-448424 Interleukin-17 signaling	263.506	2.82433e-19	8.12347e-16
Signaling of Hepatocyte Growth Factor Receptor	R-HSA-1280215 CYTOKINE SIGNALING IN IMMUNE SYSTEM	R-HSA-512988 Interleukin-3 5 and GM-CSF signaling	262.389	1.01957e-35	3.88407e-32
Cytokines and Inflammatory Response	R-HSA-1280215 CYTOKINE SIGNALING IN IMMUNE SYSTEM	R-HSA-6785807 Interleukin-4 and 13 signaling	258.34	0	0
Bone Remodelling	R-HSA-1280215 CYTOKINE SIGNALING IN IMMUNE SYSTEM	R-HSA-909733 Interferon alpha beta signaling	257.824	4.67868e-07	0.000263478
Double Stranded RNA Induced Gene Expression	R-HSA-1280215 CYTOKINE SIGNALING IN IMMUNE SYSTEM	R-HSA-5676590 NIK-->noncanonical NF-kB signaling	257.11	4.44786e-05	0.0156632
E2F1 Destruction Pathway	R-HSA-1280215 CYTOKINE SIGNALING IN IMMUNE SYSTEM	R-HSA-5676590 NIK-->noncanonical NF-kB signaling	257.11	4.44786e-05	0.0156632
AKT Signaling Pathway	R-HSA-1280215 CYTOKINE SIGNALING IN IMMUNE SYSTEM	R-HSA-446652 Interleukin-1 signaling	255.436	9.21485e-13	1.44461e-09
Insulin Signaling Pathway	R-HSA-1280215 CYTOKINE SIGNALING IN IMMUNE SYSTEM	R-HSA-448424 Interleukin-17 signaling	254.797	9.1851e-23	2.98868e-19
Growth Hormone Signaling Pathway	R-HSA-1280215 CYTOKINE SIGNALING IN IMMUNE SYSTEM	R-HSA-451927 Interleukin-2 signaling	254.043	3.21965e-14	6.6844e-11
TPO Signaling Pathway	R-HSA-1280215 CYTOKINE SIGNALING IN IMMUNE SYSTEM	R-HSA-451927 Interleukin-2 signaling	251.862	0	0
B Cell Survival Pathway	R-HSA-1280215 CYTOKINE SIGNALING IN IMMUNE SYSTEM	R-HSA-6785807 Interleukin-4 and 13 signaling	251.141	9.49441e-11	1.07205e-07
Chaperones modulate interferon Signaling Pathway	R-HSA-1280215 CYTOKINE SIGNALING IN IMMUNE SYSTEM	R-HSA-5669034 TNFs bind their physiological receptors	250.607	4.14835e-05	0.0147294
Phosphorylation of MEK1 by cdk5/p35 down regulates the MAP kinase pathway	R-HSA-1280215 CYTOKINE SIGNALING IN IMMUNE SYSTEM	R-HSA-448424 Interleukin-17 signaling	249.378	5.87454e-12	8.0504e-09
Erythropoietin mediated neuroprotection through NF-kB	R-HSA-1280215 CYTOKINE SIGNALING IN IMMUNE SYSTEM	R-HSA-446652 Interleukin-1 signaling	246.86	6.09504e-07	0.000336168
Ca++/ Calmodulin-dependent Protein Kinase Activation	R-HSA-1280215 CYTOKINE SIGNALING IN IMMUNE SYSTEM	R-HSA-451927 Interleukin-2 signaling	245.538	4.36839e-12	6.1158e-09
Role of b-arrestins in the activation and targeting of MAP kinases	R-HSA-1280215 CYTOKINE SIGNALING IN IMMUNE SYSTEM	R-HSA-451927 Interleukin-2 signaling	245.538	4.36839e-12	6.1158e-09
IL 17 Signaling Pathway	R-HSA-1280215 CYTOKINE SIGNALING IN IMMUNE SYSTEM	R-HSA-449836 Other interleukin signaling	244.308	4.52497e-05	0.0159208
Calcium Signaling by HBx of Hepatitis B virus	R-HSA-1280215 CYTOKINE SIGNALING IN IMMUNE SYSTEM	R-HSA-451927 Interleukin-2 signaling	243.5	2.0141e-08	1.52299e-05
Growth Hormone Signaling Pathway	R-HSA-1280215 CYTOKINE SIGNALING IN IMMUNE SYSTEM	R-HSA-512988 Interleukin-3 5 and GM-CSF signaling	243.417	0	0
TACI and BCMA stimulation of B cell immune responses	R-HSA-1280215 CYTOKINE SIGNALING IN IMMUNE SYSTEM	R-HSA-446652 Interleukin-1 signaling	242.087	7.61568e-09	6.22531e-06
Regulation of MAP Kinase Pathways Through Dual Specificity Phosphatases	R-HSA-1280215 CYTOKINE SIGNALING IN IMMUNE SYSTEM	R-HSA-451927 Interleukin-2 signaling	241.496	0.000102722	0.0325639
TPO Signaling Pathway	R-HSA-1280215 CYTOKINE SIGNALING IN IMMUNE SYSTEM	R-HSA-512988 Interleukin-3 5 and GM-CSF signaling	241.413	0	0
Insulin Signaling Pathway	R-HSA-1280215 CYTOKINE SIGNALING IN IMMUNE SYSTEM	R-HSA-512988 Interleukin-3 5 and GM-CSF signaling	240.424	0	0
Human Cytomegalovirus and Map Kinase Pathways	R-HSA-1280215 CYTOKINE SIGNALING IN IMMUNE SYSTEM	R-HSA-448424 Interleukin-17 signaling	236.303	3.31267e-17	9.2241e-14
Ca++/ Calmodulin-dependent Protein Kinase Activation	R-HSA-1280215 CYTOKINE SIGNALING IN IMMUNE SYSTEM	R-HSA-512988 Interleukin-3 5 and GM-CSF signaling	235.597	5.56999e-12	7.6487e-09
Role of b-arrestins in the activation and targeting of MAP kinases	R-HSA-1280215 CYTOKINE SIGNALING IN IMMUNE SYSTEM	R-HSA-512988 Interleukin-3 5 and GM-CSF signaling	235.597	5.56999e-12	7.6487e-09
Neutrophil and Its Surface Molecules	R-HSA-1280215 CYTOKINE SIGNALING IN IMMUNE SYSTEM	R-HSA-877300 Interferon gamma signaling	235.329	5.77175e-05	0.0196231
Stat3 Signaling Pathway	R-HSA-1280215 CYTOKINE SIGNALING IN IMMUNE SYSTEM	R-HSA-877300 Interferon gamma signaling	235.329	5.77175e-05	0.0196231
EPO Signaling Pathway	R-HSA-1280215 CYTOKINE SIGNALING IN IMMUNE SYSTEM	R-HSA-448424 Interleukin-17 signaling	234.224	5.9369e-19	1.70515e-15
IL-2 Receptor Beta Chain in T cell Activation	R-HSA-1280215 CYTOKINE SIGNALING IN IMMUNE SYSTEM	R-HSA-451927 Interleukin-2 signaling	232.662	0	0
IFN alpha signaling pathway	R-HSA-1280215 CYTOKINE SIGNALING IN IMMUNE SYSTEM	R-HSA-6785807 Interleukin-4 and 13 signaling	232.421	7.82528e-07	0.000421749
Regulation of MAP Kinase Pathways Through Dual Specificity Phosphatases	R-HSA-1280215 CYTOKINE SIGNALING IN IMMUNE SYSTEM	R-HSA-512988 Interleukin-3 5 and GM-CSF signaling	231.873	0.000111308	0.0349871
IL-7 Signal Transduction	R-HSA-1280215 CYTOKINE SIGNALING IN IMMUNE SYSTEM	R-HSA-6785807 Interleukin-4 and 13 signaling	230.208	1.34325e-10	1.48091e-07
NO2-dependent IL 12 Pathway in NK cells	R-HSA-1280215 CYTOKINE SIGNALING IN IMMUNE SYSTEM	R-HSA-6785807 Interleukin-4 and 13 signaling	230.208	1.34325e-10	1.48091e-07
Chaperones modulate interferon Signaling Pathway	R-HSA-1280215 CYTOKINE SIGNALING IN IMMUNE SYSTEM	R-HSA-6783783 Interleukin-10 signaling	229.894	5.79602e-07	0.000320998
Cytokines and Inflammatory Response	R-HSA-1280215 CYTOKINE SIGNALING IN IMMUNE SYSTEM	R-HSA-6783589 Interleukin-6 family signaling	228.616	4.92213e-05	0.0170994
IGF-1 Signaling Pathway	R-HSA-1280215 CYTOKINE SIGNALING IN IMMUNE SYSTEM	R-HSA-451927 Interleukin-2 signaling	227.012	0	0
Growth Hormone Signaling Pathway	R-HSA-1280215 CYTOKINE SIGNALING IN IMMUNE SYSTEM	R-HSA-1266695 Interleukin-7 signaling	225.538	5.04054e-05	0.0174594
Bioactive Peptide Induced Signaling Pathway	R-HSA-1280215 CYTOKINE SIGNALING IN IMMUNE SYSTEM	R-HSA-451927 Interleukin-2 signaling	224.246	0	0
Inhibition of Cellular Proliferation by Gleevec	R-HSA-1280215 CYTOKINE SIGNALING IN IMMUNE SYSTEM	R-HSA-512988 Interleukin-3 5 and GM-CSF signaling	220.385	0	0
The information-processing pathway at the IFN-beta enhancer	R-HSA-1280215 CYTOKINE SIGNALING IN IMMUNE SYSTEM	R-HSA-446652 Interleukin-1 signaling	217	6.76443e-05	0.0225775
Roles of b-arrestin-dependent Recruitment of Src Kinases in GPCR Signaling	R-HSA-1280215 CYTOKINE SIGNALING IN IMMUNE SYSTEM	R-HSA-451927 Interleukin-2 signaling	215.745	1.66755e-13	2.89238e-10
IFN alpha signaling pathway	R-HSA-1280215 CYTOKINE SIGNALING IN IMMUNE SYSTEM	R-HSA-1169410 Antiviral mechanism by IFN-stimulated genes	215.478	6.27169e-05	0.0211332
Role of Ran in mitotic spindle regulation	R-HSA-1280215 CYTOKINE SIGNALING IN IMMUNE SYSTEM	R-HSA-1169410 Antiviral mechanism by IFN-stimulated genes	215.478	6.27169e-05	0.0211332
Angiotensin II mediated activation of JNK Pathway via Pyk2 dependent signaling	R-HSA-1280215 CYTOKINE SIGNALING IN IMMUNE SYSTEM	R-HSA-448424 Interleukin-17 signaling	215.443	5.37348e-14	1.03135e-10
TSP-1 Induced Apoptosis in Microvascular Endothelial Cell	R-HSA-1280215 CYTOKINE SIGNALING IN IMMUNE SYSTEM	R-HSA-6785807 Interleukin-4 and 13 signaling	214.943	7.39868e-05	0.0244104
NF-kB Signaling Pathway	R-HSA-1280215 CYTOKINE SIGNALING IN IMMUNE SYSTEM	R-HSA-5669034 TNFs bind their physiological receptors	214.795	5.51896e-05	0.0188724
EGF Signaling Pathway	R-HSA-1280215 CYTOKINE SIGNALING IN IMMUNE SYSTEM	R-HSA-6783589 Interleukin-6 family signaling	212.842	5.63499e-05	0.0191939
PTEN dependent cell cycle arrest and apoptosis	R-HSA-1280215 CYTOKINE SIGNALING IN IMMUNE SYSTEM	R-HSA-6785807 Interleukin-4 and 13 signaling	212.496	1.85698e-10	2.00006e-07
Telomeres, Telomerase, Cellular Aging, and Immortality	R-HSA-1280215 CYTOKINE SIGNALING IN IMMUNE SYSTEM	R-HSA-6785807 Interleukin-4 and 13 signaling	212.496	1.85698e-10	2.00006e-07
IL 17 Signaling Pathway	R-HSA-1280215 CYTOKINE SIGNALING IN IMMUNE SYSTEM	R-HSA-6783783 Interleukin-10 signaling	212.42	5.92333e-05	0.0201078
Erk and PI-3 Kinase Are Necessary for Collagen Binding in Corneal Epithelia	R-HSA-1280215 CYTOKINE SIGNALING IN IMMUNE SYSTEM	R-HSA-451927 Interleukin-2 signaling	212.196	0	0
IL-7 Signal Transduction	R-HSA-1280215 CYTOKINE SIGNALING IN IMMUNE SYSTEM	R-HSA-512988 Interleukin-3 5 and GM-CSF signaling	211.111	0	0
Nerve growth factor pathway (NGF)	R-HSA-1280215 CYTOKINE SIGNALING IN IMMUNE SYSTEM	R-HSA-448424 Interleukin-17 signaling	210.043	3.19744e-14	6.65206e-11
Cadmium induces DNA synthesis and proliferation in macrophages	R-HSA-1280215 CYTOKINE SIGNALING IN IMMUNE SYSTEM	R-HSA-448424 Interleukin-17 signaling	209.294	1.73195e-14	3.96024e-11
EGF Signaling Pathway	R-HSA-1280215 CYTOKINE SIGNALING IN IMMUNE SYSTEM	R-HSA-451927 Interleukin-2 signaling	209.202	0	0
AKT Signaling Pathway	R-HSA-1280215 CYTOKINE SIGNALING IN IMMUNE SYSTEM	R-HSA-6785807 Interleukin-4 and 13 signaling	209.146	2.90723e-12	4.25719e-09
Insulin Signaling Pathway	R-HSA-1280215 CYTOKINE SIGNALING IN IMMUNE SYSTEM	R-HSA-451927 Interleukin-2 signaling	208.091	0	0
Role of ERBB2 in Signal Transduction and Oncology	R-HSA-1280215 CYTOKINE SIGNALING IN IMMUNE SYSTEM	R-HSA-451927 Interleukin-2 signaling	208.091	0	0
Role of b-arrestins in the activation and targeting of MAP kinases	R-HSA-1280215 CYTOKINE SIGNALING IN IMMUNE SYSTEM	R-HSA-448424 Interleukin-17 signaling	207.811	1.16824e-11	1.51598e-08
Calcium Signaling by HBx of Hepatitis B virus	R-HSA-1280215 CYTOKINE SIGNALING IN IMMUNE SYSTEM	R-HSA-448424 Interleukin-17 signaling	206.35	3.86049e-08	2.72997e-05
PDGF Signaling Pathway	R-HSA-1280215 CYTOKINE SIGNALING IN IMMUNE SYSTEM	R-HSA-6783589 Interleukin-6 family signaling	205.744	6.00936e-05	0.0203586
ER?associated degradation (ERAD) Pathway	R-HSA-1280215 CYTOKINE SIGNALING IN IMMUNE SYSTEM	R-HSA-448424 Interleukin-17 signaling	205.627	2.28961e-06	0.00112801
Influence of Ras and Rho proteins on G1 to S Transition	R-HSA-1280215 CYTOKINE SIGNALING IN IMMUNE SYSTEM	R-HSA-446652 Interleukin-1 signaling	204.335	2.74647e-12	4.0306e-09
IL 4 signaling pathway	R-HSA-1280215 CYTOKINE SIGNALING IN IMMUNE SYSTEM	R-HSA-451927 Interleukin-2 signaling	203.759	5.39671e-10	5.33458e-07
Erk and PI-3 Kinase Are Necessary for Collagen Binding in Corneal Epithelia	R-HSA-1280215 CYTOKINE SIGNALING IN IMMUNE SYSTEM	R-HSA-512988 Interleukin-3 5 and GM-CSF signaling	203.429	0	0
Erythropoietin mediated neuroprotection through NF-kB	R-HSA-1280215 CYTOKINE SIGNALING IN IMMUNE SYSTEM	R-HSA-6785807 Interleukin-4 and 13 signaling	203.365	1.07449e-06	0.000562788
Adhesion Molecules on Lymphocyte	R-HSA-1280215 CYTOKINE SIGNALING IN IMMUNE SYSTEM	R-HSA-877300 Interferon gamma signaling	201.707	7.41383e-05	0.0244483
Sumoylation by RanBP2 Regulates Transcriptional Repression	R-HSA-1280215 CYTOKINE SIGNALING IN IMMUNE SYSTEM	R-HSA-877300 Interferon gamma signaling	201.707	7.41383e-05	0.0244483
EGF Signaling Pathway	R-HSA-1280215 CYTOKINE SIGNALING IN IMMUNE SYSTEM	R-HSA-512988 Interleukin-3 5 and GM-CSF signaling	200.45	0	0
IL 6 signaling pathway	R-HSA-1280215 CYTOKINE SIGNALING IN IMMUNE SYSTEM	R-HSA-512988 Interleukin-3 5 and GM-CSF signaling	199.529	0	0
Role of ERBB2 in Signal Transduction and Oncology	R-HSA-1280215 CYTOKINE SIGNALING IN IMMUNE SYSTEM	R-HSA-512988 Interleukin-3 5 and GM-CSF signaling	199.529	0	0
Integrin Signaling Pathway	R-HSA-1280215 CYTOKINE SIGNALING IN IMMUNE SYSTEM	R-HSA-512988 Interleukin-3 5 and GM-CSF signaling	199.522	0	0
Stress Induction of HSP Regulation	R-HSA-1280215 CYTOKINE SIGNALING IN IMMUNE SYSTEM	R-HSA-6785807 Interleukin-4 and 13 signaling	199.035	1.6277e-08	1.25685e-05
Nerve growth factor pathway (NGF)	R-HSA-1280215 CYTOKINE SIGNALING IN IMMUNE SYSTEM	R-HSA-451927 Interleukin-2 signaling	198.081	1.55431e-15	4.20548e-12
Th1/Th2 Differentiation	R-HSA-1280215 CYTOKINE SIGNALING IN IMMUNE SYSTEM	R-HSA-6785807 Interleukin-4 and 13 signaling	197.315	2.51582e-10	2.63611e-07
Dendritic cells in regulating TH1 and TH2 Development	R-HSA-1280215 CYTOKINE SIGNALING IN IMMUNE SYSTEM	R-HSA-6785807 Interleukin-4 and 13 signaling	196.84	3.88578e-12	5.5054e-09
Inhibition of Cellular Proliferation by Gleevec	R-HSA-1280215 CYTOKINE SIGNALING IN IMMUNE SYSTEM	R-HSA-6785807 Interleukin-4 and 13 signaling	196.84	3.88578e-12	5.5054e-09
TNF/Stress Related Signaling	R-HSA-1280215 CYTOKINE SIGNALING IN IMMUNE SYSTEM	R-HSA-5669034 TNFs bind their physiological receptors	196.11	6.54036e-05	0.0219391
Stress Induction of HSP Regulation	R-HSA-1280215 CYTOKINE SIGNALING IN IMMUNE SYSTEM	R-HSA-6783783 Interleukin-10 signaling	196.077	6.83104e-05	0.0227809
IL 4 signaling pathway	R-HSA-1280215 CYTOKINE SIGNALING IN IMMUNE SYSTEM	R-HSA-512988 Interleukin-3 5 and GM-CSF signaling	195.542	6.60221e-10	6.43745e-07
Signaling of Hepatocyte Growth Factor Receptor	R-HSA-1280215 CYTOKINE SIGNALING IN IMMUNE SYSTEM	R-HSA-451927 Interleukin-2 signaling	195.231	0	0
Bioactive Peptide Induced Signaling Pathway	R-HSA-1280215 CYTOKINE SIGNALING IN IMMUNE SYSTEM	R-HSA-512988 Interleukin-3 5 and GM-CSF signaling	193.699	8.43769e-15	2.08874e-11
Stathmin and breast cancer resistance to antimicrotubule agents	R-HSA-1280215 CYTOKINE SIGNALING IN IMMUNE SYSTEM	R-HSA-877300 Interferon gamma signaling	192.882	1.5618e-08	1.21108e-05
Th1/Th2 Differentiation	R-HSA-1280215 CYTOKINE SIGNALING IN IMMUNE SYSTEM	R-HSA-877300 Interferon gamma signaling	192.882	1.5618e-08	1.21108e-05
Inhibition of Cellular Proliferation by Gleevec	R-HSA-1280215 CYTOKINE SIGNALING IN IMMUNE SYSTEM	R-HSA-451927 Interleukin-2 signaling	192.081	0	0
Multiple antiapoptotic pathways from IGF-1R signaling lead to BAD phosphorylation	R-HSA-1280215 CYTOKINE SIGNALING IN IMMUNE SYSTEM	R-HSA-451927 Interleukin-2 signaling	192.081	0	0
Keratinocyte Differentiation	R-HSA-1280215 CYTOKINE SIGNALING IN IMMUNE SYSTEM	R-HSA-5676594 TNF receptor superfamily TNFSF members mediating non-canonical NF-kB pathway	190.351	7.16179e-05	0.0237302
Nerve growth factor pathway (NGF)	R-HSA-1280215 CYTOKINE SIGNALING IN IMMUNE SYSTEM	R-HSA-512988 Interleukin-3 5 and GM-CSF signaling	189.997	3.9968e-15	1.04616e-11
Trefoil Factors Initiate Mucosal Healing	R-HSA-1280215 CYTOKINE SIGNALING IN IMMUNE SYSTEM	R-HSA-451927 Interleukin-2 signaling	186.485	0	0
The 4-1BB-dependent immune response	R-HSA-1280215 CYTOKINE SIGNALING IN IMMUNE SYSTEM	R-HSA-448424 Interleukin-17 signaling	186.036	2.44249e-14	5.26701e-11
Cyclin E Destruction Pathway	R-HSA-1280215 CYTOKINE SIGNALING IN IMMUNE SYSTEM	R-HSA-446652 Interleukin-1 signaling	185.997	8.68824e-05	0.0280925
Free Radical Induced Apoptosis	R-HSA-1280215 CYTOKINE SIGNALING IN IMMUNE SYSTEM	R-HSA-446652 Interleukin-1 signaling	185.997	8.68824e-05	0.0280925
Erk1/Erk2 Mapk Signaling pathway	R-HSA-1280215 CYTOKINE SIGNALING IN IMMUNE SYSTEM	R-HSA-448424 Interleukin-17 signaling	184.676	5.28466e-14	1.01722e-10
Multiple antiapoptotic pathways from IGF-1R signaling lead to BAD phosphorylation	R-HSA-1280215 CYTOKINE SIGNALING IN IMMUNE SYSTEM	R-HSA-512988 Interleukin-3 5 and GM-CSF signaling	184.177	0	0
Signaling of Hepatocyte Growth Factor Receptor	R-HSA-1280215 CYTOKINE SIGNALING IN IMMUNE SYSTEM	R-HSA-448424 Interleukin-17 signaling	183.792	0	0
Roles of b-arrestin-dependent Recruitment of Src Kinases in GPCR Signaling	R-HSA-1280215 CYTOKINE SIGNALING IN IMMUNE SYSTEM	R-HSA-448424 Interleukin-17 signaling	182.478	3.71592e-13	6.14003e-10
GATA3 participate in activating the Th2 cytokine genes expression	R-HSA-1280215 CYTOKINE SIGNALING IN IMMUNE SYSTEM	R-HSA-6785807 Interleukin-4 and 13 signaling	182.445	2.1671e-08	1.62643e-05
Role of nicotinic acetylcholine receptors in the regulation of apoptosis	R-HSA-1280215 CYTOKINE SIGNALING IN IMMUNE SYSTEM	R-HSA-6785807 Interleukin-4 and 13 signaling	182.445	2.1671e-08	1.62643e-05
p53 Signaling Pathway	R-HSA-1280215 CYTOKINE SIGNALING IN IMMUNE SYSTEM	R-HSA-6785807 Interleukin-4 and 13 signaling	182.445	2.1671e-08	1.62643e-05
GATA3 participate in activating the Th2 cytokine genes expression	R-HSA-1280215 CYTOKINE SIGNALING IN IMMUNE SYSTEM	R-HSA-6783783 Interleukin-10 signaling	182.068	7.80283e-05	0.0255646
Chaperones modulate interferon Signaling Pathway	R-HSA-1280215 CYTOKINE SIGNALING IN IMMUNE SYSTEM	R-HSA-877300 Interferon gamma signaling	180.824	1.9501e-08	1.48073e-05
Antigen Dependent B Cell Activation	R-HSA-1280215 CYTOKINE SIGNALING IN IMMUNE SYSTEM	R-HSA-6785807 Interleukin-4 and 13 signaling	180.765	1.43068e-06	0.000734968
Bone Remodelling	R-HSA-1280215 CYTOKINE SIGNALING IN IMMUNE SYSTEM	R-HSA-446652 Interleukin-1 signaling	179.525	1.34002e-06	0.000690389
Overview of telomerase protein component gene hTert Transcriptional Regulation	R-HSA-1280215 CYTOKINE SIGNALING IN IMMUNE SYSTEM	R-HSA-6785807 Interleukin-4 and 13 signaling	179.116	9.8527e-05	0.0314524
Trefoil Factors Initiate Mucosal Healing	R-HSA-1280215 CYTOKINE SIGNALING IN IMMUNE SYSTEM	R-HSA-512988 Interleukin-3 5 and GM-CSF signaling	178.843	0	0
Oxidative Stress Induced Gene Expression Via Nrf2	R-HSA-1280215 CYTOKINE SIGNALING IN IMMUNE SYSTEM	R-HSA-448424 Interleukin-17 signaling	178.121	2.16319e-11	2.69575e-08
Adhesion and Diapedesis of Lymphocytes	R-HSA-1280215 CYTOKINE SIGNALING IN IMMUNE SYSTEM	R-HSA-877300 Interferon gamma signaling	176.491	9.25856e-05	0.0297497
IFN alpha signaling pathway	R-HSA-1280215 CYTOKINE SIGNALING IN IMMUNE SYSTEM	R-HSA-877300 Interferon gamma signaling	176.491	9.25856e-05	0.0297497
Signaling of Hepatocyte Growth Factor Receptor	R-HSA-1280215 CYTOKINE SIGNALING IN IMMUNE SYSTEM	R-HSA-6783589 Interleukin-6 family signaling	176.337	8.06031e-05	0.026308
EGF Signaling Pathway	R-HSA-1280215 CYTOKINE SIGNALING IN IMMUNE SYSTEM	R-HSA-448424 Interleukin-17 signaling	176.121	0	0
Role of ERBB2 in Signal Transduction and Oncology	R-HSA-1280215 CYTOKINE SIGNALING IN IMMUNE SYSTEM	R-HSA-448424 Interleukin-17 signaling	175.659	6.66134e-15	1.68856e-11
Integrin Signaling Pathway	R-HSA-1280215 CYTOKINE SIGNALING IN IMMUNE SYSTEM	R-HSA-448424 Interleukin-17 signaling	175.037	0	0
Trka Receptor Signaling Pathway	R-HSA-1280215 CYTOKINE SIGNALING IN IMMUNE SYSTEM	R-HSA-451927 Interleukin-2 signaling	174.647	9.22035e-10	8.77296e-07
Cytokines and Inflammatory Response	R-HSA-1280215 CYTOKINE SIGNALING IN IMMUNE SYSTEM	R-HSA-449836 Other interleukin signaling	173.432	1.22916e-06	0.000638138
Angiotensin II mediated activation of JNK Pathway via Pyk2 dependent signaling	R-HSA-1280215 CYTOKINE SIGNALING IN IMMUNE SYSTEM	R-HSA-451927 Interleukin-2 signaling	173.052	0	0
PDGF Signaling Pathway	R-HSA-1280215 CYTOKINE SIGNALING IN IMMUNE SYSTEM	R-HSA-451927 Interleukin-2 signaling	173.052	0	0
IL12 and Stat4 Dependent Signaling Pathway in Th1 Development	R-HSA-1280215 CYTOKINE SIGNALING IN IMMUNE SYSTEM	R-HSA-6785807 Interleukin-4 and 13 signaling	172.644	4.38911e-10	4.41908e-07
IL 4 signaling pathway	R-HSA-1280215 CYTOKINE SIGNALING IN IMMUNE SYSTEM	R-HSA-448424 Interleukin-17 signaling	172.562	1.21819e-09	1.13435e-06
Th1/Th2 Differentiation	R-HSA-1280215 CYTOKINE SIGNALING IN IMMUNE SYSTEM	R-HSA-449836 Other interleukin signaling	172.438	8.48367e-05	0.0275286
Links between Pyk2 and Map Kinases	R-HSA-1280215 CYTOKINE SIGNALING IN IMMUNE SYSTEM	R-HSA-451927 Interleukin-2 signaling	172.4	3.33067e-15	8.84485e-12
IL 6 signaling pathway	R-HSA-1280215 CYTOKINE SIGNALING IN IMMUNE SYSTEM	R-HSA-451927 Interleukin-2 signaling	172.137	0	0
CD40L Signaling Pathway	R-HSA-1280215 CYTOKINE SIGNALING IN IMMUNE SYSTEM	R-HSA-5676590 NIK-->noncanonical NF-kB signaling	171.395	8.97131e-05	0.0289193
Transcription factor CREB and its extracellular signals	R-HSA-1280215 CYTOKINE SIGNALING IN IMMUNE SYSTEM	R-HSA-448424 Interleukin-17 signaling	169.85	8.10463e-14	1.47918e-10
Bioactive Peptide Induced Signaling Pathway	R-HSA-1280215 CYTOKINE SIGNALING IN IMMUNE SYSTEM	R-HSA-448424 Interleukin-17 signaling	169.841	0	0
Regulation of transcriptional activity by PML	R-HSA-1280215 CYTOKINE SIGNALING IN IMMUNE SYSTEM	R-HSA-6785807 Interleukin-4 and 13 signaling	168.408	2.82977e-08	2.06886e-05
Tumor Suppressor Arf Inhibits Ribosomal Biogenesis	R-HSA-1280215 CYTOKINE SIGNALING IN IMMUNE SYSTEM	R-HSA-6785807 Interleukin-4 and 13 signaling	168.408	2.82977e-08	2.06886e-05
Trka Receptor Signaling Pathway	R-HSA-1280215 CYTOKINE SIGNALING IN IMMUNE SYSTEM	R-HSA-512988 Interleukin-3 5 and GM-CSF signaling	167.605	1.12783e-09	1.05559e-06
Chaperones modulate interferon Signaling Pathway	R-HSA-1280215 CYTOKINE SIGNALING IN IMMUNE SYSTEM	R-HSA-446652 Interleukin-1 signaling	166.42	2.68698e-08	1.97961e-05
Integrin Signaling Pathway	R-HSA-1280215 CYTOKINE SIGNALING IN IMMUNE SYSTEM	R-HSA-451927 Interleukin-2 signaling	166.378	0	0
TNF/Stress Related Signaling	R-HSA-1280215 CYTOKINE SIGNALING IN IMMUNE SYSTEM	R-HSA-448424 Interleukin-17 signaling	166.216	0	0
PDGF Signaling Pathway	R-HSA-1280215 CYTOKINE SIGNALING IN IMMUNE SYSTEM	R-HSA-512988 Interleukin-3 5 and GM-CSF signaling	165.843	0	0
Links between Pyk2 and Map Kinases	R-HSA-1280215 CYTOKINE SIGNALING IN IMMUNE SYSTEM	R-HSA-512988 Interleukin-3 5 and GM-CSF signaling	165.277	0	0
Nitric Oxide Signaling Pathway	R-HSA-1280215 CYTOKINE SIGNALING IN IMMUNE SYSTEM	R-HSA-451927 Interleukin-2 signaling	165.062	0	0
IL22 Soluble Receptor Signaling Pathway	R-HSA-1280215 CYTOKINE SIGNALING IN IMMUNE SYSTEM	R-HSA-877300 Interferon gamma signaling	164.887	1.61965e-06	0.000822158
Toll-Like Receptor Pathway	R-HSA-1280215 CYTOKINE SIGNALING IN IMMUNE SYSTEM	R-HSA-448424 Interleukin-17 signaling	164.133	0	0
MAPKinase Signaling Pathway	R-HSA-1280215 CYTOKINE SIGNALING IN IMMUNE SYSTEM	R-HSA-448424 Interleukin-17 signaling	164.097	0	0
E2F1 Destruction Pathway	R-HSA-1280215 CYTOKINE SIGNALING IN IMMUNE SYSTEM	R-HSA-446652 Interleukin-1 signaling	162.744	0.000108492	0.0342093
CTL mediated immune response against target cells	R-HSA-1280215 CYTOKINE SIGNALING IN IMMUNE SYSTEM	R-HSA-6785807 Interleukin-4 and 13 signaling	162.686	1.85732e-06	0.000932195
Apoptotic Signaling in Response to DNA Damage	R-HSA-1280215 CYTOKINE SIGNALING IN IMMUNE SYSTEM	R-HSA-6785807 Interleukin-4 and 13 signaling	162.486	5.67122e-10	5.57846e-07
Erk1/Erk2 Mapk Signaling pathway	R-HSA-1280215 CYTOKINE SIGNALING IN IMMUNE SYSTEM	R-HSA-451927 Interleukin-2 signaling	162.256	3.21965e-14	6.6844e-11
Inhibition of Cellular Proliferation by Gleevec	R-HSA-1280215 CYTOKINE SIGNALING IN IMMUNE SYSTEM	R-HSA-448424 Interleukin-17 signaling	162.144	1.4988e-14	3.51111e-11
Regulation of PGC-1a	R-HSA-1280215 CYTOKINE SIGNALING IN IMMUNE SYSTEM	R-HSA-877300 Interferon gamma signaling	160.727	2.93777e-08	2.13615e-05
Nitric Oxide Signaling Pathway	R-HSA-1280215 CYTOKINE SIGNALING IN IMMUNE SYSTEM	R-HSA-512988 Interleukin-3 5 and GM-CSF signaling	158.325	0	0
Bioactive Peptide Induced Signaling Pathway	R-HSA-1280215 CYTOKINE SIGNALING IN IMMUNE SYSTEM	R-HSA-6783589 Interleukin-6 family signaling	158.24	9.91555e-05	0.0316078
TACI and BCMA stimulation of B cell immune responses	R-HSA-1280215 CYTOKINE SIGNALING IN IMMUNE SYSTEM	R-HSA-5676590 NIK-->noncanonical NF-kB signaling	158.208	0.000103448	0.0327733
Cytokine Network	R-HSA-1280215 CYTOKINE SIGNALING IN IMMUNE SYSTEM	R-HSA-909733 Interferon alpha beta signaling	157.54	1.70006e-06	0.000859284
PTEN dependent cell cycle arrest and apoptosis	R-HSA-1280215 CYTOKINE SIGNALING IN IMMUNE SYSTEM	R-HSA-451927 Interleukin-2 signaling	156.897	6.00964e-13	9.62125e-10
B Lymphocyte Cell Surface Molecules	R-HSA-1280215 CYTOKINE SIGNALING IN IMMUNE SYSTEM	R-HSA-877300 Interferon gamma signaling	156.878	0.000113054	0.0354472
Monocyte and its Surface Molecules	R-HSA-1280215 CYTOKINE SIGNALING IN IMMUNE SYSTEM	R-HSA-877300 Interferon gamma signaling	156.878	0.000113054	0.0354472
Corticosteroids and cardioprotection	R-HSA-1280215 CYTOKINE SIGNALING IN IMMUNE SYSTEM	R-HSA-6785807 Interleukin-4 and 13 signaling	156.377	3.63298e-08	2.58456e-05
CD40L Signaling Pathway	R-HSA-1280215 CYTOKINE SIGNALING IN IMMUNE SYSTEM	R-HSA-448424 Interleukin-17 signaling	155.853	3.77248e-11	4.54059e-08
Erk1/Erk2 Mapk Signaling pathway	R-HSA-1280215 CYTOKINE SIGNALING IN IMMUNE SYSTEM	R-HSA-512988 Interleukin-3 5 and GM-CSF signaling	155.552	0	0
IL12 and Stat4 Dependent Signaling Pathway in Th1 Development	R-HSA-1280215 CYTOKINE SIGNALING IN IMMUNE SYSTEM	R-HSA-449836 Other interleukin signaling	154.282	0.000104091	0.0329353
Melanocyte Development and Pigmentation Pathway	R-HSA-1280215 CYTOKINE SIGNALING IN IMMUNE SYSTEM	R-HSA-448424 Interleukin-17 signaling	154.217	3.99228e-06	0.00187178
Phospholipase C Signaling Pathway	R-HSA-1280215 CYTOKINE SIGNALING IN IMMUNE SYSTEM	R-HSA-6785807 Interleukin-4 and 13 signaling	153.526	0.000126521	0.039156
Hypoxia and p53 in the Cardiovascular system	R-HSA-1280215 CYTOKINE SIGNALING IN IMMUNE SYSTEM	R-HSA-6785807 Interleukin-4 and 13 signaling	153.456	7.23524e-10	6.99017e-07
Keratinocyte Differentiation	R-HSA-1280215 CYTOKINE SIGNALING IN IMMUNE SYSTEM	R-HSA-448424 Interleukin-17 signaling	153.276	0	0
Regulation of transcriptional activity by PML	R-HSA-1280215 CYTOKINE SIGNALING IN IMMUNE SYSTEM	R-HSA-877300 Interferon gamma signaling	153.107	1.96466e-06	0.000981896
Inactivation of Gsk3 by AKT causes accumulation of b-catenin in Alveolar Macrophages	R-HSA-1280215 CYTOKINE SIGNALING IN IMMUNE SYSTEM	R-HSA-446652 Interleukin-1 signaling	153.015	6.66091e-10	6.48523e-07
Cadmium induces DNA synthesis and proliferation in macrophages	R-HSA-1280215 CYTOKINE SIGNALING IN IMMUNE SYSTEM	R-HSA-446652 Interleukin-1 signaling	151.901	2.05689e-06	0.00102138
TPO Signaling Pathway	R-HSA-1280215 CYTOKINE SIGNALING IN IMMUNE SYSTEM	R-HSA-448424 Interleukin-17 signaling	150.56	0	0
PTEN dependent cell cycle arrest and apoptosis	R-HSA-1280215 CYTOKINE SIGNALING IN IMMUNE SYSTEM	R-HSA-512988 Interleukin-3 5 and GM-CSF signaling	150.519	7.99361e-13	1.26662e-09
Bioactive Peptide Induced Signaling Pathway	R-HSA-1280215 CYTOKINE SIGNALING IN IMMUNE SYSTEM	R-HSA-1266695 Interleukin-7 signaling	150.326	0.000109023	0.0343335
The Co-Stimulatory Signal During T-cell Activation	R-HSA-1280215 CYTOKINE SIGNALING IN IMMUNE SYSTEM	R-HSA-6783783 Interleukin-10 signaling	149.931	0.000111016	0.0349393
Signal transduction through IL1R	R-HSA-1280215 CYTOKINE SIGNALING IN IMMUNE SYSTEM	R-HSA-448424 Interleukin-17 signaling	149.695	0	0
IL 6 signaling pathway	R-HSA-1280215 CYTOKINE SIGNALING IN IMMUNE SYSTEM	R-HSA-909733 Interferon alpha beta signaling	149.246	1.96694e-06	0.000982791
CXCR4 Signaling Pathway	R-HSA-1280215 CYTOKINE SIGNALING IN IMMUNE SYSTEM	R-HSA-451927 Interleukin-2 signaling	149.18	0	0
Fc Epsilon Receptor I Signaling in Mast Cells	R-HSA-1280215 CYTOKINE SIGNALING IN IMMUNE SYSTEM	R-HSA-512988 Interleukin-3 5 and GM-CSF signaling	148.144	4.57412e-14	8.94165e-11
Transcription factor CREB and its extracellular signals	R-HSA-1280215 CYTOKINE SIGNALING IN IMMUNE SYSTEM	R-HSA-451927 Interleukin-2 signaling	146.875	3.33067e-15	8.84485e-12
CBL mediated ligand-induced downregulation of EGF receptors	R-HSA-1280215 CYTOKINE SIGNALING IN IMMUNE SYSTEM	R-HSA-512988 Interleukin-3 5 and GM-CSF signaling	146.652	1.8263e-09	1.65084e-06
IL 2 signaling pathway	R-HSA-1280215 CYTOKINE SIGNALING IN IMMUNE SYSTEM	R-HSA-449836 Other interleukin signaling	146.565	0.000114448	0.0358172
PDGF Signaling Pathway	R-HSA-1280215 CYTOKINE SIGNALING IN IMMUNE SYSTEM	R-HSA-448424 Interleukin-17 signaling	145.787	5.37348e-14	1.03135e-10
The Role of Eosinophils in the Chemokine Network of Allergy	R-HSA-1280215 CYTOKINE SIGNALING IN IMMUNE SYSTEM	R-HSA-451927 Interleukin-2 signaling	145.491	3.91451e-06	0.00184048
TPO Signaling Pathway	R-HSA-1280215 CYTOKINE SIGNALING IN IMMUNE SYSTEM	R-HSA-6785807 Interleukin-4 and 13 signaling	145.377	9.12589e-10	8.7037e-07
Angiotensin II mediated activation of JNK Pathway via Pyk2 dependent signaling	R-HSA-1280215 CYTOKINE SIGNALING IN IMMUNE SYSTEM	R-HSA-512988 Interleukin-3 5 and GM-CSF signaling	144.828	0	0
CXCR4 Signaling Pathway	R-HSA-1280215 CYTOKINE SIGNALING IN IMMUNE SYSTEM	R-HSA-512988 Interleukin-3 5 and GM-CSF signaling	143.067	0	0
Dendritic cells in regulating TH1 and TH2 Development	R-HSA-1280215 CYTOKINE SIGNALING IN IMMUNE SYSTEM	R-HSA-909733 Interferon alpha beta signaling	141.781	2.26019e-06	0.00111434
Human Cytomegalovirus and Map Kinase Pathways	R-HSA-1280215 CYTOKINE SIGNALING IN IMMUNE SYSTEM	R-HSA-446652 Interleukin-1 signaling	141.048	2.49481e-06	0.00122132
Transcription factor CREB and its extracellular signals	R-HSA-1280215 CYTOKINE SIGNALING IN IMMUNE SYSTEM	R-HSA-512988 Interleukin-3 5 and GM-CSF signaling	140.832	0	0
Calcium Signaling by HBx of Hepatitis B virus	R-HSA-1280215 CYTOKINE SIGNALING IN IMMUNE SYSTEM	R-HSA-512988 Interleukin-3 5 and GM-CSF signaling	139.671	4.41513e-06	0.0020419
The Role of Eosinophils in the Chemokine Network of Allergy	R-HSA-1280215 CYTOKINE SIGNALING IN IMMUNE SYSTEM	R-HSA-512988 Interleukin-3 5 and GM-CSF signaling	139.671	4.41513e-06	0.0020419
Nitric Oxide Signaling Pathway	R-HSA-1280215 CYTOKINE SIGNALING IN IMMUNE SYSTEM	R-HSA-448424 Interleukin-17 signaling	139.52	1.74305e-14	3.97656e-11
TNFR2 Signaling Pathway	R-HSA-1280215 CYTOKINE SIGNALING IN IMMUNE SYSTEM	R-HSA-5676590 NIK-->noncanonical NF-kB signaling	137.109	0.000133817	0.0412414
Chaperones modulate interferon Signaling Pathway	R-HSA-1280215 CYTOKINE SIGNALING IN IMMUNE SYSTEM	R-HSA-6785807 Interleukin-4 and 13 signaling	136.825	5.73545e-08	3.93392e-05
Erythrocyte Differentiation Pathway	R-HSA-1280215 CYTOKINE SIGNALING IN IMMUNE SYSTEM	R-HSA-6785807 Interleukin-4 and 13 signaling	135.567	2.94668e-06	0.00142241
Hypoxia-Inducible Factor in the Cardiovascular System	R-HSA-1280215 CYTOKINE SIGNALING IN IMMUNE SYSTEM	R-HSA-6785807 Interleukin-4 and 13 signaling	135.567	2.94668e-06	0.00142241
The IGF-1 Receptor and Longevity	R-HSA-1280215 CYTOKINE SIGNALING IN IMMUNE SYSTEM	R-HSA-6785807 Interleukin-4 and 13 signaling	135.567	2.94668e-06	0.00142241
Multiple antiapoptotic pathways from IGF-1R signaling lead to BAD phosphorylation	R-HSA-1280215 CYTOKINE SIGNALING IN IMMUNE SYSTEM	R-HSA-448424 Interleukin-17 signaling	135.016	1.59872e-14	3.70198e-11
NFkB activation by Nontypeable Hemophilus influenzae	R-HSA-1280215 CYTOKINE SIGNALING IN IMMUNE SYSTEM	R-HSA-448424 Interleukin-17 signaling	135.016	1.59872e-14	3.70198e-11
SODD/TNFR1 Signaling Pathway	R-HSA-1280215 CYTOKINE SIGNALING IN IMMUNE SYSTEM	R-HSA-6785807 Interleukin-4 and 13 signaling	134.333	0.000157955	0.0479966
Human Cytomegalovirus and Map Kinase Pathways	R-HSA-1280215 CYTOKINE SIGNALING IN IMMUNE SYSTEM	R-HSA-451927 Interleukin-2 signaling	133.918	5.78535e-11	6.76851e-08
EGF Signaling Pathway	R-HSA-1280215 CYTOKINE SIGNALING IN IMMUNE SYSTEM	R-HSA-6785807 Interleukin-4 and 13 signaling	133.833	2.82911e-11	3.46117e-08
Ras-Independent pathway in NK cell-mediated cytotoxicity	R-HSA-1280215 CYTOKINE SIGNALING IN IMMUNE SYSTEM	R-HSA-451927 Interleukin-2 signaling	132.755	1.41531e-12	2.17067e-09
Role of Erk5 in Neuronal Survival	R-HSA-1280215 CYTOKINE SIGNALING IN IMMUNE SYSTEM	R-HSA-448424 Interleukin-17 signaling	132.705	1.92091e-12	2.88656e-09
EGF Signaling Pathway	R-HSA-1280215 CYTOKINE SIGNALING IN IMMUNE SYSTEM	R-HSA-1169410 Antiviral mechanism by IFN-stimulated genes	131.517	5.6971e-08	3.91162e-05
Fc Epsilon Receptor I Signaling in Mast Cells	R-HSA-1280215 CYTOKINE SIGNALING IN IMMUNE SYSTEM	R-HSA-448424 Interleukin-17 signaling	130.163	0	0
PDGF Signaling Pathway	R-HSA-1280215 CYTOKINE SIGNALING IN IMMUNE SYSTEM	R-HSA-6785807 Interleukin-4 and 13 signaling	128.684	3.47589e-11	4.21137e-08
Human Cytomegalovirus and Map Kinase Pathways	R-HSA-1280215 CYTOKINE SIGNALING IN IMMUNE SYSTEM	R-HSA-512988 Interleukin-3 5 and GM-CSF signaling	128.496	7.36405e-11	8.43847e-08
Adhesion and Diapedesis of Granulocytes	R-HSA-1280215 CYTOKINE SIGNALING IN IMMUNE SYSTEM	R-HSA-877300 Interferon gamma signaling	128.35	0.000160029	0.0485385
CTL mediated immune response against target cells	R-HSA-1280215 CYTOKINE SIGNALING IN IMMUNE SYSTEM	R-HSA-877300 Interferon gamma signaling	128.35	0.000160029	0.0485385
Role of ERBB2 in Signal Transduction and Oncology	R-HSA-1280215 CYTOKINE SIGNALING IN IMMUNE SYSTEM	R-HSA-6783783 Interleukin-10 signaling	127.435	0.000149735	0.0457131
Ras-Independent pathway in NK cell-mediated cytotoxicity	R-HSA-1280215 CYTOKINE SIGNALING IN IMMUNE SYSTEM	R-HSA-512988 Interleukin-3 5 and GM-CSF signaling	127.358	1.88571e-12	2.8358e-09
PDGF Signaling Pathway	R-HSA-1280215 CYTOKINE SIGNALING IN IMMUNE SYSTEM	R-HSA-1169410 Antiviral mechanism by IFN-stimulated genes	126.818	6.50511e-08	4.40316e-05
Neuropeptides VIP and PACAP inhibit the apoptosis of activated T cells	R-HSA-1280215 CYTOKINE SIGNALING IN IMMUNE SYSTEM	R-HSA-446652 Interleukin-1 signaling	126.786	6.97358e-08	4.67611e-05
Erk and PI-3 Kinase Are Necessary for Collagen Binding in Corneal Epithelia	R-HSA-1280215 CYTOKINE SIGNALING IN IMMUNE SYSTEM	R-HSA-448424 Interleukin-17 signaling	126.013	0	0
Transcription factor CREB and its extracellular signals	R-HSA-1280215 CYTOKINE SIGNALING IN IMMUNE SYSTEM	R-HSA-877300 Interferon gamma signaling	125.776	7.00942e-08	4.69074e-05
Cadmium induces DNA synthesis and proliferation in macrophages	R-HSA-1280215 CYTOKINE SIGNALING IN IMMUNE SYSTEM	R-HSA-6785807 Interleukin-4 and 13 signaling	125.137	3.62168e-06	0.00171728
TPO Signaling Pathway	R-HSA-1280215 CYTOKINE SIGNALING IN IMMUNE SYSTEM	R-HSA-1169410 Antiviral mechanism by IFN-stimulated genes	124.94	3.23022e-06	0.00154663
Pertussis toxin-insensitive CCR5 Signaling in Macrophage	R-HSA-1280215 CYTOKINE SIGNALING IN IMMUNE SYSTEM	R-HSA-448424 Interleukin-17 signaling	124.678	9.97674e-11	1.12462e-07
IL-10 Anti-inflammatory Signaling Pathway	R-HSA-1280215 CYTOKINE SIGNALING IN IMMUNE SYSTEM	R-HSA-909733 Interferon alpha beta signaling	124.038	0.00016251	0.0492613
ATM Signaling Pathway	R-HSA-1280215 CYTOKINE SIGNALING IN IMMUNE SYSTEM	R-HSA-446652 Interleukin-1 signaling	123.413	3.54703e-06	0.00168597
NFAT and Hypertrophy of the heart (Transcription in the broken heart)	R-HSA-1280215 CYTOKINE SIGNALING IN IMMUNE SYSTEM	R-HSA-6783589 Interleukin-6 family signaling	123.404	0.000159962	0.0485328
The Role of Eosinophils in the Chemokine Network of Allergy	R-HSA-1280215 CYTOKINE SIGNALING IN IMMUNE SYSTEM	R-HSA-448424 Interleukin-17 signaling	123.372	6.36448e-06	0.00283
The information-processing pathway at the IFN-beta enhancer	R-HSA-1280215 CYTOKINE SIGNALING IN IMMUNE SYSTEM	R-HSA-448424 Interleukin-17 signaling	123.372	6.36448e-06	0.00283
Role of Erk5 in Neuronal Survival	R-HSA-1280215 CYTOKINE SIGNALING IN IMMUNE SYSTEM	R-HSA-451927 Interleukin-2 signaling	122.756	8.64515e-11	9.80574e-08
Role of MAL in Rho-Mediated Activation of SRF	R-HSA-1280215 CYTOKINE SIGNALING IN IMMUNE SYSTEM	R-HSA-448424 Interleukin-17 signaling	121.644	2.98672e-12	4.3704e-09
IL 2 signaling pathway	R-HSA-1280215 CYTOKINE SIGNALING IN IMMUNE SYSTEM	R-HSA-6785807 Interleukin-4 and 13 signaling	121.618	8.63418e-08	5.68891e-05
Role of ERBB2 in Signal Transduction and Oncology	R-HSA-1280215 CYTOKINE SIGNALING IN IMMUNE SYSTEM	R-HSA-6785807 Interleukin-4 and 13 signaling	121.618	8.63418e-08	5.68891e-05
NFkB activation by Nontypeable Hemophilus influenzae	R-HSA-1280215 CYTOKINE SIGNALING IN IMMUNE SYSTEM	R-HSA-6783783 Interleukin-10 signaling	121.364	0.000163909	0.0496431
BCR Signaling Pathway	R-HSA-1280215 CYTOKINE SIGNALING IN IMMUNE SYSTEM	R-HSA-448424 Interleukin-17 signaling	121.309	0	0
Fc Epsilon Receptor I Signaling in Mast Cells	R-HSA-1280215 CYTOKINE SIGNALING IN IMMUNE SYSTEM	R-HSA-451927 Interleukin-2 signaling	120.867	0	0
BCR Signaling Pathway	R-HSA-1280215 CYTOKINE SIGNALING IN IMMUNE SYSTEM	R-HSA-512988 Interleukin-3 5 and GM-CSF signaling	120.189	7.99361e-15	1.99355e-11
Selective expression of chemokine receptors during T-cell polarization	R-HSA-1280215 CYTOKINE SIGNALING IN IMMUNE SYSTEM	R-HSA-6785807 Interleukin-4 and 13 signaling	120.086	2.0975e-09	1.87238e-06
Map Kinase Inactivation of SMRT Corepressor	R-HSA-1280215 CYTOKINE SIGNALING IN IMMUNE SYSTEM	R-HSA-448424 Interleukin-17 signaling	117.908	1.79898e-07	0.000110482
Role of Erk5 in Neuronal Survival	R-HSA-1280215 CYTOKINE SIGNALING IN IMMUNE SYSTEM	R-HSA-512988 Interleukin-3 5 and GM-CSF signaling	117.786	1.10089e-10	1.23061e-07
Growth Hormone Signaling Pathway	R-HSA-1280215 CYTOKINE SIGNALING IN IMMUNE SYSTEM	R-HSA-448424 Interleukin-17 signaling	117.094	5.28466e-14	1.01722e-10
Phospholipase C Signaling Pathway	R-HSA-1280215 CYTOKINE SIGNALING IN IMMUNE SYSTEM	R-HSA-512988 Interleukin-3 5 and GM-CSF signaling	116.39	6.60147e-06	0.00291985
fMLP induced chemokine gene expression in HMC-1 cells	R-HSA-1280215 CYTOKINE SIGNALING IN IMMUNE SYSTEM	R-HSA-448424 Interleukin-17 signaling	115.793	0	0
CTCF: First Multivalent Nuclear Factor	R-HSA-1280215 CYTOKINE SIGNALING IN IMMUNE SYSTEM	R-HSA-6785807 Interleukin-4 and 13 signaling	115.215	1.04367e-07	6.74796e-05
Aspirin Blocks Signaling Pathway Involved in Platelet Activation	R-HSA-1280215 CYTOKINE SIGNALING IN IMMUNE SYSTEM	R-HSA-451927 Interleukin-2 signaling	115.05	3.12361e-12	4.54848e-09
Regulation of hematopoiesis by cytokines	R-HSA-1280215 CYTOKINE SIGNALING IN IMMUNE SYSTEM	R-HSA-448424 Interleukin-17 signaling	115.035	5.2157e-09	4.39225e-06
T Cell Receptor Signaling Pathway	R-HSA-1280215 CYTOKINE SIGNALING IN IMMUNE SYSTEM	R-HSA-448424 Interleukin-17 signaling	114.968	2.9865e-14	6.25208e-11
Role of MAL in Rho-Mediated Activation of SRF	R-HSA-1280215 CYTOKINE SIGNALING IN IMMUNE SYSTEM	R-HSA-451927 Interleukin-2 signaling	113.312	1.25947e-10	1.3993e-07
IL-2 Receptor Beta Chain in T cell Activation	R-HSA-1280215 CYTOKINE SIGNALING IN IMMUNE SYSTEM	R-HSA-909733 Interferon alpha beta signaling	112.997	9.82964e-08	6.3782e-05
NF-kB Signaling Pathway	R-HSA-1280215 CYTOKINE SIGNALING IN IMMUNE SYSTEM	R-HSA-448424 Interleukin-17 signaling	111.61	1.51434e-13	2.64828e-10
Cadmium induces DNA synthesis and proliferation in macrophages	R-HSA-1280215 CYTOKINE SIGNALING IN IMMUNE SYSTEM	R-HSA-451927 Interleukin-2 signaling	111.132	5.01669e-09	4.24961e-06
IL22 Soluble Receptor Signaling Pathway	R-HSA-1280215 CYTOKINE SIGNALING IN IMMUNE SYSTEM	R-HSA-451927 Interleukin-2 signaling	111.132	5.01669e-09	4.24961e-06
IL-2 Receptor Beta Chain in T cell Activation	R-HSA-1280215 CYTOKINE SIGNALING IN IMMUNE SYSTEM	R-HSA-448424 Interleukin-17 signaling	110.787	0	0
Aspirin Blocks Signaling Pathway Involved in Platelet Activation	R-HSA-1280215 CYTOKINE SIGNALING IN IMMUNE SYSTEM	R-HSA-512988 Interleukin-3 5 and GM-CSF signaling	110.373	4.18665e-12	5.87776e-09
Regulation of BAD phosphorylation	R-HSA-1280215 CYTOKINE SIGNALING IN IMMUNE SYSTEM	R-HSA-451927 Interleukin-2 signaling	110.03	8.19345e-14	1.49403e-10
T Cell Receptor Signaling Pathway	R-HSA-1280215 CYTOKINE SIGNALING IN IMMUNE SYSTEM	R-HSA-451927 Interleukin-2 signaling	109.579	3.59712e-14	7.35402e-11
Cytokines and Inflammatory Response	R-HSA-1280215 CYTOKINE SIGNALING IN IMMUNE SYSTEM	R-HSA-909733 Interferon alpha beta signaling	109.051	4.6412e-06	0.00213612
Role of MAL in Rho-Mediated Activation of SRF	R-HSA-1280215 CYTOKINE SIGNALING IN IMMUNE SYSTEM	R-HSA-512988 Interleukin-3 5 and GM-CSF signaling	108.724	1.60356e-10	1.74206e-07
CBL mediated ligand-induced downregulation of EGF receptors	R-HSA-1280215 CYTOKINE SIGNALING IN IMMUNE SYSTEM	R-HSA-451927 Interleukin-2 signaling	108.213	2.02385e-07	0.000123387
Cadmium induces DNA synthesis and proliferation in macrophages	R-HSA-1280215 CYTOKINE SIGNALING IN IMMUNE SYSTEM	R-HSA-512988 Interleukin-3 5 and GM-CSF signaling	106.65	6.13288e-09	5.09834e-06
IL22 Soluble Receptor Signaling Pathway	R-HSA-1280215 CYTOKINE SIGNALING IN IMMUNE SYSTEM	R-HSA-512988 Interleukin-3 5 and GM-CSF signaling	106.65	6.13288e-09	5.09834e-06
Regulation of BAD phosphorylation	R-HSA-1280215 CYTOKINE SIGNALING IN IMMUNE SYSTEM	R-HSA-512988 Interleukin-3 5 and GM-CSF signaling	105.539	6.52811e-14	1.21689e-10
T Cell Receptor Signaling Pathway	R-HSA-1280215 CYTOKINE SIGNALING IN IMMUNE SYSTEM	R-HSA-512988 Interleukin-3 5 and GM-CSF signaling	105.014	6.20615e-14	1.16336e-10
Trefoil Factors Initiate Mucosal Healing	R-HSA-1280215 CYTOKINE SIGNALING IN IMMUNE SYSTEM	R-HSA-448424 Interleukin-17 signaling	104.263	6.86151e-12	9.31392e-09
Role of EGF Receptor Transactivation by GPCRs in Cardiac Hypertrophy	R-HSA-1280215 CYTOKINE SIGNALING IN IMMUNE SYSTEM	R-HSA-448424 Interleukin-17 signaling	103.895	2.29387e-10	2.42101e-07
TACI and BCMA stimulation of B cell immune responses	R-HSA-1280215 CYTOKINE SIGNALING IN IMMUNE SYSTEM	R-HSA-448424 Interleukin-17 signaling	103.53	7.79221e-09	6.36185e-06
Keratinocyte Differentiation	R-HSA-1280215 CYTOKINE SIGNALING IN IMMUNE SYSTEM	R-HSA-446652 Interleukin-1 signaling	102.133	1.11879e-10	1.24853e-07
Bioactive Peptide Induced Signaling Pathway	R-HSA-1280215 CYTOKINE SIGNALING IN IMMUNE SYSTEM	R-HSA-877300 Interferon gamma signaling	101.679	4.06764e-09	3.50182e-06
Regulation And Function Of ChREBP in Liver	R-HSA-1280215 CYTOKINE SIGNALING IN IMMUNE SYSTEM	R-HSA-512988 Interleukin-3 5 and GM-CSF signaling	99.8661	8.43769e-15	2.08874e-11
Eph Kinases and ephrins support platelet aggregation	R-HSA-1280215 CYTOKINE SIGNALING IN IMMUNE SYSTEM	R-HSA-512988 Interleukin-3 5 and GM-CSF signaling	99.7615	9.40045e-06	0.00400775
Influence of Ras and Rho proteins on G1 to S Transition	R-HSA-1280215 CYTOKINE SIGNALING IN IMMUNE SYSTEM	R-HSA-6785807 Interleukin-4 and 13 signaling	99.4987	1.75434e-07	0.00010784
Regulation of BAD phosphorylation	R-HSA-1280215 CYTOKINE SIGNALING IN IMMUNE SYSTEM	R-HSA-6785807 Interleukin-4 and 13 signaling	99.4987	1.75434e-07	0.00010784
Ras Signaling Pathway	R-HSA-1280215 CYTOKINE SIGNALING IN IMMUNE SYSTEM	R-HSA-446652 Interleukin-1 signaling	98.7236	6.45335e-06	0.00286381
Cell to Cell Adhesion Signaling	R-HSA-1280215 CYTOKINE SIGNALING IN IMMUNE SYSTEM	R-HSA-451927 Interleukin-2 signaling	97.39	2.82413e-07	0.000166464
Regulation of hematopoiesis by cytokines	R-HSA-1280215 CYTOKINE SIGNALING IN IMMUNE SYSTEM	R-HSA-451927 Interleukin-2 signaling	97.39	2.82413e-07	0.000166464
Ceramide Signaling Pathway	R-HSA-1280215 CYTOKINE SIGNALING IN IMMUNE SYSTEM	R-HSA-448424 Interleukin-17 signaling	97.31	9.96192e-12	1.30974e-08
mCalpain and friends in Cell motility	R-HSA-1280215 CYTOKINE SIGNALING IN IMMUNE SYSTEM	R-HSA-451927 Interleukin-2 signaling	95.8701	8.84548e-12	1.17761e-08
Ras-Independent pathway in NK cell-mediated cytotoxicity	R-HSA-1280215 CYTOKINE SIGNALING IN IMMUNE SYSTEM	R-HSA-6785807 Interleukin-4 and 13 signaling	95.6863	7.33213e-06	0.00319863
Signal transduction through IL1R	R-HSA-1280215 CYTOKINE SIGNALING IN IMMUNE SYSTEM	R-HSA-6785807 Interleukin-4 and 13 signaling	95.231	5.88511e-09	4.91679e-06
Inactivation of Gsk3 by AKT causes accumulation of b-catenin in Alveolar Macrophages	R-HSA-1280215 CYTOKINE SIGNALING IN IMMUNE SYSTEM	R-HSA-6785807 Interleukin-4 and 13 signaling	95.1711	2.05644e-07	0.000125032
Acetylation and Deacetylation of RelA in The Nucleus	R-HSA-1280215 CYTOKINE SIGNALING IN IMMUNE SYSTEM	R-HSA-448424 Interleukin-17 signaling	94.1167	1.12888e-08	8.95442e-06
uCalpain and friends in Cell spread	R-HSA-1280215 CYTOKINE SIGNALING IN IMMUNE SYSTEM	R-HSA-451927 Interleukin-2 signaling	94.0312	9.77377e-09	7.84565e-06
Cell to Cell Adhesion Signaling	R-HSA-1280215 CYTOKINE SIGNALING IN IMMUNE SYSTEM	R-HSA-512988 Interleukin-3 5 and GM-CSF signaling	93.4784	3.31506e-07	0.000192296
Regulation of hematopoiesis by cytokines	R-HSA-1280215 CYTOKINE SIGNALING IN IMMUNE SYSTEM	R-HSA-512988 Interleukin-3 5 and GM-CSF signaling	93.4784	3.31506e-07	0.000192296
BCR Signaling Pathway	R-HSA-1280215 CYTOKINE SIGNALING IN IMMUNE SYSTEM	R-HSA-451927 Interleukin-2 signaling	93.2234	0	0
Influence of Ras and Rho proteins on G1 to S Transition	R-HSA-1280215 CYTOKINE SIGNALING IN IMMUNE SYSTEM	R-HSA-448424 Interleukin-17 signaling	93.0036	4.1922e-13	6.86487e-10
Regulation of PGC-1a	R-HSA-1280215 CYTOKINE SIGNALING IN IMMUNE SYSTEM	R-HSA-451927 Interleukin-2 signaling	92.0609	3.42611e-10	3.51832e-07
mCalpain and friends in Cell motility	R-HSA-1280215 CYTOKINE SIGNALING IN IMMUNE SYSTEM	R-HSA-512988 Interleukin-3 5 and GM-CSF signaling	91.973	1.16902e-11	1.51598e-08
Induction of apoptosis through DR3 and DR4/5 Death Receptors	R-HSA-1280215 CYTOKINE SIGNALING IN IMMUNE SYSTEM	R-HSA-446652 Interleukin-1 signaling	91.7978	2.23426e-07	0.000135025
CBL mediated ligand-induced downregulation of EGF receptors	R-HSA-1280215 CYTOKINE SIGNALING IN IMMUNE SYSTEM	R-HSA-448424 Interleukin-17 signaling	91.7032	3.86781e-07	0.00022148
Signaling Pathway from G-Protein Families	R-HSA-1280215 CYTOKINE SIGNALING IN IMMUNE SYSTEM	R-HSA-448424 Interleukin-17 signaling	91.6308	0	0
Signal transduction through IL1R	R-HSA-1280215 CYTOKINE SIGNALING IN IMMUNE SYSTEM	R-HSA-909733 Interferon alpha beta signaling	91.4547	7.57067e-06	0.0032941
Cell Cycle: G1/S Check Point	R-HSA-1280215 CYTOKINE SIGNALING IN IMMUNE SYSTEM	R-HSA-6785807 Interleukin-4 and 13 signaling	91.204	2.39569e-07	0.000143958
Map Kinase Inactivation of SMRT Corepressor	R-HSA-1280215 CYTOKINE SIGNALING IN IMMUNE SYSTEM	R-HSA-451927 Interleukin-2 signaling	90.9274	1.14277e-05	0.00474692
Keratinocyte Differentiation	R-HSA-1280215 CYTOKINE SIGNALING IN IMMUNE SYSTEM	R-HSA-6783783 Interleukin-10 signaling	90.8481	7.60336e-06	0.00330761
Trefoil Factors Initiate Mucosal Healing	R-HSA-1280215 CYTOKINE SIGNALING IN IMMUNE SYSTEM	R-HSA-6785807 Interleukin-4 and 13 signaling	90.3688	8.54236e-06	0.00367233
uCalpain and friends in Cell spread	R-HSA-1280215 CYTOKINE SIGNALING IN IMMUNE SYSTEM	R-HSA-512988 Interleukin-3 5 and GM-CSF signaling	90.2394	1.1945e-08	9.44879e-06
fMLP induced chemokine gene expression in HMC-1 cells	R-HSA-1280215 CYTOKINE SIGNALING IN IMMUNE SYSTEM	R-HSA-446652 Interleukin-1 signaling	88.7364	2.52913e-07	0.000150937
The IGF-1 Receptor and Longevity	R-HSA-1280215 CYTOKINE SIGNALING IN IMMUNE SYSTEM	R-HSA-451927 Interleukin-2 signaling	88.5348	3.83851e-07	0.000219927
Regulation of PGC-1a	R-HSA-1280215 CYTOKINE SIGNALING IN IMMUNE SYSTEM	R-HSA-512988 Interleukin-3 5 and GM-CSF signaling	88.3337	4.36069e-10	4.39929e-07
IL 5 Signaling Pathway	R-HSA-1280215 CYTOKINE SIGNALING IN IMMUNE SYSTEM	R-HSA-448424 Interleukin-17 signaling	88.1197	1.35395e-05	0.0055456
Map Kinase Inactivation of SMRT Corepressor	R-HSA-1280215 CYTOKINE SIGNALING IN IMMUNE SYSTEM	R-HSA-512988 Interleukin-3 5 and GM-CSF signaling	87.2898	1.28842e-05	0.00529727
CCR3 signaling in Eosinophils	R-HSA-1280215 CYTOKINE SIGNALING IN IMMUNE SYSTEM	R-HSA-451927 Interleukin-2 signaling	86.6441	4.61968e-10	4.63032e-07
Ras Signaling Pathway	R-HSA-1280215 CYTOKINE SIGNALING IN IMMUNE SYSTEM	R-HSA-451927 Interleukin-2 signaling	86.6441	4.61968e-10	4.63032e-07
Signaling of Hepatocyte Growth Factor Receptor	R-HSA-1280215 CYTOKINE SIGNALING IN IMMUNE SYSTEM	R-HSA-6785807 Interleukin-4 and 13 signaling	86.2986	9.17766e-09	7.39969e-06
Phospholipids as signalling intermediaries	R-HSA-1280215 CYTOKINE SIGNALING IN IMMUNE SYSTEM	R-HSA-451927 Interleukin-2 signaling	86.2802	1.62969e-11	2.07075e-08
TNFR2 Signaling Pathway	R-HSA-1280215 CYTOKINE SIGNALING IN IMMUNE SYSTEM	R-HSA-448424 Interleukin-17 signaling	86.2722	1.59285e-08	1.23278e-05
CXCR4 Signaling Pathway	R-HSA-1280215 CYTOKINE SIGNALING IN IMMUNE SYSTEM	R-HSA-448424 Interleukin-17 signaling	85.8588	2.00266e-11	2.50504e-08
WNT Signaling Pathway	R-HSA-1280215 CYTOKINE SIGNALING IN IMMUNE SYSTEM	R-HSA-446652 Interleukin-1 signaling	85.8422	9.4419e-06	0.00402457
Growth Hormone Signaling Pathway	R-HSA-1280215 CYTOKINE SIGNALING IN IMMUNE SYSTEM	R-HSA-877300 Interferon gamma signaling	85.7239	9.3566e-06	0.00399075
Selective expression of chemokine receptors during T-cell polarization	R-HSA-1280215 CYTOKINE SIGNALING IN IMMUNE SYSTEM	R-HSA-877300 Interferon gamma signaling	85.7239	9.3566e-06	0.00399075
IL-2 Receptor Beta Chain in T cell Activation	R-HSA-1280215 CYTOKINE SIGNALING IN IMMUNE SYSTEM	R-HSA-877300 Interferon gamma signaling	85.0675	2.91257e-07	0.000170924
The IGF-1 Receptor and Longevity	R-HSA-1280215 CYTOKINE SIGNALING IN IMMUNE SYSTEM	R-HSA-512988 Interleukin-3 5 and GM-CSF signaling	84.9789	4.50516e-07	0.000254778
CCR3 signaling in Eosinophils	R-HSA-1280215 CYTOKINE SIGNALING IN IMMUNE SYSTEM	R-HSA-512988 Interleukin-3 5 and GM-CSF signaling	83.1361	5.87832e-10	5.75959e-07
Ras Signaling Pathway	R-HSA-1280215 CYTOKINE SIGNALING IN IMMUNE SYSTEM	R-HSA-512988 Interleukin-3 5 and GM-CSF signaling	83.1361	5.87832e-10	5.75959e-07
IL12 and Stat4 Dependent Signaling Pathway in Th1 Development	R-HSA-1280215 CYTOKINE SIGNALING IN IMMUNE SYSTEM	R-HSA-448424 Interleukin-17 signaling	83.1117	6.62253e-10	6.45099e-07
Phospholipids as signalling intermediaries	R-HSA-1280215 CYTOKINE SIGNALING IN IMMUNE SYSTEM	R-HSA-512988 Interleukin-3 5 and GM-CSF signaling	82.7729	2.1541e-11	2.68609e-08
Bone Remodelling	R-HSA-1280215 CYTOKINE SIGNALING IN IMMUNE SYSTEM	R-HSA-448424 Interleukin-17 signaling	82.5314	5.39407e-07	0.000300478
Cell to Cell Adhesion Signaling	R-HSA-1280215 CYTOKINE SIGNALING IN IMMUNE SYSTEM	R-HSA-448424 Interleukin-17 signaling	82.5314	5.39407e-07	0.000300478
Repression of Pain Sensation by the Transcriptional Regulator DREAM	R-HSA-1280215 CYTOKINE SIGNALING IN IMMUNE SYSTEM	R-HSA-448424 Interleukin-17 signaling	82.5314	5.39407e-07	0.000300478
MAPKinase Signaling Pathway	R-HSA-1280215 CYTOKINE SIGNALING IN IMMUNE SYSTEM	R-HSA-446652 Interleukin-1 signaling	81.3503	2.50022e-13	4.21098e-10
NF-kB Signaling Pathway	R-HSA-1280215 CYTOKINE SIGNALING IN IMMUNE SYSTEM	R-HSA-6785807 Interleukin-4 and 13 signaling	81.3292	1.13435e-05	0.00472281
Ras Signaling Pathway	R-HSA-1280215 CYTOKINE SIGNALING IN IMMUNE SYSTEM	R-HSA-6785807 Interleukin-4 and 13 signaling	81.3292	1.13435e-05	0.00472281
Role of nicotinic acetylcholine receptors in the regulation of apoptosis	R-HSA-1280215 CYTOKINE SIGNALING IN IMMUNE SYSTEM	R-HSA-451927 Interleukin-2 signaling	81.1556	5.10129e-07	0.000285436
mCalpain and friends in Cell motility	R-HSA-1280215 CYTOKINE SIGNALING IN IMMUNE SYSTEM	R-HSA-448424 Interleukin-17 signaling	81.0875	2.76819e-11	3.39283e-08
Fibrinolysis Pathway	R-HSA-1280215 CYTOKINE SIGNALING IN IMMUNE SYSTEM	R-HSA-451927 Interleukin-2 signaling	80.823	1.51901e-05	0.0061496
Regulation And Function Of ChREBP in Liver	R-HSA-1280215 CYTOKINE SIGNALING IN IMMUNE SYSTEM	R-HSA-451927 Interleukin-2 signaling	80.5252	0	0
p38 MAPK Signaling Pathway	R-HSA-1280215 CYTOKINE SIGNALING IN IMMUNE SYSTEM	R-HSA-448424 Interleukin-17 signaling	80.2214	0	0
PTEN dependent cell cycle arrest and apoptosis	R-HSA-1280215 CYTOKINE SIGNALING IN IMMUNE SYSTEM	R-HSA-448424 Interleukin-17 signaling	79.6345	2.19667e-08	1.64556e-05
uCalpain and friends in Cell spread	R-HSA-1280215 CYTOKINE SIGNALING IN IMMUNE SYSTEM	R-HSA-448424 Interleukin-17 signaling	79.6345	2.19667e-08	1.64556e-05
Aspirin Blocks Signaling Pathway Involved in Platelet Activation	R-HSA-1280215 CYTOKINE SIGNALING IN IMMUNE SYSTEM	R-HSA-448424 Interleukin-17 signaling	77.9159	9.06808e-10	8.66091e-07
Regulation of PGC-1a	R-HSA-1280215 CYTOKINE SIGNALING IN IMMUNE SYSTEM	R-HSA-448424 Interleukin-17 signaling	77.9159	9.06808e-10	8.66091e-07
Fibrinolysis Pathway	R-HSA-1280215 CYTOKINE SIGNALING IN IMMUNE SYSTEM	R-HSA-512988 Interleukin-3 5 and GM-CSF signaling	77.5896	1.71239e-05	0.00684145
Activation of Src by Protein-tyrosine phosphatase alpha	R-HSA-1280215 CYTOKINE SIGNALING IN IMMUNE SYSTEM	R-HSA-448424 Interleukin-17 signaling	77.1034	1.85493e-05	0.00732976
Erythropoietin mediated neuroprotection through NF-kB	R-HSA-1280215 CYTOKINE SIGNALING IN IMMUNE SYSTEM	R-HSA-448424 Interleukin-17 signaling	77.1034	1.85493e-05	0.00732976
Regulation of BAD phosphorylation	R-HSA-1280215 CYTOKINE SIGNALING IN IMMUNE SYSTEM	R-HSA-448424 Interleukin-17 signaling	76.8184	3.77515e-11	4.54107e-08
fMLP induced chemokine gene expression in HMC-1 cells	R-HSA-1280215 CYTOKINE SIGNALING IN IMMUNE SYSTEM	R-HSA-451927 Interleukin-2 signaling	76.1643	1.33793e-12	2.05513e-09
Mechanism of Gene Regulation by Peroxisome Proliferators via PPARa(alpha)	R-HSA-1280215 CYTOKINE SIGNALING IN IMMUNE SYSTEM	R-HSA-6785807 Interleukin-4 and 13 signaling	75.7535	2.26628e-11	2.812e-08
Stathmin and breast cancer resistance to antimicrotubule agents	R-HSA-1280215 CYTOKINE SIGNALING IN IMMUNE SYSTEM	R-HSA-448424 Interleukin-17 signaling	73.945	2.96927e-08	2.15827e-05
Influence of Ras and Rho proteins on G1 to S Transition	R-HSA-1280215 CYTOKINE SIGNALING IN IMMUNE SYSTEM	R-HSA-451927 Interleukin-2 signaling	73.6437	1.04272e-09	9.8321e-07
CCR3 signaling in Eosinophils	R-HSA-1280215 CYTOKINE SIGNALING IN IMMUNE SYSTEM	R-HSA-448424 Interleukin-17 signaling	73.3314	1.22183e-09	1.13669e-06
Ras Signaling Pathway	R-HSA-1280215 CYTOKINE SIGNALING IN IMMUNE SYSTEM	R-HSA-448424 Interleukin-17 signaling	73.3314	1.22183e-09	1.13669e-06
fMLP induced chemokine gene expression in HMC-1 cells	R-HSA-1280215 CYTOKINE SIGNALING IN IMMUNE SYSTEM	R-HSA-512988 Interleukin-3 5 and GM-CSF signaling	73.0557	1.85918e-12	2.80009e-09
Extrinsic Prothrombin Activation Pathway	R-HSA-1280215 CYTOKINE SIGNALING IN IMMUNE SYSTEM	R-HSA-451927 Interleukin-2 signaling	72.7394	1.96864e-05	0.00771929
Agrin in Postsynaptic Differentiation	R-HSA-1280215 CYTOKINE SIGNALING IN IMMUNE SYSTEM	R-HSA-448424 Interleukin-17 signaling	72.6861	1.47327e-13	2.58094e-10
HIV-I Nef: negative effector of Fas and TNF	R-HSA-1280215 CYTOKINE SIGNALING IN IMMUNE SYSTEM	R-HSA-6783783 Interleukin-10 signaling	71.0121	1.5349e-05	0.00621267
Influence of Ras and Rho proteins on G1 to S Transition	R-HSA-1280215 CYTOKINE SIGNALING IN IMMUNE SYSTEM	R-HSA-512988 Interleukin-3 5 and GM-CSF signaling	70.6621	1.32621e-09	1.22696e-06
Extrinsic Prothrombin Activation Pathway	R-HSA-1280215 CYTOKINE SIGNALING IN IMMUNE SYSTEM	R-HSA-512988 Interleukin-3 5 and GM-CSF signaling	69.8295	2.21898e-05	0.00859184
Corticosteroids and cardioprotection	R-HSA-1280215 CYTOKINE SIGNALING IN IMMUNE SYSTEM	R-HSA-451927 Interleukin-2 signaling	69.5595	8.52094e-07	0.000456181
Bioactive Peptide Induced Signaling Pathway	R-HSA-1280215 CYTOKINE SIGNALING IN IMMUNE SYSTEM	R-HSA-1169410 Antiviral mechanism by IFN-stimulated genes	69.0259	1.67672e-05	0.00672155
IL22 Soluble Receptor Signaling Pathway	R-HSA-1280215 CYTOKINE SIGNALING IN IMMUNE SYSTEM	R-HSA-448424 Interleukin-17 signaling	68.7739	9.73198e-07	0.000515381
Fibrinolysis Pathway	R-HSA-1280215 CYTOKINE SIGNALING IN IMMUNE SYSTEM	R-HSA-448424 Interleukin-17 signaling	68.5352	2.46428e-05	0.00938773
Trka Receptor Signaling Pathway	R-HSA-1280215 CYTOKINE SIGNALING IN IMMUNE SYSTEM	R-HSA-448424 Interleukin-17 signaling	68.5352	2.46428e-05	0.00938773
Regulation And Function Of ChREBP in Liver	R-HSA-1280215 CYTOKINE SIGNALING IN IMMUNE SYSTEM	R-HSA-448424 Interleukin-17 signaling	67.9748	0	0
Phospholipids as signalling intermediaries	R-HSA-1280215 CYTOKINE SIGNALING IN IMMUNE SYSTEM	R-HSA-6785807 Interleukin-4 and 13 signaling	67.7697	1.8632e-05	0.00735178
Keratinocyte Differentiation	R-HSA-1280215 CYTOKINE SIGNALING IN IMMUNE SYSTEM	R-HSA-6785807 Interleukin-4 and 13 signaling	67.3447	2.84727e-08	2.0809e-05
NFAT and Hypertrophy of the heart (Transcription in the broken heart)	R-HSA-1280215 CYTOKINE SIGNALING IN IMMUNE SYSTEM	R-HSA-451927 Interleukin-2 signaling	67.2493	2.21267e-13	3.75503e-10
Corticosteroids and cardioprotection	R-HSA-1280215 CYTOKINE SIGNALING IN IMMUNE SYSTEM	R-HSA-512988 Interleukin-3 5 and GM-CSF signaling	66.7657	9.99672e-07	0.000527869
Erk1/Erk2 Mapk Signaling pathway	R-HSA-1280215 CYTOKINE SIGNALING IN IMMUNE SYSTEM	R-HSA-6785807 Interleukin-4 and 13 signaling	65.0578	2.08391e-05	0.00810792
Growth Hormone Signaling Pathway	R-HSA-1280215 CYTOKINE SIGNALING IN IMMUNE SYSTEM	R-HSA-6785807 Interleukin-4 and 13 signaling	65.0578	2.08391e-05	0.00810792
Stathmin and breast cancer resistance to antimicrotubule agents	R-HSA-1280215 CYTOKINE SIGNALING IN IMMUNE SYSTEM	R-HSA-451927 Interleukin-2 signaling	64.9211	1.07579e-06	0.000563177
The Co-Stimulatory Signal During T-cell Activation	R-HSA-1280215 CYTOKINE SIGNALING IN IMMUNE SYSTEM	R-HSA-451927 Interleukin-2 signaling	64.9211	1.07579e-06	0.000563177
Cytokine Network	R-HSA-1280215 CYTOKINE SIGNALING IN IMMUNE SYSTEM	R-HSA-448424 Interleukin-17 signaling	64.6997	5.15474e-08	3.56854e-05
NFAT and Hypertrophy of the heart (Transcription in the broken heart)	R-HSA-1280215 CYTOKINE SIGNALING IN IMMUNE SYSTEM	R-HSA-512988 Interleukin-3 5 and GM-CSF signaling	64.4708	9.03722e-14	1.63896e-10
Regulation of eIF4e and p70 S6 Kinase	R-HSA-1280215 CYTOKINE SIGNALING IN IMMUNE SYSTEM	R-HSA-451927 Interleukin-2 signaling	64.3305	4.75077e-08	3.31286e-05
IL-7 Signal Transduction	R-HSA-1280215 CYTOKINE SIGNALING IN IMMUNE SYSTEM	R-HSA-448424 Interleukin-17 signaling	63.4825	1.26774e-06	0.000656472
Actions of Nitric Oxide in the Heart	R-HSA-1280215 CYTOKINE SIGNALING IN IMMUNE SYSTEM	R-HSA-6785807 Interleukin-4 and 13 signaling	62.5545	2.32116e-05	0.00889651
VEGF, Hypoxia, and Angiogenesis	R-HSA-1280215 CYTOKINE SIGNALING IN IMMUNE SYSTEM	R-HSA-6785807 Interleukin-4 and 13 signaling	62.5545	2.32116e-05	0.00889651
Stathmin and breast cancer resistance to antimicrotubule agents	R-HSA-1280215 CYTOKINE SIGNALING IN IMMUNE SYSTEM	R-HSA-512988 Interleukin-3 5 and GM-CSF signaling	62.3136	1.26194e-06	0.000654482
The Co-Stimulatory Signal During T-cell Activation	R-HSA-1280215 CYTOKINE SIGNALING IN IMMUNE SYSTEM	R-HSA-512988 Interleukin-3 5 and GM-CSF signaling	62.3136	1.26194e-06	0.000654482
Regulation of eIF4e and p70 S6 Kinase	R-HSA-1280215 CYTOKINE SIGNALING IN IMMUNE SYSTEM	R-HSA-512988 Interleukin-3 5 and GM-CSF signaling	61.7364	5.80122e-08	3.96684e-05
Extrinsic Prothrombin Activation Pathway	R-HSA-1280215 CYTOKINE SIGNALING IN IMMUNE SYSTEM	R-HSA-448424 Interleukin-17 signaling	61.6806	3.19196e-05	0.0117238
Agrin in Postsynaptic Differentiation	R-HSA-1280215 CYTOKINE SIGNALING IN IMMUNE SYSTEM	R-HSA-451927 Interleukin-2 signaling	61.6203	1.19901e-10	1.3336e-07
AKT Signaling Pathway	R-HSA-1280215 CYTOKINE SIGNALING IN IMMUNE SYSTEM	R-HSA-448424 Interleukin-17 signaling	60.8928	6.64417e-08	4.48519e-05
Skeletal muscle hypertrophy is regulated via AKT/mTOR pathway	R-HSA-1280215 CYTOKINE SIGNALING IN IMMUNE SYSTEM	R-HSA-451927 Interleukin-2 signaling	60.8625	1.34035e-06	0.000690389
Bioactive Peptide Induced Signaling Pathway	R-HSA-1280215 CYTOKINE SIGNALING IN IMMUNE SYSTEM	R-HSA-6785807 Interleukin-4 and 13 signaling	59.1462	1.16267e-06	0.000605971
Agrin in Postsynaptic Differentiation	R-HSA-1280215 CYTOKINE SIGNALING IN IMMUNE SYSTEM	R-HSA-512988 Interleukin-3 5 and GM-CSF signaling	59.1154	1.58752e-10	1.72557e-07
Skeletal muscle hypertrophy is regulated via AKT/mTOR pathway	R-HSA-1280215 CYTOKINE SIGNALING IN IMMUNE SYSTEM	R-HSA-512988 Interleukin-3 5 and GM-CSF signaling	58.418	1.57206e-06	0.000799881
NFAT and Hypertrophy of the heart (Transcription in the broken heart)	R-HSA-1280215 CYTOKINE SIGNALING IN IMMUNE SYSTEM	R-HSA-448424 Interleukin-17 signaling	56.7303	0	0
IL 17 Signaling Pathway	R-HSA-1280215 CYTOKINE SIGNALING IN IMMUNE SYSTEM	R-HSA-448424 Interleukin-17 signaling	56.0723	4.04779e-05	0.0144162
Pertussis toxin-insensitive CCR5 Signaling in Macrophage	R-HSA-1280215 CYTOKINE SIGNALING IN IMMUNE SYSTEM	R-HSA-451927 Interleukin-2 signaling	55.9505	3.81925e-05	0.0137191
Role of PI3K subunit p85 in regulation of Actin Organization and Cell Migration	R-HSA-1280215 CYTOKINE SIGNALING IN IMMUNE SYSTEM	R-HSA-451927 Interleukin-2 signaling	55.9505	3.81925e-05	0.0137191
TGF beta signaling pathway	R-HSA-1280215 CYTOKINE SIGNALING IN IMMUNE SYSTEM	R-HSA-448424 Interleukin-17 signaling	55.0163	2.04874e-06	0.00101759
Signaling Pathway from G-Protein Families	R-HSA-1280215 CYTOKINE SIGNALING IN IMMUNE SYSTEM	R-HSA-451927 Interleukin-2 signaling	54.5444	4.89573e-09	4.15417e-06
Ceramide Signaling Pathway	R-HSA-1280215 CYTOKINE SIGNALING IN IMMUNE SYSTEM	R-HSA-451927 Interleukin-2 signaling	54.0981	2.01047e-06	0.0010023
Role of PI3K subunit p85 in regulation of Actin Organization and Cell Migration	R-HSA-1280215 CYTOKINE SIGNALING IN IMMUNE SYSTEM	R-HSA-512988 Interleukin-3 5 and GM-CSF signaling	53.7122	4.30328e-05	0.015245
Role of nicotinic acetylcholine receptors in the regulation of apoptosis	R-HSA-1280215 CYTOKINE SIGNALING IN IMMUNE SYSTEM	R-HSA-512988 Interleukin-3 5 and GM-CSF signaling	53.7122	4.30328e-05	0.015245
Signaling Pathway from G-Protein Families	R-HSA-1280215 CYTOKINE SIGNALING IN IMMUNE SYSTEM	R-HSA-512988 Interleukin-3 5 and GM-CSF signaling	52.336	6.22063e-09	5.16914e-06
Keratinocyte Differentiation	R-HSA-1280215 CYTOKINE SIGNALING IN IMMUNE SYSTEM	R-HSA-451927 Interleukin-2 signaling	52.1017	1.81718e-11	2.28727e-08
IL-10 Anti-inflammatory Signaling Pathway	R-HSA-1280215 CYTOKINE SIGNALING IN IMMUNE SYSTEM	R-HSA-451927 Interleukin-2 signaling	51.9532	4.62341e-05	0.0162302
FAS signaling pathway ( CD95 )	R-HSA-1280215 CYTOKINE SIGNALING IN IMMUNE SYSTEM	R-HSA-448424 Interleukin-17 signaling	51.9368	6.98313e-09	5.74568e-06
Ceramide Signaling Pathway	R-HSA-1280215 CYTOKINE SIGNALING IN IMMUNE SYSTEM	R-HSA-512988 Interleukin-3 5 and GM-CSF signaling	51.9253	2.35739e-06	0.00115885
Erythrocyte Differentiation Pathway	R-HSA-1280215 CYTOKINE SIGNALING IN IMMUNE SYSTEM	R-HSA-448424 Interleukin-17 signaling	51.3988	5.04142e-05	0.0174594
Protein Kinase A at the Centrosome	R-HSA-1280215 CYTOKINE SIGNALING IN IMMUNE SYSTEM	R-HSA-448424 Interleukin-17 signaling	51.3988	5.04142e-05	0.0174594
VEGF, Hypoxia, and Angiogenesis	R-HSA-1280215 CYTOKINE SIGNALING IN IMMUNE SYSTEM	R-HSA-451927 Interleukin-2 signaling	50.924	1.30502e-07	8.23376e-05
Keratinocyte Differentiation	R-HSA-1280215 CYTOKINE SIGNALING IN IMMUNE SYSTEM	R-HSA-512988 Interleukin-3 5 and GM-CSF signaling	49.9752	2.50339e-11	3.08713e-08
IL-10 Anti-inflammatory Signaling Pathway	R-HSA-1280215 CYTOKINE SIGNALING IN IMMUNE SYSTEM	R-HSA-512988 Interleukin-3 5 and GM-CSF signaling	49.8748	5.20869e-05	0.0179651
T Cell Receptor Signaling Pathway	R-HSA-1280215 CYTOKINE SIGNALING IN IMMUNE SYSTEM	R-HSA-446652 Interleukin-1 signaling	49.3449	4.39592e-05	0.0155021
HIV-I Nef: negative effector of Fas and TNF	R-HSA-1280215 CYTOKINE SIGNALING IN IMMUNE SYSTEM	R-HSA-446652 Interleukin-1 signaling	49.2778	2.24816e-06	0.00110868
Rac 1 cell motility signaling pathway	R-HSA-1280215 CYTOKINE SIGNALING IN IMMUNE SYSTEM	R-HSA-512988 Interleukin-3 5 and GM-CSF signaling	49.1916	2.84398e-06	0.00137714
VEGF, Hypoxia, and Angiogenesis	R-HSA-1280215 CYTOKINE SIGNALING IN IMMUNE SYSTEM	R-HSA-512988 Interleukin-3 5 and GM-CSF signaling	48.8705	1.59244e-07	9.87665e-05
Role of EGF Receptor Transactivation by GPCRs in Cardiac Hypertrophy	R-HSA-1280215 CYTOKINE SIGNALING IN IMMUNE SYSTEM	R-HSA-451927 Interleukin-2 signaling	48.4888	5.53105e-05	0.0189073
Telomeres, Telomerase, Cellular Aging, and Immortality	R-HSA-1280215 CYTOKINE SIGNALING IN IMMUNE SYSTEM	R-HSA-451927 Interleukin-2 signaling	48.4888	5.53105e-05	0.0189073
GATA3 participate in activating the Th2 cytokine genes expression	R-HSA-1280215 CYTOKINE SIGNALING IN IMMUNE SYSTEM	R-HSA-448424 Interleukin-17 signaling	47.4442	6.18236e-05	0.0208777
Phospholipids as signalling intermediaries	R-HSA-1280215 CYTOKINE SIGNALING IN IMMUNE SYSTEM	R-HSA-448424 Interleukin-17 signaling	47.0495	1.99647e-07	0.000121791
Role of EGF Receptor Transactivation by GPCRs in Cardiac Hypertrophy	R-HSA-1280215 CYTOKINE SIGNALING IN IMMUNE SYSTEM	R-HSA-512988 Interleukin-3 5 and GM-CSF signaling	46.549	6.23043e-05	0.0210012
Telomeres, Telomerase, Cellular Aging, and Immortality	R-HSA-1280215 CYTOKINE SIGNALING IN IMMUNE SYSTEM	R-HSA-512988 Interleukin-3 5 and GM-CSF signaling	46.549	6.23043e-05	0.0210012
NFAT and Hypertrophy of the heart (Transcription in the broken heart)	R-HSA-1280215 CYTOKINE SIGNALING IN IMMUNE SYSTEM	R-HSA-6785807 Interleukin-4 and 13 signaling	45.5833	3.05876e-06	0.00147262
Control of skeletal myogenesis by HDAC & calcium/calmodulin-dependent kinase (CaMK)	R-HSA-1280215 CYTOKINE SIGNALING IN IMMUNE SYSTEM	R-HSA-448424 Interleukin-17 signaling	45.0031	2.42077e-07	0.000145301
p38 MAPK Signaling Pathway	R-HSA-1280215 CYTOKINE SIGNALING IN IMMUNE SYSTEM	R-HSA-6785807 Interleukin-4 and 13 signaling	43.9489	6.18174e-05	0.0208777
Cytokines and Inflammatory Response	R-HSA-1280215 CYTOKINE SIGNALING IN IMMUNE SYSTEM	R-HSA-448424 Interleukin-17 signaling	43.1272	2.91341e-07	0.000170924
TNFR1 Signaling Pathway	R-HSA-1280215 CYTOKINE SIGNALING IN IMMUNE SYSTEM	R-HSA-448424 Interleukin-17 signaling	43.1272	2.91341e-07	0.000170924
Acute Myocardial Infarction	R-HSA-1280215 CYTOKINE SIGNALING IN IMMUNE SYSTEM	R-HSA-451927 Interleukin-2 signaling	42.7828	7.67982e-05	0.0252219
Regulation of eIF4e and p70 S6 Kinase	R-HSA-1280215 CYTOKINE SIGNALING IN IMMUNE SYSTEM	R-HSA-448424 Interleukin-17 signaling	41.2587	5.50936e-06	0.0024889
Corticosteroids and cardioprotection	R-HSA-1280215 CYTOKINE SIGNALING IN IMMUNE SYSTEM	R-HSA-448424 Interleukin-17 signaling	41.1169	8.94351e-05	0.028839
METS affect on Macrophage Differentiation	R-HSA-1280215 CYTOKINE SIGNALING IN IMMUNE SYSTEM	R-HSA-448424 Interleukin-17 signaling	41.1169	8.94351e-05	0.028839
Telomeres, Telomerase, Cellular Aging, and Immortality	R-HSA-1280215 CYTOKINE SIGNALING IN IMMUNE SYSTEM	R-HSA-448424 Interleukin-17 signaling	41.1169	8.94351e-05	0.028839
Acute Myocardial Infarction	R-HSA-1280215 CYTOKINE SIGNALING IN IMMUNE SYSTEM	R-HSA-512988 Interleukin-3 5 and GM-CSF signaling	41.0712	8.6487e-05	0.0280008
Control of skeletal myogenesis by HDAC & calcium/calmodulin-dependent kinase (CaMK)	R-HSA-1280215 CYTOKINE SIGNALING IN IMMUNE SYSTEM	R-HSA-451927 Interleukin-2 signaling	40.5694	5.51811e-06	0.0024923
HIV-I Nef: negative effector of Fas and TNF	R-HSA-1280215 CYTOKINE SIGNALING IN IMMUNE SYSTEM	R-HSA-6785807 Interleukin-4 and 13 signaling	40.5144	4.75187e-06	0.00218205
Cytokine Network	R-HSA-1280215 CYTOKINE SIGNALING IN IMMUNE SYSTEM	R-HSA-451927 Interleukin-2 signaling	40.4053	8.93228e-05	0.0288213
Neuropeptides VIP and PACAP inhibit the apoptosis of activated T cells	R-HSA-1280215 CYTOKINE SIGNALING IN IMMUNE SYSTEM	R-HSA-448424 Interleukin-17 signaling	39.2933	6.53353e-06	0.00289811
Cytokines and Inflammatory Response	R-HSA-1280215 CYTOKINE SIGNALING IN IMMUNE SYSTEM	R-HSA-451927 Interleukin-2 signaling	38.946	6.38013e-06	0.00283633
Control of skeletal myogenesis by HDAC & calcium/calmodulin-dependent kinase (CaMK)	R-HSA-1280215 CYTOKINE SIGNALING IN IMMUNE SYSTEM	R-HSA-512988 Interleukin-3 5 and GM-CSF signaling	38.94	6.46501e-06	0.00286835
Cytokine Network	R-HSA-1280215 CYTOKINE SIGNALING IN IMMUNE SYSTEM	R-HSA-512988 Interleukin-3 5 and GM-CSF signaling	38.7888	0.000100579	0.0319905
ATM Signaling Pathway	R-HSA-1280215 CYTOKINE SIGNALING IN IMMUNE SYSTEM	R-HSA-448424 Interleukin-17 signaling	38.5464	0.00010582	0.0334298
AKT Signaling Pathway	R-HSA-1280215 CYTOKINE SIGNALING IN IMMUNE SYSTEM	R-HSA-451927 Interleukin-2 signaling	38.278	0.000103109	0.032671
WNT Signaling Pathway	R-HSA-1280215 CYTOKINE SIGNALING IN IMMUNE SYSTEM	R-HSA-448424 Interleukin-17 signaling	37.5066	7.69175e-06	0.00334534
Cytokines and Inflammatory Response	R-HSA-1280215 CYTOKINE SIGNALING IN IMMUNE SYSTEM	R-HSA-512988 Interleukin-3 5 and GM-CSF signaling	37.3818	7.47393e-06	0.00325766
AKT Signaling Pathway	R-HSA-1280215 CYTOKINE SIGNALING IN IMMUNE SYSTEM	R-HSA-512988 Interleukin-3 5 and GM-CSF signaling	36.7467	0.000116088	0.0362682
CTCF: First Multivalent Nuclear Factor	R-HSA-1280215 CYTOKINE SIGNALING IN IMMUNE SYSTEM	R-HSA-451927 Interleukin-2 signaling	36.3635	0.000118211	0.0368686
Dendritic cells in regulating TH1 and TH2 Development	R-HSA-1280215 CYTOKINE SIGNALING IN IMMUNE SYSTEM	R-HSA-451927 Interleukin-2 signaling	36.3635	0.000118211	0.0368686
Intrinsic Prothrombin Activation Pathway	R-HSA-1280215 CYTOKINE SIGNALING IN IMMUNE SYSTEM	R-HSA-451927 Interleukin-2 signaling	36.3635	0.000118211	0.0368686
Rac 1 cell motility signaling pathway	R-HSA-1280215 CYTOKINE SIGNALING IN IMMUNE SYSTEM	R-HSA-451927 Interleukin-2 signaling	36.3635	0.000118211	0.0368686
mTOR Signaling Pathway	R-HSA-1280215 CYTOKINE SIGNALING IN IMMUNE SYSTEM	R-HSA-451927 Interleukin-2 signaling	36.3635	0.000118211	0.0368686
Acute Myocardial Infarction	R-HSA-1280215 CYTOKINE SIGNALING IN IMMUNE SYSTEM	R-HSA-448424 Interleukin-17 signaling	36.2784	0.000124044	0.0384488
Chaperones modulate interferon Signaling Pathway	R-HSA-1280215 CYTOKINE SIGNALING IN IMMUNE SYSTEM	R-HSA-448424 Interleukin-17 signaling	36.2784	0.000124044	0.0384488
MAPKinase Signaling Pathway	R-HSA-1280215 CYTOKINE SIGNALING IN IMMUNE SYSTEM	R-HSA-451927 Interleukin-2 signaling	36.2575	4.31877e-13	7.05487e-10
How Progesterone Initiates Oocyte Membrane	R-HSA-1280215 CYTOKINE SIGNALING IN IMMUNE SYSTEM	R-HSA-448424 Interleukin-17 signaling	35.6884	6.69121e-07	0.000366132
CTCF: First Multivalent Nuclear Factor	R-HSA-1280215 CYTOKINE SIGNALING IN IMMUNE SYSTEM	R-HSA-512988 Interleukin-3 5 and GM-CSF signaling	34.9088	0.000133074	0.0410261
Dendritic cells in regulating TH1 and TH2 Development	R-HSA-1280215 CYTOKINE SIGNALING IN IMMUNE SYSTEM	R-HSA-512988 Interleukin-3 5 and GM-CSF signaling	34.9088	0.000133074	0.0410261
Intrinsic Prothrombin Activation Pathway	R-HSA-1280215 CYTOKINE SIGNALING IN IMMUNE SYSTEM	R-HSA-512988 Interleukin-3 5 and GM-CSF signaling	34.9088	0.000133074	0.0410261
mTOR Signaling Pathway	R-HSA-1280215 CYTOKINE SIGNALING IN IMMUNE SYSTEM	R-HSA-512988 Interleukin-3 5 and GM-CSF signaling	34.9088	0.000133074	0.0410261
MAPKinase Signaling Pathway	R-HSA-1280215 CYTOKINE SIGNALING IN IMMUNE SYSTEM	R-HSA-512988 Interleukin-3 5 and GM-CSF signaling	34.7595	1.60094e-13	2.79e-10
HIV-I Nef: negative effector of Fas and TNF	R-HSA-1280215 CYTOKINE SIGNALING IN IMMUNE SYSTEM	R-HSA-448424 Interleukin-17 signaling	33.4629	4.60052e-10	4.61573e-07
Mechanism of Gene Regulation by Peroxisome Proliferators via PPARa(alpha)	R-HSA-1280215 CYTOKINE SIGNALING IN IMMUNE SYSTEM	R-HSA-451927 Interleukin-2 signaling	33.1665	5.59018e-09	4.69187e-06
Mechanism of Gene Regulation by Peroxisome Proliferators via PPARa(alpha)	R-HSA-1280215 CYTOKINE SIGNALING IN IMMUNE SYSTEM	R-HSA-512988 Interleukin-3 5 and GM-CSF signaling	31.8183	7.37295e-09	6.05154e-06
MAPKinase Signaling Pathway	R-HSA-1280215 CYTOKINE SIGNALING IN IMMUNE SYSTEM	R-HSA-6785807 Interleukin-4 and 13 signaling	26.3457	2.39002e-05	0.00912909
HIV-I Nef: negative effector of Fas and TNF	R-HSA-1280215 CYTOKINE SIGNALING IN IMMUNE SYSTEM	R-HSA-451927 Interleukin-2 signaling	18.0216	0.000103685	0.0328432
HIV-I Nef: negative effector of Fas and TNF	R-HSA-1280215 CYTOKINE SIGNALING IN IMMUNE SYSTEM	R-HSA-512988 Interleukin-3 5 and GM-CSF signaling	17.2978	0.000120985	0.0376358
Anthrax Toxin Mechanism of Action	R-HSA-1280215 CYTOKINE SIGNALING IN IMMUNE SYSTEM,R-HSA-1433557 SIGNALING BY SCF-KIT,R-HSA-166520 SIGNALLING BY NGF,R-HSA-168249 INNATE IMMUNE SYSTEM,R-HSA-177929 SIGNALING BY EGFR,R-HSA-186797 SIGNALING BY PDGF,R-HSA-194138 SIGNALING BY VEGF,R-HSA-2404192 SIGNALING BY TYPE 1 INSULIN-LIKE GROWTH FACTOR 1 RECEPTOR (IGF1R),R-HSA-2586552 SIGNALING BY LEPTIN,R-HSA-372790 SIGNALING BY GPCR,R-HSA-42247…	R-HSA-5673000 RAF activation	Inf	1.60268e-07	9.93079e-05
Anthrax Toxin Mechanism of Action	R-HSA-1280215 CYTOKINE SIGNALING IN IMMUNE SYSTEM,R-HSA-1433557 SIGNALING BY SCF-KIT,R-HSA-166520 SIGNALLING BY NGF,R-HSA-168249 INNATE IMMUNE SYSTEM,R-HSA-177929 SIGNALING BY EGFR,R-HSA-186797 SIGNALING BY PDGF,R-HSA-194138 SIGNALING BY VEGF,R-HSA-2404192 SIGNALING BY TYPE 1 INSULIN-LIKE GROWTH FACTOR 1 RECEPTOR (IGF1R),R-HSA-2586552 SIGNALING BY LEPTIN,R-HSA-372790 SIGNALING BY GPCR,R-HSA-42247…	R-HSA-5674135 MAP2K and MAPK activation	Inf	4.30286e-07	0.000244439
Anthrax Toxin Mechanism of Action	R-HSA-1280215 CYTOKINE SIGNALING IN IMMUNE SYSTEM,R-HSA-1433557 SIGNALING BY SCF-KIT,R-HSA-166520 SIGNALLING BY NGF,R-HSA-168249 INNATE IMMUNE SYSTEM,R-HSA-177929 SIGNALING BY EGFR,R-HSA-186797 SIGNALING BY PDGF,R-HSA-194138 SIGNALING BY VEGF,R-HSA-2404192 SIGNALING BY TYPE 1 INSULIN-LIKE GROWTH FACTOR 1 RECEPTOR (IGF1R),R-HSA-2586552 SIGNALING BY LEPTIN,R-HSA-372790 SIGNALING BY GPCR,R-HSA-42247…	R-HSA-5675221 Negative regulation of MAPK pathway	Inf	4.52932e-07	0.000255713
Phosphorylation of MEK1 by cdk5/p35 down regulates the MAP kinase pathway	R-HSA-1280215 CYTOKINE SIGNALING IN IMMUNE SYSTEM,R-HSA-1433557 SIGNALING BY SCF-KIT,R-HSA-166520 SIGNALLING BY NGF,R-HSA-168249 INNATE IMMUNE SYSTEM,R-HSA-177929 SIGNALING BY EGFR,R-HSA-186797 SIGNALING BY PDGF,R-HSA-194138 SIGNALING BY VEGF,R-HSA-2404192 SIGNALING BY TYPE 1 INSULIN-LIKE GROWTH FACTOR 1 RECEPTOR (IGF1R),R-HSA-2586552 SIGNALING BY LEPTIN,R-HSA-372790 SIGNALING BY GPCR,R-HSA-42247…	R-HSA-5674135 MAP2K and MAPK activation	2132.51	2.65039e-17	7.40051e-14
Phosphorylation of MEK1 by cdk5/p35 down regulates the MAP kinase pathway	R-HSA-1280215 CYTOKINE SIGNALING IN IMMUNE SYSTEM,R-HSA-1433557 SIGNALING BY SCF-KIT,R-HSA-166520 SIGNALLING BY NGF,R-HSA-168249 INNATE IMMUNE SYSTEM,R-HSA-177929 SIGNALING BY EGFR,R-HSA-186797 SIGNALING BY PDGF,R-HSA-194138 SIGNALING BY VEGF,R-HSA-2404192 SIGNALING BY TYPE 1 INSULIN-LIKE GROWTH FACTOR 1 RECEPTOR (IGF1R),R-HSA-2586552 SIGNALING BY LEPTIN,R-HSA-372790 SIGNALING BY GPCR,R-HSA-42247…	R-HSA-5675221 Negative regulation of MAPK pathway	2069.75	3.11788e-17	8.69375e-14
Role of b-arrestins in the activation and targeting of MAP kinases	R-HSA-1280215 CYTOKINE SIGNALING IN IMMUNE SYSTEM,R-HSA-1433557 SIGNALING BY SCF-KIT,R-HSA-166520 SIGNALLING BY NGF,R-HSA-168249 INNATE IMMUNE SYSTEM,R-HSA-177929 SIGNALING BY EGFR,R-HSA-186797 SIGNALING BY PDGF,R-HSA-194138 SIGNALING BY VEGF,R-HSA-2404192 SIGNALING BY TYPE 1 INSULIN-LIKE GROWTH FACTOR 1 RECEPTOR (IGF1R),R-HSA-2586552 SIGNALING BY LEPTIN,R-HSA-372790 SIGNALING BY GPCR,R-HSA-42247…	R-HSA-5674135 MAP2K and MAPK activation	1777.06	6.10623e-15	1.55966e-11
Phosphorylation of MEK1 by cdk5/p35 down regulates the MAP kinase pathway	R-HSA-1280215 CYTOKINE SIGNALING IN IMMUNE SYSTEM,R-HSA-1433557 SIGNALING BY SCF-KIT,R-HSA-166520 SIGNALLING BY NGF,R-HSA-168249 INNATE IMMUNE SYSTEM,R-HSA-177929 SIGNALING BY EGFR,R-HSA-186797 SIGNALING BY PDGF,R-HSA-194138 SIGNALING BY VEGF,R-HSA-2404192 SIGNALING BY TYPE 1 INSULIN-LIKE GROWTH FACTOR 1 RECEPTOR (IGF1R),R-HSA-2586552 SIGNALING BY LEPTIN,R-HSA-372790 SIGNALING BY GPCR,R-HSA-42247…	R-HSA-5673000 RAF activation	1675.91	7.05691e-12	9.55332e-09
Regulation of Splicing through Sam68	R-HSA-1280215 CYTOKINE SIGNALING IN IMMUNE SYSTEM,R-HSA-1433557 SIGNALING BY SCF-KIT,R-HSA-166520 SIGNALLING BY NGF,R-HSA-168249 INNATE IMMUNE SYSTEM,R-HSA-177929 SIGNALING BY EGFR,R-HSA-186797 SIGNALING BY PDGF,R-HSA-194138 SIGNALING BY VEGF,R-HSA-2404192 SIGNALING BY TYPE 1 INSULIN-LIKE GROWTH FACTOR 1 RECEPTOR (IGF1R),R-HSA-2586552 SIGNALING BY LEPTIN,R-HSA-372790 SIGNALING BY GPCR,R-HSA-42247…	R-HSA-5674135 MAP2K and MAPK activation	1629.06	5.4182e-09	4.55705e-06
Roles of b-arrestin-dependent Recruitment of Src Kinases in GPCR Signaling	R-HSA-1280215 CYTOKINE SIGNALING IN IMMUNE SYSTEM,R-HSA-1433557 SIGNALING BY SCF-KIT,R-HSA-166520 SIGNALLING BY NGF,R-HSA-168249 INNATE IMMUNE SYSTEM,R-HSA-177929 SIGNALING BY EGFR,R-HSA-186797 SIGNALING BY PDGF,R-HSA-194138 SIGNALING BY VEGF,R-HSA-2404192 SIGNALING BY TYPE 1 INSULIN-LIKE GROWTH FACTOR 1 RECEPTOR (IGF1R),R-HSA-2586552 SIGNALING BY LEPTIN,R-HSA-372790 SIGNALING BY GPCR,R-HSA-42247…	R-HSA-5674135 MAP2K and MAPK activation	1603.46	8.21565e-15	2.04132e-11
Regulation of Splicing through Sam68	R-HSA-1280215 CYTOKINE SIGNALING IN IMMUNE SYSTEM,R-HSA-1433557 SIGNALING BY SCF-KIT,R-HSA-166520 SIGNALLING BY NGF,R-HSA-168249 INNATE IMMUNE SYSTEM,R-HSA-177929 SIGNALING BY EGFR,R-HSA-186797 SIGNALING BY PDGF,R-HSA-194138 SIGNALING BY VEGF,R-HSA-2404192 SIGNALING BY TYPE 1 INSULIN-LIKE GROWTH FACTOR 1 RECEPTOR (IGF1R),R-HSA-2586552 SIGNALING BY LEPTIN,R-HSA-372790 SIGNALING BY GPCR,R-HSA-42247…	R-HSA-5675221 Negative regulation of MAPK pathway	1585	5.85728e-09	4.89761e-06
Regulation of MAP Kinase Pathways Through Dual Specificity Phosphatases	R-HSA-1280215 CYTOKINE SIGNALING IN IMMUNE SYSTEM,R-HSA-1433557 SIGNALING BY SCF-KIT,R-HSA-166520 SIGNALLING BY NGF,R-HSA-168249 INNATE IMMUNE SYSTEM,R-HSA-177929 SIGNALING BY EGFR,R-HSA-186797 SIGNALING BY PDGF,R-HSA-194138 SIGNALING BY VEGF,R-HSA-2404192 SIGNALING BY TYPE 1 INSULIN-LIKE GROWTH FACTOR 1 RECEPTOR (IGF1R),R-HSA-2586552 SIGNALING BY LEPTIN,R-HSA-372790 SIGNALING BY GPCR,R-HSA-42247…	R-HSA-5675221 Negative regulation of MAPK pathway	1543.32	2.71525e-06	0.0013215
Regulation And Function Of ChREBP in Liver	R-HSA-1280215 CYTOKINE SIGNALING IN IMMUNE SYSTEM,R-HSA-1433557 SIGNALING BY SCF-KIT,R-HSA-166520 SIGNALLING BY NGF,R-HSA-168249 INNATE IMMUNE SYSTEM,R-HSA-177929 SIGNALING BY EGFR,R-HSA-186797 SIGNALING BY PDGF,R-HSA-194138 SIGNALING BY VEGF,R-HSA-2404192 SIGNALING BY TYPE 1 INSULIN-LIKE GROWTH FACTOR 1 RECEPTOR (IGF1R),R-HSA-2586552 SIGNALING BY LEPTIN,R-HSA-372790 SIGNALING BY GPCR,R-HSA-42247…	R-HSA-5673000 RAF activation	1350.99	0	0
Role of b-arrestins in the activation and targeting of MAP kinases	R-HSA-1280215 CYTOKINE SIGNALING IN IMMUNE SYSTEM,R-HSA-1433557 SIGNALING BY SCF-KIT,R-HSA-166520 SIGNALLING BY NGF,R-HSA-168249 INNATE IMMUNE SYSTEM,R-HSA-177929 SIGNALING BY EGFR,R-HSA-186797 SIGNALING BY PDGF,R-HSA-194138 SIGNALING BY VEGF,R-HSA-2404192 SIGNALING BY TYPE 1 INSULIN-LIKE GROWTH FACTOR 1 RECEPTOR (IGF1R),R-HSA-2586552 SIGNALING BY LEPTIN,R-HSA-372790 SIGNALING BY GPCR,R-HSA-42247…	R-HSA-5675221 Negative regulation of MAPK pathway	1196.76	8.10463e-14	1.47918e-10
Roles of b-arrestin-dependent Recruitment of Src Kinases in GPCR Signaling	R-HSA-1280215 CYTOKINE SIGNALING IN IMMUNE SYSTEM,R-HSA-1433557 SIGNALING BY SCF-KIT,R-HSA-166520 SIGNALLING BY NGF,R-HSA-168249 INNATE IMMUNE SYSTEM,R-HSA-177929 SIGNALING BY EGFR,R-HSA-186797 SIGNALING BY PDGF,R-HSA-194138 SIGNALING BY VEGF,R-HSA-2404192 SIGNALING BY TYPE 1 INSULIN-LIKE GROWTH FACTOR 1 RECEPTOR (IGF1R),R-HSA-2586552 SIGNALING BY LEPTIN,R-HSA-372790 SIGNALING BY GPCR,R-HSA-42247…	R-HSA-5675221 Negative regulation of MAPK pathway	1149.78	1.25455e-14	2.97714e-11
IL 3 signaling pathway	R-HSA-1280215 CYTOKINE SIGNALING IN IMMUNE SYSTEM,R-HSA-1433557 SIGNALING BY SCF-KIT,R-HSA-166520 SIGNALLING BY NGF,R-HSA-168249 INNATE IMMUNE SYSTEM,R-HSA-177929 SIGNALING BY EGFR,R-HSA-186797 SIGNALING BY PDGF,R-HSA-194138 SIGNALING BY VEGF,R-HSA-2404192 SIGNALING BY TYPE 1 INSULIN-LIKE GROWTH FACTOR 1 RECEPTOR (IGF1R),R-HSA-2586552 SIGNALING BY LEPTIN,R-HSA-372790 SIGNALING BY GPCR,R-HSA-42247…	R-HSA-5673000 RAF activation	1066.42	2.92416e-11	3.57092e-08
Roles of b-arrestin-dependent Recruitment of Src Kinases in GPCR Signaling	R-HSA-1280215 CYTOKINE SIGNALING IN IMMUNE SYSTEM,R-HSA-1433557 SIGNALING BY SCF-KIT,R-HSA-166520 SIGNALLING BY NGF,R-HSA-168249 INNATE IMMUNE SYSTEM,R-HSA-177929 SIGNALING BY EGFR,R-HSA-186797 SIGNALING BY PDGF,R-HSA-194138 SIGNALING BY VEGF,R-HSA-2404192 SIGNALING BY TYPE 1 INSULIN-LIKE GROWTH FACTOR 1 RECEPTOR (IGF1R),R-HSA-2586552 SIGNALING BY LEPTIN,R-HSA-372790 SIGNALING BY GPCR,R-HSA-42247…	R-HSA-5673000 RAF activation	1066.42	2.92416e-11	3.57092e-08
Role of b-arrestins in the activation and targeting of MAP kinases	R-HSA-1280215 CYTOKINE SIGNALING IN IMMUNE SYSTEM,R-HSA-1433557 SIGNALING BY SCF-KIT,R-HSA-166520 SIGNALLING BY NGF,R-HSA-168249 INNATE IMMUNE SYSTEM,R-HSA-177929 SIGNALING BY EGFR,R-HSA-186797 SIGNALING BY PDGF,R-HSA-194138 SIGNALING BY VEGF,R-HSA-2404192 SIGNALING BY TYPE 1 INSULIN-LIKE GROWTH FACTOR 1 RECEPTOR (IGF1R),R-HSA-2586552 SIGNALING BY LEPTIN,R-HSA-372790 SIGNALING BY GPCR,R-HSA-42247…	R-HSA-5673000 RAF activation	931.032	1.31859e-08	1.03447e-05
Role of MAL in Rho-Mediated Activation of SRF	R-HSA-1280215 CYTOKINE SIGNALING IN IMMUNE SYSTEM,R-HSA-1433557 SIGNALING BY SCF-KIT,R-HSA-166520 SIGNALLING BY NGF,R-HSA-168249 INNATE IMMUNE SYSTEM,R-HSA-177929 SIGNALING BY EGFR,R-HSA-186797 SIGNALING BY PDGF,R-HSA-194138 SIGNALING BY VEGF,R-HSA-2404192 SIGNALING BY TYPE 1 INSULIN-LIKE GROWTH FACTOR 1 RECEPTOR (IGF1R),R-HSA-2586552 SIGNALING BY LEPTIN,R-HSA-372790 SIGNALING BY GPCR,R-HSA-42247…	R-HSA-5674135 MAP2K and MAPK activation	820.084	0	0
Role of MAL in Rho-Mediated Activation of SRF	R-HSA-1280215 CYTOKINE SIGNALING IN IMMUNE SYSTEM,R-HSA-1433557 SIGNALING BY SCF-KIT,R-HSA-166520 SIGNALLING BY NGF,R-HSA-168249 INNATE IMMUNE SYSTEM,R-HSA-177929 SIGNALING BY EGFR,R-HSA-186797 SIGNALING BY PDGF,R-HSA-194138 SIGNALING BY VEGF,R-HSA-2404192 SIGNALING BY TYPE 1 INSULIN-LIKE GROWTH FACTOR 1 RECEPTOR (IGF1R),R-HSA-2586552 SIGNALING BY LEPTIN,R-HSA-372790 SIGNALING BY GPCR,R-HSA-42247…	R-HSA-5675221 Negative regulation of MAPK pathway	795.95	6.77236e-15	1.71238e-11
Cadmium induces DNA synthesis and proliferation in macrophages	R-HSA-1280215 CYTOKINE SIGNALING IN IMMUNE SYSTEM,R-HSA-1433557 SIGNALING BY SCF-KIT,R-HSA-166520 SIGNALLING BY NGF,R-HSA-168249 INNATE IMMUNE SYSTEM,R-HSA-177929 SIGNALING BY EGFR,R-HSA-186797 SIGNALING BY PDGF,R-HSA-194138 SIGNALING BY VEGF,R-HSA-2404192 SIGNALING BY TYPE 1 INSULIN-LIKE GROWTH FACTOR 1 RECEPTOR (IGF1R),R-HSA-2586552 SIGNALING BY LEPTIN,R-HSA-372790 SIGNALING BY GPCR,R-HSA-42247…	R-HSA-5674135 MAP2K and MAPK activation	783.93	4.35652e-13	7.11074e-10
EPO Signaling Pathway	R-HSA-1280215 CYTOKINE SIGNALING IN IMMUNE SYSTEM,R-HSA-1433557 SIGNALING BY SCF-KIT,R-HSA-166520 SIGNALLING BY NGF,R-HSA-168249 INNATE IMMUNE SYSTEM,R-HSA-177929 SIGNALING BY EGFR,R-HSA-186797 SIGNALING BY PDGF,R-HSA-194138 SIGNALING BY VEGF,R-HSA-2404192 SIGNALING BY TYPE 1 INSULIN-LIKE GROWTH FACTOR 1 RECEPTOR (IGF1R),R-HSA-2586552 SIGNALING BY LEPTIN,R-HSA-372790 SIGNALING BY GPCR,R-HSA-42247…	R-HSA-5673000 RAF activation	781.987	8.30154e-11	9.43732e-08
Role of MAL in Rho-Mediated Activation of SRF	R-HSA-1280215 CYTOKINE SIGNALING IN IMMUNE SYSTEM,R-HSA-1433557 SIGNALING BY SCF-KIT,R-HSA-166520 SIGNALLING BY NGF,R-HSA-168249 INNATE IMMUNE SYSTEM,R-HSA-177929 SIGNALING BY EGFR,R-HSA-186797 SIGNALING BY PDGF,R-HSA-194138 SIGNALING BY VEGF,R-HSA-2404192 SIGNALING BY TYPE 1 INSULIN-LIKE GROWTH FACTOR 1 RECEPTOR (IGF1R),R-HSA-2586552 SIGNALING BY LEPTIN,R-HSA-372790 SIGNALING BY GPCR,R-HSA-42247…	R-HSA-5673000 RAF activation	781.987	8.30154e-11	9.43732e-08
Cadmium induces DNA synthesis and proliferation in macrophages	R-HSA-1280215 CYTOKINE SIGNALING IN IMMUNE SYSTEM,R-HSA-1433557 SIGNALING BY SCF-KIT,R-HSA-166520 SIGNALLING BY NGF,R-HSA-168249 INNATE IMMUNE SYSTEM,R-HSA-177929 SIGNALING BY EGFR,R-HSA-186797 SIGNALING BY PDGF,R-HSA-194138 SIGNALING BY VEGF,R-HSA-2404192 SIGNALING BY TYPE 1 INSULIN-LIKE GROWTH FACTOR 1 RECEPTOR (IGF1R),R-HSA-2586552 SIGNALING BY LEPTIN,R-HSA-372790 SIGNALING BY GPCR,R-HSA-42247…	R-HSA-5675221 Negative regulation of MAPK pathway	761.519	5.04041e-13	8.16066e-10
Integrin Signaling Pathway	R-HSA-1280215 CYTOKINE SIGNALING IN IMMUNE SYSTEM,R-HSA-1433557 SIGNALING BY SCF-KIT,R-HSA-166520 SIGNALLING BY NGF,R-HSA-168249 INNATE IMMUNE SYSTEM,R-HSA-177929 SIGNALING BY EGFR,R-HSA-186797 SIGNALING BY PDGF,R-HSA-194138 SIGNALING BY VEGF,R-HSA-2404192 SIGNALING BY TYPE 1 INSULIN-LIKE GROWTH FACTOR 1 RECEPTOR (IGF1R),R-HSA-2586552 SIGNALING BY LEPTIN,R-HSA-372790 SIGNALING BY GPCR,R-HSA-42247…	R-HSA-5674135 MAP2K and MAPK activation	721.933	0	0
Erk1/Erk2 Mapk Signaling pathway	R-HSA-1280215 CYTOKINE SIGNALING IN IMMUNE SYSTEM,R-HSA-1433557 SIGNALING BY SCF-KIT,R-HSA-166520 SIGNALLING BY NGF,R-HSA-168249 INNATE IMMUNE SYSTEM,R-HSA-177929 SIGNALING BY EGFR,R-HSA-186797 SIGNALING BY PDGF,R-HSA-194138 SIGNALING BY VEGF,R-HSA-2404192 SIGNALING BY TYPE 1 INSULIN-LIKE GROWTH FACTOR 1 RECEPTOR (IGF1R),R-HSA-2586552 SIGNALING BY LEPTIN,R-HSA-372790 SIGNALING BY GPCR,R-HSA-42247…	R-HSA-5673000 RAF activation	670.95	6.75904e-13	1.07354e-09
Sprouty regulation of tyrosine kinase signals	R-HSA-1280215 CYTOKINE SIGNALING IN IMMUNE SYSTEM,R-HSA-1433557 SIGNALING BY SCF-KIT,R-HSA-166520 SIGNALLING BY NGF,R-HSA-168249 INNATE IMMUNE SYSTEM,R-HSA-177929 SIGNALING BY EGFR,R-HSA-186797 SIGNALING BY PDGF,R-HSA-194138 SIGNALING BY VEGF,R-HSA-2404192 SIGNALING BY TYPE 1 INSULIN-LIKE GROWTH FACTOR 1 RECEPTOR (IGF1R),R-HSA-2586552 SIGNALING BY LEPTIN,R-HSA-372790 SIGNALING BY GPCR,R-HSA-42247…	R-HSA-5674135 MAP2K and MAPK activation	663.303	8.46656e-13	1.33945e-09
IL 6 signaling pathway	R-HSA-1280215 CYTOKINE SIGNALING IN IMMUNE SYSTEM,R-HSA-1433557 SIGNALING BY SCF-KIT,R-HSA-166520 SIGNALLING BY NGF,R-HSA-168249 INNATE IMMUNE SYSTEM,R-HSA-177929 SIGNALING BY EGFR,R-HSA-186797 SIGNALING BY PDGF,R-HSA-194138 SIGNALING BY VEGF,R-HSA-2404192 SIGNALING BY TYPE 1 INSULIN-LIKE GROWTH FACTOR 1 RECEPTOR (IGF1R),R-HSA-2586552 SIGNALING BY LEPTIN,R-HSA-372790 SIGNALING BY GPCR,R-HSA-42247…	R-HSA-5673000 RAF activation	651.622	1.56474e-10	1.70542e-07
Cadmium induces DNA synthesis and proliferation in macrophages	R-HSA-1280215 CYTOKINE SIGNALING IN IMMUNE SYSTEM,R-HSA-1433557 SIGNALING BY SCF-KIT,R-HSA-166520 SIGNALLING BY NGF,R-HSA-168249 INNATE IMMUNE SYSTEM,R-HSA-177929 SIGNALING BY EGFR,R-HSA-186797 SIGNALING BY PDGF,R-HSA-194138 SIGNALING BY VEGF,R-HSA-2404192 SIGNALING BY TYPE 1 INSULIN-LIKE GROWTH FACTOR 1 RECEPTOR (IGF1R),R-HSA-2586552 SIGNALING BY LEPTIN,R-HSA-372790 SIGNALING BY GPCR,R-HSA-42247…	R-HSA-5673000 RAF activation	644.516	3.35281e-08	2.41001e-05
Sprouty regulation of tyrosine kinase signals	R-HSA-1280215 CYTOKINE SIGNALING IN IMMUNE SYSTEM,R-HSA-1433557 SIGNALING BY SCF-KIT,R-HSA-166520 SIGNALLING BY NGF,R-HSA-168249 INNATE IMMUNE SYSTEM,R-HSA-177929 SIGNALING BY EGFR,R-HSA-186797 SIGNALING BY PDGF,R-HSA-194138 SIGNALING BY VEGF,R-HSA-2404192 SIGNALING BY TYPE 1 INSULIN-LIKE GROWTH FACTOR 1 RECEPTOR (IGF1R),R-HSA-2586552 SIGNALING BY LEPTIN,R-HSA-372790 SIGNALING BY GPCR,R-HSA-42247…	R-HSA-5675221 Negative regulation of MAPK pathway	644.341	9.57678e-13	1.49739e-09
Pelp1 Modulation of Estrogen Receptor Activity	R-HSA-1280215 CYTOKINE SIGNALING IN IMMUNE SYSTEM,R-HSA-1433557 SIGNALING BY SCF-KIT,R-HSA-166520 SIGNALLING BY NGF,R-HSA-168249 INNATE IMMUNE SYSTEM,R-HSA-177929 SIGNALING BY EGFR,R-HSA-186797 SIGNALING BY PDGF,R-HSA-194138 SIGNALING BY VEGF,R-HSA-2404192 SIGNALING BY TYPE 1 INSULIN-LIKE GROWTH FACTOR 1 RECEPTOR (IGF1R),R-HSA-2586552 SIGNALING BY LEPTIN,R-HSA-372790 SIGNALING BY GPCR,R-HSA-42247…	R-HSA-5674135 MAP2K and MAPK activation	633.989	9.01703e-06	0.00385599
Regulation And Function Of ChREBP in Liver	R-HSA-1280215 CYTOKINE SIGNALING IN IMMUNE SYSTEM,R-HSA-1433557 SIGNALING BY SCF-KIT,R-HSA-166520 SIGNALLING BY NGF,R-HSA-168249 INNATE IMMUNE SYSTEM,R-HSA-177929 SIGNALING BY EGFR,R-HSA-186797 SIGNALING BY PDGF,R-HSA-194138 SIGNALING BY VEGF,R-HSA-2404192 SIGNALING BY TYPE 1 INSULIN-LIKE GROWTH FACTOR 1 RECEPTOR (IGF1R),R-HSA-2586552 SIGNALING BY LEPTIN,R-HSA-372790 SIGNALING BY GPCR,R-HSA-42247…	R-HSA-5675221 Negative regulation of MAPK pathway	630.29	0	0
Inhibition of Cellular Proliferation by Gleevec	R-HSA-1280215 CYTOKINE SIGNALING IN IMMUNE SYSTEM,R-HSA-1433557 SIGNALING BY SCF-KIT,R-HSA-166520 SIGNALLING BY NGF,R-HSA-168249 INNATE IMMUNE SYSTEM,R-HSA-177929 SIGNALING BY EGFR,R-HSA-186797 SIGNALING BY PDGF,R-HSA-194138 SIGNALING BY VEGF,R-HSA-2404192 SIGNALING BY TYPE 1 INSULIN-LIKE GROWTH FACTOR 1 RECEPTOR (IGF1R),R-HSA-2586552 SIGNALING BY LEPTIN,R-HSA-372790 SIGNALING BY GPCR,R-HSA-42247…	R-HSA-5673000 RAF activation	617.316	1.89365e-10	2.03192e-07
Pelp1 Modulation of Estrogen Receptor Activity	R-HSA-1280215 CYTOKINE SIGNALING IN IMMUNE SYSTEM,R-HSA-1433557 SIGNALING BY SCF-KIT,R-HSA-166520 SIGNALLING BY NGF,R-HSA-168249 INNATE IMMUNE SYSTEM,R-HSA-177929 SIGNALING BY EGFR,R-HSA-186797 SIGNALING BY PDGF,R-HSA-194138 SIGNALING BY VEGF,R-HSA-2404192 SIGNALING BY TYPE 1 INSULIN-LIKE GROWTH FACTOR 1 RECEPTOR (IGF1R),R-HSA-2586552 SIGNALING BY LEPTIN,R-HSA-372790 SIGNALING BY GPCR,R-HSA-42247…	R-HSA-5675221 Negative regulation of MAPK pathway	617.295	9.49107e-06	0.00403867
IL 3 signaling pathway	R-HSA-1280215 CYTOKINE SIGNALING IN IMMUNE SYSTEM,R-HSA-1433557 SIGNALING BY SCF-KIT,R-HSA-166520 SIGNALLING BY NGF,R-HSA-168249 INNATE IMMUNE SYSTEM,R-HSA-177929 SIGNALING BY EGFR,R-HSA-186797 SIGNALING BY PDGF,R-HSA-194138 SIGNALING BY VEGF,R-HSA-2404192 SIGNALING BY TYPE 1 INSULIN-LIKE GROWTH FACTOR 1 RECEPTOR (IGF1R),R-HSA-2586552 SIGNALING BY LEPTIN,R-HSA-372790 SIGNALING BY GPCR,R-HSA-42247…	R-HSA-5674135 MAP2K and MAPK activation	609.226	2.25979e-10	2.39156e-07
IL 3 signaling pathway	R-HSA-1280215 CYTOKINE SIGNALING IN IMMUNE SYSTEM,R-HSA-1433557 SIGNALING BY SCF-KIT,R-HSA-166520 SIGNALLING BY NGF,R-HSA-168249 INNATE IMMUNE SYSTEM,R-HSA-177929 SIGNALING BY EGFR,R-HSA-186797 SIGNALING BY PDGF,R-HSA-194138 SIGNALING BY VEGF,R-HSA-2404192 SIGNALING BY TYPE 1 INSULIN-LIKE GROWTH FACTOR 1 RECEPTOR (IGF1R),R-HSA-2586552 SIGNALING BY LEPTIN,R-HSA-372790 SIGNALING BY GPCR,R-HSA-42247…	R-HSA-5675221 Negative regulation of MAPK pathway	592.293	2.51053e-10	2.63195e-07
Erk and PI-3 Kinase Are Necessary for Collagen Binding in Corneal Epithelia	R-HSA-1280215 CYTOKINE SIGNALING IN IMMUNE SYSTEM,R-HSA-1433557 SIGNALING BY SCF-KIT,R-HSA-166520 SIGNALLING BY NGF,R-HSA-168249 INNATE IMMUNE SYSTEM,R-HSA-177929 SIGNALING BY EGFR,R-HSA-186797 SIGNALING BY PDGF,R-HSA-194138 SIGNALING BY VEGF,R-HSA-2404192 SIGNALING BY TYPE 1 INSULIN-LIKE GROWTH FACTOR 1 RECEPTOR (IGF1R),R-HSA-2586552 SIGNALING BY LEPTIN,R-HSA-372790 SIGNALING BY GPCR,R-HSA-42247…	R-HSA-5674135 MAP2K and MAPK activation	592.232	0	0
Erk1/Erk2 Mapk Signaling pathway	R-HSA-1280215 CYTOKINE SIGNALING IN IMMUNE SYSTEM,R-HSA-1433557 SIGNALING BY SCF-KIT,R-HSA-166520 SIGNALLING BY NGF,R-HSA-168249 INNATE IMMUNE SYSTEM,R-HSA-177929 SIGNALING BY EGFR,R-HSA-186797 SIGNALING BY PDGF,R-HSA-194138 SIGNALING BY VEGF,R-HSA-2404192 SIGNALING BY TYPE 1 INSULIN-LIKE GROWTH FACTOR 1 RECEPTOR (IGF1R),R-HSA-2586552 SIGNALING BY LEPTIN,R-HSA-372790 SIGNALING BY GPCR,R-HSA-42247…	R-HSA-5675221 Negative regulation of MAPK pathway	592.192	0	0
TPO Signaling Pathway	R-HSA-1280215 CYTOKINE SIGNALING IN IMMUNE SYSTEM,R-HSA-1433557 SIGNALING BY SCF-KIT,R-HSA-166520 SIGNALLING BY NGF,R-HSA-168249 INNATE IMMUNE SYSTEM,R-HSA-177929 SIGNALING BY EGFR,R-HSA-186797 SIGNALING BY PDGF,R-HSA-194138 SIGNALING BY VEGF,R-HSA-2404192 SIGNALING BY TYPE 1 INSULIN-LIKE GROWTH FACTOR 1 RECEPTOR (IGF1R),R-HSA-2586552 SIGNALING BY LEPTIN,R-HSA-372790 SIGNALING BY GPCR,R-HSA-42247…	R-HSA-5673000 RAF activation	586.44	2.27184e-10	2.40052e-07
Nerve growth factor pathway (NGF)	R-HSA-1280215 CYTOKINE SIGNALING IN IMMUNE SYSTEM,R-HSA-1433557 SIGNALING BY SCF-KIT,R-HSA-166520 SIGNALLING BY NGF,R-HSA-168249 INNATE IMMUNE SYSTEM,R-HSA-177929 SIGNALING BY EGFR,R-HSA-186797 SIGNALING BY PDGF,R-HSA-194138 SIGNALING BY VEGF,R-HSA-2404192 SIGNALING BY TYPE 1 INSULIN-LIKE GROWTH FACTOR 1 RECEPTOR (IGF1R),R-HSA-2586552 SIGNALING BY LEPTIN,R-HSA-372790 SIGNALING BY GPCR,R-HSA-42247…	R-HSA-5673000 RAF activation	558.562	4.8829e-08	3.39556e-05
Sprouty regulation of tyrosine kinase signals	R-HSA-1280215 CYTOKINE SIGNALING IN IMMUNE SYSTEM,R-HSA-1433557 SIGNALING BY SCF-KIT,R-HSA-166520 SIGNALLING BY NGF,R-HSA-168249 INNATE IMMUNE SYSTEM,R-HSA-177929 SIGNALING BY EGFR,R-HSA-186797 SIGNALING BY PDGF,R-HSA-194138 SIGNALING BY VEGF,R-HSA-2404192 SIGNALING BY TYPE 1 INSULIN-LIKE GROWTH FACTOR 1 RECEPTOR (IGF1R),R-HSA-2586552 SIGNALING BY LEPTIN,R-HSA-372790 SIGNALING BY GPCR,R-HSA-42247…	R-HSA-5673000 RAF activation	558.562	4.8829e-08	3.39556e-05
Fibrinolysis Pathway	R-HSA-1280215 CYTOKINE SIGNALING IN IMMUNE SYSTEM,R-HSA-1433557 SIGNALING BY SCF-KIT,R-HSA-166520 SIGNALLING BY NGF,R-HSA-168249 INNATE IMMUNE SYSTEM,R-HSA-177929 SIGNALING BY EGFR,R-HSA-186797 SIGNALING BY PDGF,R-HSA-194138 SIGNALING BY VEGF,R-HSA-2404192 SIGNALING BY TYPE 1 INSULIN-LIKE GROWTH FACTOR 1 RECEPTOR (IGF1R),R-HSA-2586552 SIGNALING BY LEPTIN,R-HSA-372790 SIGNALING BY GPCR,R-HSA-42247…	R-HSA-5674135 MAP2K and MAPK activation	542.963	5.94358e-08	4.05589e-05
Stat3 Signaling Pathway	R-HSA-1280215 CYTOKINE SIGNALING IN IMMUNE SYSTEM,R-HSA-1433557 SIGNALING BY SCF-KIT,R-HSA-166520 SIGNALLING BY NGF,R-HSA-168249 INNATE IMMUNE SYSTEM,R-HSA-177929 SIGNALING BY EGFR,R-HSA-186797 SIGNALING BY PDGF,R-HSA-194138 SIGNALING BY VEGF,R-HSA-2404192 SIGNALING BY TYPE 1 INSULIN-LIKE GROWTH FACTOR 1 RECEPTOR (IGF1R),R-HSA-2586552 SIGNALING BY LEPTIN,R-HSA-372790 SIGNALING BY GPCR,R-HSA-42247…	R-HSA-5674135 MAP2K and MAPK activation	528.315	1.20177e-05	0.00497153
Signaling of Hepatocyte Growth Factor Receptor	R-HSA-1280215 CYTOKINE SIGNALING IN IMMUNE SYSTEM,R-HSA-1433557 SIGNALING BY SCF-KIT,R-HSA-166520 SIGNALLING BY NGF,R-HSA-168249 INNATE IMMUNE SYSTEM,R-HSA-177929 SIGNALING BY EGFR,R-HSA-186797 SIGNALING BY PDGF,R-HSA-194138 SIGNALING BY VEGF,R-HSA-2404192 SIGNALING BY TYPE 1 INSULIN-LIKE GROWTH FACTOR 1 RECEPTOR (IGF1R),R-HSA-2586552 SIGNALING BY LEPTIN,R-HSA-372790 SIGNALING BY GPCR,R-HSA-42247…	R-HSA-5674135 MAP2K and MAPK activation	521.646	0	0
Human Cytomegalovirus and Map Kinase Pathways	R-HSA-1280215 CYTOKINE SIGNALING IN IMMUNE SYSTEM,R-HSA-1433557 SIGNALING BY SCF-KIT,R-HSA-166520 SIGNALLING BY NGF,R-HSA-168249 INNATE IMMUNE SYSTEM,R-HSA-177929 SIGNALING BY EGFR,R-HSA-186797 SIGNALING BY PDGF,R-HSA-194138 SIGNALING BY VEGF,R-HSA-2404192 SIGNALING BY TYPE 1 INSULIN-LIKE GROWTH FACTOR 1 RECEPTOR (IGF1R),R-HSA-2586552 SIGNALING BY LEPTIN,R-HSA-372790 SIGNALING BY GPCR,R-HSA-42247…	R-HSA-5674135 MAP2K and MAPK activation	515.481	3.93642e-10	4.00143e-07
Stat3 Signaling Pathway	R-HSA-1280215 CYTOKINE SIGNALING IN IMMUNE SYSTEM,R-HSA-1433557 SIGNALING BY SCF-KIT,R-HSA-166520 SIGNALLING BY NGF,R-HSA-168249 INNATE IMMUNE SYSTEM,R-HSA-177929 SIGNALING BY EGFR,R-HSA-186797 SIGNALING BY PDGF,R-HSA-194138 SIGNALING BY VEGF,R-HSA-2404192 SIGNALING BY TYPE 1 INSULIN-LIKE GROWTH FACTOR 1 RECEPTOR (IGF1R),R-HSA-2586552 SIGNALING BY LEPTIN,R-HSA-372790 SIGNALING BY GPCR,R-HSA-42247…	R-HSA-5675221 Negative regulation of MAPK pathway	514.404	1.26493e-05	0.00521136
Links between Pyk2 and Map Kinases	R-HSA-1280215 CYTOKINE SIGNALING IN IMMUNE SYSTEM,R-HSA-1433557 SIGNALING BY SCF-KIT,R-HSA-166520 SIGNALLING BY NGF,R-HSA-168249 INNATE IMMUNE SYSTEM,R-HSA-177929 SIGNALING BY EGFR,R-HSA-186797 SIGNALING BY PDGF,R-HSA-194138 SIGNALING BY VEGF,R-HSA-2404192 SIGNALING BY TYPE 1 INSULIN-LIKE GROWTH FACTOR 1 RECEPTOR (IGF1R),R-HSA-2586552 SIGNALING BY LEPTIN,R-HSA-372790 SIGNALING BY GPCR,R-HSA-42247…	R-HSA-5673000 RAF activation	509.922	3.74934e-10	3.82287e-07
Links between Pyk2 and Map Kinases	R-HSA-1280215 CYTOKINE SIGNALING IN IMMUNE SYSTEM,R-HSA-1433557 SIGNALING BY SCF-KIT,R-HSA-166520 SIGNALLING BY NGF,R-HSA-168249 INNATE IMMUNE SYSTEM,R-HSA-177929 SIGNALING BY EGFR,R-HSA-186797 SIGNALING BY PDGF,R-HSA-194138 SIGNALING BY VEGF,R-HSA-2404192 SIGNALING BY TYPE 1 INSULIN-LIKE GROWTH FACTOR 1 RECEPTOR (IGF1R),R-HSA-2586552 SIGNALING BY LEPTIN,R-HSA-372790 SIGNALING BY GPCR,R-HSA-42247…	R-HSA-5674135 MAP2K and MAPK activation	507.602	0	0
Aspirin Blocks Signaling Pathway Involved in Platelet Activation	R-HSA-1280215 CYTOKINE SIGNALING IN IMMUNE SYSTEM,R-HSA-1433557 SIGNALING BY SCF-KIT,R-HSA-166520 SIGNALLING BY NGF,R-HSA-168249 INNATE IMMUNE SYSTEM,R-HSA-177929 SIGNALING BY EGFR,R-HSA-186797 SIGNALING BY PDGF,R-HSA-194138 SIGNALING BY VEGF,R-HSA-2404192 SIGNALING BY TYPE 1 INSULIN-LIKE GROWTH FACTOR 1 RECEPTOR (IGF1R),R-HSA-2586552 SIGNALING BY LEPTIN,R-HSA-372790 SIGNALING BY GPCR,R-HSA-42247…	R-HSA-5674135 MAP2K and MAPK activation	507.197	2.58249e-12	3.80944e-09
Role of ERBB2 in Signal Transduction and Oncology	R-HSA-1280215 CYTOKINE SIGNALING IN IMMUNE SYSTEM,R-HSA-1433557 SIGNALING BY SCF-KIT,R-HSA-166520 SIGNALLING BY NGF,R-HSA-168249 INNATE IMMUNE SYSTEM,R-HSA-177929 SIGNALING BY EGFR,R-HSA-186797 SIGNALING BY PDGF,R-HSA-194138 SIGNALING BY VEGF,R-HSA-2404192 SIGNALING BY TYPE 1 INSULIN-LIKE GROWTH FACTOR 1 RECEPTOR (IGF1R),R-HSA-2586552 SIGNALING BY LEPTIN,R-HSA-372790 SIGNALING BY GPCR,R-HSA-42247…	R-HSA-5674135 MAP2K and MAPK activation	507.197	2.58249e-12	3.80944e-09
Human Cytomegalovirus and Map Kinase Pathways	R-HSA-1280215 CYTOKINE SIGNALING IN IMMUNE SYSTEM,R-HSA-1433557 SIGNALING BY SCF-KIT,R-HSA-166520 SIGNALLING BY NGF,R-HSA-168249 INNATE IMMUNE SYSTEM,R-HSA-177929 SIGNALING BY EGFR,R-HSA-186797 SIGNALING BY PDGF,R-HSA-194138 SIGNALING BY VEGF,R-HSA-2404192 SIGNALING BY TYPE 1 INSULIN-LIKE GROWTH FACTOR 1 RECEPTOR (IGF1R),R-HSA-2586552 SIGNALING BY LEPTIN,R-HSA-372790 SIGNALING BY GPCR,R-HSA-42247…	R-HSA-5675221 Negative regulation of MAPK pathway	501.154	4.37297e-10	4.40725e-07
Aspirin Blocks Signaling Pathway Involved in Platelet Activation	R-HSA-1280215 CYTOKINE SIGNALING IN IMMUNE SYSTEM,R-HSA-1433557 SIGNALING BY SCF-KIT,R-HSA-166520 SIGNALLING BY NGF,R-HSA-168249 INNATE IMMUNE SYSTEM,R-HSA-177929 SIGNALING BY EGFR,R-HSA-186797 SIGNALING BY PDGF,R-HSA-194138 SIGNALING BY VEGF,R-HSA-2404192 SIGNALING BY TYPE 1 INSULIN-LIKE GROWTH FACTOR 1 RECEPTOR (IGF1R),R-HSA-2586552 SIGNALING BY LEPTIN,R-HSA-372790 SIGNALING BY GPCR,R-HSA-42247…	R-HSA-5675221 Negative regulation of MAPK pathway	492.697	2.9986e-12	4.3814e-09
Role of ERBB2 in Signal Transduction and Oncology	R-HSA-1280215 CYTOKINE SIGNALING IN IMMUNE SYSTEM,R-HSA-1433557 SIGNALING BY SCF-KIT,R-HSA-166520 SIGNALLING BY NGF,R-HSA-168249 INNATE IMMUNE SYSTEM,R-HSA-177929 SIGNALING BY EGFR,R-HSA-186797 SIGNALING BY PDGF,R-HSA-194138 SIGNALING BY VEGF,R-HSA-2404192 SIGNALING BY TYPE 1 INSULIN-LIKE GROWTH FACTOR 1 RECEPTOR (IGF1R),R-HSA-2586552 SIGNALING BY LEPTIN,R-HSA-372790 SIGNALING BY GPCR,R-HSA-42247…	R-HSA-5675221 Negative regulation of MAPK pathway	492.697	2.9986e-12	4.3814e-09
Links between Pyk2 and Map Kinases	R-HSA-1280215 CYTOKINE SIGNALING IN IMMUNE SYSTEM,R-HSA-1433557 SIGNALING BY SCF-KIT,R-HSA-166520 SIGNALLING BY NGF,R-HSA-168249 INNATE IMMUNE SYSTEM,R-HSA-177929 SIGNALING BY EGFR,R-HSA-186797 SIGNALING BY PDGF,R-HSA-194138 SIGNALING BY VEGF,R-HSA-2404192 SIGNALING BY TYPE 1 INSULIN-LIKE GROWTH FACTOR 1 RECEPTOR (IGF1R),R-HSA-2586552 SIGNALING BY LEPTIN,R-HSA-372790 SIGNALING BY GPCR,R-HSA-42247…	R-HSA-5675221 Negative regulation of MAPK pathway	492.664	0	0
Growth Hormone Signaling Pathway	R-HSA-1280215 CYTOKINE SIGNALING IN IMMUNE SYSTEM,R-HSA-1433557 SIGNALING BY SCF-KIT,R-HSA-166520 SIGNALLING BY NGF,R-HSA-168249 INNATE IMMUNE SYSTEM,R-HSA-177929 SIGNALING BY EGFR,R-HSA-186797 SIGNALING BY PDGF,R-HSA-194138 SIGNALING BY VEGF,R-HSA-2404192 SIGNALING BY TYPE 1 INSULIN-LIKE GROWTH FACTOR 1 RECEPTOR (IGF1R),R-HSA-2586552 SIGNALING BY LEPTIN,R-HSA-372790 SIGNALING BY GPCR,R-HSA-42247…	R-HSA-5673000 RAF activation	488.667	4.37291e-10	4.40725e-07
Extrinsic Prothrombin Activation Pathway	R-HSA-1280215 CYTOKINE SIGNALING IN IMMUNE SYSTEM,R-HSA-1433557 SIGNALING BY SCF-KIT,R-HSA-166520 SIGNALLING BY NGF,R-HSA-168249 INNATE IMMUNE SYSTEM,R-HSA-177929 SIGNALING BY EGFR,R-HSA-186797 SIGNALING BY PDGF,R-HSA-194138 SIGNALING BY VEGF,R-HSA-2404192 SIGNALING BY TYPE 1 INSULIN-LIKE GROWTH FACTOR 1 RECEPTOR (IGF1R),R-HSA-2586552 SIGNALING BY LEPTIN,R-HSA-372790 SIGNALING BY GPCR,R-HSA-42247…	R-HSA-5674135 MAP2K and MAPK activation	488.658	7.7231e-08	5.13242e-05
Erk1/Erk2 Mapk Signaling pathway	R-HSA-1280215 CYTOKINE SIGNALING IN IMMUNE SYSTEM,R-HSA-1433557 SIGNALING BY SCF-KIT,R-HSA-166520 SIGNALLING BY NGF,R-HSA-168249 INNATE IMMUNE SYSTEM,R-HSA-177929 SIGNALING BY EGFR,R-HSA-186797 SIGNALING BY PDGF,R-HSA-194138 SIGNALING BY VEGF,R-HSA-2404192 SIGNALING BY TYPE 1 INSULIN-LIKE GROWTH FACTOR 1 RECEPTOR (IGF1R),R-HSA-2586552 SIGNALING BY LEPTIN,R-HSA-372790 SIGNALING BY GPCR,R-HSA-42247…	R-HSA-5674135 MAP2K and MAPK activation	484.521	0	0
CCR3 signaling in Eosinophils	R-HSA-1280215 CYTOKINE SIGNALING IN IMMUNE SYSTEM,R-HSA-1433557 SIGNALING BY SCF-KIT,R-HSA-166520 SIGNALLING BY NGF,R-HSA-168249 INNATE IMMUNE SYSTEM,R-HSA-177929 SIGNALING BY EGFR,R-HSA-186797 SIGNALING BY PDGF,R-HSA-194138 SIGNALING BY VEGF,R-HSA-2404192 SIGNALING BY TYPE 1 INSULIN-LIKE GROWTH FACTOR 1 RECEPTOR (IGF1R),R-HSA-2586552 SIGNALING BY LEPTIN,R-HSA-372790 SIGNALING BY GPCR,R-HSA-42247…	R-HSA-5674135 MAP2K and MAPK activation	479.011	3.33888e-12	4.80172e-09
Multiple antiapoptotic pathways from IGF-1R signaling lead to BAD phosphorylation	R-HSA-1280215 CYTOKINE SIGNALING IN IMMUNE SYSTEM,R-HSA-1433557 SIGNALING BY SCF-KIT,R-HSA-166520 SIGNALLING BY NGF,R-HSA-168249 INNATE IMMUNE SYSTEM,R-HSA-177929 SIGNALING BY EGFR,R-HSA-186797 SIGNALING BY PDGF,R-HSA-194138 SIGNALING BY VEGF,R-HSA-2404192 SIGNALING BY TYPE 1 INSULIN-LIKE GROWTH FACTOR 1 RECEPTOR (IGF1R),R-HSA-2586552 SIGNALING BY LEPTIN,R-HSA-372790 SIGNALING BY GPCR,R-HSA-42247…	R-HSA-5674135 MAP2K and MAPK activation	479.011	3.33888e-12	4.80172e-09
Nerve growth factor pathway (NGF)	R-HSA-1280215 CYTOKINE SIGNALING IN IMMUNE SYSTEM,R-HSA-1433557 SIGNALING BY SCF-KIT,R-HSA-166520 SIGNALLING BY NGF,R-HSA-168249 INNATE IMMUNE SYSTEM,R-HSA-177929 SIGNALING BY EGFR,R-HSA-186797 SIGNALING BY PDGF,R-HSA-194138 SIGNALING BY VEGF,R-HSA-2404192 SIGNALING BY TYPE 1 INSULIN-LIKE GROWTH FACTOR 1 RECEPTOR (IGF1R),R-HSA-2586552 SIGNALING BY LEPTIN,R-HSA-372790 SIGNALING BY GPCR,R-HSA-42247…	R-HSA-5674135 MAP2K and MAPK activation	478.653	5.05849e-10	5.03246e-07
IGF-1 Signaling Pathway	R-HSA-1280215 CYTOKINE SIGNALING IN IMMUNE SYSTEM,R-HSA-1433557 SIGNALING BY SCF-KIT,R-HSA-166520 SIGNALLING BY NGF,R-HSA-168249 INNATE IMMUNE SYSTEM,R-HSA-177929 SIGNALING BY EGFR,R-HSA-186797 SIGNALING BY PDGF,R-HSA-194138 SIGNALING BY VEGF,R-HSA-2404192 SIGNALING BY TYPE 1 INSULIN-LIKE GROWTH FACTOR 1 RECEPTOR (IGF1R),R-HSA-2586552 SIGNALING BY LEPTIN,R-HSA-372790 SIGNALING BY GPCR,R-HSA-42247…	R-HSA-5673000 RAF activation	465.444	7.95224e-08	5.27422e-05
Nerve growth factor pathway (NGF)	R-HSA-1280215 CYTOKINE SIGNALING IN IMMUNE SYSTEM,R-HSA-1433557 SIGNALING BY SCF-KIT,R-HSA-166520 SIGNALLING BY NGF,R-HSA-168249 INNATE IMMUNE SYSTEM,R-HSA-177929 SIGNALING BY EGFR,R-HSA-186797 SIGNALING BY PDGF,R-HSA-194138 SIGNALING BY VEGF,R-HSA-2404192 SIGNALING BY TYPE 1 INSULIN-LIKE GROWTH FACTOR 1 RECEPTOR (IGF1R),R-HSA-2586552 SIGNALING BY LEPTIN,R-HSA-372790 SIGNALING BY GPCR,R-HSA-42247…	R-HSA-5675221 Negative regulation of MAPK pathway	465.349	5.61937e-10	5.53288e-07
CCR3 signaling in Eosinophils	R-HSA-1280215 CYTOKINE SIGNALING IN IMMUNE SYSTEM,R-HSA-1433557 SIGNALING BY SCF-KIT,R-HSA-166520 SIGNALLING BY NGF,R-HSA-168249 INNATE IMMUNE SYSTEM,R-HSA-177929 SIGNALING BY EGFR,R-HSA-186797 SIGNALING BY PDGF,R-HSA-194138 SIGNALING BY VEGF,R-HSA-2404192 SIGNALING BY TYPE 1 INSULIN-LIKE GROWTH FACTOR 1 RECEPTOR (IGF1R),R-HSA-2586552 SIGNALING BY LEPTIN,R-HSA-372790 SIGNALING BY GPCR,R-HSA-42247…	R-HSA-5675221 Negative regulation of MAPK pathway	465.317	3.75622e-12	5.34447e-09
Multiple antiapoptotic pathways from IGF-1R signaling lead to BAD phosphorylation	R-HSA-1280215 CYTOKINE SIGNALING IN IMMUNE SYSTEM,R-HSA-1433557 SIGNALING BY SCF-KIT,R-HSA-166520 SIGNALLING BY NGF,R-HSA-168249 INNATE IMMUNE SYSTEM,R-HSA-177929 SIGNALING BY EGFR,R-HSA-186797 SIGNALING BY PDGF,R-HSA-194138 SIGNALING BY VEGF,R-HSA-2404192 SIGNALING BY TYPE 1 INSULIN-LIKE GROWTH FACTOR 1 RECEPTOR (IGF1R),R-HSA-2586552 SIGNALING BY LEPTIN,R-HSA-372790 SIGNALING BY GPCR,R-HSA-42247…	R-HSA-5675221 Negative regulation of MAPK pathway	465.317	3.75622e-12	5.34447e-09
CXCR4 Signaling Pathway	R-HSA-1280215 CYTOKINE SIGNALING IN IMMUNE SYSTEM,R-HSA-1433557 SIGNALING BY SCF-KIT,R-HSA-166520 SIGNALLING BY NGF,R-HSA-168249 INNATE IMMUNE SYSTEM,R-HSA-177929 SIGNALING BY EGFR,R-HSA-186797 SIGNALING BY PDGF,R-HSA-194138 SIGNALING BY VEGF,R-HSA-2404192 SIGNALING BY TYPE 1 INSULIN-LIKE GROWTH FACTOR 1 RECEPTOR (IGF1R),R-HSA-2586552 SIGNALING BY LEPTIN,R-HSA-372790 SIGNALING BY GPCR,R-HSA-42247…	R-HSA-5674135 MAP2K and MAPK activation	453.793	4.14269e-12	5.82826e-09
EPO Signaling Pathway	R-HSA-1280215 CYTOKINE SIGNALING IN IMMUNE SYSTEM,R-HSA-1433557 SIGNALING BY SCF-KIT,R-HSA-166520 SIGNALLING BY NGF,R-HSA-168249 INNATE IMMUNE SYSTEM,R-HSA-177929 SIGNALING BY EGFR,R-HSA-186797 SIGNALING BY PDGF,R-HSA-194138 SIGNALING BY VEGF,R-HSA-2404192 SIGNALING BY TYPE 1 INSULIN-LIKE GROWTH FACTOR 1 RECEPTOR (IGF1R),R-HSA-2586552 SIGNALING BY LEPTIN,R-HSA-372790 SIGNALING BY GPCR,R-HSA-42247…	R-HSA-5674135 MAP2K and MAPK activation	446.735	6.40431e-10	6.24752e-07
Regulation of Splicing through Sam68	R-HSA-1280215 CYTOKINE SIGNALING IN IMMUNE SYSTEM,R-HSA-1433557 SIGNALING BY SCF-KIT,R-HSA-166520 SIGNALLING BY NGF,R-HSA-168249 INNATE IMMUNE SYSTEM,R-HSA-177929 SIGNALING BY EGFR,R-HSA-186797 SIGNALING BY PDGF,R-HSA-194138 SIGNALING BY VEGF,R-HSA-2404192 SIGNALING BY TYPE 1 INSULIN-LIKE GROWTH FACTOR 1 RECEPTOR (IGF1R),R-HSA-2586552 SIGNALING BY LEPTIN,R-HSA-372790 SIGNALING BY GPCR,R-HSA-42247…	R-HSA-5658442 Regulation of RAS by GAPs	444.061	1.97825e-05	0.00774789
Aspirin Blocks Signaling Pathway Involved in Platelet Activation	R-HSA-1280215 CYTOKINE SIGNALING IN IMMUNE SYSTEM,R-HSA-1433557 SIGNALING BY SCF-KIT,R-HSA-166520 SIGNALLING BY NGF,R-HSA-168249 INNATE IMMUNE SYSTEM,R-HSA-177929 SIGNALING BY EGFR,R-HSA-186797 SIGNALING BY PDGF,R-HSA-194138 SIGNALING BY VEGF,R-HSA-2404192 SIGNALING BY TYPE 1 INSULIN-LIKE GROWTH FACTOR 1 RECEPTOR (IGF1R),R-HSA-2586552 SIGNALING BY LEPTIN,R-HSA-372790 SIGNALING BY GPCR,R-HSA-42247…	R-HSA-5673000 RAF activation	440.94	9.20538e-08	5.99445e-05
IL 2 signaling pathway	R-HSA-1280215 CYTOKINE SIGNALING IN IMMUNE SYSTEM,R-HSA-1433557 SIGNALING BY SCF-KIT,R-HSA-166520 SIGNALLING BY NGF,R-HSA-168249 INNATE IMMUNE SYSTEM,R-HSA-177929 SIGNALING BY EGFR,R-HSA-186797 SIGNALING BY PDGF,R-HSA-194138 SIGNALING BY VEGF,R-HSA-2404192 SIGNALING BY TYPE 1 INSULIN-LIKE GROWTH FACTOR 1 RECEPTOR (IGF1R),R-HSA-2586552 SIGNALING BY LEPTIN,R-HSA-372790 SIGNALING BY GPCR,R-HSA-42247…	R-HSA-5673000 RAF activation	440.94	9.20538e-08	5.99445e-05
Insulin Signaling Pathway	R-HSA-1280215 CYTOKINE SIGNALING IN IMMUNE SYSTEM,R-HSA-1433557 SIGNALING BY SCF-KIT,R-HSA-166520 SIGNALLING BY NGF,R-HSA-168249 INNATE IMMUNE SYSTEM,R-HSA-177929 SIGNALING BY EGFR,R-HSA-186797 SIGNALING BY PDGF,R-HSA-194138 SIGNALING BY VEGF,R-HSA-2404192 SIGNALING BY TYPE 1 INSULIN-LIKE GROWTH FACTOR 1 RECEPTOR (IGF1R),R-HSA-2586552 SIGNALING BY LEPTIN,R-HSA-372790 SIGNALING BY GPCR,R-HSA-42247…	R-HSA-5673000 RAF activation	440.94	9.20538e-08	5.99445e-05
Role of ERBB2 in Signal Transduction and Oncology	R-HSA-1280215 CYTOKINE SIGNALING IN IMMUNE SYSTEM,R-HSA-1433557 SIGNALING BY SCF-KIT,R-HSA-166520 SIGNALLING BY NGF,R-HSA-168249 INNATE IMMUNE SYSTEM,R-HSA-177929 SIGNALING BY EGFR,R-HSA-186797 SIGNALING BY PDGF,R-HSA-194138 SIGNALING BY VEGF,R-HSA-2404192 SIGNALING BY TYPE 1 INSULIN-LIKE GROWTH FACTOR 1 RECEPTOR (IGF1R),R-HSA-2586552 SIGNALING BY LEPTIN,R-HSA-372790 SIGNALING BY GPCR,R-HSA-42247…	R-HSA-5673000 RAF activation	440.94	9.20538e-08	5.99445e-05
CXCR4 Signaling Pathway	R-HSA-1280215 CYTOKINE SIGNALING IN IMMUNE SYSTEM,R-HSA-1433557 SIGNALING BY SCF-KIT,R-HSA-166520 SIGNALLING BY NGF,R-HSA-168249 INNATE IMMUNE SYSTEM,R-HSA-177929 SIGNALING BY EGFR,R-HSA-186797 SIGNALING BY PDGF,R-HSA-194138 SIGNALING BY VEGF,R-HSA-2404192 SIGNALING BY TYPE 1 INSULIN-LIKE GROWTH FACTOR 1 RECEPTOR (IGF1R),R-HSA-2586552 SIGNALING BY LEPTIN,R-HSA-372790 SIGNALING BY GPCR,R-HSA-42247…	R-HSA-5675221 Negative regulation of MAPK pathway	440.82	4.72711e-12	6.59043e-09
Erk and PI-3 Kinase Are Necessary for Collagen Binding in Corneal Epithelia	R-HSA-1280215 CYTOKINE SIGNALING IN IMMUNE SYSTEM,R-HSA-1433557 SIGNALING BY SCF-KIT,R-HSA-166520 SIGNALLING BY NGF,R-HSA-168249 INNATE IMMUNE SYSTEM,R-HSA-177929 SIGNALING BY EGFR,R-HSA-186797 SIGNALING BY PDGF,R-HSA-194138 SIGNALING BY VEGF,R-HSA-2404192 SIGNALING BY TYPE 1 INSULIN-LIKE GROWTH FACTOR 1 RECEPTOR (IGF1R),R-HSA-2586552 SIGNALING BY LEPTIN,R-HSA-372790 SIGNALING BY GPCR,R-HSA-42247…	R-HSA-5675221 Negative regulation of MAPK pathway	440.82	4.72711e-12	6.59043e-09
EPO Signaling Pathway	R-HSA-1280215 CYTOKINE SIGNALING IN IMMUNE SYSTEM,R-HSA-1433557 SIGNALING BY SCF-KIT,R-HSA-166520 SIGNALLING BY NGF,R-HSA-168249 INNATE IMMUNE SYSTEM,R-HSA-177929 SIGNALING BY EGFR,R-HSA-186797 SIGNALING BY PDGF,R-HSA-194138 SIGNALING BY VEGF,R-HSA-2404192 SIGNALING BY TYPE 1 INSULIN-LIKE GROWTH FACTOR 1 RECEPTOR (IGF1R),R-HSA-2586552 SIGNALING BY LEPTIN,R-HSA-372790 SIGNALING BY GPCR,R-HSA-42247…	R-HSA-5675221 Negative regulation of MAPK pathway	434.319	7.11453e-10	6.88681e-07
Bioactive Peptide Induced Signaling Pathway	R-HSA-1280215 CYTOKINE SIGNALING IN IMMUNE SYSTEM,R-HSA-1433557 SIGNALING BY SCF-KIT,R-HSA-166520 SIGNALLING BY NGF,R-HSA-168249 INNATE IMMUNE SYSTEM,R-HSA-177929 SIGNALING BY EGFR,R-HSA-186797 SIGNALING BY PDGF,R-HSA-194138 SIGNALING BY VEGF,R-HSA-2404192 SIGNALING BY TYPE 1 INSULIN-LIKE GROWTH FACTOR 1 RECEPTOR (IGF1R),R-HSA-2586552 SIGNALING BY LEPTIN,R-HSA-372790 SIGNALING BY GPCR,R-HSA-42247…	R-HSA-5673000 RAF activation	428.567	5.37492e-12	7.41125e-09
CCR3 signaling in Eosinophils	R-HSA-1280215 CYTOKINE SIGNALING IN IMMUNE SYSTEM,R-HSA-1433557 SIGNALING BY SCF-KIT,R-HSA-166520 SIGNALLING BY NGF,R-HSA-168249 INNATE IMMUNE SYSTEM,R-HSA-177929 SIGNALING BY EGFR,R-HSA-186797 SIGNALING BY PDGF,R-HSA-194138 SIGNALING BY VEGF,R-HSA-2404192 SIGNALING BY TYPE 1 INSULIN-LIKE GROWTH FACTOR 1 RECEPTOR (IGF1R),R-HSA-2586552 SIGNALING BY LEPTIN,R-HSA-372790 SIGNALING BY GPCR,R-HSA-42247…	R-HSA-5673000 RAF activation	418.886	1.05833e-07	6.81878e-05
Multiple antiapoptotic pathways from IGF-1R signaling lead to BAD phosphorylation	R-HSA-1280215 CYTOKINE SIGNALING IN IMMUNE SYSTEM,R-HSA-1433557 SIGNALING BY SCF-KIT,R-HSA-166520 SIGNALLING BY NGF,R-HSA-168249 INNATE IMMUNE SYSTEM,R-HSA-177929 SIGNALING BY EGFR,R-HSA-186797 SIGNALING BY PDGF,R-HSA-194138 SIGNALING BY VEGF,R-HSA-2404192 SIGNALING BY TYPE 1 INSULIN-LIKE GROWTH FACTOR 1 RECEPTOR (IGF1R),R-HSA-2586552 SIGNALING BY LEPTIN,R-HSA-372790 SIGNALING BY GPCR,R-HSA-42247…	R-HSA-5673000 RAF activation	418.886	1.05833e-07	6.81878e-05
Ras Signaling Pathway	R-HSA-1280215 CYTOKINE SIGNALING IN IMMUNE SYSTEM,R-HSA-1433557 SIGNALING BY SCF-KIT,R-HSA-166520 SIGNALLING BY NGF,R-HSA-168249 INNATE IMMUNE SYSTEM,R-HSA-177929 SIGNALING BY EGFR,R-HSA-186797 SIGNALING BY PDGF,R-HSA-194138 SIGNALING BY VEGF,R-HSA-2404192 SIGNALING BY TYPE 1 INSULIN-LIKE GROWTH FACTOR 1 RECEPTOR (IGF1R),R-HSA-2586552 SIGNALING BY LEPTIN,R-HSA-372790 SIGNALING BY GPCR,R-HSA-42247…	R-HSA-5673000 RAF activation	418.886	1.05833e-07	6.81878e-05
Angiotensin II mediated activation of JNK Pathway via Pyk2 dependent signaling	R-HSA-1280215 CYTOKINE SIGNALING IN IMMUNE SYSTEM,R-HSA-1433557 SIGNALING BY SCF-KIT,R-HSA-166520 SIGNALLING BY NGF,R-HSA-168249 INNATE IMMUNE SYSTEM,R-HSA-177929 SIGNALING BY EGFR,R-HSA-186797 SIGNALING BY PDGF,R-HSA-194138 SIGNALING BY VEGF,R-HSA-2404192 SIGNALING BY TYPE 1 INSULIN-LIKE GROWTH FACTOR 1 RECEPTOR (IGF1R),R-HSA-2586552 SIGNALING BY LEPTIN,R-HSA-372790 SIGNALING BY GPCR,R-HSA-42247…	R-HSA-5673000 RAF activation	418.829	7.672e-10	7.39436e-07
Angiotensin II mediated activation of JNK Pathway via Pyk2 dependent signaling	R-HSA-1280215 CYTOKINE SIGNALING IN IMMUNE SYSTEM,R-HSA-1433557 SIGNALING BY SCF-KIT,R-HSA-166520 SIGNALLING BY NGF,R-HSA-168249 INNATE IMMUNE SYSTEM,R-HSA-177929 SIGNALING BY EGFR,R-HSA-186797 SIGNALING BY PDGF,R-HSA-194138 SIGNALING BY VEGF,R-HSA-2404192 SIGNALING BY TYPE 1 INSULIN-LIKE GROWTH FACTOR 1 RECEPTOR (IGF1R),R-HSA-2586552 SIGNALING BY LEPTIN,R-HSA-372790 SIGNALING BY GPCR,R-HSA-42247…	R-HSA-5674135 MAP2K and MAPK activation	409.951	0	0
CXCR4 Signaling Pathway	R-HSA-1280215 CYTOKINE SIGNALING IN IMMUNE SYSTEM,R-HSA-1433557 SIGNALING BY SCF-KIT,R-HSA-166520 SIGNALLING BY NGF,R-HSA-168249 INNATE IMMUNE SYSTEM,R-HSA-177929 SIGNALING BY EGFR,R-HSA-186797 SIGNALING BY PDGF,R-HSA-194138 SIGNALING BY VEGF,R-HSA-2404192 SIGNALING BY TYPE 1 INSULIN-LIKE GROWTH FACTOR 1 RECEPTOR (IGF1R),R-HSA-2586552 SIGNALING BY LEPTIN,R-HSA-372790 SIGNALING BY GPCR,R-HSA-42247…	R-HSA-5673000 RAF activation	398.932	1.2092e-07	7.69449e-05
Erk and PI-3 Kinase Are Necessary for Collagen Binding in Corneal Epithelia	R-HSA-1280215 CYTOKINE SIGNALING IN IMMUNE SYSTEM,R-HSA-1433557 SIGNALING BY SCF-KIT,R-HSA-166520 SIGNALLING BY NGF,R-HSA-168249 INNATE IMMUNE SYSTEM,R-HSA-177929 SIGNALING BY EGFR,R-HSA-186797 SIGNALING BY PDGF,R-HSA-194138 SIGNALING BY VEGF,R-HSA-2404192 SIGNALING BY TYPE 1 INSULIN-LIKE GROWTH FACTOR 1 RECEPTOR (IGF1R),R-HSA-2586552 SIGNALING BY LEPTIN,R-HSA-372790 SIGNALING BY GPCR,R-HSA-42247…	R-HSA-5673000 RAF activation	398.932	1.2092e-07	7.69449e-05
Angiotensin II mediated activation of JNK Pathway via Pyk2 dependent signaling	R-HSA-1280215 CYTOKINE SIGNALING IN IMMUNE SYSTEM,R-HSA-1433557 SIGNALING BY SCF-KIT,R-HSA-166520 SIGNALLING BY NGF,R-HSA-168249 INNATE IMMUNE SYSTEM,R-HSA-177929 SIGNALING BY EGFR,R-HSA-186797 SIGNALING BY PDGF,R-HSA-194138 SIGNALING BY VEGF,R-HSA-2404192 SIGNALING BY TYPE 1 INSULIN-LIKE GROWTH FACTOR 1 RECEPTOR (IGF1R),R-HSA-2586552 SIGNALING BY LEPTIN,R-HSA-372790 SIGNALING BY GPCR,R-HSA-42247…	R-HSA-5675221 Negative regulation of MAPK pathway	397.887	0	0
IGF-1 Signaling Pathway	R-HSA-1280215 CYTOKINE SIGNALING IN IMMUNE SYSTEM,R-HSA-1433557 SIGNALING BY SCF-KIT,R-HSA-166520 SIGNALLING BY NGF,R-HSA-168249 INNATE IMMUNE SYSTEM,R-HSA-177929 SIGNALING BY EGFR,R-HSA-186797 SIGNALING BY PDGF,R-HSA-194138 SIGNALING BY VEGF,R-HSA-2404192 SIGNALING BY TYPE 1 INSULIN-LIKE GROWTH FACTOR 1 RECEPTOR (IGF1R),R-HSA-2586552 SIGNALING BY LEPTIN,R-HSA-372790 SIGNALING BY GPCR,R-HSA-42247…	R-HSA-5674135 MAP2K and MAPK activation	394.165	9.87971e-10	9.3559e-07
fMLP induced chemokine gene expression in HMC-1 cells	R-HSA-1280215 CYTOKINE SIGNALING IN IMMUNE SYSTEM,R-HSA-1433557 SIGNALING BY SCF-KIT,R-HSA-166520 SIGNALLING BY NGF,R-HSA-168249 INNATE IMMUNE SYSTEM,R-HSA-177929 SIGNALING BY EGFR,R-HSA-186797 SIGNALING BY PDGF,R-HSA-194138 SIGNALING BY VEGF,R-HSA-2404192 SIGNALING BY TYPE 1 INSULIN-LIKE GROWTH FACTOR 1 RECEPTOR (IGF1R),R-HSA-2586552 SIGNALING BY LEPTIN,R-HSA-372790 SIGNALING BY GPCR,R-HSA-42247…	R-HSA-5673000 RAF activation	390.893	9.88895e-10	9.3559e-07
IGF-1 Signaling Pathway	R-HSA-1280215 CYTOKINE SIGNALING IN IMMUNE SYSTEM,R-HSA-1433557 SIGNALING BY SCF-KIT,R-HSA-166520 SIGNALLING BY NGF,R-HSA-168249 INNATE IMMUNE SYSTEM,R-HSA-177929 SIGNALING BY EGFR,R-HSA-186797 SIGNALING BY PDGF,R-HSA-194138 SIGNALING BY VEGF,R-HSA-2404192 SIGNALING BY TYPE 1 INSULIN-LIKE GROWTH FACTOR 1 RECEPTOR (IGF1R),R-HSA-2586552 SIGNALING BY LEPTIN,R-HSA-372790 SIGNALING BY GPCR,R-HSA-42247…	R-HSA-5675221 Negative regulation of MAPK pathway	383.209	1.09751e-09	1.03106e-06
fMLP induced chemokine gene expression in HMC-1 cells	R-HSA-1280215 CYTOKINE SIGNALING IN IMMUNE SYSTEM,R-HSA-1433557 SIGNALING BY SCF-KIT,R-HSA-166520 SIGNALLING BY NGF,R-HSA-168249 INNATE IMMUNE SYSTEM,R-HSA-177929 SIGNALING BY EGFR,R-HSA-186797 SIGNALING BY PDGF,R-HSA-194138 SIGNALING BY VEGF,R-HSA-2404192 SIGNALING BY TYPE 1 INSULIN-LIKE GROWTH FACTOR 1 RECEPTOR (IGF1R),R-HSA-2586552 SIGNALING BY LEPTIN,R-HSA-372790 SIGNALING BY GPCR,R-HSA-42247…	R-HSA-5674135 MAP2K and MAPK activation	380.656	7.37188e-14	1.35406e-10
Growth Hormone Signaling Pathway	R-HSA-1280215 CYTOKINE SIGNALING IN IMMUNE SYSTEM,R-HSA-1433557 SIGNALING BY SCF-KIT,R-HSA-166520 SIGNALLING BY NGF,R-HSA-168249 INNATE IMMUNE SYSTEM,R-HSA-177929 SIGNALING BY EGFR,R-HSA-186797 SIGNALING BY PDGF,R-HSA-194138 SIGNALING BY VEGF,R-HSA-2404192 SIGNALING BY TYPE 1 INSULIN-LIKE GROWTH FACTOR 1 RECEPTOR (IGF1R),R-HSA-2586552 SIGNALING BY LEPTIN,R-HSA-372790 SIGNALING BY GPCR,R-HSA-42247…	R-HSA-5674135 MAP2K and MAPK activation	374.847	9.61753e-12	1.27133e-08
Ceramide Signaling Pathway	R-HSA-1280215 CYTOKINE SIGNALING IN IMMUNE SYSTEM,R-HSA-1433557 SIGNALING BY SCF-KIT,R-HSA-166520 SIGNALLING BY NGF,R-HSA-168249 INNATE IMMUNE SYSTEM,R-HSA-177929 SIGNALING BY EGFR,R-HSA-186797 SIGNALING BY PDGF,R-HSA-194138 SIGNALING BY VEGF,R-HSA-2404192 SIGNALING BY TYPE 1 INSULIN-LIKE GROWTH FACTOR 1 RECEPTOR (IGF1R),R-HSA-2586552 SIGNALING BY LEPTIN,R-HSA-372790 SIGNALING BY GPCR,R-HSA-42247…	R-HSA-5674135 MAP2K and MAPK activation	372.26	1.20692e-09	1.12438e-06
IL 2 signaling pathway	R-HSA-1280215 CYTOKINE SIGNALING IN IMMUNE SYSTEM,R-HSA-1433557 SIGNALING BY SCF-KIT,R-HSA-166520 SIGNALLING BY NGF,R-HSA-168249 INNATE IMMUNE SYSTEM,R-HSA-177929 SIGNALING BY EGFR,R-HSA-186797 SIGNALING BY PDGF,R-HSA-194138 SIGNALING BY VEGF,R-HSA-2404192 SIGNALING BY TYPE 1 INSULIN-LIKE GROWTH FACTOR 1 RECEPTOR (IGF1R),R-HSA-2586552 SIGNALING BY LEPTIN,R-HSA-372790 SIGNALING BY GPCR,R-HSA-42247…	R-HSA-5674135 MAP2K and MAPK activation	372.26	1.20692e-09	1.12438e-06
IL 6 signaling pathway	R-HSA-1280215 CYTOKINE SIGNALING IN IMMUNE SYSTEM,R-HSA-1433557 SIGNALING BY SCF-KIT,R-HSA-166520 SIGNALLING BY NGF,R-HSA-168249 INNATE IMMUNE SYSTEM,R-HSA-177929 SIGNALING BY EGFR,R-HSA-186797 SIGNALING BY PDGF,R-HSA-194138 SIGNALING BY VEGF,R-HSA-2404192 SIGNALING BY TYPE 1 INSULIN-LIKE GROWTH FACTOR 1 RECEPTOR (IGF1R),R-HSA-2586552 SIGNALING BY LEPTIN,R-HSA-372790 SIGNALING BY GPCR,R-HSA-42247…	R-HSA-5674135 MAP2K and MAPK activation	372.26	1.20692e-09	1.12438e-06
Insulin Signaling Pathway	R-HSA-1280215 CYTOKINE SIGNALING IN IMMUNE SYSTEM,R-HSA-1433557 SIGNALING BY SCF-KIT,R-HSA-166520 SIGNALLING BY NGF,R-HSA-168249 INNATE IMMUNE SYSTEM,R-HSA-177929 SIGNALING BY EGFR,R-HSA-186797 SIGNALING BY PDGF,R-HSA-194138 SIGNALING BY VEGF,R-HSA-2404192 SIGNALING BY TYPE 1 INSULIN-LIKE GROWTH FACTOR 1 RECEPTOR (IGF1R),R-HSA-2586552 SIGNALING BY LEPTIN,R-HSA-372790 SIGNALING BY GPCR,R-HSA-42247…	R-HSA-5674135 MAP2K and MAPK activation	372.26	1.20692e-09	1.12438e-06
fMLP induced chemokine gene expression in HMC-1 cells	R-HSA-1280215 CYTOKINE SIGNALING IN IMMUNE SYSTEM,R-HSA-1433557 SIGNALING BY SCF-KIT,R-HSA-166520 SIGNALLING BY NGF,R-HSA-168249 INNATE IMMUNE SYSTEM,R-HSA-177929 SIGNALING BY EGFR,R-HSA-186797 SIGNALING BY PDGF,R-HSA-194138 SIGNALING BY VEGF,R-HSA-2404192 SIGNALING BY TYPE 1 INSULIN-LIKE GROWTH FACTOR 1 RECEPTOR (IGF1R),R-HSA-2586552 SIGNALING BY LEPTIN,R-HSA-372790 SIGNALING BY GPCR,R-HSA-42247…	R-HSA-5675221 Negative regulation of MAPK pathway	369.454	7.03881e-14	1.29644e-10
Growth Hormone Signaling Pathway	R-HSA-1280215 CYTOKINE SIGNALING IN IMMUNE SYSTEM,R-HSA-1433557 SIGNALING BY SCF-KIT,R-HSA-166520 SIGNALLING BY NGF,R-HSA-168249 INNATE IMMUNE SYSTEM,R-HSA-177929 SIGNALING BY EGFR,R-HSA-186797 SIGNALING BY PDGF,R-HSA-194138 SIGNALING BY VEGF,R-HSA-2404192 SIGNALING BY TYPE 1 INSULIN-LIKE GROWTH FACTOR 1 RECEPTOR (IGF1R),R-HSA-2586552 SIGNALING BY LEPTIN,R-HSA-372790 SIGNALING BY GPCR,R-HSA-42247…	R-HSA-5675221 Negative regulation of MAPK pathway	364.13	1.09779e-11	1.43113e-08
Ceramide Signaling Pathway	R-HSA-1280215 CYTOKINE SIGNALING IN IMMUNE SYSTEM,R-HSA-1433557 SIGNALING BY SCF-KIT,R-HSA-166520 SIGNALLING BY NGF,R-HSA-168249 INNATE IMMUNE SYSTEM,R-HSA-177929 SIGNALING BY EGFR,R-HSA-186797 SIGNALING BY PDGF,R-HSA-194138 SIGNALING BY VEGF,R-HSA-2404192 SIGNALING BY TYPE 1 INSULIN-LIKE GROWTH FACTOR 1 RECEPTOR (IGF1R),R-HSA-2586552 SIGNALING BY LEPTIN,R-HSA-372790 SIGNALING BY GPCR,R-HSA-42247…	R-HSA-5675221 Negative regulation of MAPK pathway	361.914	1.34074e-09	1.23756e-06
IL 2 signaling pathway	R-HSA-1280215 CYTOKINE SIGNALING IN IMMUNE SYSTEM,R-HSA-1433557 SIGNALING BY SCF-KIT,R-HSA-166520 SIGNALLING BY NGF,R-HSA-168249 INNATE IMMUNE SYSTEM,R-HSA-177929 SIGNALING BY EGFR,R-HSA-186797 SIGNALING BY PDGF,R-HSA-194138 SIGNALING BY VEGF,R-HSA-2404192 SIGNALING BY TYPE 1 INSULIN-LIKE GROWTH FACTOR 1 RECEPTOR (IGF1R),R-HSA-2586552 SIGNALING BY LEPTIN,R-HSA-372790 SIGNALING BY GPCR,R-HSA-42247…	R-HSA-5675221 Negative regulation of MAPK pathway	361.914	1.34074e-09	1.23756e-06
IL 6 signaling pathway	R-HSA-1280215 CYTOKINE SIGNALING IN IMMUNE SYSTEM,R-HSA-1433557 SIGNALING BY SCF-KIT,R-HSA-166520 SIGNALLING BY NGF,R-HSA-168249 INNATE IMMUNE SYSTEM,R-HSA-177929 SIGNALING BY EGFR,R-HSA-186797 SIGNALING BY PDGF,R-HSA-194138 SIGNALING BY VEGF,R-HSA-2404192 SIGNALING BY TYPE 1 INSULIN-LIKE GROWTH FACTOR 1 RECEPTOR (IGF1R),R-HSA-2586552 SIGNALING BY LEPTIN,R-HSA-372790 SIGNALING BY GPCR,R-HSA-42247…	R-HSA-5675221 Negative regulation of MAPK pathway	361.914	1.34074e-09	1.23756e-06
Insulin Signaling Pathway	R-HSA-1280215 CYTOKINE SIGNALING IN IMMUNE SYSTEM,R-HSA-1433557 SIGNALING BY SCF-KIT,R-HSA-166520 SIGNALLING BY NGF,R-HSA-168249 INNATE IMMUNE SYSTEM,R-HSA-177929 SIGNALING BY EGFR,R-HSA-186797 SIGNALING BY PDGF,R-HSA-194138 SIGNALING BY VEGF,R-HSA-2404192 SIGNALING BY TYPE 1 INSULIN-LIKE GROWTH FACTOR 1 RECEPTOR (IGF1R),R-HSA-2586552 SIGNALING BY LEPTIN,R-HSA-372790 SIGNALING BY GPCR,R-HSA-42247…	R-HSA-5675221 Negative regulation of MAPK pathway	361.914	1.34074e-09	1.23756e-06
Human Cytomegalovirus and Map Kinase Pathways	R-HSA-1280215 CYTOKINE SIGNALING IN IMMUNE SYSTEM,R-HSA-1433557 SIGNALING BY SCF-KIT,R-HSA-166520 SIGNALLING BY NGF,R-HSA-168249 INNATE IMMUNE SYSTEM,R-HSA-177929 SIGNALING BY EGFR,R-HSA-186797 SIGNALING BY PDGF,R-HSA-194138 SIGNALING BY VEGF,R-HSA-2404192 SIGNALING BY TYPE 1 INSULIN-LIKE GROWTH FACTOR 1 RECEPTOR (IGF1R),R-HSA-2586552 SIGNALING BY LEPTIN,R-HSA-372790 SIGNALING BY GPCR,R-HSA-42247…	R-HSA-5673000 RAF activation	355.448	2.17149e-05	0.00841121
Signaling of Hepatocyte Growth Factor Receptor	R-HSA-1280215 CYTOKINE SIGNALING IN IMMUNE SYSTEM,R-HSA-1433557 SIGNALING BY SCF-KIT,R-HSA-166520 SIGNALLING BY NGF,R-HSA-168249 INNATE IMMUNE SYSTEM,R-HSA-177929 SIGNALING BY EGFR,R-HSA-186797 SIGNALING BY PDGF,R-HSA-194138 SIGNALING BY VEGF,R-HSA-2404192 SIGNALING BY TYPE 1 INSULIN-LIKE GROWTH FACTOR 1 RECEPTOR (IGF1R),R-HSA-2586552 SIGNALING BY LEPTIN,R-HSA-372790 SIGNALING BY GPCR,R-HSA-42247…	R-HSA-5673000 RAF activation	355.339	1.40723e-09	1.29004e-06
Inhibition of Cellular Proliferation by Gleevec	R-HSA-1280215 CYTOKINE SIGNALING IN IMMUNE SYSTEM,R-HSA-1433557 SIGNALING BY SCF-KIT,R-HSA-166520 SIGNALLING BY NGF,R-HSA-168249 INNATE IMMUNE SYSTEM,R-HSA-177929 SIGNALING BY EGFR,R-HSA-186797 SIGNALING BY PDGF,R-HSA-194138 SIGNALING BY VEGF,R-HSA-2404192 SIGNALING BY TYPE 1 INSULIN-LIKE GROWTH FACTOR 1 RECEPTOR (IGF1R),R-HSA-2586552 SIGNALING BY LEPTIN,R-HSA-372790 SIGNALING BY GPCR,R-HSA-42247…	R-HSA-5674135 MAP2K and MAPK activation	352.662	1.46036e-09	1.33569e-06
Ras Signaling Pathway	R-HSA-1280215 CYTOKINE SIGNALING IN IMMUNE SYSTEM,R-HSA-1433557 SIGNALING BY SCF-KIT,R-HSA-166520 SIGNALLING BY NGF,R-HSA-168249 INNATE IMMUNE SYSTEM,R-HSA-177929 SIGNALING BY EGFR,R-HSA-186797 SIGNALING BY PDGF,R-HSA-194138 SIGNALING BY VEGF,R-HSA-2404192 SIGNALING BY TYPE 1 INSULIN-LIKE GROWTH FACTOR 1 RECEPTOR (IGF1R),R-HSA-2586552 SIGNALING BY LEPTIN,R-HSA-372790 SIGNALING BY GPCR,R-HSA-42247…	R-HSA-5674135 MAP2K and MAPK activation	352.662	1.46036e-09	1.33569e-06
Integrin Signaling Pathway	R-HSA-1280215 CYTOKINE SIGNALING IN IMMUNE SYSTEM,R-HSA-1433557 SIGNALING BY SCF-KIT,R-HSA-166520 SIGNALLING BY NGF,R-HSA-168249 INNATE IMMUNE SYSTEM,R-HSA-177929 SIGNALING BY EGFR,R-HSA-186797 SIGNALING BY PDGF,R-HSA-194138 SIGNALING BY VEGF,R-HSA-2404192 SIGNALING BY TYPE 1 INSULIN-LIKE GROWTH FACTOR 1 RECEPTOR (IGF1R),R-HSA-2586552 SIGNALING BY LEPTIN,R-HSA-372790 SIGNALING BY GPCR,R-HSA-42247…	R-HSA-5673000 RAF activation	344.882	1.57232e-09	1.43092e-06
Inhibition of Cellular Proliferation by Gleevec	R-HSA-1280215 CYTOKINE SIGNALING IN IMMUNE SYSTEM,R-HSA-1433557 SIGNALING BY SCF-KIT,R-HSA-166520 SIGNALLING BY NGF,R-HSA-168249 INNATE IMMUNE SYSTEM,R-HSA-177929 SIGNALING BY EGFR,R-HSA-186797 SIGNALING BY PDGF,R-HSA-194138 SIGNALING BY VEGF,R-HSA-2404192 SIGNALING BY TYPE 1 INSULIN-LIKE GROWTH FACTOR 1 RECEPTOR (IGF1R),R-HSA-2586552 SIGNALING BY LEPTIN,R-HSA-372790 SIGNALING BY GPCR,R-HSA-42247…	R-HSA-5675221 Negative regulation of MAPK pathway	342.86	1.62214e-09	1.47359e-06
Ras Signaling Pathway	R-HSA-1280215 CYTOKINE SIGNALING IN IMMUNE SYSTEM,R-HSA-1433557 SIGNALING BY SCF-KIT,R-HSA-166520 SIGNALLING BY NGF,R-HSA-168249 INNATE IMMUNE SYSTEM,R-HSA-177929 SIGNALING BY EGFR,R-HSA-186797 SIGNALING BY PDGF,R-HSA-194138 SIGNALING BY VEGF,R-HSA-2404192 SIGNALING BY TYPE 1 INSULIN-LIKE GROWTH FACTOR 1 RECEPTOR (IGF1R),R-HSA-2586552 SIGNALING BY LEPTIN,R-HSA-372790 SIGNALING BY GPCR,R-HSA-42247…	R-HSA-5675221 Negative regulation of MAPK pathway	342.86	1.62214e-09	1.47359e-06
TPO Signaling Pathway	R-HSA-1280215 CYTOKINE SIGNALING IN IMMUNE SYSTEM,R-HSA-1433557 SIGNALING BY SCF-KIT,R-HSA-166520 SIGNALLING BY NGF,R-HSA-168249 INNATE IMMUNE SYSTEM,R-HSA-177929 SIGNALING BY EGFR,R-HSA-186797 SIGNALING BY PDGF,R-HSA-194138 SIGNALING BY VEGF,R-HSA-2404192 SIGNALING BY TYPE 1 INSULIN-LIKE GROWTH FACTOR 1 RECEPTOR (IGF1R),R-HSA-2586552 SIGNALING BY LEPTIN,R-HSA-372790 SIGNALING BY GPCR,R-HSA-42247…	R-HSA-5674135 MAP2K and MAPK activation	335.023	1.75152e-09	1.58467e-06
Signaling of Hepatocyte Growth Factor Receptor	R-HSA-1280215 CYTOKINE SIGNALING IN IMMUNE SYSTEM,R-HSA-1433557 SIGNALING BY SCF-KIT,R-HSA-166520 SIGNALLING BY NGF,R-HSA-168249 INNATE IMMUNE SYSTEM,R-HSA-177929 SIGNALING BY EGFR,R-HSA-186797 SIGNALING BY PDGF,R-HSA-194138 SIGNALING BY VEGF,R-HSA-2404192 SIGNALING BY TYPE 1 INSULIN-LIKE GROWTH FACTOR 1 RECEPTOR (IGF1R),R-HSA-2586552 SIGNALING BY LEPTIN,R-HSA-372790 SIGNALING BY GPCR,R-HSA-42247…	R-HSA-5675221 Negative regulation of MAPK pathway	333.683	6.38378e-14	1.1911e-10
Telomeres, Telomerase, Cellular Aging, and Immortality	R-HSA-1280215 CYTOKINE SIGNALING IN IMMUNE SYSTEM,R-HSA-1433557 SIGNALING BY SCF-KIT,R-HSA-166520 SIGNALLING BY NGF,R-HSA-168249 INNATE IMMUNE SYSTEM,R-HSA-177929 SIGNALING BY EGFR,R-HSA-186797 SIGNALING BY PDGF,R-HSA-194138 SIGNALING BY VEGF,R-HSA-2404192 SIGNALING BY TYPE 1 INSULIN-LIKE GROWTH FACTOR 1 RECEPTOR (IGF1R),R-HSA-2586552 SIGNALING BY LEPTIN,R-HSA-372790 SIGNALING BY GPCR,R-HSA-42247…	R-HSA-5673000 RAF activation	333.227	2.44232e-05	0.0093076
Role of Erk5 in Neuronal Survival	R-HSA-1280215 CYTOKINE SIGNALING IN IMMUNE SYSTEM,R-HSA-1433557 SIGNALING BY SCF-KIT,R-HSA-166520 SIGNALLING BY NGF,R-HSA-168249 INNATE IMMUNE SYSTEM,R-HSA-177929 SIGNALING BY EGFR,R-HSA-186797 SIGNALING BY PDGF,R-HSA-194138 SIGNALING BY VEGF,R-HSA-2404192 SIGNALING BY TYPE 1 INSULIN-LIKE GROWTH FACTOR 1 RECEPTOR (IGF1R),R-HSA-2586552 SIGNALING BY LEPTIN,R-HSA-372790 SIGNALING BY GPCR,R-HSA-42247…	R-HSA-5674135 MAP2K and MAPK activation	325.744	2.19845e-07	0.000132981
TPO Signaling Pathway	R-HSA-1280215 CYTOKINE SIGNALING IN IMMUNE SYSTEM,R-HSA-1433557 SIGNALING BY SCF-KIT,R-HSA-166520 SIGNALLING BY NGF,R-HSA-168249 INNATE IMMUNE SYSTEM,R-HSA-177929 SIGNALING BY EGFR,R-HSA-186797 SIGNALING BY PDGF,R-HSA-194138 SIGNALING BY VEGF,R-HSA-2404192 SIGNALING BY TYPE 1 INSULIN-LIKE GROWTH FACTOR 1 RECEPTOR (IGF1R),R-HSA-2586552 SIGNALING BY LEPTIN,R-HSA-372790 SIGNALING BY GPCR,R-HSA-42247…	R-HSA-5675221 Negative regulation of MAPK pathway	325.711	1.9456e-09	1.75e-06
Integrin Signaling Pathway	R-HSA-1280215 CYTOKINE SIGNALING IN IMMUNE SYSTEM,R-HSA-1433557 SIGNALING BY SCF-KIT,R-HSA-166520 SIGNALLING BY NGF,R-HSA-168249 INNATE IMMUNE SYSTEM,R-HSA-177929 SIGNALING BY EGFR,R-HSA-186797 SIGNALING BY PDGF,R-HSA-194138 SIGNALING BY VEGF,R-HSA-2404192 SIGNALING BY TYPE 1 INSULIN-LIKE GROWTH FACTOR 1 RECEPTOR (IGF1R),R-HSA-2586552 SIGNALING BY LEPTIN,R-HSA-372790 SIGNALING BY GPCR,R-HSA-42247…	R-HSA-5675221 Negative regulation of MAPK pathway	323.25	1.43441e-13	2.52167e-10
mCalpain and friends in Cell motility	R-HSA-1280215 CYTOKINE SIGNALING IN IMMUNE SYSTEM,R-HSA-1433557 SIGNALING BY SCF-KIT,R-HSA-166520 SIGNALLING BY NGF,R-HSA-168249 INNATE IMMUNE SYSTEM,R-HSA-177929 SIGNALING BY EGFR,R-HSA-186797 SIGNALING BY PDGF,R-HSA-194138 SIGNALING BY VEGF,R-HSA-2404192 SIGNALING BY TYPE 1 INSULIN-LIKE GROWTH FACTOR 1 RECEPTOR (IGF1R),R-HSA-2586552 SIGNALING BY LEPTIN,R-HSA-372790 SIGNALING BY GPCR,R-HSA-42247…	R-HSA-5674135 MAP2K and MAPK activation	319.064	2.08411e-09	1.86291e-06
Role of Erk5 in Neuronal Survival	R-HSA-1280215 CYTOKINE SIGNALING IN IMMUNE SYSTEM,R-HSA-1433557 SIGNALING BY SCF-KIT,R-HSA-166520 SIGNALLING BY NGF,R-HSA-168249 INNATE IMMUNE SYSTEM,R-HSA-177929 SIGNALING BY EGFR,R-HSA-186797 SIGNALING BY PDGF,R-HSA-194138 SIGNALING BY VEGF,R-HSA-2404192 SIGNALING BY TYPE 1 INSULIN-LIKE GROWTH FACTOR 1 RECEPTOR (IGF1R),R-HSA-2586552 SIGNALING BY LEPTIN,R-HSA-372790 SIGNALING BY GPCR,R-HSA-42247…	R-HSA-5675221 Negative regulation of MAPK pathway	316.935	2.37625e-07	0.000142832
Influence of Ras and Rho proteins on G1 to S Transition	R-HSA-1280215 CYTOKINE SIGNALING IN IMMUNE SYSTEM,R-HSA-1433557 SIGNALING BY SCF-KIT,R-HSA-166520 SIGNALLING BY NGF,R-HSA-168249 INNATE IMMUNE SYSTEM,R-HSA-177929 SIGNALING BY EGFR,R-HSA-186797 SIGNALING BY PDGF,R-HSA-194138 SIGNALING BY VEGF,R-HSA-2404192 SIGNALING BY TYPE 1 INSULIN-LIKE GROWTH FACTOR 1 RECEPTOR (IGF1R),R-HSA-2586552 SIGNALING BY LEPTIN,R-HSA-372790 SIGNALING BY GPCR,R-HSA-42247…	R-HSA-5674135 MAP2K and MAPK activation	304.556	2.46187e-09	2.17443e-06
Bioactive Peptide Induced Signaling Pathway	R-HSA-1280215 CYTOKINE SIGNALING IN IMMUNE SYSTEM,R-HSA-1433557 SIGNALING BY SCF-KIT,R-HSA-166520 SIGNALLING BY NGF,R-HSA-168249 INNATE IMMUNE SYSTEM,R-HSA-177929 SIGNALING BY EGFR,R-HSA-186797 SIGNALING BY PDGF,R-HSA-194138 SIGNALING BY VEGF,R-HSA-2404192 SIGNALING BY TYPE 1 INSULIN-LIKE GROWTH FACTOR 1 RECEPTOR (IGF1R),R-HSA-2586552 SIGNALING BY LEPTIN,R-HSA-372790 SIGNALING BY GPCR,R-HSA-42247…	R-HSA-5674135 MAP2K and MAPK activation	304.488	1.95621e-13	3.33389e-10
MAPKinase Signaling Pathway	R-HSA-1280215 CYTOKINE SIGNALING IN IMMUNE SYSTEM,R-HSA-1433557 SIGNALING BY SCF-KIT,R-HSA-166520 SIGNALLING BY NGF,R-HSA-168249 INNATE IMMUNE SYSTEM,R-HSA-177929 SIGNALING BY EGFR,R-HSA-186797 SIGNALING BY PDGF,R-HSA-194138 SIGNALING BY VEGF,R-HSA-2404192 SIGNALING BY TYPE 1 INSULIN-LIKE GROWTH FACTOR 1 RECEPTOR (IGF1R),R-HSA-2586552 SIGNALING BY LEPTIN,R-HSA-372790 SIGNALING BY GPCR,R-HSA-42247…	R-HSA-5673000 RAF activation	301.535	3.44169e-15	9.12761e-12
EGF Signaling Pathway	R-HSA-1280215 CYTOKINE SIGNALING IN IMMUNE SYSTEM,R-HSA-1433557 SIGNALING BY SCF-KIT,R-HSA-166520 SIGNALLING BY NGF,R-HSA-168249 INNATE IMMUNE SYSTEM,R-HSA-177929 SIGNALING BY EGFR,R-HSA-186797 SIGNALING BY PDGF,R-HSA-194138 SIGNALING BY VEGF,R-HSA-2404192 SIGNALING BY TYPE 1 INSULIN-LIKE GROWTH FACTOR 1 RECEPTOR (IGF1R),R-HSA-2586552 SIGNALING BY LEPTIN,R-HSA-372790 SIGNALING BY GPCR,R-HSA-42247…	R-HSA-5673000 RAF activation	299.163	2.68041e-07	0.000158926
Influence of Ras and Rho proteins on G1 to S Transition	R-HSA-1280215 CYTOKINE SIGNALING IN IMMUNE SYSTEM,R-HSA-1433557 SIGNALING BY SCF-KIT,R-HSA-166520 SIGNALLING BY NGF,R-HSA-168249 INNATE IMMUNE SYSTEM,R-HSA-177929 SIGNALING BY EGFR,R-HSA-186797 SIGNALING BY PDGF,R-HSA-194138 SIGNALING BY VEGF,R-HSA-2404192 SIGNALING BY TYPE 1 INSULIN-LIKE GROWTH FACTOR 1 RECEPTOR (IGF1R),R-HSA-2586552 SIGNALING BY LEPTIN,R-HSA-372790 SIGNALING BY GPCR,R-HSA-42247…	R-HSA-5675221 Negative regulation of MAPK pathway	296.091	2.73461e-09	2.4016e-06
Bioactive Peptide Induced Signaling Pathway	R-HSA-1280215 CYTOKINE SIGNALING IN IMMUNE SYSTEM,R-HSA-1433557 SIGNALING BY SCF-KIT,R-HSA-166520 SIGNALLING BY NGF,R-HSA-168249 INNATE IMMUNE SYSTEM,R-HSA-177929 SIGNALING BY EGFR,R-HSA-186797 SIGNALING BY PDGF,R-HSA-194138 SIGNALING BY VEGF,R-HSA-2404192 SIGNALING BY TYPE 1 INSULIN-LIKE GROWTH FACTOR 1 RECEPTOR (IGF1R),R-HSA-2586552 SIGNALING BY LEPTIN,R-HSA-372790 SIGNALING BY GPCR,R-HSA-42247…	R-HSA-5675221 Negative regulation of MAPK pathway	295.528	1.92957e-13	3.29688e-10
PDGF Signaling Pathway	R-HSA-1280215 CYTOKINE SIGNALING IN IMMUNE SYSTEM,R-HSA-1433557 SIGNALING BY SCF-KIT,R-HSA-166520 SIGNALLING BY NGF,R-HSA-168249 INNATE IMMUNE SYSTEM,R-HSA-177929 SIGNALING BY EGFR,R-HSA-186797 SIGNALING BY PDGF,R-HSA-194138 SIGNALING BY VEGF,R-HSA-2404192 SIGNALING BY TYPE 1 INSULIN-LIKE GROWTH FACTOR 1 RECEPTOR (IGF1R),R-HSA-2586552 SIGNALING BY LEPTIN,R-HSA-372790 SIGNALING BY GPCR,R-HSA-42247…	R-HSA-5673000 RAF activation	288.842	2.9569e-07	0.000173374
Acute Myocardial Infarction	R-HSA-1280215 CYTOKINE SIGNALING IN IMMUNE SYSTEM,R-HSA-1433557 SIGNALING BY SCF-KIT,R-HSA-166520 SIGNALLING BY NGF,R-HSA-168249 INNATE IMMUNE SYSTEM,R-HSA-177929 SIGNALING BY EGFR,R-HSA-186797 SIGNALING BY PDGF,R-HSA-194138 SIGNALING BY VEGF,R-HSA-2404192 SIGNALING BY TYPE 1 INSULIN-LIKE GROWTH FACTOR 1 RECEPTOR (IGF1R),R-HSA-2586552 SIGNALING BY LEPTIN,R-HSA-372790 SIGNALING BY GPCR,R-HSA-42247…	R-HSA-5674135 MAP2K and MAPK activation	287.412	3.06854e-07	0.000179553
BCR Signaling Pathway	R-HSA-1280215 CYTOKINE SIGNALING IN IMMUNE SYSTEM,R-HSA-1433557 SIGNALING BY SCF-KIT,R-HSA-166520 SIGNALLING BY NGF,R-HSA-168249 INNATE IMMUNE SYSTEM,R-HSA-177929 SIGNALING BY EGFR,R-HSA-186797 SIGNALING BY PDGF,R-HSA-194138 SIGNALING BY VEGF,R-HSA-2404192 SIGNALING BY TYPE 1 INSULIN-LIKE GROWTH FACTOR 1 RECEPTOR (IGF1R),R-HSA-2586552 SIGNALING BY LEPTIN,R-HSA-372790 SIGNALING BY GPCR,R-HSA-42247…	R-HSA-5673000 RAF activation	279.21	3.25172e-07	0.000189059
Signaling Pathway from G-Protein Families	R-HSA-1280215 CYTOKINE SIGNALING IN IMMUNE SYSTEM,R-HSA-1433557 SIGNALING BY SCF-KIT,R-HSA-166520 SIGNALLING BY NGF,R-HSA-168249 INNATE IMMUNE SYSTEM,R-HSA-177929 SIGNALING BY EGFR,R-HSA-186797 SIGNALING BY PDGF,R-HSA-194138 SIGNALING BY VEGF,R-HSA-2404192 SIGNALING BY TYPE 1 INSULIN-LIKE GROWTH FACTOR 1 RECEPTOR (IGF1R),R-HSA-2586552 SIGNALING BY LEPTIN,R-HSA-372790 SIGNALING BY GPCR,R-HSA-42247…	R-HSA-5673000 RAF activation	279.21	3.25172e-07	0.000189059
Keratinocyte Differentiation	R-HSA-1280215 CYTOKINE SIGNALING IN IMMUNE SYSTEM,R-HSA-1433557 SIGNALING BY SCF-KIT,R-HSA-166520 SIGNALLING BY NGF,R-HSA-168249 INNATE IMMUNE SYSTEM,R-HSA-177929 SIGNALING BY EGFR,R-HSA-186797 SIGNALING BY PDGF,R-HSA-194138 SIGNALING BY VEGF,R-HSA-2404192 SIGNALING BY TYPE 1 INSULIN-LIKE GROWTH FACTOR 1 RECEPTOR (IGF1R),R-HSA-2586552 SIGNALING BY LEPTIN,R-HSA-372790 SIGNALING BY GPCR,R-HSA-42247…	R-HSA-5673000 RAF activation	279.152	3.46841e-09	3.01178e-06
Trefoil Factors Initiate Mucosal Healing	R-HSA-1280215 CYTOKINE SIGNALING IN IMMUNE SYSTEM,R-HSA-1433557 SIGNALING BY SCF-KIT,R-HSA-166520 SIGNALLING BY NGF,R-HSA-168249 INNATE IMMUNE SYSTEM,R-HSA-177929 SIGNALING BY EGFR,R-HSA-186797 SIGNALING BY PDGF,R-HSA-194138 SIGNALING BY VEGF,R-HSA-2404192 SIGNALING BY TYPE 1 INSULIN-LIKE GROWTH FACTOR 1 RECEPTOR (IGF1R),R-HSA-2586552 SIGNALING BY LEPTIN,R-HSA-372790 SIGNALING BY GPCR,R-HSA-42247…	R-HSA-5674135 MAP2K and MAPK activation	271.44	3.57832e-07	0.000206078
Fc Epsilon Receptor I Signaling in Mast Cells	R-HSA-1280215 CYTOKINE SIGNALING IN IMMUNE SYSTEM,R-HSA-1433557 SIGNALING BY SCF-KIT,R-HSA-166520 SIGNALLING BY NGF,R-HSA-168249 INNATE IMMUNE SYSTEM,R-HSA-177929 SIGNALING BY EGFR,R-HSA-186797 SIGNALING BY PDGF,R-HSA-194138 SIGNALING BY VEGF,R-HSA-2404192 SIGNALING BY TYPE 1 INSULIN-LIKE GROWTH FACTOR 1 RECEPTOR (IGF1R),R-HSA-2586552 SIGNALING BY LEPTIN,R-HSA-372790 SIGNALING BY GPCR,R-HSA-42247…	R-HSA-5674135 MAP2K and MAPK activation	269.38	4.25443e-11	5.10231e-08
Ceramide Signaling Pathway	R-HSA-1280215 CYTOKINE SIGNALING IN IMMUNE SYSTEM,R-HSA-1433557 SIGNALING BY SCF-KIT,R-HSA-166520 SIGNALLING BY NGF,R-HSA-168249 INNATE IMMUNE SYSTEM,R-HSA-177929 SIGNALING BY EGFR,R-HSA-186797 SIGNALING BY PDGF,R-HSA-194138 SIGNALING BY VEGF,R-HSA-2404192 SIGNALING BY TYPE 1 INSULIN-LIKE GROWTH FACTOR 1 RECEPTOR (IGF1R),R-HSA-2586552 SIGNALING BY LEPTIN,R-HSA-372790 SIGNALING BY GPCR,R-HSA-42247…	R-HSA-5673000 RAF activation	266.564	3.68374e-05	0.0133037
Cell to Cell Adhesion Signaling	R-HSA-1280215 CYTOKINE SIGNALING IN IMMUNE SYSTEM,R-HSA-1433557 SIGNALING BY SCF-KIT,R-HSA-166520 SIGNALLING BY NGF,R-HSA-168249 INNATE IMMUNE SYSTEM,R-HSA-177929 SIGNALING BY EGFR,R-HSA-186797 SIGNALING BY PDGF,R-HSA-194138 SIGNALING BY VEGF,R-HSA-2404192 SIGNALING BY TYPE 1 INSULIN-LIKE GROWTH FACTOR 1 RECEPTOR (IGF1R),R-HSA-2586552 SIGNALING BY LEPTIN,R-HSA-372790 SIGNALING BY GPCR,R-HSA-42247…	R-HSA-5674135 MAP2K and MAPK activation	264.131	3.8959e-05	0.0139612
Trefoil Factors Initiate Mucosal Healing	R-HSA-1280215 CYTOKINE SIGNALING IN IMMUNE SYSTEM,R-HSA-1433557 SIGNALING BY SCF-KIT,R-HSA-166520 SIGNALLING BY NGF,R-HSA-168249 INNATE IMMUNE SYSTEM,R-HSA-177929 SIGNALING BY EGFR,R-HSA-186797 SIGNALING BY PDGF,R-HSA-194138 SIGNALING BY VEGF,R-HSA-2404192 SIGNALING BY TYPE 1 INSULIN-LIKE GROWTH FACTOR 1 RECEPTOR (IGF1R),R-HSA-2586552 SIGNALING BY LEPTIN,R-HSA-372790 SIGNALING BY GPCR,R-HSA-42247…	R-HSA-5675221 Negative regulation of MAPK pathway	264.099	3.86756e-07	0.00022148
Fc Epsilon Receptor I Signaling in Mast Cells	R-HSA-1280215 CYTOKINE SIGNALING IN IMMUNE SYSTEM,R-HSA-1433557 SIGNALING BY SCF-KIT,R-HSA-166520 SIGNALLING BY NGF,R-HSA-168249 INNATE IMMUNE SYSTEM,R-HSA-177929 SIGNALING BY EGFR,R-HSA-186797 SIGNALING BY PDGF,R-HSA-194138 SIGNALING BY VEGF,R-HSA-2404192 SIGNALING BY TYPE 1 INSULIN-LIKE GROWTH FACTOR 1 RECEPTOR (IGF1R),R-HSA-2586552 SIGNALING BY LEPTIN,R-HSA-372790 SIGNALING BY GPCR,R-HSA-42247…	R-HSA-5675221 Negative regulation of MAPK pathway	261.679	4.85738e-11	5.77711e-08
Keratinocyte Differentiation	R-HSA-1280215 CYTOKINE SIGNALING IN IMMUNE SYSTEM,R-HSA-1433557 SIGNALING BY SCF-KIT,R-HSA-166520 SIGNALLING BY NGF,R-HSA-168249 INNATE IMMUNE SYSTEM,R-HSA-177929 SIGNALING BY EGFR,R-HSA-186797 SIGNALING BY PDGF,R-HSA-194138 SIGNALING BY VEGF,R-HSA-2404192 SIGNALING BY TYPE 1 INSULIN-LIKE GROWTH FACTOR 1 RECEPTOR (IGF1R),R-HSA-2586552 SIGNALING BY LEPTIN,R-HSA-372790 SIGNALING BY GPCR,R-HSA-42247…	R-HSA-5675221 Negative regulation of MAPK pathway	258.565	4.75397e-13	7.71557e-10
EGF Signaling Pathway	R-HSA-1280215 CYTOKINE SIGNALING IN IMMUNE SYSTEM,R-HSA-1433557 SIGNALING BY SCF-KIT,R-HSA-166520 SIGNALLING BY NGF,R-HSA-168249 INNATE IMMUNE SYSTEM,R-HSA-177929 SIGNALING BY EGFR,R-HSA-186797 SIGNALING BY PDGF,R-HSA-194138 SIGNALING BY VEGF,R-HSA-2404192 SIGNALING BY TYPE 1 INSULIN-LIKE GROWTH FACTOR 1 RECEPTOR (IGF1R),R-HSA-2586552 SIGNALING BY LEPTIN,R-HSA-372790 SIGNALING BY GPCR,R-HSA-42247…	R-HSA-5674135 MAP2K and MAPK activation	248.135	5.16923e-09	4.35678e-06
Fc Epsilon Receptor I Signaling in Mast Cells	R-HSA-1280215 CYTOKINE SIGNALING IN IMMUNE SYSTEM,R-HSA-1433557 SIGNALING BY SCF-KIT,R-HSA-166520 SIGNALLING BY NGF,R-HSA-168249 INNATE IMMUNE SYSTEM,R-HSA-177929 SIGNALING BY EGFR,R-HSA-186797 SIGNALING BY PDGF,R-HSA-194138 SIGNALING BY VEGF,R-HSA-2404192 SIGNALING BY TYPE 1 INSULIN-LIKE GROWTH FACTOR 1 RECEPTOR (IGF1R),R-HSA-2586552 SIGNALING BY LEPTIN,R-HSA-372790 SIGNALING BY GPCR,R-HSA-42247…	R-HSA-5673000 RAF activation	246.345	4.62587e-07	0.000260651
Intrinsic Prothrombin Activation Pathway	R-HSA-1280215 CYTOKINE SIGNALING IN IMMUNE SYSTEM,R-HSA-1433557 SIGNALING BY SCF-KIT,R-HSA-166520 SIGNALLING BY NGF,R-HSA-168249 INNATE IMMUNE SYSTEM,R-HSA-177929 SIGNALING BY EGFR,R-HSA-186797 SIGNALING BY PDGF,R-HSA-194138 SIGNALING BY VEGF,R-HSA-2404192 SIGNALING BY TYPE 1 INSULIN-LIKE GROWTH FACTOR 1 RECEPTOR (IGF1R),R-HSA-2586552 SIGNALING BY LEPTIN,R-HSA-372790 SIGNALING BY GPCR,R-HSA-42247…	R-HSA-5674135 MAP2K and MAPK activation	244.287	4.76043e-07	0.000267706
EGF Signaling Pathway	R-HSA-1280215 CYTOKINE SIGNALING IN IMMUNE SYSTEM,R-HSA-1433557 SIGNALING BY SCF-KIT,R-HSA-166520 SIGNALLING BY NGF,R-HSA-168249 INNATE IMMUNE SYSTEM,R-HSA-177929 SIGNALING BY EGFR,R-HSA-186797 SIGNALING BY PDGF,R-HSA-194138 SIGNALING BY VEGF,R-HSA-2404192 SIGNALING BY TYPE 1 INSULIN-LIKE GROWTH FACTOR 1 RECEPTOR (IGF1R),R-HSA-2586552 SIGNALING BY LEPTIN,R-HSA-372790 SIGNALING BY GPCR,R-HSA-42247…	R-HSA-5675221 Negative regulation of MAPK pathway	241.239	5.74146e-09	4.81356e-06
PDGF Signaling Pathway	R-HSA-1280215 CYTOKINE SIGNALING IN IMMUNE SYSTEM,R-HSA-1433557 SIGNALING BY SCF-KIT,R-HSA-166520 SIGNALLING BY NGF,R-HSA-168249 INNATE IMMUNE SYSTEM,R-HSA-177929 SIGNALING BY EGFR,R-HSA-186797 SIGNALING BY PDGF,R-HSA-194138 SIGNALING BY VEGF,R-HSA-2404192 SIGNALING BY TYPE 1 INSULIN-LIKE GROWTH FACTOR 1 RECEPTOR (IGF1R),R-HSA-2586552 SIGNALING BY LEPTIN,R-HSA-372790 SIGNALING BY GPCR,R-HSA-42247…	R-HSA-5674135 MAP2K and MAPK activation	239.269	5.90485e-09	4.92918e-06
PDGF Signaling Pathway	R-HSA-1280215 CYTOKINE SIGNALING IN IMMUNE SYSTEM,R-HSA-1433557 SIGNALING BY SCF-KIT,R-HSA-166520 SIGNALLING BY NGF,R-HSA-168249 INNATE IMMUNE SYSTEM,R-HSA-177929 SIGNALING BY EGFR,R-HSA-186797 SIGNALING BY PDGF,R-HSA-194138 SIGNALING BY VEGF,R-HSA-2404192 SIGNALING BY TYPE 1 INSULIN-LIKE GROWTH FACTOR 1 RECEPTOR (IGF1R),R-HSA-2586552 SIGNALING BY LEPTIN,R-HSA-372790 SIGNALING BY GPCR,R-HSA-42247…	R-HSA-5675221 Negative regulation of MAPK pathway	232.619	6.55847e-09	5.43862e-06
BCR Signaling Pathway	R-HSA-1280215 CYTOKINE SIGNALING IN IMMUNE SYSTEM,R-HSA-1433557 SIGNALING BY SCF-KIT,R-HSA-166520 SIGNALLING BY NGF,R-HSA-168249 INNATE IMMUNE SYSTEM,R-HSA-177929 SIGNALING BY EGFR,R-HSA-186797 SIGNALING BY PDGF,R-HSA-194138 SIGNALING BY VEGF,R-HSA-2404192 SIGNALING BY TYPE 1 INSULIN-LIKE GROWTH FACTOR 1 RECEPTOR (IGF1R),R-HSA-2586552 SIGNALING BY LEPTIN,R-HSA-372790 SIGNALING BY GPCR,R-HSA-42247…	R-HSA-5674135 MAP2K and MAPK activation	231.015	6.71614e-09	5.5556e-06
Signaling Pathway from G-Protein Families	R-HSA-1280215 CYTOKINE SIGNALING IN IMMUNE SYSTEM,R-HSA-1433557 SIGNALING BY SCF-KIT,R-HSA-166520 SIGNALLING BY NGF,R-HSA-168249 INNATE IMMUNE SYSTEM,R-HSA-177929 SIGNALING BY EGFR,R-HSA-186797 SIGNALING BY PDGF,R-HSA-194138 SIGNALING BY VEGF,R-HSA-2404192 SIGNALING BY TYPE 1 INSULIN-LIKE GROWTH FACTOR 1 RECEPTOR (IGF1R),R-HSA-2586552 SIGNALING BY LEPTIN,R-HSA-372790 SIGNALING BY GPCR,R-HSA-42247…	R-HSA-5674135 MAP2K and MAPK activation	231.015	6.71614e-09	5.5556e-06
BCR Signaling Pathway	R-HSA-1280215 CYTOKINE SIGNALING IN IMMUNE SYSTEM,R-HSA-1433557 SIGNALING BY SCF-KIT,R-HSA-166520 SIGNALLING BY NGF,R-HSA-168249 INNATE IMMUNE SYSTEM,R-HSA-177929 SIGNALING BY EGFR,R-HSA-186797 SIGNALING BY PDGF,R-HSA-194138 SIGNALING BY VEGF,R-HSA-2404192 SIGNALING BY TYPE 1 INSULIN-LIKE GROWTH FACTOR 1 RECEPTOR (IGF1R),R-HSA-2586552 SIGNALING BY LEPTIN,R-HSA-372790 SIGNALING BY GPCR,R-HSA-42247…	R-HSA-5675221 Negative regulation of MAPK pathway	224.594	7.4595e-09	6.11258e-06
Signaling Pathway from G-Protein Families	R-HSA-1280215 CYTOKINE SIGNALING IN IMMUNE SYSTEM,R-HSA-1433557 SIGNALING BY SCF-KIT,R-HSA-166520 SIGNALLING BY NGF,R-HSA-168249 INNATE IMMUNE SYSTEM,R-HSA-177929 SIGNALING BY EGFR,R-HSA-186797 SIGNALING BY PDGF,R-HSA-194138 SIGNALING BY VEGF,R-HSA-2404192 SIGNALING BY TYPE 1 INSULIN-LIKE GROWTH FACTOR 1 RECEPTOR (IGF1R),R-HSA-2586552 SIGNALING BY LEPTIN,R-HSA-372790 SIGNALING BY GPCR,R-HSA-42247…	R-HSA-5675221 Negative regulation of MAPK pathway	224.594	7.4595e-09	6.11258e-06
Influence of Ras and Rho proteins on G1 to S Transition	R-HSA-1280215 CYTOKINE SIGNALING IN IMMUNE SYSTEM,R-HSA-1433557 SIGNALING BY SCF-KIT,R-HSA-166520 SIGNALLING BY NGF,R-HSA-168249 INNATE IMMUNE SYSTEM,R-HSA-177929 SIGNALING BY EGFR,R-HSA-186797 SIGNALING BY PDGF,R-HSA-194138 SIGNALING BY VEGF,R-HSA-2404192 SIGNALING BY TYPE 1 INSULIN-LIKE GROWTH FACTOR 1 RECEPTOR (IGF1R),R-HSA-2586552 SIGNALING BY LEPTIN,R-HSA-372790 SIGNALING BY GPCR,R-HSA-42247…	R-HSA-5673000 RAF activation	222.121	5.17758e-05	0.0178663
mCalpain and friends in Cell motility	R-HSA-1280215 CYTOKINE SIGNALING IN IMMUNE SYSTEM,R-HSA-1433557 SIGNALING BY SCF-KIT,R-HSA-166520 SIGNALLING BY NGF,R-HSA-168249 INNATE IMMUNE SYSTEM,R-HSA-177929 SIGNALING BY EGFR,R-HSA-186797 SIGNALING BY PDGF,R-HSA-194138 SIGNALING BY VEGF,R-HSA-2404192 SIGNALING BY TYPE 1 INSULIN-LIKE GROWTH FACTOR 1 RECEPTOR (IGF1R),R-HSA-2586552 SIGNALING BY LEPTIN,R-HSA-372790 SIGNALING BY GPCR,R-HSA-42247…	R-HSA-5675221 Negative regulation of MAPK pathway	216.066	6.67563e-07	0.000365422
Keratinocyte Differentiation	R-HSA-1280215 CYTOKINE SIGNALING IN IMMUNE SYSTEM,R-HSA-1433557 SIGNALING BY SCF-KIT,R-HSA-166520 SIGNALLING BY NGF,R-HSA-168249 INNATE IMMUNE SYSTEM,R-HSA-177929 SIGNALING BY EGFR,R-HSA-186797 SIGNALING BY PDGF,R-HSA-194138 SIGNALING BY VEGF,R-HSA-2404192 SIGNALING BY TYPE 1 INSULIN-LIKE GROWTH FACTOR 1 RECEPTOR (IGF1R),R-HSA-2586552 SIGNALING BY LEPTIN,R-HSA-372790 SIGNALING BY GPCR,R-HSA-42247…	R-HSA-5674135 MAP2K and MAPK activation	210.215	1.33255e-10	1.47073e-07
T Cell Receptor Signaling Pathway	R-HSA-1280215 CYTOKINE SIGNALING IN IMMUNE SYSTEM,R-HSA-1433557 SIGNALING BY SCF-KIT,R-HSA-166520 SIGNALLING BY NGF,R-HSA-168249 INNATE IMMUNE SYSTEM,R-HSA-177929 SIGNALING BY EGFR,R-HSA-186797 SIGNALING BY PDGF,R-HSA-194138 SIGNALING BY VEGF,R-HSA-2404192 SIGNALING BY TYPE 1 INSULIN-LIKE GROWTH FACTOR 1 RECEPTOR (IGF1R),R-HSA-2586552 SIGNALING BY LEPTIN,R-HSA-372790 SIGNALING BY GPCR,R-HSA-42247…	R-HSA-5673000 RAF activation	209.371	7.3354e-07	0.000396945
Phospholipids as signalling intermediaries	R-HSA-1280215 CYTOKINE SIGNALING IN IMMUNE SYSTEM,R-HSA-1433557 SIGNALING BY SCF-KIT,R-HSA-166520 SIGNALLING BY NGF,R-HSA-168249 INNATE IMMUNE SYSTEM,R-HSA-177929 SIGNALING BY EGFR,R-HSA-186797 SIGNALING BY PDGF,R-HSA-194138 SIGNALING BY VEGF,R-HSA-2404192 SIGNALING BY TYPE 1 INSULIN-LIKE GROWTH FACTOR 1 RECEPTOR (IGF1R),R-HSA-2586552 SIGNALING BY LEPTIN,R-HSA-372790 SIGNALING BY GPCR,R-HSA-42247…	R-HSA-5674135 MAP2K and MAPK activation	203.559	7.84792e-07	0.000422742
Transcription factor CREB and its extracellular signals	R-HSA-1280215 CYTOKINE SIGNALING IN IMMUNE SYSTEM,R-HSA-1433557 SIGNALING BY SCF-KIT,R-HSA-166520 SIGNALLING BY NGF,R-HSA-168249 INNATE IMMUNE SYSTEM,R-HSA-177929 SIGNALING BY EGFR,R-HSA-186797 SIGNALING BY PDGF,R-HSA-194138 SIGNALING BY VEGF,R-HSA-2404192 SIGNALING BY TYPE 1 INSULIN-LIKE GROWTH FACTOR 1 RECEPTOR (IGF1R),R-HSA-2586552 SIGNALING BY LEPTIN,R-HSA-372790 SIGNALING BY GPCR,R-HSA-42247…	R-HSA-5674135 MAP2K and MAPK activation	203.559	7.84792e-07	0.000422742
PTEN dependent cell cycle arrest and apoptosis	R-HSA-1280215 CYTOKINE SIGNALING IN IMMUNE SYSTEM,R-HSA-1433557 SIGNALING BY SCF-KIT,R-HSA-166520 SIGNALLING BY NGF,R-HSA-168249 INNATE IMMUNE SYSTEM,R-HSA-177929 SIGNALING BY EGFR,R-HSA-186797 SIGNALING BY PDGF,R-HSA-194138 SIGNALING BY VEGF,R-HSA-2404192 SIGNALING BY TYPE 1 INSULIN-LIKE GROWTH FACTOR 1 RECEPTOR (IGF1R),R-HSA-2586552 SIGNALING BY LEPTIN,R-HSA-372790 SIGNALING BY GPCR,R-HSA-42247…	R-HSA-5674135 MAP2K and MAPK activation	198.084	6.53925e-05	0.0219391
uCalpain and friends in Cell spread	R-HSA-1280215 CYTOKINE SIGNALING IN IMMUNE SYSTEM,R-HSA-1433557 SIGNALING BY SCF-KIT,R-HSA-166520 SIGNALLING BY NGF,R-HSA-168249 INNATE IMMUNE SYSTEM,R-HSA-177929 SIGNALING BY EGFR,R-HSA-186797 SIGNALING BY PDGF,R-HSA-194138 SIGNALING BY VEGF,R-HSA-2404192 SIGNALING BY TYPE 1 INSULIN-LIKE GROWTH FACTOR 1 RECEPTOR (IGF1R),R-HSA-2586552 SIGNALING BY LEPTIN,R-HSA-372790 SIGNALING BY GPCR,R-HSA-42247…	R-HSA-5674135 MAP2K and MAPK activation	198.084	6.53925e-05	0.0219391
Transcription factor CREB and its extracellular signals	R-HSA-1280215 CYTOKINE SIGNALING IN IMMUNE SYSTEM,R-HSA-1433557 SIGNALING BY SCF-KIT,R-HSA-166520 SIGNALLING BY NGF,R-HSA-168249 INNATE IMMUNE SYSTEM,R-HSA-177929 SIGNALING BY EGFR,R-HSA-186797 SIGNALING BY PDGF,R-HSA-194138 SIGNALING BY VEGF,R-HSA-2404192 SIGNALING BY TYPE 1 INSULIN-LIKE GROWTH FACTOR 1 RECEPTOR (IGF1R),R-HSA-2586552 SIGNALING BY LEPTIN,R-HSA-372790 SIGNALING BY GPCR,R-HSA-42247…	R-HSA-5675221 Negative regulation of MAPK pathway	198.054	8.48163e-07	0.000454198
IL-2 Receptor Beta Chain in T cell Activation	R-HSA-1280215 CYTOKINE SIGNALING IN IMMUNE SYSTEM,R-HSA-1433557 SIGNALING BY SCF-KIT,R-HSA-166520 SIGNALLING BY NGF,R-HSA-168249 INNATE IMMUNE SYSTEM,R-HSA-177929 SIGNALING BY EGFR,R-HSA-186797 SIGNALING BY PDGF,R-HSA-194138 SIGNALING BY VEGF,R-HSA-2404192 SIGNALING BY TYPE 1 INSULIN-LIKE GROWTH FACTOR 1 RECEPTOR (IGF1R),R-HSA-2586552 SIGNALING BY LEPTIN,R-HSA-372790 SIGNALING BY GPCR,R-HSA-42247…	R-HSA-5674135 MAP2K and MAPK activation	197.025	1.20863e-08	9.55678e-06
PTEN dependent cell cycle arrest and apoptosis	R-HSA-1280215 CYTOKINE SIGNALING IN IMMUNE SYSTEM,R-HSA-1433557 SIGNALING BY SCF-KIT,R-HSA-166520 SIGNALLING BY NGF,R-HSA-168249 INNATE IMMUNE SYSTEM,R-HSA-177929 SIGNALING BY EGFR,R-HSA-186797 SIGNALING BY PDGF,R-HSA-194138 SIGNALING BY VEGF,R-HSA-2404192 SIGNALING BY TYPE 1 INSULIN-LIKE GROWTH FACTOR 1 RECEPTOR (IGF1R),R-HSA-2586552 SIGNALING BY LEPTIN,R-HSA-372790 SIGNALING BY GPCR,R-HSA-42247…	R-HSA-5675221 Negative regulation of MAPK pathway	192.868	6.88217e-05	0.02294
Telomeres, Telomerase, Cellular Aging, and Immortality	R-HSA-1280215 CYTOKINE SIGNALING IN IMMUNE SYSTEM,R-HSA-1433557 SIGNALING BY SCF-KIT,R-HSA-166520 SIGNALLING BY NGF,R-HSA-168249 INNATE IMMUNE SYSTEM,R-HSA-177929 SIGNALING BY EGFR,R-HSA-186797 SIGNALING BY PDGF,R-HSA-194138 SIGNALING BY VEGF,R-HSA-2404192 SIGNALING BY TYPE 1 INSULIN-LIKE GROWTH FACTOR 1 RECEPTOR (IGF1R),R-HSA-2586552 SIGNALING BY LEPTIN,R-HSA-372790 SIGNALING BY GPCR,R-HSA-42247…	R-HSA-5675221 Negative regulation of MAPK pathway	192.868	6.88217e-05	0.02294
IL-2 Receptor Beta Chain in T cell Activation	R-HSA-1280215 CYTOKINE SIGNALING IN IMMUNE SYSTEM,R-HSA-1433557 SIGNALING BY SCF-KIT,R-HSA-166520 SIGNALLING BY NGF,R-HSA-168249 INNATE IMMUNE SYSTEM,R-HSA-177929 SIGNALING BY EGFR,R-HSA-186797 SIGNALING BY PDGF,R-HSA-194138 SIGNALING BY VEGF,R-HSA-2404192 SIGNALING BY TYPE 1 INSULIN-LIKE GROWTH FACTOR 1 RECEPTOR (IGF1R),R-HSA-2586552 SIGNALING BY LEPTIN,R-HSA-372790 SIGNALING BY GPCR,R-HSA-42247…	R-HSA-5675221 Negative regulation of MAPK pathway	191.549	1.34231e-08	1.05226e-05
MAPKinase Signaling Pathway	R-HSA-1280215 CYTOKINE SIGNALING IN IMMUNE SYSTEM,R-HSA-1433557 SIGNALING BY SCF-KIT,R-HSA-166520 SIGNALLING BY NGF,R-HSA-168249 INNATE IMMUNE SYSTEM,R-HSA-177929 SIGNALING BY EGFR,R-HSA-186797 SIGNALING BY PDGF,R-HSA-194138 SIGNALING BY VEGF,R-HSA-2404192 SIGNALING BY TYPE 1 INSULIN-LIKE GROWTH FACTOR 1 RECEPTOR (IGF1R),R-HSA-2586552 SIGNALING BY LEPTIN,R-HSA-372790 SIGNALING BY GPCR,R-HSA-42247…	R-HSA-5674135 MAP2K and MAPK activation	191.327	0	0
TGF beta signaling pathway	R-HSA-1280215 CYTOKINE SIGNALING IN IMMUNE SYSTEM,R-HSA-1433557 SIGNALING BY SCF-KIT,R-HSA-166520 SIGNALLING BY NGF,R-HSA-168249 INNATE IMMUNE SYSTEM,R-HSA-177929 SIGNALING BY EGFR,R-HSA-186797 SIGNALING BY PDGF,R-HSA-194138 SIGNALING BY VEGF,R-HSA-2404192 SIGNALING BY TYPE 1 INSULIN-LIKE GROWTH FACTOR 1 RECEPTOR (IGF1R),R-HSA-2586552 SIGNALING BY LEPTIN,R-HSA-372790 SIGNALING BY GPCR,R-HSA-42247…	R-HSA-5674135 MAP2K and MAPK activation	186.429	7.3055e-05	0.0241188
MAPKinase Signaling Pathway	R-HSA-1280215 CYTOKINE SIGNALING IN IMMUNE SYSTEM,R-HSA-1433557 SIGNALING BY SCF-KIT,R-HSA-166520 SIGNALLING BY NGF,R-HSA-168249 INNATE IMMUNE SYSTEM,R-HSA-177929 SIGNALING BY EGFR,R-HSA-186797 SIGNALING BY PDGF,R-HSA-194138 SIGNALING BY VEGF,R-HSA-2404192 SIGNALING BY TYPE 1 INSULIN-LIKE GROWTH FACTOR 1 RECEPTOR (IGF1R),R-HSA-2586552 SIGNALING BY LEPTIN,R-HSA-372790 SIGNALING BY GPCR,R-HSA-42247…	R-HSA-5675221 Negative regulation of MAPK pathway	185.345	0	0
NFAT and Hypertrophy of the heart (Transcription in the broken heart)	R-HSA-1280215 CYTOKINE SIGNALING IN IMMUNE SYSTEM,R-HSA-1433557 SIGNALING BY SCF-KIT,R-HSA-166520 SIGNALLING BY NGF,R-HSA-168249 INNATE IMMUNE SYSTEM,R-HSA-177929 SIGNALING BY EGFR,R-HSA-186797 SIGNALING BY PDGF,R-HSA-194138 SIGNALING BY VEGF,R-HSA-2404192 SIGNALING BY TYPE 1 INSULIN-LIKE GROWTH FACTOR 1 RECEPTOR (IGF1R),R-HSA-2586552 SIGNALING BY LEPTIN,R-HSA-372790 SIGNALING BY GPCR,R-HSA-42247…	R-HSA-5674135 MAP2K and MAPK activation	183.36	2.52029e-10	2.63942e-07
TGF beta signaling pathway	R-HSA-1280215 CYTOKINE SIGNALING IN IMMUNE SYSTEM,R-HSA-1433557 SIGNALING BY SCF-KIT,R-HSA-166520 SIGNALLING BY NGF,R-HSA-168249 INNATE IMMUNE SYSTEM,R-HSA-177929 SIGNALING BY EGFR,R-HSA-186797 SIGNALING BY PDGF,R-HSA-194138 SIGNALING BY VEGF,R-HSA-2404192 SIGNALING BY TYPE 1 INSULIN-LIKE GROWTH FACTOR 1 RECEPTOR (IGF1R),R-HSA-2586552 SIGNALING BY LEPTIN,R-HSA-372790 SIGNALING BY GPCR,R-HSA-42247…	R-HSA-5675221 Negative regulation of MAPK pathway	181.52	7.68852e-05	0.0252463
NFAT and Hypertrophy of the heart (Transcription in the broken heart)	R-HSA-1280215 CYTOKINE SIGNALING IN IMMUNE SYSTEM,R-HSA-1433557 SIGNALING BY SCF-KIT,R-HSA-166520 SIGNALLING BY NGF,R-HSA-168249 INNATE IMMUNE SYSTEM,R-HSA-177929 SIGNALING BY EGFR,R-HSA-186797 SIGNALING BY PDGF,R-HSA-194138 SIGNALING BY VEGF,R-HSA-2404192 SIGNALING BY TYPE 1 INSULIN-LIKE GROWTH FACTOR 1 RECEPTOR (IGF1R),R-HSA-2586552 SIGNALING BY LEPTIN,R-HSA-372790 SIGNALING BY GPCR,R-HSA-42247…	R-HSA-5675221 Negative regulation of MAPK pathway	178.119	2.87877e-10	2.98835e-07
Ras-Independent pathway in NK cell-mediated cytotoxicity	R-HSA-1280215 CYTOKINE SIGNALING IN IMMUNE SYSTEM,R-HSA-1433557 SIGNALING BY SCF-KIT,R-HSA-166520 SIGNALLING BY NGF,R-HSA-168249 INNATE IMMUNE SYSTEM,R-HSA-177929 SIGNALING BY EGFR,R-HSA-186797 SIGNALING BY PDGF,R-HSA-194138 SIGNALING BY VEGF,R-HSA-2404192 SIGNALING BY TYPE 1 INSULIN-LIKE GROWTH FACTOR 1 RECEPTOR (IGF1R),R-HSA-2586552 SIGNALING BY LEPTIN,R-HSA-372790 SIGNALING BY GPCR,R-HSA-42247…	R-HSA-5674135 MAP2K and MAPK activation	176.069	8.11382e-05	0.026474
T Cell Receptor Signaling Pathway	R-HSA-1280215 CYTOKINE SIGNALING IN IMMUNE SYSTEM,R-HSA-1433557 SIGNALING BY SCF-KIT,R-HSA-166520 SIGNALLING BY NGF,R-HSA-168249 INNATE IMMUNE SYSTEM,R-HSA-177929 SIGNALING BY EGFR,R-HSA-186797 SIGNALING BY PDGF,R-HSA-194138 SIGNALING BY VEGF,R-HSA-2404192 SIGNALING BY TYPE 1 INSULIN-LIKE GROWTH FACTOR 1 RECEPTOR (IGF1R),R-HSA-2586552 SIGNALING BY LEPTIN,R-HSA-372790 SIGNALING BY GPCR,R-HSA-42247…	R-HSA-5674135 MAP2K and MAPK activation	171.751	2.01589e-08	1.52377e-05
Ras-Independent pathway in NK cell-mediated cytotoxicity	R-HSA-1280215 CYTOKINE SIGNALING IN IMMUNE SYSTEM,R-HSA-1433557 SIGNALING BY SCF-KIT,R-HSA-166520 SIGNALLING BY NGF,R-HSA-168249 INNATE IMMUNE SYSTEM,R-HSA-177929 SIGNALING BY EGFR,R-HSA-186797 SIGNALING BY PDGF,R-HSA-194138 SIGNALING BY VEGF,R-HSA-2404192 SIGNALING BY TYPE 1 INSULIN-LIKE GROWTH FACTOR 1 RECEPTOR (IGF1R),R-HSA-2586552 SIGNALING BY LEPTIN,R-HSA-372790 SIGNALING BY GPCR,R-HSA-42247…	R-HSA-5675221 Negative regulation of MAPK pathway	171.433	8.53912e-05	0.0276728
NFAT and Hypertrophy of the heart (Transcription in the broken heart)	R-HSA-1280215 CYTOKINE SIGNALING IN IMMUNE SYSTEM,R-HSA-1433557 SIGNALING BY SCF-KIT,R-HSA-166520 SIGNALLING BY NGF,R-HSA-168249 INNATE IMMUNE SYSTEM,R-HSA-177929 SIGNALING BY EGFR,R-HSA-186797 SIGNALING BY PDGF,R-HSA-194138 SIGNALING BY VEGF,R-HSA-2404192 SIGNALING BY TYPE 1 INSULIN-LIKE GROWTH FACTOR 1 RECEPTOR (IGF1R),R-HSA-2586552 SIGNALING BY LEPTIN,R-HSA-372790 SIGNALING BY GPCR,R-HSA-42247…	R-HSA-5673000 RAF activation	170.889	1.31044e-06	0.00067701
T Cell Receptor Signaling Pathway	R-HSA-1280215 CYTOKINE SIGNALING IN IMMUNE SYSTEM,R-HSA-1433557 SIGNALING BY SCF-KIT,R-HSA-166520 SIGNALLING BY NGF,R-HSA-168249 INNATE IMMUNE SYSTEM,R-HSA-177929 SIGNALING BY EGFR,R-HSA-186797 SIGNALING BY PDGF,R-HSA-194138 SIGNALING BY VEGF,R-HSA-2404192 SIGNALING BY TYPE 1 INSULIN-LIKE GROWTH FACTOR 1 RECEPTOR (IGF1R),R-HSA-2586552 SIGNALING BY LEPTIN,R-HSA-372790 SIGNALING BY GPCR,R-HSA-42247…	R-HSA-5675221 Negative regulation of MAPK pathway	166.977	2.23868e-08	1.67639e-05
How Progesterone Initiates Oocyte Membrane	R-HSA-1280215 CYTOKINE SIGNALING IN IMMUNE SYSTEM,R-HSA-1433557 SIGNALING BY SCF-KIT,R-HSA-166520 SIGNALLING BY NGF,R-HSA-168249 INNATE IMMUNE SYSTEM,R-HSA-177929 SIGNALING BY EGFR,R-HSA-186797 SIGNALING BY PDGF,R-HSA-194138 SIGNALING BY VEGF,R-HSA-2404192 SIGNALING BY TYPE 1 INSULIN-LIKE GROWTH FACTOR 1 RECEPTOR (IGF1R),R-HSA-2586552 SIGNALING BY LEPTIN,R-HSA-372790 SIGNALING BY GPCR,R-HSA-42247…	R-HSA-5674135 MAP2K and MAPK activation	157.575	1.60038e-06	0.000813348
How Progesterone Initiates Oocyte Membrane	R-HSA-1280215 CYTOKINE SIGNALING IN IMMUNE SYSTEM,R-HSA-1433557 SIGNALING BY SCF-KIT,R-HSA-166520 SIGNALLING BY NGF,R-HSA-168249 INNATE IMMUNE SYSTEM,R-HSA-177929 SIGNALING BY EGFR,R-HSA-186797 SIGNALING BY PDGF,R-HSA-194138 SIGNALING BY VEGF,R-HSA-2404192 SIGNALING BY TYPE 1 INSULIN-LIKE GROWTH FACTOR 1 RECEPTOR (IGF1R),R-HSA-2586552 SIGNALING BY LEPTIN,R-HSA-372790 SIGNALING BY GPCR,R-HSA-42247…	R-HSA-5675221 Negative regulation of MAPK pathway	153.314	1.72945e-06	0.000872819
IL-2 Receptor Beta Chain in T cell Activation	R-HSA-1280215 CYTOKINE SIGNALING IN IMMUNE SYSTEM,R-HSA-1433557 SIGNALING BY SCF-KIT,R-HSA-166520 SIGNALLING BY NGF,R-HSA-168249 INNATE IMMUNE SYSTEM,R-HSA-177929 SIGNALING BY EGFR,R-HSA-186797 SIGNALING BY PDGF,R-HSA-194138 SIGNALING BY VEGF,R-HSA-2404192 SIGNALING BY TYPE 1 INSULIN-LIKE GROWTH FACTOR 1 RECEPTOR (IGF1R),R-HSA-2586552 SIGNALING BY LEPTIN,R-HSA-372790 SIGNALING BY GPCR,R-HSA-42247…	R-HSA-5673000 RAF activation	148.051	0.00011166	0.0350539
Regulation of eIF4e and p70 S6 Kinase	R-HSA-1280215 CYTOKINE SIGNALING IN IMMUNE SYSTEM,R-HSA-1433557 SIGNALING BY SCF-KIT,R-HSA-166520 SIGNALLING BY NGF,R-HSA-168249 INNATE IMMUNE SYSTEM,R-HSA-177929 SIGNALING BY EGFR,R-HSA-186797 SIGNALING BY PDGF,R-HSA-194138 SIGNALING BY VEGF,R-HSA-2404192 SIGNALING BY TYPE 1 INSULIN-LIKE GROWTH FACTOR 1 RECEPTOR (IGF1R),R-HSA-2586552 SIGNALING BY LEPTIN,R-HSA-372790 SIGNALING BY GPCR,R-HSA-42247…	R-HSA-5674135 MAP2K and MAPK activation	144.047	0.000117666	0.0367327
Regulation of eIF4e and p70 S6 Kinase	R-HSA-1280215 CYTOKINE SIGNALING IN IMMUNE SYSTEM,R-HSA-1433557 SIGNALING BY SCF-KIT,R-HSA-166520 SIGNALLING BY NGF,R-HSA-168249 INNATE IMMUNE SYSTEM,R-HSA-177929 SIGNALING BY EGFR,R-HSA-186797 SIGNALING BY PDGF,R-HSA-194138 SIGNALING BY VEGF,R-HSA-2404192 SIGNALING BY TYPE 1 INSULIN-LIKE GROWTH FACTOR 1 RECEPTOR (IGF1R),R-HSA-2586552 SIGNALING BY LEPTIN,R-HSA-372790 SIGNALING BY GPCR,R-HSA-42247…	R-HSA-5675221 Negative regulation of MAPK pathway	140.254	0.000123828	0.0383996
Regulation of BAD phosphorylation	R-HSA-1280215 CYTOKINE SIGNALING IN IMMUNE SYSTEM,R-HSA-1433557 SIGNALING BY SCF-KIT,R-HSA-166520 SIGNALLING BY NGF,R-HSA-168249 INNATE IMMUNE SYSTEM,R-HSA-177929 SIGNALING BY EGFR,R-HSA-186797 SIGNALING BY PDGF,R-HSA-194138 SIGNALING BY VEGF,R-HSA-2404192 SIGNALING BY TYPE 1 INSULIN-LIKE GROWTH FACTOR 1 RECEPTOR (IGF1R),R-HSA-2586552 SIGNALING BY LEPTIN,R-HSA-372790 SIGNALING BY GPCR,R-HSA-42247…	R-HSA-5674135 MAP2K and MAPK activation	132.038	0.00013844	0.042504
Regulation of BAD phosphorylation	R-HSA-1280215 CYTOKINE SIGNALING IN IMMUNE SYSTEM,R-HSA-1433557 SIGNALING BY SCF-KIT,R-HSA-166520 SIGNALLING BY NGF,R-HSA-168249 INNATE IMMUNE SYSTEM,R-HSA-177929 SIGNALING BY EGFR,R-HSA-186797 SIGNALING BY PDGF,R-HSA-194138 SIGNALING BY VEGF,R-HSA-2404192 SIGNALING BY TYPE 1 INSULIN-LIKE GROWTH FACTOR 1 RECEPTOR (IGF1R),R-HSA-2586552 SIGNALING BY LEPTIN,R-HSA-372790 SIGNALING BY GPCR,R-HSA-42247…	R-HSA-5675221 Negative regulation of MAPK pathway	128.561	0.000145686	0.0445246
Phospholipids as signalling intermediaries	R-HSA-1280215 CYTOKINE SIGNALING IN IMMUNE SYSTEM,R-HSA-1433557 SIGNALING BY SCF-KIT,R-HSA-166520 SIGNALLING BY NGF,R-HSA-168249 INNATE IMMUNE SYSTEM,R-HSA-177929 SIGNALING BY EGFR,R-HSA-186797 SIGNALING BY PDGF,R-HSA-194138 SIGNALING BY VEGF,R-HSA-2404192 SIGNALING BY TYPE 1 INSULIN-LIKE GROWTH FACTOR 1 RECEPTOR (IGF1R),R-HSA-2586552 SIGNALING BY LEPTIN,R-HSA-372790 SIGNALING BY GPCR,R-HSA-42247…	R-HSA-5675221 Negative regulation of MAPK pathway	123.417	0.000157273	0.0478256
Mechanism of Gene Regulation by Peroxisome Proliferators via PPARa(alpha)	R-HSA-1280215 CYTOKINE SIGNALING IN IMMUNE SYSTEM,R-HSA-1433557 SIGNALING BY SCF-KIT,R-HSA-166520 SIGNALLING BY NGF,R-HSA-168249 INNATE IMMUNE SYSTEM,R-HSA-177929 SIGNALING BY EGFR,R-HSA-186797 SIGNALING BY PDGF,R-HSA-194138 SIGNALING BY VEGF,R-HSA-2404192 SIGNALING BY TYPE 1 INSULIN-LIKE GROWTH FACTOR 1 RECEPTOR (IGF1R),R-HSA-2586552 SIGNALING BY LEPTIN,R-HSA-372790 SIGNALING BY GPCR,R-HSA-42247…	R-HSA-5675221 Negative regulation of MAPK pathway	84.834	9.28515e-06	0.00396449
Anthrax Toxin Mechanism of Action	R-HSA-1280215 CYTOKINE SIGNALING IN IMMUNE SYSTEM,R-HSA-5683057 MAPK FAMILY SIGNALING CASCADES	R-HSA-112409 RAF-independent MAPK1 3 activation	Inf	1.34138e-07	8.43134e-05
Stat3 Signaling Pathway	R-HSA-1280215 CYTOKINE SIGNALING IN IMMUNE SYSTEM,R-HSA-5683057 MAPK FAMILY SIGNALING CASCADES	R-HSA-112409 RAF-independent MAPK1 3 activation	5751.27	2.54038e-16	6.99604e-13
Regulation of Splicing through Sam68	R-HSA-1280215 CYTOKINE SIGNALING IN IMMUNE SYSTEM,R-HSA-5683057 MAPK FAMILY SIGNALING CASCADES	R-HSA-112409 RAF-independent MAPK1 3 activation	3087.53	9.13613e-10	8.70933e-07
Regulation of MAP Kinase Pathways Through Dual Specificity Phosphatases	R-HSA-1280215 CYTOKINE SIGNALING IN IMMUNE SYSTEM,R-HSA-5683057 MAPK FAMILY SIGNALING CASCADES	R-HSA-112409 RAF-independent MAPK1 3 activation	2933.2	8.0446e-07	0.0004316
IL 6 signaling pathway	R-HSA-1280215 CYTOKINE SIGNALING IN IMMUNE SYSTEM,R-HSA-5683057 MAPK FAMILY SIGNALING CASCADES	R-HSA-112409 RAF-independent MAPK1 3 activation	2393.96	4.27436e-14	8.43783e-11
Phosphorylation of MEK1 by cdk5/p35 down regulates the MAP kinase pathway	R-HSA-1280215 CYTOKINE SIGNALING IN IMMUNE SYSTEM,R-HSA-5683057 MAPK FAMILY SIGNALING CASCADES	R-HSA-112409 RAF-independent MAPK1 3 activation	1862.19	4.86189e-12	6.75489e-09
Role of b-arrestins in the activation and targeting of MAP kinases	R-HSA-1280215 CYTOKINE SIGNALING IN IMMUNE SYSTEM,R-HSA-5683057 MAPK FAMILY SIGNALING CASCADES	R-HSA-112409 RAF-independent MAPK1 3 activation	1629.39	7.29672e-12	9.85334e-09
IFN gamma signaling pathway	R-HSA-1280215 CYTOKINE SIGNALING IN IMMUNE SYSTEM,R-HSA-5683057 MAPK FAMILY SIGNALING CASCADES	R-HSA-112409 RAF-independent MAPK1 3 activation	1466.55	2.01024e-06	0.0010023
Roles of b-arrestin-dependent Recruitment of Src Kinases in GPCR Signaling	R-HSA-1280215 CYTOKINE SIGNALING IN IMMUNE SYSTEM,R-HSA-5683057 MAPK FAMILY SIGNALING CASCADES	R-HSA-112409 RAF-independent MAPK1 3 activation	1184.95	2.01287e-11	2.51623e-08
Pelp1 Modulation of Estrogen Receptor Activity	R-HSA-1280215 CYTOKINE SIGNALING IN IMMUNE SYSTEM,R-HSA-5683057 MAPK FAMILY SIGNALING CASCADES	R-HSA-112409 RAF-independent MAPK1 3 activation	1173.22	2.81369e-06	0.00136511
Role of ERBB2 in Signal Transduction and Oncology	R-HSA-1280215 CYTOKINE SIGNALING IN IMMUNE SYSTEM,R-HSA-5683057 MAPK FAMILY SIGNALING CASCADES	R-HSA-112409 RAF-independent MAPK1 3 activation	1014.69	1.61759e-13	2.81413e-10
Human Cytomegalovirus and Map Kinase Pathways	R-HSA-1280215 CYTOKINE SIGNALING IN IMMUNE SYSTEM,R-HSA-5683057 MAPK FAMILY SIGNALING CASCADES	R-HSA-112409 RAF-independent MAPK1 3 activation	1002.62	3.50846e-11	4.24572e-08
Role of MAL in Rho-Mediated Activation of SRF	R-HSA-1280215 CYTOKINE SIGNALING IN IMMUNE SYSTEM,R-HSA-5683057 MAPK FAMILY SIGNALING CASCADES	R-HSA-112409 RAF-independent MAPK1 3 activation	868.904	5.71867e-11	6.69831e-08
IL 3 signaling pathway	R-HSA-1280215 CYTOKINE SIGNALING IN IMMUNE SYSTEM,R-HSA-5683057 MAPK FAMILY SIGNALING CASCADES	R-HSA-112409 RAF-independent MAPK1 3 activation	771.763	2.07392e-08	1.56351e-05
IFN alpha signaling pathway	R-HSA-1280215 CYTOKINE SIGNALING IN IMMUNE SYSTEM,R-HSA-5683057 MAPK FAMILY SIGNALING CASCADES	R-HSA-112409 RAF-independent MAPK1 3 activation	733.225	6.02523e-06	0.00270068
Cadmium induces DNA synthesis and proliferation in macrophages	R-HSA-1280215 CYTOKINE SIGNALING IN IMMUNE SYSTEM,R-HSA-5683057 MAPK FAMILY SIGNALING CASCADES	R-HSA-112409 RAF-independent MAPK1 3 activation	712.385	2.5519e-08	1.8884e-05
IL22 Soluble Receptor Signaling Pathway	R-HSA-1280215 CYTOKINE SIGNALING IN IMMUNE SYSTEM,R-HSA-5683057 MAPK FAMILY SIGNALING CASCADES	R-HSA-112409 RAF-independent MAPK1 3 activation	712.385	2.5519e-08	1.8884e-05
Sprouty regulation of tyrosine kinase signals	R-HSA-1280215 CYTOKINE SIGNALING IN IMMUNE SYSTEM,R-HSA-5683057 MAPK FAMILY SIGNALING CASCADES	R-HSA-112409 RAF-independent MAPK1 3 activation	617.379	3.71667e-08	2.63849e-05
EPO Signaling Pathway	R-HSA-1280215 CYTOKINE SIGNALING IN IMMUNE SYSTEM,R-HSA-5683057 MAPK FAMILY SIGNALING CASCADES	R-HSA-112409 RAF-independent MAPK1 3 activation	578.783	4.41248e-08	3.09792e-05
Links between Pyk2 and Map Kinases	R-HSA-1280215 CYTOKINE SIGNALING IN IMMUNE SYSTEM,R-HSA-5683057 MAPK FAMILY SIGNALING CASCADES	R-HSA-112409 RAF-independent MAPK1 3 activation	566.599	2.58288e-10	2.69374e-07
Erk1/Erk2 Mapk Signaling pathway	R-HSA-1280215 CYTOKINE SIGNALING IN IMMUNE SYSTEM,R-HSA-5683057 MAPK FAMILY SIGNALING CASCADES	R-HSA-112409 RAF-independent MAPK1 3 activation	542.981	3.01252e-10	3.12235e-07
Growth Hormone Signaling Pathway	R-HSA-1280215 CYTOKINE SIGNALING IN IMMUNE SYSTEM,R-HSA-5683057 MAPK FAMILY SIGNALING CASCADES	R-HSA-112409 RAF-independent MAPK1 3 activation	542.981	3.01252e-10	3.12235e-07
Signaling of Hepatocyte Growth Factor Receptor	R-HSA-1280215 CYTOKINE SIGNALING IN IMMUNE SYSTEM,R-HSA-5683057 MAPK FAMILY SIGNALING CASCADES	R-HSA-112409 RAF-independent MAPK1 3 activation	538.915	1.94622e-12	2.92023e-09
IGF-1 Signaling Pathway	R-HSA-1280215 CYTOKINE SIGNALING IN IMMUNE SYSTEM,R-HSA-5683057 MAPK FAMILY SIGNALING CASCADES	R-HSA-112409 RAF-independent MAPK1 3 activation	514.456	6.0534e-08	4.11405e-05
Aspirin Blocks Signaling Pathway Involved in Platelet Activation	R-HSA-1280215 CYTOKINE SIGNALING IN IMMUNE SYSTEM,R-HSA-5683057 MAPK FAMILY SIGNALING CASCADES	R-HSA-112409 RAF-independent MAPK1 3 activation	487.371	7.0075e-08	4.69074e-05
Ceramide Signaling Pathway	R-HSA-1280215 CYTOKINE SIGNALING IN IMMUNE SYSTEM,R-HSA-5683057 MAPK FAMILY SIGNALING CASCADES	R-HSA-112409 RAF-independent MAPK1 3 activation	487.371	7.0075e-08	4.69074e-05
IL 2 signaling pathway	R-HSA-1280215 CYTOKINE SIGNALING IN IMMUNE SYSTEM,R-HSA-5683057 MAPK FAMILY SIGNALING CASCADES	R-HSA-112409 RAF-independent MAPK1 3 activation	487.371	7.0075e-08	4.69074e-05
Insulin Signaling Pathway	R-HSA-1280215 CYTOKINE SIGNALING IN IMMUNE SYSTEM,R-HSA-5683057 MAPK FAMILY SIGNALING CASCADES	R-HSA-112409 RAF-independent MAPK1 3 activation	487.371	7.0075e-08	4.69074e-05
Bioactive Peptide Induced Signaling Pathway	R-HSA-1280215 CYTOKINE SIGNALING IN IMMUNE SYSTEM,R-HSA-5683057 MAPK FAMILY SIGNALING CASCADES	R-HSA-112409 RAF-independent MAPK1 3 activation	479.003	3.34466e-12	4.80314e-09
Angiotensin II mediated activation of JNK Pathway via Pyk2 dependent signaling	R-HSA-1280215 CYTOKINE SIGNALING IN IMMUNE SYSTEM,R-HSA-5683057 MAPK FAMILY SIGNALING CASCADES	R-HSA-112409 RAF-independent MAPK1 3 activation	465.381	5.28516e-10	5.23204e-07
CCR3 signaling in Eosinophils	R-HSA-1280215 CYTOKINE SIGNALING IN IMMUNE SYSTEM,R-HSA-5683057 MAPK FAMILY SIGNALING CASCADES	R-HSA-112409 RAF-independent MAPK1 3 activation	462.995	8.05667e-08	5.32763e-05
Inhibition of Cellular Proliferation by Gleevec	R-HSA-1280215 CYTOKINE SIGNALING IN IMMUNE SYSTEM,R-HSA-5683057 MAPK FAMILY SIGNALING CASCADES	R-HSA-112409 RAF-independent MAPK1 3 activation	462.995	8.05667e-08	5.32763e-05
Multiple antiapoptotic pathways from IGF-1R signaling lead to BAD phosphorylation	R-HSA-1280215 CYTOKINE SIGNALING IN IMMUNE SYSTEM,R-HSA-5683057 MAPK FAMILY SIGNALING CASCADES	R-HSA-112409 RAF-independent MAPK1 3 activation	462.995	8.05667e-08	5.32763e-05
CXCR4 Signaling Pathway	R-HSA-1280215 CYTOKINE SIGNALING IN IMMUNE SYSTEM,R-HSA-5683057 MAPK FAMILY SIGNALING CASCADES	R-HSA-112409 RAF-independent MAPK1 3 activation	440.94	9.20538e-08	5.99445e-05
Erk and PI-3 Kinase Are Necessary for Collagen Binding in Corneal Epithelia	R-HSA-1280215 CYTOKINE SIGNALING IN IMMUNE SYSTEM,R-HSA-5683057 MAPK FAMILY SIGNALING CASCADES	R-HSA-112409 RAF-independent MAPK1 3 activation	440.94	9.20538e-08	5.99445e-05
TPO Signaling Pathway	R-HSA-1280215 CYTOKINE SIGNALING IN IMMUNE SYSTEM,R-HSA-5683057 MAPK FAMILY SIGNALING CASCADES	R-HSA-112409 RAF-independent MAPK1 3 activation	440.94	9.20538e-08	5.99445e-05
fMLP induced chemokine gene expression in HMC-1 cells	R-HSA-1280215 CYTOKINE SIGNALING IN IMMUNE SYSTEM,R-HSA-5683057 MAPK FAMILY SIGNALING CASCADES	R-HSA-112409 RAF-independent MAPK1 3 activation	434.341	6.81338e-10	6.61763e-07
IL-10 Anti-inflammatory Signaling Pathway	R-HSA-1280215 CYTOKINE SIGNALING IN IMMUNE SYSTEM,R-HSA-5683057 MAPK FAMILY SIGNALING CASCADES	R-HSA-112409 RAF-independent MAPK1 3 activation	391.007	1.81807e-05	0.00720485
NO2-dependent IL 12 Pathway in NK cells	R-HSA-1280215 CYTOKINE SIGNALING IN IMMUNE SYSTEM,R-HSA-5683057 MAPK FAMILY SIGNALING CASCADES	R-HSA-112409 RAF-independent MAPK1 3 activation	391.007	1.81807e-05	0.00720485
Integrin Signaling Pathway	R-HSA-1280215 CYTOKINE SIGNALING IN IMMUNE SYSTEM,R-HSA-5683057 MAPK FAMILY SIGNALING CASCADES	R-HSA-112409 RAF-independent MAPK1 3 activation	383.216	1.08341e-09	1.01972e-06
Nerve growth factor pathway (NGF)	R-HSA-1280215 CYTOKINE SIGNALING IN IMMUNE SYSTEM,R-HSA-5683057 MAPK FAMILY SIGNALING CASCADES	R-HSA-112409 RAF-independent MAPK1 3 activation	366.562	2.04486e-05	0.00797299
PTEN dependent cell cycle arrest and apoptosis	R-HSA-1280215 CYTOKINE SIGNALING IN IMMUNE SYSTEM,R-HSA-5683057 MAPK FAMILY SIGNALING CASCADES	R-HSA-112409 RAF-independent MAPK1 3 activation	366.562	2.04486e-05	0.00797299
Role of Erk5 in Neuronal Survival	R-HSA-1280215 CYTOKINE SIGNALING IN IMMUNE SYSTEM,R-HSA-5683057 MAPK FAMILY SIGNALING CASCADES	R-HSA-112409 RAF-independent MAPK1 3 activation	366.562	2.04486e-05	0.00797299
TGF beta signaling pathway	R-HSA-1280215 CYTOKINE SIGNALING IN IMMUNE SYSTEM,R-HSA-5683057 MAPK FAMILY SIGNALING CASCADES	R-HSA-112409 RAF-independent MAPK1 3 activation	344.994	2.28491e-05	0.00877938
EGF Signaling Pathway	R-HSA-1280215 CYTOKINE SIGNALING IN IMMUNE SYSTEM,R-HSA-5683057 MAPK FAMILY SIGNALING CASCADES	R-HSA-112409 RAF-independent MAPK1 3 activation	330.665	2.0409e-07	0.0001242
Ras-Independent pathway in NK cell-mediated cytotoxicity	R-HSA-1280215 CYTOKINE SIGNALING IN IMMUNE SYSTEM,R-HSA-5683057 MAPK FAMILY SIGNALING CASCADES	R-HSA-112409 RAF-independent MAPK1 3 activation	325.822	2.53821e-05	0.00962918
PDGF Signaling Pathway	R-HSA-1280215 CYTOKINE SIGNALING IN IMMUNE SYSTEM,R-HSA-5683057 MAPK FAMILY SIGNALING CASCADES	R-HSA-112409 RAF-independent MAPK1 3 activation	319.258	2.25149e-07	0.00013578
IL12 and Stat4 Dependent Signaling Pathway in Th1 Development	R-HSA-1280215 CYTOKINE SIGNALING IN IMMUNE SYSTEM,R-HSA-5683057 MAPK FAMILY SIGNALING CASCADES	R-HSA-112409 RAF-independent MAPK1 3 activation	308.668	2.80476e-05	0.0105034
Trefoil Factors Initiate Mucosal Healing	R-HSA-1280215 CYTOKINE SIGNALING IN IMMUNE SYSTEM,R-HSA-5683057 MAPK FAMILY SIGNALING CASCADES	R-HSA-112409 RAF-independent MAPK1 3 activation	308.668	2.80476e-05	0.0105034
How Progesterone Initiates Oocyte Membrane	R-HSA-1280215 CYTOKINE SIGNALING IN IMMUNE SYSTEM,R-HSA-5683057 MAPK FAMILY SIGNALING CASCADES	R-HSA-112409 RAF-independent MAPK1 3 activation	298.65	2.71499e-07	0.000160644
Ras Signaling Pathway	R-HSA-1280215 CYTOKINE SIGNALING IN IMMUNE SYSTEM,R-HSA-5683057 MAPK FAMILY SIGNALING CASCADES	R-HSA-112409 RAF-independent MAPK1 3 activation	279.262	3.37753e-05	0.0123019
Fc Epsilon Receptor I Signaling in Mast Cells	R-HSA-1280215 CYTOKINE SIGNALING IN IMMUNE SYSTEM,R-HSA-5683057 MAPK FAMILY SIGNALING CASCADES	R-HSA-112409 RAF-independent MAPK1 3 activation	272.285	3.52275e-07	0.000202994
Regulation of eIF4e and p70 S6 Kinase	R-HSA-1280215 CYTOKINE SIGNALING IN IMMUNE SYSTEM,R-HSA-5683057 MAPK FAMILY SIGNALING CASCADES	R-HSA-112409 RAF-independent MAPK1 3 activation	266.564	3.68374e-05	0.0133037
IL-2 Receptor Beta Chain in T cell Activation	R-HSA-1280215 CYTOKINE SIGNALING IN IMMUNE SYSTEM,R-HSA-5683057 MAPK FAMILY SIGNALING CASCADES	R-HSA-112409 RAF-independent MAPK1 3 activation	264.501	3.82377e-07	0.000219333
mCalpain and friends in Cell motility	R-HSA-1280215 CYTOKINE SIGNALING IN IMMUNE SYSTEM,R-HSA-5683057 MAPK FAMILY SIGNALING CASCADES	R-HSA-112409 RAF-independent MAPK1 3 activation	254.97	4.00316e-05	0.0142902
Influence of Ras and Rho proteins on G1 to S Transition	R-HSA-1280215 CYTOKINE SIGNALING IN IMMUNE SYSTEM,R-HSA-5683057 MAPK FAMILY SIGNALING CASCADES	R-HSA-112409 RAF-independent MAPK1 3 activation	244.342	4.33577e-05	0.0153249
Regulation of BAD phosphorylation	R-HSA-1280215 CYTOKINE SIGNALING IN IMMUNE SYSTEM,R-HSA-5683057 MAPK FAMILY SIGNALING CASCADES	R-HSA-112409 RAF-independent MAPK1 3 activation	244.342	4.33577e-05	0.0153249
Phospholipids as signalling intermediaries	R-HSA-1280215 CYTOKINE SIGNALING IN IMMUNE SYSTEM,R-HSA-5683057 MAPK FAMILY SIGNALING CASCADES	R-HSA-112409 RAF-independent MAPK1 3 activation	234.564	4.68157e-05	0.0163771
Transcription factor CREB and its extracellular signals	R-HSA-1280215 CYTOKINE SIGNALING IN IMMUNE SYSTEM,R-HSA-5683057 MAPK FAMILY SIGNALING CASCADES	R-HSA-112409 RAF-independent MAPK1 3 activation	234.564	4.68157e-05	0.0163771
Keratinocyte Differentiation	R-HSA-1280215 CYTOKINE SIGNALING IN IMMUNE SYSTEM,R-HSA-5683057 MAPK FAMILY SIGNALING CASCADES	R-HSA-112409 RAF-independent MAPK1 3 activation	215.262	6.86725e-07	0.000374032
BCR Signaling Pathway	R-HSA-1280215 CYTOKINE SIGNALING IN IMMUNE SYSTEM,R-HSA-5683057 MAPK FAMILY SIGNALING CASCADES	R-HSA-112409 RAF-independent MAPK1 3 activation	189.145	7.03277e-05	0.0233837
Signaling Pathway from G-Protein Families	R-HSA-1280215 CYTOKINE SIGNALING IN IMMUNE SYSTEM,R-HSA-5683057 MAPK FAMILY SIGNALING CASCADES	R-HSA-112409 RAF-independent MAPK1 3 activation	189.145	7.03277e-05	0.0233837
NFAT and Hypertrophy of the heart (Transcription in the broken heart)	R-HSA-1280215 CYTOKINE SIGNALING IN IMMUNE SYSTEM,R-HSA-5683057 MAPK FAMILY SIGNALING CASCADES	R-HSA-112409 RAF-independent MAPK1 3 activation	188.884	9.98322e-07	0.000527295
Agrin in Postsynaptic Differentiation	R-HSA-1280215 CYTOKINE SIGNALING IN IMMUNE SYSTEM,R-HSA-5683057 MAPK FAMILY SIGNALING CASCADES	R-HSA-112409 RAF-independent MAPK1 3 activation	177.676	7.92158e-05	0.0258888
Mechanism of Gene Regulation by Peroxisome Proliferators via PPARa(alpha)	R-HSA-1280215 CYTOKINE SIGNALING IN IMMUNE SYSTEM,R-HSA-5683057 MAPK FAMILY SIGNALING CASCADES	R-HSA-112409 RAF-independent MAPK1 3 activation	165.254	1.46603e-06	0.00075006
MAPKinase Signaling Pathway	R-HSA-1280215 CYTOKINE SIGNALING IN IMMUNE SYSTEM,R-HSA-5683057 MAPK FAMILY SIGNALING CASCADES	R-HSA-112409 RAF-independent MAPK1 3 activation	156.849	3.22797e-08	2.3287e-05
T Cell Receptor Signaling Pathway	R-HSA-1280215 CYTOKINE SIGNALING IN IMMUNE SYSTEM,R-HSA-5683057 MAPK FAMILY SIGNALING CASCADES	R-HSA-112409 RAF-independent MAPK1 3 activation	142.988	0.000120003	0.0373753
B Cell Receptor Complex	R-HSA-1280218 ADAPTIVE IMMUNE SYSTEM	R-HSA-5690714 CD22 mediated BCR regulation	Inf	1.17066e-06	0.000609974
B Cell Receptor Complex	R-HSA-1280218 ADAPTIVE IMMUNE SYSTEM	R-HSA-983695 Antigen activates B Cell Receptor BCR leading to generation of second messengers	Inf	2.02426e-06	0.00100892
T Cell Receptor and CD3 Complex	R-HSA-1280218 ADAPTIVE IMMUNE SYSTEM	R-HSA-202430 Translocation of ZAP-70 to Immunological synapse	10353	1.35331e-10	1.49036e-07
T Cell Receptor and CD3 Complex	R-HSA-1280218 ADAPTIVE IMMUNE SYSTEM	R-HSA-202427 Phosphorylation of CD3 and TCR zeta chains	8799.6	2.10229e-10	2.23904e-07
T Cell Receptor and CD3 Complex	R-HSA-1280218 ADAPTIVE IMMUNE SYSTEM	R-HSA-389948 PD-1 signaling	8380.43	2.40259e-10	2.5267e-07
Lck and Fyn tyrosine kinases in initiation of TCR Activation	R-HSA-1280218 ADAPTIVE IMMUNE SYSTEM	R-HSA-202430 Translocation of ZAP-70 to Immunological synapse	7897.08	5.37442e-23	1.76882e-19
T Cell Receptor and CD3 Complex	R-HSA-1280218 ADAPTIVE IMMUNE SYSTEM	R-HSA-202433 Generation of second messenger molecules	6517.44	4.81905e-10	4.81095e-07
Lck and Fyn tyrosine kinases in initiation of TCR Activation	R-HSA-1280218 ADAPTIVE IMMUNE SYSTEM	R-HSA-202427 Phosphorylation of CD3 and TCR zeta chains	6416.05	1.69936e-22	5.50267e-19
Lck and Fyn tyrosine kinases in initiation of TCR Activation	R-HSA-1280218 ADAPTIVE IMMUNE SYSTEM	R-HSA-202433 Generation of second messenger molecules	4462.8	1.41057e-21	4.44565e-18
Lck and Fyn tyrosine kinases in initiation of TCR Activation	R-HSA-1280218 ADAPTIVE IMMUNE SYSTEM	R-HSA-389948 PD-1 signaling	3910.6	1.09459e-18	3.12591e-15
HIV Induced T Cell Apoptosis	R-HSA-1280218 ADAPTIVE IMMUNE SYSTEM	R-HSA-202430 Translocation of ZAP-70 to Immunological synapse	2933.15	1.21259e-12	1.87262e-09
HIV Induced T Cell Apoptosis	R-HSA-1280218 ADAPTIVE IMMUNE SYSTEM	R-HSA-202427 Phosphorylation of CD3 and TCR zeta chains	2469.89	2.23299e-12	3.32813e-09
HIV Induced T Cell Apoptosis	R-HSA-1280218 ADAPTIVE IMMUNE SYSTEM	R-HSA-389948 PD-1 signaling	2346.36	2.67752e-12	3.93805e-09
T Helper Cell Surface Molecules	R-HSA-1280218 ADAPTIVE IMMUNE SYSTEM	R-HSA-202427 Phosphorylation of CD3 and TCR zeta chains	2327.7	0	0
Activation of Csk by cAMP-dependent Protein Kinase Inhibits Signaling through the T Cell Receptor	R-HSA-1280218 ADAPTIVE IMMUNE SYSTEM	R-HSA-202427 Phosphorylation of CD3 and TCR zeta chains	2234.32	0	0
Activation of Csk by cAMP-dependent Protein Kinase Inhibits Signaling through the T Cell Receptor	R-HSA-1280218 ADAPTIVE IMMUNE SYSTEM	R-HSA-202430 Translocation of ZAP-70 to Immunological synapse	2105.49	0	0
T Cell Receptor and CD3 Complex	R-HSA-1280218 ADAPTIVE IMMUNE SYSTEM	R-HSA-202424 Downstream TCR signaling	1850.18	1.80375e-08	1.38691e-05
T Helper Cell Surface Molecules	R-HSA-1280218 ADAPTIVE IMMUNE SYSTEM	R-HSA-202430 Translocation of ZAP-70 to Immunological synapse	1833.12	4.83691e-12	6.72483e-09
HIV Induced T Cell Apoptosis	R-HSA-1280218 ADAPTIVE IMMUNE SYSTEM	R-HSA-202433 Generation of second messenger molecules	1804.71	6.9551e-12	9.42185e-09
Phospholipase C Signaling Pathway	R-HSA-1280218 ADAPTIVE IMMUNE SYSTEM	R-HSA-389356 CD28 co-stimulation	1737.84	7.99805e-12	1.07549e-08
Activation of Csk by cAMP-dependent Protein Kinase Inhibits Signaling through the T Cell Receptor	R-HSA-1280218 ADAPTIVE IMMUNE SYSTEM	R-HSA-389948 PD-1 signaling	1609.97	0	0
T Cytotoxic Cell Surface Molecules	R-HSA-1280218 ADAPTIVE IMMUNE SYSTEM	R-HSA-202427 Phosphorylation of CD3 and TCR zeta chains	1543.61	8.82328e-12	1.17543e-08
The Co-Stimulatory Signal During T-cell Activation	R-HSA-1280218 ADAPTIVE IMMUNE SYSTEM	R-HSA-389948 PD-1 signaling	1503.87	2.36478e-14	5.12696e-11
IL 17 Signaling Pathway	R-HSA-1280218 ADAPTIVE IMMUNE SYSTEM	R-HSA-202430 Translocation of ZAP-70 to Immunological synapse	1466.45	9.80038e-12	1.29273e-08
T Helper Cell Surface Molecules	R-HSA-1280218 ADAPTIVE IMMUNE SYSTEM	R-HSA-389948 PD-1 signaling	1466.4	1.05871e-11	1.38558e-08
The Co-Stimulatory Signal During T-cell Activation	R-HSA-1280218 ADAPTIVE IMMUNE SYSTEM	R-HSA-202430 Translocation of ZAP-70 to Immunological synapse	1396.52	2.0095e-14	4.44798e-11
Regulation And Function Of ChREBP in Liver	R-HSA-1280218 ADAPTIVE IMMUNE SYSTEM	R-HSA-389513 CTLA4 inhibitory signaling	1374.26	5.77316e-15	1.48024e-11
The Co-Stimulatory Signal During T-cell Activation	R-HSA-1280218 ADAPTIVE IMMUNE SYSTEM	R-HSA-389513 CTLA4 inhibitory signaling	1309.22	4.10783e-14	8.16529e-11
IL 17 Signaling Pathway	R-HSA-1280218 ADAPTIVE IMMUNE SYSTEM	R-HSA-202427 Phosphorylation of CD3 and TCR zeta chains	1234.84	1.78665e-11	2.25167e-08
Activation of Csk by cAMP-dependent Protein Kinase Inhibits Signaling through the T Cell Receptor	R-HSA-1280218 ADAPTIVE IMMUNE SYSTEM	R-HSA-202433 Generation of second messenger molecules	1189.86	0	0
IL 17 Signaling Pathway	R-HSA-1280218 ADAPTIVE IMMUNE SYSTEM	R-HSA-389948 PD-1 signaling	1173.08	2.14584e-11	2.67745e-08
The Co-Stimulatory Signal During T-cell Activation	R-HSA-1280218 ADAPTIVE IMMUNE SYSTEM	R-HSA-202427 Phosphorylation of CD3 and TCR zeta chains	1163.71	7.42739e-14	1.36301e-10
T Cytotoxic Cell Surface Molecules	R-HSA-1280218 ADAPTIVE IMMUNE SYSTEM	R-HSA-202430 Translocation of ZAP-70 to Immunological synapse	1150.18	7.43025e-09	6.09607e-06
NO2-dependent IL 12 Pathway in NK cells	R-HSA-1280218 ADAPTIVE IMMUNE SYSTEM	R-HSA-202430 Translocation of ZAP-70 to Immunological synapse	1127.98	2.32682e-11	2.88e-08
T Helper Cell Surface Molecules	R-HSA-1280218 ADAPTIVE IMMUNE SYSTEM	R-HSA-202433 Generation of second messenger molecules	1127.88	2.7354e-11	3.35675e-08
The Co-Stimulatory Signal During T-cell Activation	R-HSA-1280218 ADAPTIVE IMMUNE SYSTEM	R-HSA-202433 Generation of second messenger molecules	1127.79	4.10783e-14	8.16529e-11
Bystander B Cell Activation	R-HSA-1280218 ADAPTIVE IMMUNE SYSTEM	R-HSA-202430 Translocation of ZAP-70 to Immunological synapse	1086.33	3.08544e-06	0.00148191
The Co-Stimulatory Signal During T-cell Activation	R-HSA-1280218 ADAPTIVE IMMUNE SYSTEM	R-HSA-389356 CD28 co-stimulation	1082.66	1.58762e-14	3.68478e-11
CTL mediated immune response against target cells	R-HSA-1280218 ADAPTIVE IMMUNE SYSTEM	R-HSA-202430 Translocation of ZAP-70 to Immunological synapse	1035.14	9.65723e-09	7.75831e-06
Role of PI3K subunit p85 in regulation of Actin Organization and Cell Migration	R-HSA-1280218 ADAPTIVE IMMUNE SYSTEM	R-HSA-389356 CD28 co-stimulation	1025.28	1.34226e-13	2.36589e-10
NO2-dependent IL 12 Pathway in NK cells	R-HSA-1280218 ADAPTIVE IMMUNE SYSTEM	R-HSA-202427 Phosphorylation of CD3 and TCR zeta chains	949.83	4.24607e-11	5.09533e-08
Bystander B Cell Activation	R-HSA-1280218 ADAPTIVE IMMUNE SYSTEM	R-HSA-202427 Phosphorylation of CD3 and TCR zeta chains	931.095	4.10767e-06	0.00191961
T Cytotoxic Cell Surface Molecules	R-HSA-1280218 ADAPTIVE IMMUNE SYSTEM	R-HSA-389948 PD-1 signaling	931.032	1.31859e-08	1.03447e-05
NO2-dependent IL 12 Pathway in NK cells	R-HSA-1280218 ADAPTIVE IMMUNE SYSTEM	R-HSA-389948 PD-1 signaling	902.323	5.10069e-11	6.04143e-08
IL 17 Signaling Pathway	R-HSA-1280218 ADAPTIVE IMMUNE SYSTEM	R-HSA-202433 Generation of second messenger molecules	902.277	5.53627e-11	6.51287e-08
Bystander B Cell Activation	R-HSA-1280218 ADAPTIVE IMMUNE SYSTEM	R-HSA-389948 PD-1 signaling	888.758	4.48079e-06	0.00206655
CTL mediated immune response against target cells	R-HSA-1280218 ADAPTIVE IMMUNE SYSTEM	R-HSA-202427 Phosphorylation of CD3 and TCR zeta chains	879.825	1.49968e-08	1.16607e-05
CTL mediated immune response against target cells	R-HSA-1280218 ADAPTIVE IMMUNE SYSTEM	R-HSA-389948 PD-1 signaling	837.914	1.7137e-08	1.32071e-05
IL 5 Signaling Pathway	R-HSA-1280218 ADAPTIVE IMMUNE SYSTEM	R-HSA-202430 Translocation of ZAP-70 to Immunological synapse	814.722	4.95672e-06	0.0022673
Eph Kinases and ephrins support platelet aggregation	R-HSA-1280218 ADAPTIVE IMMUNE SYSTEM	R-HSA-389513 CTLA4 inhibitory signaling	771.829	5.47798e-06	0.00247584
Lck and Fyn tyrosine kinases in initiation of TCR Activation	R-HSA-1280218 ADAPTIVE IMMUNE SYSTEM	R-HSA-202424 Downstream TCR signaling	764.152	8.51414e-15	2.10506e-11
Ras-Independent pathway in NK cell-mediated cytotoxicity	R-HSA-1280218 ADAPTIVE IMMUNE SYSTEM	R-HSA-389356 CD28 co-stimulation	751.821	4.18887e-13	6.86487e-10
Skeletal muscle hypertrophy is regulated via AKT/mTOR pathway	R-HSA-1280218 ADAPTIVE IMMUNE SYSTEM	R-HSA-389356 CD28 co-stimulation	751.821	4.18887e-13	6.86487e-10
T Cytotoxic Cell Surface Molecules	R-HSA-1280218 ADAPTIVE IMMUNE SYSTEM	R-HSA-202433 Generation of second messenger molecules	724.062	2.64317e-08	1.95085e-05
B Cell Survival Pathway	R-HSA-1280218 ADAPTIVE IMMUNE SYSTEM	R-HSA-389356 CD28 co-stimulation	724.012	1.15362e-10	1.28526e-07
IL 5 Signaling Pathway	R-HSA-1280218 ADAPTIVE IMMUNE SYSTEM	R-HSA-202427 Phosphorylation of CD3 and TCR zeta chains	698.298	6.59847e-06	0.00291917
Bystander B Cell Activation	R-HSA-1280218 ADAPTIVE IMMUNE SYSTEM	R-HSA-202433 Generation of second messenger molecules	698.238	7.05923e-06	0.00309979
Trka Receptor Signaling Pathway	R-HSA-1280218 ADAPTIVE IMMUNE SYSTEM	R-HSA-389356 CD28 co-stimulation	698.19	2.92603e-08	2.13302e-05
NO2-dependent IL 12 Pathway in NK cells	R-HSA-1280218 ADAPTIVE IMMUNE SYSTEM	R-HSA-202433 Generation of second messenger molecules	694.024	1.31363e-10	1.45144e-07
Lck and Fyn tyrosine kinases in initiation of TCR Activation	R-HSA-1280218 ADAPTIVE IMMUNE SYSTEM	R-HSA-389513 CTLA4 inhibitory signaling	686.058	6.69387e-06	0.00295681
IL-7 Signal Transduction	R-HSA-1280218 ADAPTIVE IMMUNE SYSTEM	R-HSA-389356 CD28 co-stimulation	668.308	1.50792e-10	1.64977e-07
IL 5 Signaling Pathway	R-HSA-1280218 ADAPTIVE IMMUNE SYSTEM	R-HSA-389948 PD-1 signaling	666.545	7.19767e-06	0.00315024
Antigen Dependent B Cell Activation	R-HSA-1280218 ADAPTIVE IMMUNE SYSTEM	R-HSA-202430 Translocation of ZAP-70 to Immunological synapse	651.756	7.26688e-06	0.00317638
CTL mediated immune response against target cells	R-HSA-1280218 ADAPTIVE IMMUNE SYSTEM	R-HSA-202433 Generation of second messenger molecules	651.644	3.43494e-08	2.46287e-05
Role of Tob in T-cell activation	R-HSA-1280218 ADAPTIVE IMMUNE SYSTEM	R-HSA-202430 Translocation of ZAP-70 to Immunological synapse	646.897	3.26771e-08	2.34968e-05
Stathmin and breast cancer resistance to antimicrotubule agents	R-HSA-1280218 ADAPTIVE IMMUNE SYSTEM	R-HSA-202430 Translocation of ZAP-70 to Immunological synapse	646.897	3.26771e-08	2.34968e-05
CD40L Signaling Pathway	R-HSA-1280218 ADAPTIVE IMMUNE SYSTEM	R-HSA-202424 Downstream TCR signaling	643.769	1.02141e-14	2.47357e-11
Rac 1 cell motility signaling pathway	R-HSA-1280218 ADAPTIVE IMMUNE SYSTEM	R-HSA-389356 CD28 co-stimulation	626.485	9.22484e-13	1.44461e-09
Ras Signaling Pathway	R-HSA-1280218 ADAPTIVE IMMUNE SYSTEM	R-HSA-389356 CD28 co-stimulation	626.485	9.22484e-13	1.44461e-09
mTOR Signaling Pathway	R-HSA-1280218 ADAPTIVE IMMUNE SYSTEM	R-HSA-389356 CD28 co-stimulation	626.485	9.22484e-13	1.44461e-09
B Lymphocyte Cell Surface Molecules	R-HSA-1280218 ADAPTIVE IMMUNE SYSTEM	R-HSA-202427 Phosphorylation of CD3 and TCR zeta chains	620.698	8.06287e-06	0.00348111
PTEN dependent cell cycle arrest and apoptosis	R-HSA-1280218 ADAPTIVE IMMUNE SYSTEM	R-HSA-389356 CD28 co-stimulation	620.561	1.93825e-10	2.07867e-07
Regulation of eIF4e and p70 S6 Kinase	R-HSA-1280218 ADAPTIVE IMMUNE SYSTEM	R-HSA-389356 CD28 co-stimulation	593.502	1.17306e-12	1.81298e-09
IL12 and Stat4 Dependent Signaling Pathway in Th1 Development	R-HSA-1280218 ADAPTIVE IMMUNE SYSTEM	R-HSA-202430 Translocation of ZAP-70 to Immunological synapse	575	4.48315e-08	3.13714e-05
Skeletal muscle hypertrophy is regulated via AKT/mTOR pathway	R-HSA-1280218 ADAPTIVE IMMUNE SYSTEM	R-HSA-389513 CTLA4 inhibitory signaling	575	4.48315e-08	3.13714e-05
Antigen Dependent B Cell Activation	R-HSA-1280218 ADAPTIVE IMMUNE SYSTEM	R-HSA-202427 Phosphorylation of CD3 and TCR zeta chains	558.619	9.67313e-06	0.00410136
Role of Tob in T-cell activation	R-HSA-1280218 ADAPTIVE IMMUNE SYSTEM	R-HSA-202427 Phosphorylation of CD3 and TCR zeta chains	549.834	5.07331e-08	3.51459e-05
Stathmin and breast cancer resistance to antimicrotubule agents	R-HSA-1280218 ADAPTIVE IMMUNE SYSTEM	R-HSA-202427 Phosphorylation of CD3 and TCR zeta chains	549.834	5.07331e-08	3.51459e-05
Influence of Ras and Rho proteins on G1 to S Transition	R-HSA-1280218 ADAPTIVE IMMUNE SYSTEM	R-HSA-389356 CD28 co-stimulation	536.96	1.84075e-12	2.77859e-09
Antigen Dependent B Cell Activation	R-HSA-1280218 ADAPTIVE IMMUNE SYSTEM	R-HSA-389948 PD-1 signaling	533.218	1.05513e-05	0.00443344
IL 5 Signaling Pathway	R-HSA-1280218 ADAPTIVE IMMUNE SYSTEM	R-HSA-202433 Generation of second messenger molecules	523.661	1.1338e-05	0.00472247
Role of Tob in T-cell activation	R-HSA-1280218 ADAPTIVE IMMUNE SYSTEM	R-HSA-389948 PD-1 signaling	523.643	5.79689e-08	3.96522e-05
Stathmin and breast cancer resistance to antimicrotubule agents	R-HSA-1280218 ADAPTIVE IMMUNE SYSTEM	R-HSA-389948 PD-1 signaling	523.643	5.79689e-08	3.96522e-05
The IGF-1 Receptor and Longevity	R-HSA-1280218 ADAPTIVE IMMUNE SYSTEM	R-HSA-389356 CD28 co-stimulation	523.616	6.04507e-08	4.11405e-05
AKT Signaling Pathway	R-HSA-1280218 ADAPTIVE IMMUNE SYSTEM	R-HSA-389513 CTLA4 inhibitory signaling	514.456	6.0534e-08	4.11405e-05
T Cell Receptor Signaling Pathway	R-HSA-1280218 ADAPTIVE IMMUNE SYSTEM	R-HSA-202430 Translocation of ZAP-70 to Immunological synapse	514.298	2.53708e-12	3.75903e-09
Eph Kinases and ephrins support platelet aggregation	R-HSA-1280218 ADAPTIVE IMMUNE SYSTEM	R-HSA-389356 CD28 co-stimulation	505.595	1.21188e-05	0.00500821
Acetylation and Deacetylation of RelA in The Nucleus	R-HSA-1280218 ADAPTIVE IMMUNE SYSTEM	R-HSA-202424 Downstream TCR signaling	500.692	6.32827e-15	1.61228e-11
HIV Induced T Cell Apoptosis	R-HSA-1280218 ADAPTIVE IMMUNE SYSTEM	R-HSA-202424 Downstream TCR signaling	498.596	9.15007e-10	8.71708e-07
T Cell Receptor Signaling Pathway	R-HSA-1280218 ADAPTIVE IMMUNE SYSTEM	R-HSA-202433 Generation of second messenger molecules	495.597	0	0
IL12 and Stat4 Dependent Signaling Pathway in Th1 Development	R-HSA-1280218 ADAPTIVE IMMUNE SYSTEM	R-HSA-202427 Phosphorylation of CD3 and TCR zeta chains	488.725	6.95981e-08	4.66844e-05
Phosphoinositides and their downstream targets.	R-HSA-1280218 ADAPTIVE IMMUNE SYSTEM	R-HSA-389513 CTLA4 inhibitory signaling	488.725	6.95981e-08	4.66844e-05
mTOR Signaling Pathway	R-HSA-1280218 ADAPTIVE IMMUNE SYSTEM	R-HSA-389513 CTLA4 inhibitory signaling	488.725	6.95981e-08	4.66844e-05
Role of nicotinic acetylcholine receptors in the regulation of apoptosis	R-HSA-1280218 ADAPTIVE IMMUNE SYSTEM	R-HSA-389356 CD28 co-stimulation	483.33	7.43743e-08	4.96306e-05
AKT Signaling Pathway	R-HSA-1280218 ADAPTIVE IMMUNE SYSTEM	R-HSA-389356 CD28 co-stimulation	482.626	4.62544e-10	4.63379e-07
IL12 and Stat4 Dependent Signaling Pathway in Th1 Development	R-HSA-1280218 ADAPTIVE IMMUNE SYSTEM	R-HSA-389948 PD-1 signaling	465.444	7.95224e-08	5.27422e-05
Activation of PKC through G protein coupled receptor	R-HSA-1280218 ADAPTIVE IMMUNE SYSTEM	R-HSA-202424 Downstream TCR signaling	462.521	1.57254e-07	9.76509e-05
Phosphoinositides and their downstream targets.	R-HSA-1280218 ADAPTIVE IMMUNE SYSTEM	R-HSA-389356 CD28 co-stimulation	457.216	5.59749e-10	5.52217e-07
AKT Signaling Pathway	R-HSA-1280218 ADAPTIVE IMMUNE SYSTEM	R-HSA-202424 Downstream TCR signaling	455.655	2.498e-14	5.36367e-11
Lck and Fyn tyrosine kinases in initiation of TCR Activation	R-HSA-1280218 ADAPTIVE IMMUNE SYSTEM	R-HSA-389356 CD28 co-stimulation	449.41	1.4807e-05	0.00601026
Human Cytomegalovirus and Map Kinase Pathways	R-HSA-1280218 ADAPTIVE IMMUNE SYSTEM	R-HSA-389356 CD28 co-stimulation	448.798	9.02793e-08	5.90763e-05
Tumor Suppressor Arf Inhibits Ribosomal Biogenesis	R-HSA-1280218 ADAPTIVE IMMUNE SYSTEM	R-HSA-389356 CD28 co-stimulation	448.798	9.02793e-08	5.90763e-05
Antigen Dependent B Cell Activation	R-HSA-1280218 ADAPTIVE IMMUNE SYSTEM	R-HSA-202433 Generation of second messenger molecules	418.914	1.66185e-05	0.00667003
Corticosteroids and cardioprotection	R-HSA-1280218 ADAPTIVE IMMUNE SYSTEM	R-HSA-389356 CD28 co-stimulation	418.871	1.08296e-07	6.96628e-05
Role of Erk5 in Neuronal Survival	R-HSA-1280218 ADAPTIVE IMMUNE SYSTEM	R-HSA-389356 CD28 co-stimulation	418.871	1.08296e-07	6.96628e-05
Double Stranded RNA Induced Gene Expression	R-HSA-1280218 ADAPTIVE IMMUNE SYSTEM	R-HSA-202424 Downstream TCR signaling	415.489	1.52305e-09	1.38924e-06
IL-7 Signal Transduction	R-HSA-1280218 ADAPTIVE IMMUNE SYSTEM	R-HSA-389513 CTLA4 inhibitory signaling	411.593	1.65307e-05	0.00663613
Inactivation of Gsk3 by AKT causes accumulation of b-catenin in Alveolar Macrophages	R-HSA-1280218 ADAPTIVE IMMUNE SYSTEM	R-HSA-389513 CTLA4 inhibitory signaling	407.243	1.14843e-07	7.35677e-05
Role of Tob in T-cell activation	R-HSA-1280218 ADAPTIVE IMMUNE SYSTEM	R-HSA-202433 Generation of second messenger molecules	407.236	1.16139e-07	7.43265e-05
Stathmin and breast cancer resistance to antimicrotubule agents	R-HSA-1280218 ADAPTIVE IMMUNE SYSTEM	R-HSA-202433 Generation of second messenger molecules	407.236	1.16139e-07	7.43265e-05
Antigen Dependent B Cell Activation	R-HSA-1280218 ADAPTIVE IMMUNE SYSTEM	R-HSA-389356 CD28 co-stimulation	404.462	1.77625e-05	0.00706565
PTEN dependent cell cycle arrest and apoptosis	R-HSA-1280218 ADAPTIVE IMMUNE SYSTEM	R-HSA-389513 CTLA4 inhibitory signaling	385.862	1.8593e-05	0.007339
Telomeres, Telomerase, Cellular Aging, and Immortality	R-HSA-1280218 ADAPTIVE IMMUNE SYSTEM	R-HSA-389513 CTLA4 inhibitory signaling	385.862	1.8593e-05	0.007339
T Cell Receptor Signaling Pathway	R-HSA-1280218 ADAPTIVE IMMUNE SYSTEM	R-HSA-389356 CD28 co-stimulation	380.238	3.84137e-14	7.7899e-11
Inactivation of Gsk3 by AKT causes accumulation of b-catenin in Alveolar Macrophages	R-HSA-1280218 ADAPTIVE IMMUNE SYSTEM	R-HSA-389356 CD28 co-stimulation	377.675	1.1078e-09	1.0383e-06
Phospholipids as signalling intermediaries	R-HSA-1280218 ADAPTIVE IMMUNE SYSTEM	R-HSA-389356 CD28 co-stimulation	377.675	1.1078e-09	1.0383e-06
Transcription factor CREB and its extracellular signals	R-HSA-1280218 ADAPTIVE IMMUNE SYSTEM	R-HSA-389356 CD28 co-stimulation	377.675	1.1078e-09	1.0383e-06
Agrin in Postsynaptic Differentiation	R-HSA-1280218 ADAPTIVE IMMUNE SYSTEM	R-HSA-389356 CD28 co-stimulation	375.814	9.40326e-12	1.24608e-08
The Co-Stimulatory Signal During T-cell Activation	R-HSA-1280218 ADAPTIVE IMMUNE SYSTEM	R-HSA-202424 Downstream TCR signaling	375.5	9.10383e-15	2.23162e-11
How does salmonella hijack a cell	R-HSA-1280218 ADAPTIVE IMMUNE SYSTEM	R-HSA-389356 CD28 co-stimulation	367.687	2.09852e-05	0.00816002
IL12 and Stat4 Dependent Signaling Pathway in Th1 Development	R-HSA-1280218 ADAPTIVE IMMUNE SYSTEM	R-HSA-202433 Generation of second messenger molecules	361.975	1.59296e-07	9.87665e-05
Phospholipase C Signaling Pathway	R-HSA-1280218 ADAPTIVE IMMUNE SYSTEM	R-HSA-983695 Antigen activates B Cell Receptor BCR leading to generation of second messengers	361.716	2.36116e-07	0.000142011
Fc Epsilon Receptor I Signaling in Mast Cells	R-HSA-1280218 ADAPTIVE IMMUNE SYSTEM	R-HSA-389356 CD28 co-stimulation	352.314	1.25729e-11	1.62029e-08
Trefoil Factors Initiate Mucosal Healing	R-HSA-1280218 ADAPTIVE IMMUNE SYSTEM	R-HSA-389356 CD28 co-stimulation	349.042	1.76323e-07	0.00010832
TNFR2 Signaling Pathway	R-HSA-1280218 ADAPTIVE IMMUNE SYSTEM	R-HSA-202424 Downstream TCR signaling	347.306	2.32703e-13	3.93911e-10
NF-kB Signaling Pathway	R-HSA-1280218 ADAPTIVE IMMUNE SYSTEM	R-HSA-202424 Downstream TCR signaling	347.111	0	0
T Cell Receptor Signaling Pathway	R-HSA-1280218 ADAPTIVE IMMUNE SYSTEM	R-HSA-202427 Phosphorylation of CD3 and TCR zeta chains	316.47	2.18882e-09	1.94611e-06
CTCF: First Multivalent Nuclear Factor	R-HSA-1280218 ADAPTIVE IMMUNE SYSTEM	R-HSA-389356 CD28 co-stimulation	314.127	2.3462e-07	0.000141153
Inhibition of Cellular Proliferation by Gleevec	R-HSA-1280218 ADAPTIVE IMMUNE SYSTEM	R-HSA-389356 CD28 co-stimulation	314.127	2.3462e-07	0.000141153
Multiple antiapoptotic pathways from IGF-1R signaling lead to BAD phosphorylation	R-HSA-1280218 ADAPTIVE IMMUNE SYSTEM	R-HSA-389356 CD28 co-stimulation	314.127	2.3462e-07	0.000141153
T Helper Cell Surface Molecules	R-HSA-1280218 ADAPTIVE IMMUNE SYSTEM	R-HSA-202424 Downstream TCR signaling	311.606	3.58088e-09	3.10542e-06
Cyclin E Destruction Pathway	R-HSA-1280218 ADAPTIVE IMMUNE SYSTEM	R-HSA-202424 Downstream TCR signaling	308.337	3.76494e-07	0.000216206
ER?associated degradation (ERAD) Pathway	R-HSA-1280218 ADAPTIVE IMMUNE SYSTEM	R-HSA-202424 Downstream TCR signaling	305.135	4.12195e-05	0.0146681
T Cell Receptor Signaling Pathway	R-HSA-1280218 ADAPTIVE IMMUNE SYSTEM	R-HSA-389948 PD-1 signaling	300.641	2.62516e-09	2.31154e-06
Erk and PI-3 Kinase Are Necessary for Collagen Binding in Corneal Epithelia	R-HSA-1280218 ADAPTIVE IMMUNE SYSTEM	R-HSA-389356 CD28 co-stimulation	299.163	2.68041e-07	0.000158926
Influence of Ras and Rho proteins on G1 to S Transition	R-HSA-1280218 ADAPTIVE IMMUNE SYSTEM	R-HSA-202424 Downstream TCR signaling	289.244	0	0
Toll-Like Receptor Pathway	R-HSA-1280218 ADAPTIVE IMMUNE SYSTEM	R-HSA-1236975 Antigen processing-Cross presentation	285.453	0	0
Regulation of eIF4e and p70 S6 Kinase	R-HSA-1280218 ADAPTIVE IMMUNE SYSTEM	R-HSA-389513 CTLA4 inhibitory signaling	280.598	3.34969e-05	0.0122538
Regulation of BAD phosphorylation	R-HSA-1280218 ADAPTIVE IMMUNE SYSTEM	R-HSA-389356 CD28 co-stimulation	273.14	3.44076e-07	0.00019907
E2F1 Destruction Pathway	R-HSA-1280218 ADAPTIVE IMMUNE SYSTEM	R-HSA-202424 Downstream TCR signaling	264.284	5.37195e-07	0.000299495
The 4-1BB-dependent immune response	R-HSA-1280218 ADAPTIVE IMMUNE SYSTEM	R-HSA-202424 Downstream TCR signaling	262.446	7.13101e-11	8.20923e-08
Nerve growth factor pathway (NGF)	R-HSA-1280218 ADAPTIVE IMMUNE SYSTEM	R-HSA-389356 CD28 co-stimulation	252.763	4.10955e-05	0.0146284
Control of skeletal myogenesis by HDAC & calcium/calmodulin-dependent kinase (CaMK)	R-HSA-1280218 ADAPTIVE IMMUNE SYSTEM	R-HSA-389356 CD28 co-stimulation	251.28	4.33225e-07	0.0002459
IL 17 Signaling Pathway	R-HSA-1280218 ADAPTIVE IMMUNE SYSTEM	R-HSA-202424 Downstream TCR signaling	249.277	7.22282e-09	5.93802e-06
BCR Signaling Pathway	R-HSA-1280218 ADAPTIVE IMMUNE SYSTEM	R-HSA-983695 Antigen activates B Cell Receptor BCR leading to generation of second messengers	246.648	0	0
Cytokines and Inflammatory Response	R-HSA-1280218 ADAPTIVE IMMUNE SYSTEM	R-HSA-202430 Translocation of ZAP-70 to Immunological synapse	241.321	4.45472e-05	0.0156819
Trka Receptor Signaling Pathway	R-HSA-1280218 ADAPTIVE IMMUNE SYSTEM	R-HSA-983695 Antigen activates B Cell Receptor BCR leading to generation of second messengers	241.132	6.16483e-07	0.000339923
Activation of Csk by cAMP-dependent Protein Kinase Inhibits Signaling through the T Cell Receptor	R-HSA-1280218 ADAPTIVE IMMUNE SYSTEM	R-HSA-202424 Downstream TCR signaling	238.753	1.3799e-12	2.11797e-09
Role of MAL in Rho-Mediated Activation of SRF	R-HSA-1280218 ADAPTIVE IMMUNE SYSTEM	R-HSA-389356 CD28 co-stimulation	237.89	4.59151e-05	0.0161295
Th1/Th2 Differentiation	R-HSA-1280218 ADAPTIVE IMMUNE SYSTEM	R-HSA-389356 CD28 co-stimulation	237.89	4.59151e-05	0.0161295
Ras-Independent pathway in NK cell-mediated cytotoxicity	R-HSA-1280218 ADAPTIVE IMMUNE SYSTEM	R-HSA-202433 Generation of second messenger molecules	232.698	4.77194e-05	0.0166352
Role of Parkin in the Ubiquitin-Proteasomal Pathway	R-HSA-1280218 ADAPTIVE IMMUNE SYSTEM	R-HSA-983168 Antigen processing Ubiquitination & Proteasome degradation	231.954	8.9926e-12	1.19482e-08
Erythropoietin mediated neuroprotection through NF-kB	R-HSA-1280218 ADAPTIVE IMMUNE SYSTEM	R-HSA-202424 Downstream TCR signaling	231.245	7.37747e-07	0.000399007
TACI and BCMA stimulation of B cell immune responses	R-HSA-1280218 ADAPTIVE IMMUNE SYSTEM	R-HSA-202424 Downstream TCR signaling	226.611	9.83669e-09	7.88986e-06
NFkB activation by Nontypeable Hemophilus influenzae	R-HSA-1280218 ADAPTIVE IMMUNE SYSTEM	R-HSA-202424 Downstream TCR signaling	224.705	1.82732e-12	2.76038e-09
IGF-1 Signaling Pathway	R-HSA-1280218 ADAPTIVE IMMUNE SYSTEM	R-HSA-389356 CD28 co-stimulation	212.842	5.63499e-05	0.0191939
Toll-Like Receptor Pathway	R-HSA-1280218 ADAPTIVE IMMUNE SYSTEM	R-HSA-202424 Downstream TCR signaling	211.5	0	0
BCR Signaling Pathway	R-HSA-1280218 ADAPTIVE IMMUNE SYSTEM	R-HSA-389356 CD28 co-stimulation	209.382	7.20223e-07	0.000390687
Cytokines and Inflammatory Response	R-HSA-1280218 ADAPTIVE IMMUNE SYSTEM	R-HSA-202427 Phosphorylation of CD3 and TCR zeta chains	206.836	5.92636e-05	0.0201147
T Cytotoxic Cell Surface Molecules	R-HSA-1280218 ADAPTIVE IMMUNE SYSTEM	R-HSA-202424 Downstream TCR signaling	205.547	9.82469e-07	0.000520016
Agrin in Postsynaptic Differentiation	R-HSA-1280218 ADAPTIVE IMMUNE SYSTEM	R-HSA-202433 Generation of second messenger molecules	203.562	7.80128e-07	0.000420569
Bystander B Cell Activation	R-HSA-1280218 ADAPTIVE IMMUNE SYSTEM	R-HSA-202424 Downstream TCR signaling	203.417	7.67754e-05	0.0252185
The information-processing pathway at the IFN-beta enhancer	R-HSA-1280218 ADAPTIVE IMMUNE SYSTEM	R-HSA-202424 Downstream TCR signaling	203.417	7.67754e-05	0.0252185
Insulin Signaling Pathway	R-HSA-1280218 ADAPTIVE IMMUNE SYSTEM	R-HSA-389356 CD28 co-stimulation	202.197	6.19644e-05	0.0209077
Role of ERBB2 in Signal Transduction and Oncology	R-HSA-1280218 ADAPTIVE IMMUNE SYSTEM	R-HSA-389356 CD28 co-stimulation	202.197	6.19644e-05	0.0209077
TNF/Stress Related Signaling	R-HSA-1280218 ADAPTIVE IMMUNE SYSTEM	R-HSA-202424 Downstream TCR signaling	201.045	3.19333e-12	4.63222e-09
NF-kB Signaling Pathway	R-HSA-1280218 ADAPTIVE IMMUNE SYSTEM	R-HSA-1236975 Antigen processing-Cross presentation	200.905	1.97868e-10	2.11976e-07
Cytokines and Inflammatory Response	R-HSA-1280218 ADAPTIVE IMMUNE SYSTEM	R-HSA-389948 PD-1 signaling	197.431	6.46314e-05	0.02172
CD40L Signaling Pathway	R-HSA-1280218 ADAPTIVE IMMUNE SYSTEM	R-HSA-1236975 Antigen processing-Cross presentation	192.522	1.09296e-06	0.000572013
Human Cytomegalovirus and Map Kinase Pathways	R-HSA-1280218 ADAPTIVE IMMUNE SYSTEM	R-HSA-202424 Downstream TCR signaling	191.741	1.71072e-08	1.31892e-05
NO2-dependent IL 12 Pathway in NK cells	R-HSA-1280218 ADAPTIVE IMMUNE SYSTEM	R-HSA-202424 Downstream TCR signaling	191.741	1.71072e-08	1.31892e-05
ER?associated degradation (ERAD) Pathway	R-HSA-1280218 ADAPTIVE IMMUNE SYSTEM	R-HSA-983168 Antigen processing Ubiquitination & Proteasome degradation	191.4	2.82962e-06	0.00137217
CTL mediated immune response against target cells	R-HSA-1280218 ADAPTIVE IMMUNE SYSTEM	R-HSA-202424 Downstream TCR signaling	184.989	1.27566e-06	0.000660401
Signaling of Hepatocyte Growth Factor Receptor	R-HSA-1280218 ADAPTIVE IMMUNE SYSTEM	R-HSA-389356 CD28 co-stimulation	184.736	1.02422e-06	0.000538705
CXCR4 Signaling Pathway	R-HSA-1280218 ADAPTIVE IMMUNE SYSTEM	R-HSA-389356 CD28 co-stimulation	183.809	7.39867e-05	0.0244104
TPO Signaling Pathway	R-HSA-1280218 ADAPTIVE IMMUNE SYSTEM	R-HSA-389356 CD28 co-stimulation	183.809	7.39867e-05	0.0244104
Ras-Independent pathway in NK cell-mediated cytotoxicity	R-HSA-1280218 ADAPTIVE IMMUNE SYSTEM	R-HSA-983695 Antigen activates B Cell Receptor BCR leading to generation of second messengers	183.088	1.85873e-08	1.4232e-05
IL-2 Receptor Beta Chain in T cell Activation	R-HSA-1280218 ADAPTIVE IMMUNE SYSTEM	R-HSA-389356 CD28 co-stimulation	179.455	1.11161e-06	0.000581017
Corticosteroids and cardioprotection	R-HSA-1280218 ADAPTIVE IMMUNE SYSTEM	R-HSA-202424 Downstream TCR signaling	178.043	2.19668e-08	1.64556e-05
PTEN dependent cell cycle arrest and apoptosis	R-HSA-1280218 ADAPTIVE IMMUNE SYSTEM	R-HSA-202424 Downstream TCR signaling	178.043	2.19668e-08	1.64556e-05
Ras Signaling Pathway	R-HSA-1280218 ADAPTIVE IMMUNE SYSTEM	R-HSA-202424 Downstream TCR signaling	174.946	3.8467e-10	3.91617e-07
Free Radical Induced Apoptosis	R-HSA-1280218 ADAPTIVE IMMUNE SYSTEM	R-HSA-202424 Downstream TCR signaling	174.354	9.86037e-05	0.0314619
Phospholipase C Signaling Pathway	R-HSA-1280218 ADAPTIVE IMMUNE SYSTEM	R-HSA-202424 Downstream TCR signaling	174.354	9.86037e-05	0.0314619
T Cell Receptor Signaling Pathway	R-HSA-1280218 ADAPTIVE IMMUNE SYSTEM	R-HSA-202424 Downstream TCR signaling	174.159	0	0
Bone Remodelling	R-HSA-1280218 ADAPTIVE IMMUNE SYSTEM	R-HSA-202424 Downstream TCR signaling	168.169	1.6216e-06	0.000822939
Links between Pyk2 and Map Kinases	R-HSA-1280218 ADAPTIVE IMMUNE SYSTEM	R-HSA-202433 Generation of second messenger molecules	167.523	8.79594e-05	0.0284316
Signal transduction through IL1R	R-HSA-1280218 ADAPTIVE IMMUNE SYSTEM	R-HSA-202424 Downstream TCR signaling	166.846	1.78746e-13	3.08558e-10
Inactivation of Gsk3 by AKT causes accumulation of b-catenin in Alveolar Macrophages	R-HSA-1280218 ADAPTIVE IMMUNE SYSTEM	R-HSA-1236975 Antigen processing-Cross presentation	164.366	4.72611e-10	4.72521e-07
Acetylation and Deacetylation of RelA in The Nucleus	R-HSA-1280218 ADAPTIVE IMMUNE SYSTEM	R-HSA-1236975 Antigen processing-Cross presentation	162.898	1.67791e-06	0.000849585
Links between Pyk2 and Map Kinases	R-HSA-1280218 ADAPTIVE IMMUNE SYSTEM	R-HSA-389356 CD28 co-stimulation	161.743	9.39989e-05	0.0301267
Chaperones modulate interferon Signaling Pathway	R-HSA-1280218 ADAPTIVE IMMUNE SYSTEM	R-HSA-202424 Downstream TCR signaling	155.782	3.46917e-08	2.48476e-05
Skeletal muscle hypertrophy is regulated via AKT/mTOR pathway	R-HSA-1280218 ADAPTIVE IMMUNE SYSTEM	R-HSA-202424 Downstream TCR signaling	155.782	3.46917e-08	2.48476e-05
Growth Hormone Signaling Pathway	R-HSA-1280218 ADAPTIVE IMMUNE SYSTEM	R-HSA-389356 CD28 co-stimulation	155.52	0.000101196	0.0321766
Cytokines and Inflammatory Response	R-HSA-1280218 ADAPTIVE IMMUNE SYSTEM	R-HSA-202433 Generation of second messenger molecules	155.108	0.000101678	0.0323092
TNFR1 Signaling Pathway	R-HSA-1280218 ADAPTIVE IMMUNE SYSTEM	R-HSA-202433 Generation of second messenger molecules	155.108	0.000101678	0.0323092
Cyclin E Destruction Pathway	R-HSA-1280218 ADAPTIVE IMMUNE SYSTEM	R-HSA-983168 Antigen processing Ubiquitination & Proteasome degradation	153.618	9.18149e-08	5.99445e-05
IL 5 Signaling Pathway	R-HSA-1280218 ADAPTIVE IMMUNE SYSTEM	R-HSA-202424 Downstream TCR signaling	152.557	0.00012312	0.0382038
TNFR2 Signaling Pathway	R-HSA-1280218 ADAPTIVE IMMUNE SYSTEM	R-HSA-1236975 Antigen processing-Cross presentation	151.26	2.0353e-06	0.00101199
T Cell Receptor Signaling Pathway	R-HSA-1280218 ADAPTIVE IMMUNE SYSTEM	R-HSA-389513 CTLA4 inhibitory signaling	150.516	0.000109145	0.0343665
NFkB activation by Nontypeable Hemophilus influenzae	R-HSA-1280218 ADAPTIVE IMMUNE SYSTEM	R-HSA-1236975 Antigen processing-Cross presentation	150.406	3.72464e-08	2.64228e-05
TNFR1 Signaling Pathway	R-HSA-1280218 ADAPTIVE IMMUNE SYSTEM	R-HSA-389356 CD28 co-stimulation	149.757	0.000108656	0.0342504
VEGF, Hypoxia, and Angiogenesis	R-HSA-1280218 ADAPTIVE IMMUNE SYSTEM	R-HSA-389356 CD28 co-stimulation	149.757	0.000108656	0.0342504
FAS signaling pathway ( CD95 )	R-HSA-1280218 ADAPTIVE IMMUNE SYSTEM	R-HSA-202433 Generation of second messenger molecules	149.566	0.000108906	0.0343235
Fc Epsilon Receptor I Signaling in Mast Cells	R-HSA-1280218 ADAPTIVE IMMUNE SYSTEM	R-HSA-983695 Antigen activates B Cell Receptor BCR leading to generation of second messengers	145.342	1.59921e-11	2.0346e-08
Nerve growth factor pathway (NGF)	R-HSA-1280218 ADAPTIVE IMMUNE SYSTEM	R-HSA-983695 Antigen activates B Cell Receptor BCR leading to generation of second messengers	144.664	2.27243e-06	0.0011201
FAS signaling pathway ( CD95 )	R-HSA-1280218 ADAPTIVE IMMUNE SYSTEM	R-HSA-389356 CD28 co-stimulation	144.406	0.000116379	0.0363424
Inactivation of Gsk3 by AKT causes accumulation of b-catenin in Alveolar Macrophages	R-HSA-1280218 ADAPTIVE IMMUNE SYSTEM	R-HSA-202424 Downstream TCR signaling	143.128	9.18078e-10	8.73945e-07
Cadmium induces DNA synthesis and proliferation in macrophages	R-HSA-1280218 ADAPTIVE IMMUNE SYSTEM	R-HSA-202424 Downstream TCR signaling	142.292	2.48872e-06	0.00121863
EGF Signaling Pathway	R-HSA-1280218 ADAPTIVE IMMUNE SYSTEM	R-HSA-389356 CD28 co-stimulation	139.424	0.000124365	0.0385362
MAPKinase Signaling Pathway	R-HSA-1280218 ADAPTIVE IMMUNE SYSTEM	R-HSA-389356 CD28 co-stimulation	137.371	1.04996e-09	9.89167e-07
EPO Signaling Pathway	R-HSA-1280218 ADAPTIVE IMMUNE SYSTEM	R-HSA-983695 Antigen activates B Cell Receptor BCR leading to generation of second messengers	135.62	2.69572e-06	0.00131359
Angiotensin II mediated activation of JNK Pathway via Pyk2 dependent signaling	R-HSA-1280218 ADAPTIVE IMMUNE SYSTEM	R-HSA-389356 CD28 co-stimulation	134.775	0.000132612	0.040915
PDGF Signaling Pathway	R-HSA-1280218 ADAPTIVE IMMUNE SYSTEM	R-HSA-389356 CD28 co-stimulation	134.775	0.000132612	0.040915
IL-7 Signal Transduction	R-HSA-1280218 ADAPTIVE IMMUNE SYSTEM	R-HSA-202424 Downstream TCR signaling	132.126	3.01835e-06	0.00145491
mTOR Signaling Pathway	R-HSA-1280218 ADAPTIVE IMMUNE SYSTEM	R-HSA-202424 Downstream TCR signaling	131.178	6.31614e-08	4.28247e-05
CBL mediated ligand-induced downregulation of EGF receptors	R-HSA-1280218 ADAPTIVE IMMUNE SYSTEM	R-HSA-983695 Antigen activates B Cell Receptor BCR leading to generation of second messengers	129.918	0.000156283	0.0475316
NFAT and Hypertrophy of the heart (Transcription in the broken heart)	R-HSA-1280218 ADAPTIVE IMMUNE SYSTEM	R-HSA-389356 CD28 co-stimulation	128.152	2.89756e-06	0.00140072
E2F1 Destruction Pathway	R-HSA-1280218 ADAPTIVE IMMUNE SYSTEM	R-HSA-983168 Antigen processing Ubiquitination & Proteasome degradation	128.013	1.52391e-07	9.50429e-05
fMLP induced chemokine gene expression in HMC-1 cells	R-HSA-1280218 ADAPTIVE IMMUNE SYSTEM	R-HSA-389356 CD28 co-stimulation	126.347	0.000149892	0.0457472
CXCR4 Signaling Pathway	R-HSA-1280218 ADAPTIVE IMMUNE SYSTEM	R-HSA-202424 Downstream TCR signaling	124.617	7.56966e-08	5.03712e-05
Regulation of eIF4e and p70 S6 Kinase	R-HSA-1280218 ADAPTIVE IMMUNE SYSTEM	R-HSA-202424 Downstream TCR signaling	124.617	7.56966e-08	5.03712e-05
Growth Hormone Signaling Pathway	R-HSA-1280218 ADAPTIVE IMMUNE SYSTEM	R-HSA-983695 Antigen activates B Cell Receptor BCR leading to generation of second messengers	122.042	7.78678e-08	5.17302e-05
Neuropeptides VIP and PACAP inhibit the apoptosis of activated T cells	R-HSA-1280218 ADAPTIVE IMMUNE SYSTEM	R-HSA-202424 Downstream TCR signaling	118.681	8.99996e-08	5.90054e-05
ATM Signaling Pathway	R-HSA-1280218 ADAPTIVE IMMUNE SYSTEM	R-HSA-202424 Downstream TCR signaling	115.607	4.29072e-06	0.00199586
Role of Tob in T-cell activation	R-HSA-1280218 ADAPTIVE IMMUNE SYSTEM	R-HSA-202424 Downstream TCR signaling	115.607	4.29072e-06	0.00199586
Stathmin and breast cancer resistance to antimicrotubule agents	R-HSA-1280218 ADAPTIVE IMMUNE SYSTEM	R-HSA-202424 Downstream TCR signaling	115.607	4.29072e-06	0.00199586
IL-2 Receptor Beta Chain in T cell Activation	R-HSA-1280218 ADAPTIVE IMMUNE SYSTEM	R-HSA-983695 Antigen activates B Cell Receptor BCR leading to generation of second messengers	112.334	2.57414e-09	2.26761e-06
AKT Signaling Pathway	R-HSA-1280218 ADAPTIVE IMMUNE SYSTEM	R-HSA-1236975 Antigen processing-Cross presentation	111.445	4.58499e-06	0.00211316
CTCF: First Multivalent Nuclear Factor	R-HSA-1280218 ADAPTIVE IMMUNE SYSTEM	R-HSA-983695 Antigen activates B Cell Receptor BCR leading to generation of second messengers	108.489	4.90651e-06	0.0022469
TPO Signaling Pathway	R-HSA-1280218 ADAPTIVE IMMUNE SYSTEM	R-HSA-983695 Antigen activates B Cell Receptor BCR leading to generation of second messengers	103.321	5.60164e-06	0.00252718
IL12 and Stat4 Dependent Signaling Pathway in Th1 Development	R-HSA-1280218 ADAPTIVE IMMUNE SYSTEM	R-HSA-202424 Downstream TCR signaling	102.758	5.87494e-06	0.00264039
TNF/Stress Related Signaling	R-HSA-1280218 ADAPTIVE IMMUNE SYSTEM	R-HSA-1236975 Antigen processing-Cross presentation	96.2432	6.82597e-06	0.00301103
BCR Signaling Pathway	R-HSA-1280218 ADAPTIVE IMMUNE SYSTEM	R-HSA-5690714 CD22 mediated BCR regulation	96.0557	6.59182e-06	0.00291917
[truncated: 4,802 more rows]
