# Supplementary material for: Understanding allergic multimorbidity within the non-eosinophilic interactome
Source: PLoS One. 2019 Nov 6;14(11):e0224448. doi: 10.1371/journal.pone.0224448 (PMC6834334; doi:10.1371/journal.pone.0224448)
Supplement: S2 Table — This table contains: 1) the database sources of diease-associated genes; 2) the complete list of cell types and tissues (including those without disease-associated genes, discarded in this study); 3) the list of all cell-type-specific genes. (XLS) [file pone.0224448.s004.xls]

## Sheet: disease-associated genes by source
gene name	A	D	R	gene description
IL13	CTD|DISGENET	CTD|DISGENET|PHEGENI	CTD|DISGENET|UNIPROT	interleukin 13
LRRC32	PHEGENI	PHEGENI	PHEGENI	leucine rich repeat containing 32
PLA2G7	CTD|DISGENET|UNIPROT	UNIPROT	UNIPROT	phospholipase A2 group VII
CASP8	DISGENET	DISGENET		caspase 8
CCL11	CTD|DISGENET	CTD|DISGENET		C-C motif chemokine ligand 11
CD14	CTD|DISGENET	DISGENET		CD14 molecule
CHI3L1	PHEGENI|UNIPROT	UNIPROT		chitinase 3 like 1
CRNN	PHEGENI	PHEGENI		cornulin
EFHC1	PHEGENI	PHEGENI		EF-hand domain containing 1
ETS1	PHEGENI	PHEGENI		ETS proto-oncogene 1, transcription factor
IL18R1	PHEGENI	PHEGENI		interleukin 18 receptor 1
IL1B	CTD|DISGENET	CTD|DISGENET		interleukin 1 beta
IL33	CTD|DISGENET|PHEGENI	CTD|DISGENET		interleukin 33
IL4	CTD|DISGENET	CTD|DISGENET		interleukin 4
IL5	CTD|DISGENET	CTD|DISGENET		interleukin 5
IL6R	PHEGENI	PHEGENI		interleukin 6 receptor
IRAK3	UNIPROT	UNIPROT		interleukin 1 receptor associated kinase 3
KIF3A	CTD|DISGENET	PHEGENI		kinesin family member 3A
RAD50	CTD|DISGENET|PHEGENI	PHEGENI		RAD50 double strand break repair protein
SPINK5	DISGENET	DISGENET|UNIPROT		serine peptidase inhibitor, Kazal type 5
STAT6	PHEGENI	DISGENET		signal transducer and activator of transcription 6
TNIP1	CTD	PHEGENI		TNFAIP3 interacting protein 1
IL1RL1	CTD|DISGENET|PHEGENI		PHEGENI	interleukin 1 receptor like 1
RANBP6	PHEGENI		PHEGENI	RAN binding protein 6
SLC25A46	PHEGENI		PHEGENI	solute carrier family 25 member 46
SMAD3	PHEGENI		PHEGENI	SMAD family member 3
TLR1	PHEGENI		PHEGENI	toll like receptor 1
ADCYAP1R1	CTD|DISGENET			ADCYAP receptor type I
ADORA1	PHEGENI			adenosine A1 receptor
ALDH2	CTD|DISGENET			aldehyde dehydrogenase 2 family member
ALOX5	CTD|DISGENET			arachidonate 5-lipoxygenase
AREG	CTD|DISGENET			amphiregulin
ARG1	CTD|DISGENET			arginase 1
ARG2	CTD|DISGENET			arginase 2
BACH2	PHEGENI			BTB domain and CNC homolog 2
BCL2	CTD|DISGENET			BCL2, apoptosis regulator
CAT	CTD|DISGENET			catalase
CCL2	CTD|DISGENET			C-C motif chemokine ligand 2
CDH17	PHEGENI			cadherin 17
CDK2	PHEGENI			cyclin dependent kinase 2
CFTR	DISGENET			cystic fibrosis transmembrane conductance regulator
CHIT1	PHEGENI			chitinase 1
CPN1	UNIPROT			carboxypeptidase N subunit 1
CRB1	PHEGENI			crumbs 1, cell polarity complex component
CRBN	PHEGENI			cereblon
CXCL14	CTD|DISGENET			C-X-C motif chemokine ligand 14
CYSLTR2	DISGENET			cysteinyl leukotriene receptor 2
DNMT1	CTD			DNA methyltransferase 1
EDN1	CTD|DISGENET			endothelin 1
ELF3	PHEGENI			E74 like ETS transcription factor 3
GPR37L1	PHEGENI			G protein-coupled receptor 37 like 1
GRM4	PHEGENI			glutamate metabotropic receptor 4
GSDMB	CTD|DISGENET|PHEGENI			gasdermin B
GSTM1	CTD|DISGENET			glutathione S-transferase mu 1
GSTP1	CTD|DISGENET			glutathione S-transferase pi 1
HERC2	PHEGENI			HECT and RLD domain containing E3 ubiquitin protein ligase 2
HMOX1	CTD|DISGENET			heme oxygenase 1
HNMT	CTD|DISGENET			histamine N-methyltransferase
HTATIP2	PHEGENI			HIV-1 Tat interactive protein 2
ICAM1	CTD|DISGENET			intercellular adhesion molecule 1
IKZF3	CTD|DISGENET			IKAROS family zinc finger 3
IL12B	DISGENET			interleukin 12B
IL1RL2	PHEGENI			interleukin 1 receptor like 2
IL1RN	CTD|DISGENET			interleukin 1 receptor antagonist
IL2RB	PHEGENI			interleukin 2 receptor subunit beta
KRT19	CTD|DISGENET			keratin 19
LPP	PHEGENI			LIM domain containing preferred translocation partner in lipoma
MLLT3	PHEGENI			MLLT3, super elongation complex subunit
MMP10	CTD|DISGENET			matrix metallopeptidase 10
MMP13	PHEGENI			matrix metallopeptidase 13
MMP9	CTD|DISGENET			matrix metallopeptidase 9
MS4A2	DISGENET			membrane spanning 4-domains A2
MYB	CTD|DISGENET			MYB proto-oncogene, transcription factor
NDFIP1	PHEGENI			Nedd4 family interacting protein 1
NFKB2	DISGENET			nuclear factor kappa B subunit 2
NOS2	CTD|DISGENET			nitric oxide synthase 2
NPY	CTD|DISGENET			neuropeptide Y
PARP1	CTD|DISGENET			poly(ADP-ribose) polymerase 1
PEX14	PHEGENI			peroxisomal biogenesis factor 14
PHF11	CTD|DISGENET			PHD finger protein 11
PLAU	CTD|DISGENET			plasminogen activator, urokinase
PPP2CA	CTD			protein phosphatase 2 catalytic subunit alpha
PTEN	DISGENET			phosphatase and tensin homolog
PTGES	PHEGENI			prostaglandin E synthase
PTGS2	DISGENET			prostaglandin-endoperoxide synthase 2
RNASE3	CTD|DISGENET			ribonuclease A family member 3
RORA	PHEGENI			RAR related orphan receptor A
SCGB1A1	DISGENET			secretoglobin family 1A member 1
SOD1	CTD|DISGENET			superoxide dismutase 1
TBX21	CTD|DISGENET|UNIPROT			T-box 21
TBXA2R	DISGENET			thromboxane A2 receptor
TGFB1	CTD|DISGENET			transforming growth factor beta 1
TIMP3	CTD|DISGENET			TIMP metallopeptidase inhibitor 3
TNC	CTD|DISGENET			tenascin C
TNFSF4	PHEGENI			TNF superfamily member 4
TRPA1	CTD			transient receptor potential cation channel subfamily A member 1
TYRP1	PHEGENI			tyrosinase related protein 1
VEGFA	CTD|DISGENET			vascular endothelial growth factor A
CCL17		CTD|DISGENET		C-C motif chemokine ligand 17
CCL22		CTD|DISGENET		C-C motif chemokine ligand 22
CCL24		CTD|DISGENET		C-C motif chemokine ligand 24
CCR5		CTD		C-C motif chemokine receptor 5 (gene/pseudogene)
CD207		PHEGENI		CD207 molecule
CSTA		DISGENET		cystatin A
CTLA4		DISGENET		cytotoxic T-lymphocyte associated protein 4
CXCL10		CTD|DISGENET		C-X-C motif chemokine ligand 10
CYP24A1		PHEGENI		cytochrome P450 family 24 subfamily A member 1
EMSY		CTD|DISGENET		EMSY, BRCA2 interacting transcriptional repressor
FOXP3		DISGENET|UNIPROT		forkhead box P3
GLB1		CTD|PHEGENI		galactosidase beta 1
IFNG		CTD|DISGENET		interferon gamma
IL10		CTD|DISGENET		interleukin 10
IL15RA		PHEGENI		interleukin 15 receptor subunit alpha
IL18RAP		PHEGENI		interleukin 18 receptor accessory protein
IL2RA		DISGENET|PHEGENI|UNIPROT		interleukin 2 receptor subunit alpha
IL6		CTD|DISGENET		interleukin 6
IL7R		PHEGENI		interleukin 7 receptor
KRT1		DISGENET		keratin 1
PAH		UNIPROT		phenylalanine hydroxylase
PFDN4		PHEGENI		prefoldin subunit 4
PPP2R3C		PHEGENI		protein phosphatase 2 regulatory subunit B''gamma
PTPRN2		PHEGENI		protein tyrosine phosphatase, receptor type N2
REL		PHEGENI		REL proto-oncogene, NF-kB subunit
RTEL1-TNFRSF6B		PHEGENI		RTEL1-TNFRSF6B readthrough (NMD candidate)
S100A8		CTD|DISGENET		S100 calcium binding protein A8
SELE		CTD|DISGENET		selectin E
SLC11A1		CTD		solute carrier family 11 member 1
SPRR1B		PHEGENI		small proline rich protein 1B
SPRR3		PHEGENI		small proline rich protein 3
STAT1		DISGENET		signal transducer and activator of transcription 1
TGM5		DISGENET		transglutaminase 5
TNFRSF1B		DISGENET		TNF receptor superfamily member 1B
TNXB		PHEGENI		tenascin XB
VAX2		PHEGENI		ventral anterior homeobox 2
VNN1		CTD		vanin 1
VNN2		CTD		vanin 2
WAS		DISGENET|UNIPROT		Wiskott-Aldrich syndrome
WIPF1		UNIPROT		WAS/WASL interacting protein family member 1
BDH1			PHEGENI	3-hydroxybutyrate dehydrogenase 1
FOXJ1			DISGENET|UNIPROT	forkhead box J1

## Sheet: tissues and cell types
tissue	cell type
Adipose tissue from abdomen and thigh	Adipose-derived adult stem cells (ADASCs)
Adipose tissue from abdomen	Adipose-derived adult stem cells (ADASCs)
Aorta	Primary aortic smooth muscle cell
Blood	721 B lymphoblasts
Blood	BDCA4+ dentritic cell
Blood	CD14+ monocyte
Blood	CD19+ B cell (neg. sel.)
Blood	CD34+ T cell
Blood	CD34+ cell
Blood	CD34+ hematopoietic stem cell
Blood	CD4+ T cell
Blood	CD8+ T cell
Blood	Central memory 1 CD4+ T cell
Blood	Central memory CD4+ T cell
Blood	Effector memory CD4+ T cell
Blood	Erythrocyte
Blood	Granulocyte
Blood	Hematopoietic stem cell
Blood	Lymphocyte
Blood	Macrophage
Blood	Monocyte
Blood	Monocyte derived macrophage
Blood	Naive CD4+ T cell
Blood	Primary bone marrow CD34+ stem cell
Blood	Progenitor cell, hematopoietic stem cell
Blood	T cell
Blood	T lymphocyte
Bone marrow	CD138+ plasma cell
Bone marrow	Immature-B cell
Bone marrow	Mesenchymal stem cell
Bone marrow	Mesenchymal stem cell BM-MSC
Bone marrow	Pre-B-I cell
Bone marrow	Pre-B-II large cell
Bone marrow	Pre-B-II small cell
Bone marrow	Primary bone marrow CD34+ stem cell
Bone marrow	Primary bone marrow CD34- mesenchymal stem cell
Connective tissue	Fibroblast
Esophagus	Esophageal epithelium
Eye	Trabecular meshwork
Eye	Trabecular meshwork cell
Kidney	Epithelium
Mesagnium	Mesangial cell
Ovary	Theca
Palatine tonsil	CXCR5(-)ICOS(-/lo) CD4+ T cell
Palatine tonsil	CXCR5(hi)ICOS(hi) CD4+ T cell
Palatine tonsil	CXCR5(lo)ICOS(int) CD4+ T cell
Skin (leg)	Epidermis and dermis
Skin	Epidermis and dermis
Skin	Primary blood vessel endothelial cell
Skin	Primary lymphatic endothelial cell
Skin	Primary microvascular endothelial cell
Thymus	CD34+CD1a- thymocyte
Thymus	CD34+CD38- thymocyte
Thymus	DP CD3+ thymocyte
Thymus	DP CD3- thymocyte
Thymus	ISP CD4+ thymocyte
Thymus	SP CD4+ thymocyte
Thymus	SP CD8+ thymocyte
Thyroid	Thyrocyte
Uterine tube	Primary uterine smooth muscle cell

## Sheet: disease-associated genes by tissue and cell type
#tissue	cell type	disease	gene	is in disease
Blood	721 B lymphoblasts	ASTHMA	HAPLN1	0
Blood	721 B lymphoblasts	ASTHMA	LMAN1	0
Blood	721 B lymphoblasts	ASTHMA	RGS4	0
Blood	721 B lymphoblasts	ASTHMA	BMP1	0
Blood	721 B lymphoblasts	ASTHMA	EDN1	1
Blood	721 B lymphoblasts	ASTHMA	INHBB	0
Blood	721 B lymphoblasts	ASTHMA	SCN9A	0
Blood	721 B lymphoblasts	ASTHMA	TWIST1	0
Blood	721 B lymphoblasts	ASTHMA	FRS2	0
Blood	721 B lymphoblasts	ASTHMA	STAM2	0
Blood	721 B lymphoblasts	ASTHMA	HSD17B6	0
Blood	721 B lymphoblasts	ASTHMA	FZD7	0
Blood	721 B lymphoblasts	ASTHMA	CYP26B1	0
Blood	721 B lymphoblasts	ASTHMA	BDKRB1	0
Blood	721 B lymphoblasts	ASTHMA	NRG1	0
Blood	721 B lymphoblasts	ASTHMA	ERC1	0
Blood	721 B lymphoblasts	ASTHMA	DPYSL3	0
Blood	721 B lymphoblasts	ASTHMA	RECK	0
Blood	721 B lymphoblasts	ASTHMA	LMCD1	0
Blood	721 B lymphoblasts	ASTHMA	DCTN4	0
Blood	721 B lymphoblasts	ASTHMA	THBS1	0
Blood	721 B lymphoblasts	ASTHMA	ARF4	0
Blood	721 B lymphoblasts	ASTHMA	PLA2G10	0
Blood	721 B lymphoblasts	ASTHMA	FAT1	0
Blood	721 B lymphoblasts	ASTHMA	PLCB4	0
Blood	721 B lymphoblasts	ASTHMA	PC	0
Blood	721 B lymphoblasts	ASTHMA	VEGFB	0
Blood	721 B lymphoblasts	ASTHMA	CACNA1D	0
Blood	721 B lymphoblasts	ASTHMA	COL1A2	0
Blood	721 B lymphoblasts	ASTHMA	GLS	0
Blood	721 B lymphoblasts	ASTHMA	ISLR	0
Blood	721 B lymphoblasts	ASTHMA	ROCK2	0
Blood	721 B lymphoblasts	ASTHMA	RANBP9	0
Blood	721 B lymphoblasts	ASTHMA	SMARCA1	0
Blood	721 B lymphoblasts	ASTHMA	EDIL3	0
Blood	721 B lymphoblasts	ASTHMA	BICD1	0
Blood	721 B lymphoblasts	ASTHMA	RNF14	0
Blood	721 B lymphoblasts	ASTHMA	COL3A1	0
Blood	721 B lymphoblasts	ASTHMA	LOXL2	0
Blood	721 B lymphoblasts	ASTHMA	MFAP2	0
Blood	721 B lymphoblasts	ASTHMA	PCK2	0
Blood	721 B lymphoblasts	ASTHMA	CACNA2D1	0
Blood	721 B lymphoblasts	ASTHMA	TGOLN2	0
Blood	721 B lymphoblasts	ASTHMA	MAPK7	0
Blood	721 B lymphoblasts	ASTHMA	FST	0
Blood	721 B lymphoblasts	ASTHMA	PRKCI	0
Blood	721 B lymphoblasts	ASTHMA	ACTG2	0
Blood	721 B lymphoblasts	ASTHMA	SEC24D	0
Blood	721 B lymphoblasts	ASTHMA	ADGRA2	0
Blood	721 B lymphoblasts	ASTHMA	GOLGA2	0
Blood	721 B lymphoblasts	ASTHMA	TPD52L1	0
Blood	721 B lymphoblasts	ASTHMA	LTBP1	0
Blood	721 B lymphoblasts	ASTHMA	ROS1	0
Blood	721 B lymphoblasts	ASTHMA	HLCS	0
Blood	721 B lymphoblasts	ASTHMA	CLIP3	0
Blood	721 B lymphoblasts	ASTHMA	RAB6B	0
Blood	721 B lymphoblasts	ASTHMA	WSB1	0
Blood	721 B lymphoblasts	ASTHMA	RAB6A	0
Blood	721 B lymphoblasts	ASTHMA	DPYSL4	0
Blood	721 B lymphoblasts	ASTHMA	VCAN	0
Blood	721 B lymphoblasts	ASTHMA	CLINT1	0
Blood	721 B lymphoblasts	ASTHMA	TIMP3	1
Blood	721 B lymphoblasts	ASTHMA	GPC4	0
Blood	721 B lymphoblasts	ASTHMA	MMP14	0
Blood	721 B lymphoblasts	ASTHMA	XIAP	0
Blood	721 B lymphoblasts	ASTHMA	SEMA3C	0
Blood	721 B lymphoblasts	ASTHMA	FNDC3A	0
Blood	721 B lymphoblasts	ASTHMA	RPGRIP1L	0
Blood	721 B lymphoblasts	ASTHMA	FGF1	0
Blood	721 B lymphoblasts	ASTHMA	PML	0
Blood	721 B lymphoblasts	ASTHMA	CLTCL1	0
Blood	721 B lymphoblasts	ASTHMA	CNN1	0
Blood	721 B lymphoblasts	ASTHMA	VTN	0
Blood	721 B lymphoblasts	ASTHMA	FN1	0
Blood	721 B lymphoblasts	ASTHMA	ADAMTS1	0
Blood	721 B lymphoblasts	ASTHMA	FERMT2	0
Blood	721 B lymphoblasts	ASTHMA	UBE2V2	0
Blood	721 B lymphoblasts	ASTHMA	MSMO1	0
Blood	721 B lymphoblasts	ASTHMA	COL8A1	0
Blood	721 B lymphoblasts	ASTHMA	EMILIN1	0
Blood	721 B lymphoblasts	ASTHMA	SAR1A	0
Blood	721 B lymphoblasts	ASTHMA	ADAMTS6	0
Blood	721 B lymphoblasts	ASTHMA	SERPINI1	0
Blood	721 B lymphoblasts	ASTHMA	FBN1	0
Blood	721 B lymphoblasts	ASTHMA	SLC2A1	0
Blood	721 B lymphoblasts	ASTHMA	LARP6	0
Blood	721 B lymphoblasts	ASTHMA	MYL9	0
Blood	721 B lymphoblasts	ASTHMA	FUBP3	0
Blood	721 B lymphoblasts	ASTHMA	SGPP1	0
Blood	721 B lymphoblasts	ASTHMA	ELN	0
Blood	721 B lymphoblasts	ASTHMA	AHR	0
Blood	721 B lymphoblasts	ASTHMA	PPP3CB	0
Blood	721 B lymphoblasts	ASTHMA	SEC61A1	0
Blood	721 B lymphoblasts	ASTHMA	NGF	0
Blood	721 B lymphoblasts	ASTHMA	AGRP	0
Blood	721 B lymphoblasts	ASTHMA	PALLD	0
Blood	721 B lymphoblasts	ASTHMA	FZD1	0
Blood	721 B lymphoblasts	ASTHMA	GARS	0
Blood	721 B lymphoblasts	ASTHMA	PDGFRB	0
Blood	721 B lymphoblasts	ASTHMA	CHST3	0
Blood	721 B lymphoblasts	ASTHMA	SNAPC3	0
Blood	721 B lymphoblasts	ASTHMA	LOXL1	0
Blood	721 B lymphoblasts	ASTHMA	EHD2	0
Blood	721 B lymphoblasts	ASTHMA	GIP	0
Blood	721 B lymphoblasts	ASTHMA	MOCOS	0
Blood	721 B lymphoblasts	ASTHMA	SPCS3	0
Blood	721 B lymphoblasts	ASTHMA	RAMP1	0
Blood	721 B lymphoblasts	ASTHMA	MEGF6	0
Blood	721 B lymphoblasts	ASTHMA	COL11A1	0
Blood	721 B lymphoblasts	ASTHMA	DGKI	0
Blood	721 B lymphoblasts	ASTHMA	TRAM1	0
Blood	721 B lymphoblasts	ASTHMA	THY1	0
Blood	721 B lymphoblasts	ASTHMA	EGR2	0
Blood	721 B lymphoblasts	ASTHMA	ITGB5	0
Blood	721 B lymphoblasts	ASTHMA	MYH9	0
Blood	721 B lymphoblasts	ASTHMA	GAA	0
Blood	721 B lymphoblasts	ASTHMA	GFRA1	0
Blood	721 B lymphoblasts	ASTHMA	POSTN	0
Blood	721 B lymphoblasts	ASTHMA	SLIT2	0
Blood	721 B lymphoblasts	ASTHMA	RASA1	0
Blood	721 B lymphoblasts	ASTHMA	C9	0
Blood	721 B lymphoblasts	ASTHMA	RAB3GAP1	0
Blood	721 B lymphoblasts	ASTHMA	CITED2	0
Blood	721 B lymphoblasts	ASTHMA	TMOD3	0
Blood	721 B lymphoblasts	ASTHMA	ADAMTS5	0
Blood	721 B lymphoblasts	ASTHMA	TMED7	0
Blood	721 B lymphoblasts	ASTHMA	DOK5	0
Blood	721 B lymphoblasts	ASTHMA	PCDHGA2	0
Blood	721 B lymphoblasts	ASTHMA	PKNOX1	0
Blood	721 B lymphoblasts	ASTHMA	NOTCH2	0
Blood	721 B lymphoblasts	ASTHMA	DLG1	0
Blood	721 B lymphoblasts	ASTHMA	TAGLN	0
Blood	721 B lymphoblasts	ASTHMA	CBS	0
Blood	721 B lymphoblasts	ASTHMA	RBMS2	0
Blood	721 B lymphoblasts	ASTHMA	CHPF	0
Blood	721 B lymphoblasts	ASTHMA	SEL1L	0
Blood	721 B lymphoblasts	ASTHMA	HSPG2	0
Blood	721 B lymphoblasts	ASTHMA	BAD	0
Blood	721 B lymphoblasts	ASTHMA	HBEGF	0
Blood	721 B lymphoblasts	ASTHMA	EFEMP2	0
Blood	721 B lymphoblasts	ASTHMA	B9D1	0
Blood	721 B lymphoblasts	ASTHMA	DDR2	0
Blood	721 B lymphoblasts	ASTHMA	APC	0
Blood	721 B lymphoblasts	ASTHMA	XRCC4	0
Blood	721 B lymphoblasts	ASTHMA	EPRS	0
Blood	721 B lymphoblasts	ASTHMA	FGF7	0
Blood	721 B lymphoblasts	ASTHMA	RAB5A	0
Blood	721 B lymphoblasts	ASTHMA	VASN	0
Blood	721 B lymphoblasts	ASTHMA	SPTLC1	0
Blood	721 B lymphoblasts	ASTHMA	KIF5B	0
Blood	721 B lymphoblasts	ASTHMA	ATF2	0
Blood	721 B lymphoblasts	ASTHMA	TRPC1	0
Blood	721 B lymphoblasts	ASTHMA	ITGA3	0
Blood	721 B lymphoblasts	ASTHMA	SERPINE1	0
Blood	721 B lymphoblasts	ASTHMA	NOTCH3	0
Blood	721 B lymphoblasts	ASTHMA	MAP1B	0
Blood	721 B lymphoblasts	ASTHMA	LMOD1	0
Blood	721 B lymphoblasts	ASTHMA	ADM2	0
Blood	721 B lymphoblasts	ASTHMA	COL16A1	0
Blood	721 B lymphoblasts	ASTHMA	NNMT	0
Blood	721 B lymphoblasts	ASTHMA	COL5A1	0
Blood	721 B lymphoblasts	ASTHMA	PDLIM5	0
Blood	721 B lymphoblasts	ASTHMA	PDGFRA	0
Blood	721 B lymphoblasts	ASTHMA	ACTR2	0
Blood	721 B lymphoblasts	ASTHMA	ISL1	0
Blood	721 B lymphoblasts	ASTHMA	FSTL3	0
Blood	721 B lymphoblasts	ASTHMA	GPD2	0
Blood	721 B lymphoblasts	ASTHMA	STX12	0
Blood	721 B lymphoblasts	ASTHMA	DKK2	0
Blood	721 B lymphoblasts	ASTHMA	AP2M1	0
Blood	721 B lymphoblasts	ASTHMA	ECM1	0
Blood	721 B lymphoblasts	ASTHMA	ASNS	0
Blood	721 B lymphoblasts	ASTHMA	DYNC1I1	0
Blood	721 B lymphoblasts	ASTHMA	FGF5	0
Blood	721 B lymphoblasts	ASTHMA	MFGE8	0
Blood	721 B lymphoblasts	ASTHMA	COL8A2	0
Blood	721 B lymphoblasts	ASTHMA	DAPK3	0
Blood	721 B lymphoblasts	ASTHMA	MOCS2	0
Blood	721 B lymphoblasts	ASTHMA	PRKAB2	0
Blood	721 B lymphoblasts	ASTHMA	ELL2	0
Blood	721 B lymphoblasts	ASTHMA	P4HA1	0
Blood	721 B lymphoblasts	ASTHMA	COMP	0
Blood	721 B lymphoblasts	ASTHMA	SDC3	0
Blood	721 B lymphoblasts	ASTHMA	C1GALT1	0
Blood	721 B lymphoblasts	ASTHMA	SSR3	0
Blood	721 B lymphoblasts	ASTHMA	COL6A1	0
Blood	721 B lymphoblasts	ASTHMA	DNAJB4	0
Blood	721 B lymphoblasts	ASTHMA	PSAT1	0
Blood	721 B lymphoblasts	ASTHMA	CRLF1	0
Blood	721 B lymphoblasts	ASTHMA	ALDH18A1	0
Blood	721 B lymphoblasts	ASTHMA	BAG2	0
Blood	721 B lymphoblasts	ASTHMA	PDE5A	0
Blood	721 B lymphoblasts	ASTHMA	TRIO	0
Blood	721 B lymphoblasts	ASTHMA	TGFB2	0
Blood	721 B lymphoblasts	ASTHMA	TNC	1
Blood	721 B lymphoblasts	ASTHMA	SCFD1	0
Blood	721 B lymphoblasts	ASTHMA	GTPBP2	0
Blood	721 B lymphoblasts	ASTHMA	RDH5	0
Blood	721 B lymphoblasts	ASTHMA	AQP2	0
Blood	721 B lymphoblasts	ASTHMA	COG5	0
Blood	721 B lymphoblasts	ASTHMA	KDELR3	0
Blood	721 B lymphoblasts	ASTHMA	SORT1	0
Blood	721 B lymphoblasts	ASTHMA	NR1I3	0
Blood	721 B lymphoblasts	ASTHMA	DEGS1	0
Blood	721 B lymphoblasts	ASTHMA	ACTA2	0
Blood	721 B lymphoblasts	ASTHMA	RBMS3	0
Blood	721 B lymphoblasts	ASTHMA	PLAT	0
Blood	721 B lymphoblasts	ASTHMA	PHKA1	0
Blood	721 B lymphoblasts	ASTHMA	CDH11	0
Blood	721 B lymphoblasts	ASTHMA	EFEMP1	0
Blood	721 B lymphoblasts	ASTHMA	SFRP4	0
Blood	721 B lymphoblasts	ASTHMA	TEK	0
Blood	721 B lymphoblasts	ASTHMA	PTGIS	0
Blood	721 B lymphoblasts	ASTHMA	VCAM1	0
Blood	721 B lymphoblasts	ASTHMA	SIX2	0
Blood	721 B lymphoblasts	ASTHMA	PSPH	0
Blood	721 B lymphoblasts	ASTHMA	CDH13	0
Blood	721 B lymphoblasts	ASTHMA	KLC1	0
Blood	721 B lymphoblasts	ASTHMA	TOM1L1	0
Blood	721 B lymphoblasts	ASTHMA	SEC31A	0
Blood	721 B lymphoblasts	ASTHMA	ARL1	0
Blood	721 B lymphoblasts	ASTHMA	VEGFC	0
Blood	721 B lymphoblasts	ASTHMA	LOX	0
Blood	721 B lymphoblasts	ASTHMA	PKD1	0
Blood	721 B lymphoblasts	ASTHMA	PPP1R3C	0
Blood	721 B lymphoblasts	ASTHMA	CYBRD1	0
Blood	721 B lymphoblasts	ASTHMA	JAM2	0
Blood	721 B lymphoblasts	ASTHMA	ITGA5	0
Blood	721 B lymphoblasts	ASTHMA	CSPG4	0
Blood	721 B lymphoblasts	ASTHMA	ANKRD1	0
Blood	721 B lymphoblasts	ASTHMA	SSR1	0
Blood	721 B lymphoblasts	ASTHMA	GPR176	0
Blood	721 B lymphoblasts	ASTHMA	ANKRD6	0
Blood	721 B lymphoblasts	ASTHMA	CREB3L1	0
Blood	721 B lymphoblasts	ASTHMA	VTI1B	0
Blood	721 B lymphoblasts	ASTHMA	TRIB3	0
Blood	721 B lymphoblasts	ASTHMA	SEPT2	0
Blood	721 B lymphoblasts	ASTHMA	TBC1D8B	0
Blood	721 B lymphoblasts	ASTHMA	GALNT1	0
Blood	721 B lymphoblasts	ASTHMA	GALNT10	0
Blood	721 B lymphoblasts	ASTHMA	EDN2	0
Blood	721 B lymphoblasts	ASTHMA	HSPA13	0
Blood	721 B lymphoblasts	ASTHMA	ALDH1B1	0
Blood	721 B lymphoblasts	ASTHMA	CCND1	0
Blood	721 B lymphoblasts	ASTHMA	GHR	0
Blood	721 B lymphoblasts	ASTHMA	PPFIA4	0
Blood	721 B lymphoblasts	ASTHMA	LMO7	0
Blood	721 B lymphoblasts	ASTHMA	ZFPM2	0
Blood	721 B lymphoblasts	ASTHMA	TRPM4	0
Blood	721 B lymphoblasts	ASTHMA	SRD5A3	0
Blood	721 B lymphoblasts	ASTHMA	TRIM32	0
Blood	721 B lymphoblasts	ASTHMA	GLIPR1	0
Blood	721 B lymphoblasts	ASTHMA	SEPT11	0
Blood	721 B lymphoblasts	ASTHMA	GNB1	0
Blood	721 B lymphoblasts	ASTHMA	MET	0
Blood	721 B lymphoblasts	ASTHMA	EYA2	0
Blood	721 B lymphoblasts	ASTHMA	PITX2	0
Blood	721 B lymphoblasts	ASTHMA	CAP2	0
Blood	721 B lymphoblasts	ASTHMA	ACTN1	0
Blood	721 B lymphoblasts	ASTHMA	PDE1C	0
Blood	721 B lymphoblasts	ASTHMA	NARS	0
Blood	721 B lymphoblasts	ASTHMA	NT5E	0
Blood	721 B lymphoblasts	ASTHMA	PLXNA3	0
Blood	721 B lymphoblasts	ASTHMA	HS3ST3A1	0
Blood	721 B lymphoblasts	ASTHMA	OSMR	0
Blood	721 B lymphoblasts	ASTHMA	SOX9	0
Blood	721 B lymphoblasts	ASTHMA	DKK1	0
Blood	721 B lymphoblasts	ASTHMA	CRABP2	0
Blood	721 B lymphoblasts	ASTHMA	VEGFA	1
Blood	721 B lymphoblasts	ASTHMA	TRIM46	0
Blood	721 B lymphoblasts	ASTHMA	COL6A3	0
Blood	721 B lymphoblasts	ASTHMA	INHBA	0
Blood	721 B lymphoblasts	ASTHMA	MED8	0
Blood	721 B lymphoblasts	ASTHMA	LIF	0
Blood	721 B lymphoblasts	ASTHMA	CYP1B1	0
Blood	721 B lymphoblasts	ASTHMA	PTPN14	0
Blood	721 B lymphoblasts	ASTHMA	RPRD1A	0
Blood	721 B lymphoblasts	ASTHMA	OBSCN	0
Blood	721 B lymphoblasts	ASTHMA	SMAD5	0
Blood	721 B lymphoblasts	ASTHMA	ACVR2A	0
Blood	721 B lymphoblasts	ASTHMA	AOX1	0
Blood	721 B lymphoblasts	ASTHMA	PLOD2	0
Blood	721 B lymphoblasts	ASTHMA	LUM	0
Blood	721 B lymphoblasts	ASTHMA	BLZF1	0
Blood	721 B lymphoblasts	ASTHMA	RRAS	0
Blood	721 B lymphoblasts	ASTHMA	PPFIA1	0
Blood	721 B lymphoblasts	ASTHMA	LPP	1
Blood	721 B lymphoblasts	ASTHMA	NDST1	0
Blood	721 B lymphoblasts	ASTHMA	IL6ST	0
Blood	721 B lymphoblasts	ASTHMA	VLDLR	0
Blood	721 B lymphoblasts	ASTHMA	USO1	0
Blood	721 B lymphoblasts	ASTHMA	TEAD3	0
Blood	721 B lymphoblasts	ASTHMA	TGFBR1	0
Blood	721 B lymphoblasts	ASTHMA	GATA6	0
Blood	721 B lymphoblasts	ASTHMA	INHBE	0
Blood	721 B lymphoblasts	ASTHMA	HSD17B1	0
Blood	721 B lymphoblasts	ASTHMA	LRP12	0
Blood	721 B lymphoblasts	ASTHMA	YAP1	0
Blood	721 B lymphoblasts	ASTHMA	WNT5A	0
Blood	721 B lymphoblasts	ASTHMA	EPHA2	0
Blood	721 B lymphoblasts	ASTHMA	DVL1	0
Blood	721 B lymphoblasts	ASTHMA	COL1A1	0
Blood	721 B lymphoblasts	ASTHMA	ADAM12	0
Blood	721 B lymphoblasts	ASTHMA	KIF3A	1
Blood	721 B lymphoblasts	ASTHMA	ANK2	0
Blood	721 B lymphoblasts	ASTHMA	MRC2	0
Blood	721 B lymphoblasts	ASTHMA	SH3PXD2A	0
Blood	721 B lymphoblasts	ASTHMA	PKD2	0
Blood	721 B lymphoblasts	ASTHMA	CDH2	0
Blood	721 B lymphoblasts	ASTHMA	EEA1	0
Blood	721 B lymphoblasts	ASTHMA	TPM4	0
Blood	721 B lymphoblasts	ASTHMA	COL6A2	0
Blood	721 B lymphoblasts	ASTHMA	IGFBP5	0
Blood	721 B lymphoblasts	ASTHMA	FADS1	0
Blood	721 B lymphoblasts	ASTHMA	WNT5B	0
Blood	721 B lymphoblasts	ASTHMA	IL11	0
Blood	721 B lymphoblasts	ASTHMA	GDF5	0
Blood	721 B lymphoblasts	ASTHMA	CTGF	0
Blood	721 B lymphoblasts	ASTHMA	HERC4	0
Blood	721 B lymphoblasts	ASTHMA	RAD23B	0
Blood	721 B lymphoblasts	ASTHMA	CD248	0
Blood	721 B lymphoblasts	ASTHMA	IL6	0
Blood	721 B lymphoblasts	ASTHMA	TPM1	0
Blood	721 B lymphoblasts	ASTHMA	ADAMTS2	0
Blood	721 B lymphoblasts	ASTHMA	ARNT2	0
Blood	721 B lymphoblasts	ASTHMA	PTGES	1
Blood	721 B lymphoblasts	ASTHMA	PAFAH1B1	0
Blood	721 B lymphoblasts	ASTHMA	TNFRSF11B	0
Blood	721 B lymphoblasts	ASTHMA	UFM1	0
Blood	721 B lymphoblasts	ASTHMA	ITGA7	0
Blood	721 B lymphoblasts	ASTHMA	UGCG	0
Blood	721 B lymphoblasts	ASTHMA	ERBB2	0
Blood	721 B lymphoblasts	ASTHMA	IGFBP3	0
Blood	721 B lymphoblasts	ASTHMA	PCOLCE	0
Blood	721 B lymphoblasts	ASTHMA	COPZ2	0
Blood	721 B lymphoblasts	ASTHMA	PLCE1	0
Blood	721 B lymphoblasts	ASTHMA	CSNK1G3	0
Blood	721 B lymphoblasts	ASTHMA	FGF2	0
Blood	721 B lymphoblasts	ASTHMA	KIF25	0
Blood	721 B lymphoblasts	ASTHMA	NCOA2	0
Blood	721 B lymphoblasts	ASTHMA	CALD1	0
Blood	721 B lymphoblasts	ASTHMA	NUMB	0
Blood	721 B lymphoblasts	ASTHMA	PRKCA	0
Blood	721 B lymphoblasts	ASTHMA	PLAU	1
Blood	721 B lymphoblasts	ASTHMA	CLEC3B	0
Blood	721 B lymphoblasts	ASTHMA	GDF15	0
Blood	721 B lymphoblasts	DERMATITIS_ATOPIC	HAPLN1	0
Blood	721 B lymphoblasts	DERMATITIS_ATOPIC	LMAN1	0
Blood	721 B lymphoblasts	DERMATITIS_ATOPIC	RGS4	0
Blood	721 B lymphoblasts	DERMATITIS_ATOPIC	BMP1	0
Blood	721 B lymphoblasts	DERMATITIS_ATOPIC	EDN1	0
Blood	721 B lymphoblasts	DERMATITIS_ATOPIC	INHBB	0
Blood	721 B lymphoblasts	DERMATITIS_ATOPIC	SCN9A	0
Blood	721 B lymphoblasts	DERMATITIS_ATOPIC	TWIST1	0
Blood	721 B lymphoblasts	DERMATITIS_ATOPIC	FRS2	0
Blood	721 B lymphoblasts	DERMATITIS_ATOPIC	STAM2	0
Blood	721 B lymphoblasts	DERMATITIS_ATOPIC	HSD17B6	0
Blood	721 B lymphoblasts	DERMATITIS_ATOPIC	FZD7	0
Blood	721 B lymphoblasts	DERMATITIS_ATOPIC	CYP26B1	0
Blood	721 B lymphoblasts	DERMATITIS_ATOPIC	BDKRB1	0
Blood	721 B lymphoblasts	DERMATITIS_ATOPIC	NRG1	0
Blood	721 B lymphoblasts	DERMATITIS_ATOPIC	ERC1	0
Blood	721 B lymphoblasts	DERMATITIS_ATOPIC	DPYSL3	0
Blood	721 B lymphoblasts	DERMATITIS_ATOPIC	RECK	0
Blood	721 B lymphoblasts	DERMATITIS_ATOPIC	LMCD1	0
Blood	721 B lymphoblasts	DERMATITIS_ATOPIC	DCTN4	0
Blood	721 B lymphoblasts	DERMATITIS_ATOPIC	THBS1	0
Blood	721 B lymphoblasts	DERMATITIS_ATOPIC	ARF4	0
Blood	721 B lymphoblasts	DERMATITIS_ATOPIC	PLA2G10	0
Blood	721 B lymphoblasts	DERMATITIS_ATOPIC	FAT1	0
Blood	721 B lymphoblasts	DERMATITIS_ATOPIC	PLCB4	0
Blood	721 B lymphoblasts	DERMATITIS_ATOPIC	PC	0
Blood	721 B lymphoblasts	DERMATITIS_ATOPIC	VEGFB	0
Blood	721 B lymphoblasts	DERMATITIS_ATOPIC	CACNA1D	0
Blood	721 B lymphoblasts	DERMATITIS_ATOPIC	COL1A2	0
Blood	721 B lymphoblasts	DERMATITIS_ATOPIC	GLS	0
Blood	721 B lymphoblasts	DERMATITIS_ATOPIC	ISLR	0
Blood	721 B lymphoblasts	DERMATITIS_ATOPIC	ROCK2	0
Blood	721 B lymphoblasts	DERMATITIS_ATOPIC	RANBP9	0
Blood	721 B lymphoblasts	DERMATITIS_ATOPIC	SMARCA1	0
Blood	721 B lymphoblasts	DERMATITIS_ATOPIC	EDIL3	0
Blood	721 B lymphoblasts	DERMATITIS_ATOPIC	BICD1	0
Blood	721 B lymphoblasts	DERMATITIS_ATOPIC	RNF14	0
Blood	721 B lymphoblasts	DERMATITIS_ATOPIC	COL3A1	0
Blood	721 B lymphoblasts	DERMATITIS_ATOPIC	LOXL2	0
Blood	721 B lymphoblasts	DERMATITIS_ATOPIC	MFAP2	0
Blood	721 B lymphoblasts	DERMATITIS_ATOPIC	PCK2	0
Blood	721 B lymphoblasts	DERMATITIS_ATOPIC	CACNA2D1	0
Blood	721 B lymphoblasts	DERMATITIS_ATOPIC	TGOLN2	0
Blood	721 B lymphoblasts	DERMATITIS_ATOPIC	MAPK7	0
Blood	721 B lymphoblasts	DERMATITIS_ATOPIC	FST	0
Blood	721 B lymphoblasts	DERMATITIS_ATOPIC	PRKCI	0
Blood	721 B lymphoblasts	DERMATITIS_ATOPIC	ACTG2	0
Blood	721 B lymphoblasts	DERMATITIS_ATOPIC	SEC24D	0
Blood	721 B lymphoblasts	DERMATITIS_ATOPIC	ADGRA2	0
Blood	721 B lymphoblasts	DERMATITIS_ATOPIC	GOLGA2	0
Blood	721 B lymphoblasts	DERMATITIS_ATOPIC	TPD52L1	0
Blood	721 B lymphoblasts	DERMATITIS_ATOPIC	LTBP1	0
Blood	721 B lymphoblasts	DERMATITIS_ATOPIC	ROS1	0
Blood	721 B lymphoblasts	DERMATITIS_ATOPIC	HLCS	0
Blood	721 B lymphoblasts	DERMATITIS_ATOPIC	CLIP3	0
Blood	721 B lymphoblasts	DERMATITIS_ATOPIC	RAB6B	0
Blood	721 B lymphoblasts	DERMATITIS_ATOPIC	WSB1	0
Blood	721 B lymphoblasts	DERMATITIS_ATOPIC	RAB6A	0
Blood	721 B lymphoblasts	DERMATITIS_ATOPIC	DPYSL4	0
Blood	721 B lymphoblasts	DERMATITIS_ATOPIC	VCAN	0
Blood	721 B lymphoblasts	DERMATITIS_ATOPIC	CLINT1	0
Blood	721 B lymphoblasts	DERMATITIS_ATOPIC	TIMP3	0
Blood	721 B lymphoblasts	DERMATITIS_ATOPIC	GPC4	0
Blood	721 B lymphoblasts	DERMATITIS_ATOPIC	MMP14	0
Blood	721 B lymphoblasts	DERMATITIS_ATOPIC	XIAP	0
Blood	721 B lymphoblasts	DERMATITIS_ATOPIC	SEMA3C	0
Blood	721 B lymphoblasts	DERMATITIS_ATOPIC	FNDC3A	0
Blood	721 B lymphoblasts	DERMATITIS_ATOPIC	RPGRIP1L	0
Blood	721 B lymphoblasts	DERMATITIS_ATOPIC	FGF1	0
Blood	721 B lymphoblasts	DERMATITIS_ATOPIC	PML	0
Blood	721 B lymphoblasts	DERMATITIS_ATOPIC	CLTCL1	0
Blood	721 B lymphoblasts	DERMATITIS_ATOPIC	CNN1	0
Blood	721 B lymphoblasts	DERMATITIS_ATOPIC	VTN	0
Blood	721 B lymphoblasts	DERMATITIS_ATOPIC	FN1	0
Blood	721 B lymphoblasts	DERMATITIS_ATOPIC	ADAMTS1	0
Blood	721 B lymphoblasts	DERMATITIS_ATOPIC	FERMT2	0
Blood	721 B lymphoblasts	DERMATITIS_ATOPIC	UBE2V2	0
Blood	721 B lymphoblasts	DERMATITIS_ATOPIC	MSMO1	0
Blood	721 B lymphoblasts	DERMATITIS_ATOPIC	COL8A1	0
Blood	721 B lymphoblasts	DERMATITIS_ATOPIC	EMILIN1	0
Blood	721 B lymphoblasts	DERMATITIS_ATOPIC	SAR1A	0
Blood	721 B lymphoblasts	DERMATITIS_ATOPIC	ADAMTS6	0
Blood	721 B lymphoblasts	DERMATITIS_ATOPIC	SERPINI1	0
Blood	721 B lymphoblasts	DERMATITIS_ATOPIC	FBN1	0
Blood	721 B lymphoblasts	DERMATITIS_ATOPIC	SLC2A1	0
Blood	721 B lymphoblasts	DERMATITIS_ATOPIC	LARP6	0
Blood	721 B lymphoblasts	DERMATITIS_ATOPIC	MYL9	0
Blood	721 B lymphoblasts	DERMATITIS_ATOPIC	FUBP3	0
Blood	721 B lymphoblasts	DERMATITIS_ATOPIC	SGPP1	0
Blood	721 B lymphoblasts	DERMATITIS_ATOPIC	ELN	0
Blood	721 B lymphoblasts	DERMATITIS_ATOPIC	AHR	0
Blood	721 B lymphoblasts	DERMATITIS_ATOPIC	PPP3CB	0
Blood	721 B lymphoblasts	DERMATITIS_ATOPIC	SEC61A1	0
Blood	721 B lymphoblasts	DERMATITIS_ATOPIC	NGF	0
Blood	721 B lymphoblasts	DERMATITIS_ATOPIC	AGRP	0
Blood	721 B lymphoblasts	DERMATITIS_ATOPIC	PALLD	0
Blood	721 B lymphoblasts	DERMATITIS_ATOPIC	FZD1	0
Blood	721 B lymphoblasts	DERMATITIS_ATOPIC	GARS	0
Blood	721 B lymphoblasts	DERMATITIS_ATOPIC	PDGFRB	0
Blood	721 B lymphoblasts	DERMATITIS_ATOPIC	CHST3	0
Blood	721 B lymphoblasts	DERMATITIS_ATOPIC	SNAPC3	0
Blood	721 B lymphoblasts	DERMATITIS_ATOPIC	LOXL1	0
Blood	721 B lymphoblasts	DERMATITIS_ATOPIC	EHD2	0
Blood	721 B lymphoblasts	DERMATITIS_ATOPIC	GIP	0
Blood	721 B lymphoblasts	DERMATITIS_ATOPIC	MOCOS	0
Blood	721 B lymphoblasts	DERMATITIS_ATOPIC	SPCS3	0
Blood	721 B lymphoblasts	DERMATITIS_ATOPIC	RAMP1	0
Blood	721 B lymphoblasts	DERMATITIS_ATOPIC	MEGF6	0
Blood	721 B lymphoblasts	DERMATITIS_ATOPIC	COL11A1	0
Blood	721 B lymphoblasts	DERMATITIS_ATOPIC	DGKI	0
Blood	721 B lymphoblasts	DERMATITIS_ATOPIC	TRAM1	0
Blood	721 B lymphoblasts	DERMATITIS_ATOPIC	THY1	0
Blood	721 B lymphoblasts	DERMATITIS_ATOPIC	EGR2	0
Blood	721 B lymphoblasts	DERMATITIS_ATOPIC	ITGB5	0
Blood	721 B lymphoblasts	DERMATITIS_ATOPIC	MYH9	0
Blood	721 B lymphoblasts	DERMATITIS_ATOPIC	GAA	0
Blood	721 B lymphoblasts	DERMATITIS_ATOPIC	GFRA1	0
Blood	721 B lymphoblasts	DERMATITIS_ATOPIC	POSTN	0
Blood	721 B lymphoblasts	DERMATITIS_ATOPIC	SLIT2	0
Blood	721 B lymphoblasts	DERMATITIS_ATOPIC	RASA1	0
Blood	721 B lymphoblasts	DERMATITIS_ATOPIC	C9	0
Blood	721 B lymphoblasts	DERMATITIS_ATOPIC	RAB3GAP1	0
Blood	721 B lymphoblasts	DERMATITIS_ATOPIC	CITED2	0
Blood	721 B lymphoblasts	DERMATITIS_ATOPIC	TMOD3	0
Blood	721 B lymphoblasts	DERMATITIS_ATOPIC	ADAMTS5	0
Blood	721 B lymphoblasts	DERMATITIS_ATOPIC	TMED7	0
Blood	721 B lymphoblasts	DERMATITIS_ATOPIC	DOK5	0
Blood	721 B lymphoblasts	DERMATITIS_ATOPIC	PCDHGA2	0
Blood	721 B lymphoblasts	DERMATITIS_ATOPIC	PKNOX1	0
Blood	721 B lymphoblasts	DERMATITIS_ATOPIC	NOTCH2	0
Blood	721 B lymphoblasts	DERMATITIS_ATOPIC	DLG1	0
Blood	721 B lymphoblasts	DERMATITIS_ATOPIC	TAGLN	0
Blood	721 B lymphoblasts	DERMATITIS_ATOPIC	CBS	0
Blood	721 B lymphoblasts	DERMATITIS_ATOPIC	RBMS2	0
Blood	721 B lymphoblasts	DERMATITIS_ATOPIC	CHPF	0
Blood	721 B lymphoblasts	DERMATITIS_ATOPIC	SEL1L	0
Blood	721 B lymphoblasts	DERMATITIS_ATOPIC	HSPG2	0
Blood	721 B lymphoblasts	DERMATITIS_ATOPIC	BAD	0
Blood	721 B lymphoblasts	DERMATITIS_ATOPIC	HBEGF	0
Blood	721 B lymphoblasts	DERMATITIS_ATOPIC	EFEMP2	0
Blood	721 B lymphoblasts	DERMATITIS_ATOPIC	B9D1	0
Blood	721 B lymphoblasts	DERMATITIS_ATOPIC	DDR2	0
Blood	721 B lymphoblasts	DERMATITIS_ATOPIC	APC	0
Blood	721 B lymphoblasts	DERMATITIS_ATOPIC	XRCC4	0
Blood	721 B lymphoblasts	DERMATITIS_ATOPIC	EPRS	0
Blood	721 B lymphoblasts	DERMATITIS_ATOPIC	FGF7	0
Blood	721 B lymphoblasts	DERMATITIS_ATOPIC	RAB5A	0
Blood	721 B lymphoblasts	DERMATITIS_ATOPIC	VASN	0
Blood	721 B lymphoblasts	DERMATITIS_ATOPIC	SPTLC1	0
Blood	721 B lymphoblasts	DERMATITIS_ATOPIC	KIF5B	0
Blood	721 B lymphoblasts	DERMATITIS_ATOPIC	ATF2	0
Blood	721 B lymphoblasts	DERMATITIS_ATOPIC	TRPC1	0
Blood	721 B lymphoblasts	DERMATITIS_ATOPIC	ITGA3	0
Blood	721 B lymphoblasts	DERMATITIS_ATOPIC	SERPINE1	0
Blood	721 B lymphoblasts	DERMATITIS_ATOPIC	NOTCH3	0
Blood	721 B lymphoblasts	DERMATITIS_ATOPIC	MAP1B	0
Blood	721 B lymphoblasts	DERMATITIS_ATOPIC	LMOD1	0
Blood	721 B lymphoblasts	DERMATITIS_ATOPIC	ADM2	0
Blood	721 B lymphoblasts	DERMATITIS_ATOPIC	COL16A1	0
Blood	721 B lymphoblasts	DERMATITIS_ATOPIC	NNMT	0
Blood	721 B lymphoblasts	DERMATITIS_ATOPIC	COL5A1	0
Blood	721 B lymphoblasts	DERMATITIS_ATOPIC	PDLIM5	0
Blood	721 B lymphoblasts	DERMATITIS_ATOPIC	PDGFRA	0
Blood	721 B lymphoblasts	DERMATITIS_ATOPIC	ACTR2	0
Blood	721 B lymphoblasts	DERMATITIS_ATOPIC	ISL1	0
Blood	721 B lymphoblasts	DERMATITIS_ATOPIC	FSTL3	0
Blood	721 B lymphoblasts	DERMATITIS_ATOPIC	GPD2	0
Blood	721 B lymphoblasts	DERMATITIS_ATOPIC	STX12	0
Blood	721 B lymphoblasts	DERMATITIS_ATOPIC	DKK2	0
Blood	721 B lymphoblasts	DERMATITIS_ATOPIC	AP2M1	0
Blood	721 B lymphoblasts	DERMATITIS_ATOPIC	ECM1	0
Blood	721 B lymphoblasts	DERMATITIS_ATOPIC	ASNS	0
Blood	721 B lymphoblasts	DERMATITIS_ATOPIC	DYNC1I1	0
Blood	721 B lymphoblasts	DERMATITIS_ATOPIC	FGF5	0
Blood	721 B lymphoblasts	DERMATITIS_ATOPIC	MFGE8	0
Blood	721 B lymphoblasts	DERMATITIS_ATOPIC	COL8A2	0
Blood	721 B lymphoblasts	DERMATITIS_ATOPIC	DAPK3	0
Blood	721 B lymphoblasts	DERMATITIS_ATOPIC	MOCS2	0
Blood	721 B lymphoblasts	DERMATITIS_ATOPIC	PRKAB2	0
Blood	721 B lymphoblasts	DERMATITIS_ATOPIC	ELL2	0
Blood	721 B lymphoblasts	DERMATITIS_ATOPIC	P4HA1	0
Blood	721 B lymphoblasts	DERMATITIS_ATOPIC	COMP	0
Blood	721 B lymphoblasts	DERMATITIS_ATOPIC	SDC3	0
Blood	721 B lymphoblasts	DERMATITIS_ATOPIC	C1GALT1	0
Blood	721 B lymphoblasts	DERMATITIS_ATOPIC	SSR3	0
Blood	721 B lymphoblasts	DERMATITIS_ATOPIC	COL6A1	0
Blood	721 B lymphoblasts	DERMATITIS_ATOPIC	DNAJB4	0
Blood	721 B lymphoblasts	DERMATITIS_ATOPIC	PSAT1	0
Blood	721 B lymphoblasts	DERMATITIS_ATOPIC	CRLF1	0
Blood	721 B lymphoblasts	DERMATITIS_ATOPIC	ALDH18A1	0
Blood	721 B lymphoblasts	DERMATITIS_ATOPIC	BAG2	0
Blood	721 B lymphoblasts	DERMATITIS_ATOPIC	PDE5A	0
Blood	721 B lymphoblasts	DERMATITIS_ATOPIC	TRIO	0
Blood	721 B lymphoblasts	DERMATITIS_ATOPIC	TGFB2	0
Blood	721 B lymphoblasts	DERMATITIS_ATOPIC	TNC	0
Blood	721 B lymphoblasts	DERMATITIS_ATOPIC	SCFD1	0
Blood	721 B lymphoblasts	DERMATITIS_ATOPIC	GTPBP2	0
Blood	721 B lymphoblasts	DERMATITIS_ATOPIC	RDH5	0
Blood	721 B lymphoblasts	DERMATITIS_ATOPIC	AQP2	0
Blood	721 B lymphoblasts	DERMATITIS_ATOPIC	COG5	0
Blood	721 B lymphoblasts	DERMATITIS_ATOPIC	KDELR3	0
Blood	721 B lymphoblasts	DERMATITIS_ATOPIC	SORT1	0
Blood	721 B lymphoblasts	DERMATITIS_ATOPIC	NR1I3	0
Blood	721 B lymphoblasts	DERMATITIS_ATOPIC	DEGS1	0
Blood	721 B lymphoblasts	DERMATITIS_ATOPIC	ACTA2	0
Blood	721 B lymphoblasts	DERMATITIS_ATOPIC	RBMS3	0
Blood	721 B lymphoblasts	DERMATITIS_ATOPIC	PLAT	0
Blood	721 B lymphoblasts	DERMATITIS_ATOPIC	PHKA1	0
Blood	721 B lymphoblasts	DERMATITIS_ATOPIC	CDH11	0
Blood	721 B lymphoblasts	DERMATITIS_ATOPIC	EFEMP1	0
Blood	721 B lymphoblasts	DERMATITIS_ATOPIC	SFRP4	0
Blood	721 B lymphoblasts	DERMATITIS_ATOPIC	TEK	0
Blood	721 B lymphoblasts	DERMATITIS_ATOPIC	PTGIS	0
Blood	721 B lymphoblasts	DERMATITIS_ATOPIC	VCAM1	0
Blood	721 B lymphoblasts	DERMATITIS_ATOPIC	SIX2	0
Blood	721 B lymphoblasts	DERMATITIS_ATOPIC	PSPH	0
Blood	721 B lymphoblasts	DERMATITIS_ATOPIC	CDH13	0
Blood	721 B lymphoblasts	DERMATITIS_ATOPIC	KLC1	0
Blood	721 B lymphoblasts	DERMATITIS_ATOPIC	TOM1L1	0
Blood	721 B lymphoblasts	DERMATITIS_ATOPIC	SEC31A	0
Blood	721 B lymphoblasts	DERMATITIS_ATOPIC	ARL1	0
Blood	721 B lymphoblasts	DERMATITIS_ATOPIC	VEGFC	0
Blood	721 B lymphoblasts	DERMATITIS_ATOPIC	LOX	0
Blood	721 B lymphoblasts	DERMATITIS_ATOPIC	PKD1	0
Blood	721 B lymphoblasts	DERMATITIS_ATOPIC	PPP1R3C	0
Blood	721 B lymphoblasts	DERMATITIS_ATOPIC	CYBRD1	0
Blood	721 B lymphoblasts	DERMATITIS_ATOPIC	JAM2	0
Blood	721 B lymphoblasts	DERMATITIS_ATOPIC	ITGA5	0
Blood	721 B lymphoblasts	DERMATITIS_ATOPIC	CSPG4	0
Blood	721 B lymphoblasts	DERMATITIS_ATOPIC	ANKRD1	0
Blood	721 B lymphoblasts	DERMATITIS_ATOPIC	SSR1	0
Blood	721 B lymphoblasts	DERMATITIS_ATOPIC	GPR176	0
Blood	721 B lymphoblasts	DERMATITIS_ATOPIC	ANKRD6	0
Blood	721 B lymphoblasts	DERMATITIS_ATOPIC	CREB3L1	0
Blood	721 B lymphoblasts	DERMATITIS_ATOPIC	VTI1B	0
Blood	721 B lymphoblasts	DERMATITIS_ATOPIC	TRIB3	0
Blood	721 B lymphoblasts	DERMATITIS_ATOPIC	SEPT2	0
Blood	721 B lymphoblasts	DERMATITIS_ATOPIC	TBC1D8B	0
Blood	721 B lymphoblasts	DERMATITIS_ATOPIC	GALNT1	0
Blood	721 B lymphoblasts	DERMATITIS_ATOPIC	GALNT10	0
Blood	721 B lymphoblasts	DERMATITIS_ATOPIC	EDN2	0
Blood	721 B lymphoblasts	DERMATITIS_ATOPIC	HSPA13	0
Blood	721 B lymphoblasts	DERMATITIS_ATOPIC	ALDH1B1	0
Blood	721 B lymphoblasts	DERMATITIS_ATOPIC	CCND1	0
Blood	721 B lymphoblasts	DERMATITIS_ATOPIC	GHR	0
Blood	721 B lymphoblasts	DERMATITIS_ATOPIC	PPFIA4	0
Blood	721 B lymphoblasts	DERMATITIS_ATOPIC	LMO7	0
Blood	721 B lymphoblasts	DERMATITIS_ATOPIC	ZFPM2	0
Blood	721 B lymphoblasts	DERMATITIS_ATOPIC	TRPM4	0
Blood	721 B lymphoblasts	DERMATITIS_ATOPIC	SRD5A3	0
Blood	721 B lymphoblasts	DERMATITIS_ATOPIC	TRIM32	0
Blood	721 B lymphoblasts	DERMATITIS_ATOPIC	GLIPR1	0
Blood	721 B lymphoblasts	DERMATITIS_ATOPIC	SEPT11	0
Blood	721 B lymphoblasts	DERMATITIS_ATOPIC	GNB1	0
Blood	721 B lymphoblasts	DERMATITIS_ATOPIC	MET	0
Blood	721 B lymphoblasts	DERMATITIS_ATOPIC	EYA2	0
Blood	721 B lymphoblasts	DERMATITIS_ATOPIC	PITX2	0
Blood	721 B lymphoblasts	DERMATITIS_ATOPIC	CAP2	0
Blood	721 B lymphoblasts	DERMATITIS_ATOPIC	ACTN1	0
Blood	721 B lymphoblasts	DERMATITIS_ATOPIC	PDE1C	0
Blood	721 B lymphoblasts	DERMATITIS_ATOPIC	NARS	0
Blood	721 B lymphoblasts	DERMATITIS_ATOPIC	NT5E	0
Blood	721 B lymphoblasts	DERMATITIS_ATOPIC	PLXNA3	0
Blood	721 B lymphoblasts	DERMATITIS_ATOPIC	HS3ST3A1	0
Blood	721 B lymphoblasts	DERMATITIS_ATOPIC	OSMR	0
Blood	721 B lymphoblasts	DERMATITIS_ATOPIC	SOX9	0
Blood	721 B lymphoblasts	DERMATITIS_ATOPIC	DKK1	0
Blood	721 B lymphoblasts	DERMATITIS_ATOPIC	CRABP2	0
Blood	721 B lymphoblasts	DERMATITIS_ATOPIC	VEGFA	0
Blood	721 B lymphoblasts	DERMATITIS_ATOPIC	TRIM46	0
Blood	721 B lymphoblasts	DERMATITIS_ATOPIC	COL6A3	0
Blood	721 B lymphoblasts	DERMATITIS_ATOPIC	INHBA	0
Blood	721 B lymphoblasts	DERMATITIS_ATOPIC	MED8	0
Blood	721 B lymphoblasts	DERMATITIS_ATOPIC	LIF	0
Blood	721 B lymphoblasts	DERMATITIS_ATOPIC	CYP1B1	0
Blood	721 B lymphoblasts	DERMATITIS_ATOPIC	PTPN14	0
Blood	721 B lymphoblasts	DERMATITIS_ATOPIC	RPRD1A	0
Blood	721 B lymphoblasts	DERMATITIS_ATOPIC	OBSCN	0
Blood	721 B lymphoblasts	DERMATITIS_ATOPIC	SMAD5	0
Blood	721 B lymphoblasts	DERMATITIS_ATOPIC	ACVR2A	0
Blood	721 B lymphoblasts	DERMATITIS_ATOPIC	AOX1	0
Blood	721 B lymphoblasts	DERMATITIS_ATOPIC	PLOD2	0
Blood	721 B lymphoblasts	DERMATITIS_ATOPIC	LUM	0
Blood	721 B lymphoblasts	DERMATITIS_ATOPIC	BLZF1	0
Blood	721 B lymphoblasts	DERMATITIS_ATOPIC	RRAS	0
Blood	721 B lymphoblasts	DERMATITIS_ATOPIC	PPFIA1	0
Blood	721 B lymphoblasts	DERMATITIS_ATOPIC	LPP	0
Blood	721 B lymphoblasts	DERMATITIS_ATOPIC	NDST1	0
Blood	721 B lymphoblasts	DERMATITIS_ATOPIC	IL6ST	0
Blood	721 B lymphoblasts	DERMATITIS_ATOPIC	VLDLR	0
Blood	721 B lymphoblasts	DERMATITIS_ATOPIC	USO1	0
Blood	721 B lymphoblasts	DERMATITIS_ATOPIC	TEAD3	0
Blood	721 B lymphoblasts	DERMATITIS_ATOPIC	TGFBR1	0
Blood	721 B lymphoblasts	DERMATITIS_ATOPIC	GATA6	0
Blood	721 B lymphoblasts	DERMATITIS_ATOPIC	INHBE	0
Blood	721 B lymphoblasts	DERMATITIS_ATOPIC	HSD17B1	0
Blood	721 B lymphoblasts	DERMATITIS_ATOPIC	LRP12	0
Blood	721 B lymphoblasts	DERMATITIS_ATOPIC	YAP1	0
Blood	721 B lymphoblasts	DERMATITIS_ATOPIC	WNT5A	0
Blood	721 B lymphoblasts	DERMATITIS_ATOPIC	EPHA2	0
Blood	721 B lymphoblasts	DERMATITIS_ATOPIC	DVL1	0
Blood	721 B lymphoblasts	DERMATITIS_ATOPIC	COL1A1	0
Blood	721 B lymphoblasts	DERMATITIS_ATOPIC	ADAM12	0
Blood	721 B lymphoblasts	DERMATITIS_ATOPIC	KIF3A	1
Blood	721 B lymphoblasts	DERMATITIS_ATOPIC	ANK2	0
Blood	721 B lymphoblasts	DERMATITIS_ATOPIC	MRC2	0
Blood	721 B lymphoblasts	DERMATITIS_ATOPIC	SH3PXD2A	0
Blood	721 B lymphoblasts	DERMATITIS_ATOPIC	PKD2	0
Blood	721 B lymphoblasts	DERMATITIS_ATOPIC	CDH2	0
Blood	721 B lymphoblasts	DERMATITIS_ATOPIC	EEA1	0
Blood	721 B lymphoblasts	DERMATITIS_ATOPIC	TPM4	0
Blood	721 B lymphoblasts	DERMATITIS_ATOPIC	COL6A2	0
Blood	721 B lymphoblasts	DERMATITIS_ATOPIC	IGFBP5	0
Blood	721 B lymphoblasts	DERMATITIS_ATOPIC	FADS1	0
Blood	721 B lymphoblasts	DERMATITIS_ATOPIC	WNT5B	0
Blood	721 B lymphoblasts	DERMATITIS_ATOPIC	IL11	0
Blood	721 B lymphoblasts	DERMATITIS_ATOPIC	GDF5	0
Blood	721 B lymphoblasts	DERMATITIS_ATOPIC	CTGF	0
Blood	721 B lymphoblasts	DERMATITIS_ATOPIC	HERC4	0
Blood	721 B lymphoblasts	DERMATITIS_ATOPIC	RAD23B	0
Blood	721 B lymphoblasts	DERMATITIS_ATOPIC	CD248	0
Blood	721 B lymphoblasts	DERMATITIS_ATOPIC	IL6	1
Blood	721 B lymphoblasts	DERMATITIS_ATOPIC	TPM1	0
Blood	721 B lymphoblasts	DERMATITIS_ATOPIC	ADAMTS2	0
Blood	721 B lymphoblasts	DERMATITIS_ATOPIC	ARNT2	0
Blood	721 B lymphoblasts	DERMATITIS_ATOPIC	PTGES	0
Blood	721 B lymphoblasts	DERMATITIS_ATOPIC	PAFAH1B1	0
Blood	721 B lymphoblasts	DERMATITIS_ATOPIC	TNFRSF11B	0
Blood	721 B lymphoblasts	DERMATITIS_ATOPIC	UFM1	0
Blood	721 B lymphoblasts	DERMATITIS_ATOPIC	ITGA7	0
Blood	721 B lymphoblasts	DERMATITIS_ATOPIC	UGCG	0
Blood	721 B lymphoblasts	DERMATITIS_ATOPIC	ERBB2	0
Blood	721 B lymphoblasts	DERMATITIS_ATOPIC	IGFBP3	0
Blood	721 B lymphoblasts	DERMATITIS_ATOPIC	PCOLCE	0
Blood	721 B lymphoblasts	DERMATITIS_ATOPIC	COPZ2	0
Blood	721 B lymphoblasts	DERMATITIS_ATOPIC	PLCE1	0
Blood	721 B lymphoblasts	DERMATITIS_ATOPIC	CSNK1G3	0
Blood	721 B lymphoblasts	DERMATITIS_ATOPIC	FGF2	0
Blood	721 B lymphoblasts	DERMATITIS_ATOPIC	KIF25	0
Blood	721 B lymphoblasts	DERMATITIS_ATOPIC	NCOA2	0
Blood	721 B lymphoblasts	DERMATITIS_ATOPIC	CALD1	0
Blood	721 B lymphoblasts	DERMATITIS_ATOPIC	NUMB	0
Blood	721 B lymphoblasts	DERMATITIS_ATOPIC	PRKCA	0
Blood	721 B lymphoblasts	DERMATITIS_ATOPIC	PLAU	0
Blood	721 B lymphoblasts	DERMATITIS_ATOPIC	CLEC3B	0
Blood	721 B lymphoblasts	DERMATITIS_ATOPIC	GDF15	0
Adipose tissue from abdomen and thigh	Adipose-derived adult stem cells (ADASCs)	ASTHMA	GABRA2	0
Adipose tissue from abdomen and thigh	Adipose-derived adult stem cells (ADASCs)	ASTHMA	BAMBI	0
Adipose tissue from abdomen and thigh	Adipose-derived adult stem cells (ADASCs)	ASTHMA	CXCL12	0
Adipose tissue from abdomen and thigh	Adipose-derived adult stem cells (ADASCs)	ASTHMA	BMP7	0
Adipose tissue from abdomen and thigh	Adipose-derived adult stem cells (ADASCs)	ASTHMA	PDE1A	0
Adipose tissue from abdomen and thigh	Adipose-derived adult stem cells (ADASCs)	ASTHMA	NR5A2	0
Adipose tissue from abdomen and thigh	Adipose-derived adult stem cells (ADASCs)	ASTHMA	FBLN2	0
Adipose tissue from abdomen and thigh	Adipose-derived adult stem cells (ADASCs)	ASTHMA	GDF9	0
Adipose tissue from abdomen and thigh	Adipose-derived adult stem cells (ADASCs)	ASTHMA	SPATA2	0
Adipose tissue from abdomen and thigh	Adipose-derived adult stem cells (ADASCs)	ASTHMA	MEOX1	0
Adipose tissue from abdomen and thigh	Adipose-derived adult stem cells (ADASCs)	ASTHMA	AP1M2	0
Adipose tissue from abdomen and thigh	Adipose-derived adult stem cells (ADASCs)	ASTHMA	VEGFD	0
Adipose tissue from abdomen and thigh	Adipose-derived adult stem cells (ADASCs)	ASTHMA	TNN	0
Adipose tissue from abdomen and thigh	Adipose-derived adult stem cells (ADASCs)	ASTHMA	NOVA1	0
Adipose tissue from abdomen and thigh	Adipose-derived adult stem cells (ADASCs)	ASTHMA	PCDHB12	0
Adipose tissue from abdomen and thigh	Adipose-derived adult stem cells (ADASCs)	ASTHMA	MUSK	0
Adipose tissue from abdomen and thigh	Adipose-derived adult stem cells (ADASCs)	ASTHMA	PDE1C	0
Adipose tissue from abdomen and thigh	Adipose-derived adult stem cells (ADASCs)	ASTHMA	KRT9	0
Adipose tissue from abdomen and thigh	Adipose-derived adult stem cells (ADASCs)	ASTHMA	NANOG	0
Adipose tissue from abdomen and thigh	Adipose-derived adult stem cells (ADASCs)	ASTHMA	PRRX1	0
Adipose tissue from abdomen and thigh	Adipose-derived adult stem cells (ADASCs)	ASTHMA	SGCG	0
Adipose tissue from abdomen and thigh	Adipose-derived adult stem cells (ADASCs)	ASTHMA	APOC3	0
Adipose tissue from abdomen and thigh	Adipose-derived adult stem cells (ADASCs)	ASTHMA	APOA2	0
Adipose tissue from abdomen and thigh	Adipose-derived adult stem cells (ADASCs)	ASTHMA	SELE	0
Adipose tissue from abdomen and thigh	Adipose-derived adult stem cells (ADASCs)	ASTHMA	UPK2	0
Adipose tissue from abdomen and thigh	Adipose-derived adult stem cells (ADASCs)	ASTHMA	WNT5A	0
Adipose tissue from abdomen and thigh	Adipose-derived adult stem cells (ADASCs)	ASTHMA	GATA6	0
Adipose tissue from abdomen and thigh	Adipose-derived adult stem cells (ADASCs)	ASTHMA	SCN4A	0
Adipose tissue from abdomen and thigh	Adipose-derived adult stem cells (ADASCs)	ASTHMA	ATP7B	0
Adipose tissue from abdomen and thigh	Adipose-derived adult stem cells (ADASCs)	ASTHMA	OMD	0
Adipose tissue from abdomen and thigh	Adipose-derived adult stem cells (ADASCs)	ASTHMA	CAB39L	0
Adipose tissue from abdomen and thigh	Adipose-derived adult stem cells (ADASCs)	ASTHMA	PRY2	0
Adipose tissue from abdomen and thigh	Adipose-derived adult stem cells (ADASCs)	ASTHMA	ACVR2A	0
Adipose tissue from abdomen and thigh	Adipose-derived adult stem cells (ADASCs)	ASTHMA	OPRM1	0
Adipose tissue from abdomen and thigh	Adipose-derived adult stem cells (ADASCs)	ASTHMA	APOA1	0
Adipose tissue from abdomen and thigh	Adipose-derived adult stem cells (ADASCs)	ASTHMA	FGA	0
Adipose tissue from abdomen and thigh	Adipose-derived adult stem cells (ADASCs)	ASTHMA	AREG	1
Adipose tissue from abdomen and thigh	Adipose-derived adult stem cells (ADASCs)	ASTHMA	UGT8	0
Adipose tissue from abdomen and thigh	Adipose-derived adult stem cells (ADASCs)	ASTHMA	GNAT2	0
Adipose tissue from abdomen and thigh	Adipose-derived adult stem cells (ADASCs)	ASTHMA	CETP	0
Adipose tissue from abdomen and thigh	Adipose-derived adult stem cells (ADASCs)	ASTHMA	HRH3	0
Adipose tissue from abdomen and thigh	Adipose-derived adult stem cells (ADASCs)	ASTHMA	SNTB2	0
Adipose tissue from abdomen and thigh	Adipose-derived adult stem cells (ADASCs)	ASTHMA	OR1E2	0
Adipose tissue from abdomen and thigh	Adipose-derived adult stem cells (ADASCs)	ASTHMA	LAMC2	0
Adipose tissue from abdomen and thigh	Adipose-derived adult stem cells (ADASCs)	ASTHMA	ZPR1	0
Adipose tissue from abdomen and thigh	Adipose-derived adult stem cells (ADASCs)	ASTHMA	ABCG2	0
Adipose tissue from abdomen and thigh	Adipose-derived adult stem cells (ADASCs)	ASTHMA	IL6	0
Adipose tissue from abdomen and thigh	Adipose-derived adult stem cells (ADASCs)	ASTHMA	NLGN1	0
Adipose tissue from abdomen and thigh	Adipose-derived adult stem cells (ADASCs)	ASTHMA	SLC22A11	0
Adipose tissue from abdomen and thigh	Adipose-derived adult stem cells (ADASCs)	ASTHMA	RAPGEF4	0
Adipose tissue from abdomen and thigh	Adipose-derived adult stem cells (ADASCs)	ASTHMA	PROM1	0
Adipose tissue from abdomen and thigh	Adipose-derived adult stem cells (ADASCs)	ASTHMA	MMP10	1
Adipose tissue from abdomen and thigh	Adipose-derived adult stem cells (ADASCs)	ASTHMA	TRHR	0
Adipose tissue from abdomen and thigh	Adipose-derived adult stem cells (ADASCs)	ASTHMA	SCG3	0
Adipose tissue from abdomen and thigh	Adipose-derived adult stem cells (ADASCs)	ASTHMA	TNXB	0
Adipose tissue from abdomen and thigh	Adipose-derived adult stem cells (ADASCs)	ASTHMA	PPP2R1B	0
Adipose tissue from abdomen and thigh	Adipose-derived adult stem cells (ADASCs)	ASTHMA	ITIH2	0
Adipose tissue from abdomen and thigh	Adipose-derived adult stem cells (ADASCs)	ASTHMA	AKAP6	0
Adipose tissue from abdomen and thigh	Adipose-derived adult stem cells (ADASCs)	ASTHMA	NPC1L1	0
Adipose tissue from abdomen and thigh	Adipose-derived adult stem cells (ADASCs)	ASTHMA	SCGB1D1	0
Adipose tissue from abdomen and thigh	Adipose-derived adult stem cells (ADASCs)	ASTHMA	AGT	0
Adipose tissue from abdomen and thigh	Adipose-derived adult stem cells (ADASCs)	ASTHMA	KERA	0
Adipose tissue from abdomen and thigh	Adipose-derived adult stem cells (ADASCs)	ASTHMA	MSX1	0
Adipose tissue from abdomen and thigh	Adipose-derived adult stem cells (ADASCs)	ASTHMA	DDC	0
Adipose tissue from abdomen and thigh	Adipose-derived adult stem cells (ADASCs)	ASTHMA	SLC10A1	0
Adipose tissue from abdomen and thigh	Adipose-derived adult stem cells (ADASCs)	ASTHMA	PTPRD	0
Adipose tissue from abdomen and thigh	Adipose-derived adult stem cells (ADASCs)	ASTHMA	MMP20	0
Adipose tissue from abdomen and thigh	Adipose-derived adult stem cells (ADASCs)	ASTHMA	MED31	0
Adipose tissue from abdomen and thigh	Adipose-derived adult stem cells (ADASCs)	ASTHMA	KIF25	0
Adipose tissue from abdomen and thigh	Adipose-derived adult stem cells (ADASCs)	ASTHMA	TFAP2C	0
Adipose tissue from abdomen and thigh	Adipose-derived adult stem cells (ADASCs)	ASTHMA	ABCC9	0
Adipose tissue from abdomen and thigh	Adipose-derived adult stem cells (ADASCs)	ASTHMA	TRPC7	0
Adipose tissue from abdomen and thigh	Adipose-derived adult stem cells (ADASCs)	ASTHMA	HS3ST2	0
Adipose tissue from abdomen and thigh	Adipose-derived adult stem cells (ADASCs)	ASTHMA	CLEC3B	0
Adipose tissue from abdomen and thigh	Adipose-derived adult stem cells (ADASCs)	ASTHMA	CH25H	0
Adipose tissue from abdomen and thigh	Adipose-derived adult stem cells (ADASCs)	ASTHMA	FOXA2	0
Adipose tissue from abdomen and thigh	Adipose-derived adult stem cells (ADASCs)	ASTHMA	ABCG5	0
Adipose tissue from abdomen and thigh	Adipose-derived adult stem cells (ADASCs)	ASTHMA	ERBB3	0
Adipose tissue from abdomen and thigh	Adipose-derived adult stem cells (ADASCs)	ASTHMA	UGCG	0
Adipose tissue from abdomen and thigh	Adipose-derived adult stem cells (ADASCs)	ASTHMA	CCL11	1
Adipose tissue from abdomen and thigh	Adipose-derived adult stem cells (ADASCs)	ASTHMA	LRP2	0
Adipose tissue from abdomen and thigh	Adipose-derived adult stem cells (ADASCs)	ASTHMA	TNFRSF11B	0
Adipose tissue from abdomen and thigh	Adipose-derived adult stem cells (ADASCs)	ASTHMA	MAP3K8	0
Adipose tissue from abdomen and thigh	Adipose-derived adult stem cells (ADASCs)	ASTHMA	GPR17	0
Adipose tissue from abdomen and thigh	Adipose-derived adult stem cells (ADASCs)	ASTHMA	THSD7A	0
Adipose tissue from abdomen and thigh	Adipose-derived adult stem cells (ADASCs)	ASTHMA	CRABP1	0
Adipose tissue from abdomen and thigh	Adipose-derived adult stem cells (ADASCs)	ASTHMA	IAPP	0
Adipose tissue from abdomen and thigh	Adipose-derived adult stem cells (ADASCs)	ASTHMA	ADGRV1	0
Adipose tissue from abdomen and thigh	Adipose-derived adult stem cells (ADASCs)	ASTHMA	AGTR1	0
Adipose tissue from abdomen and thigh	Adipose-derived adult stem cells (ADASCs)	ASTHMA	CREB5	0
Adipose tissue from abdomen and thigh	Adipose-derived adult stem cells (ADASCs)	ASTHMA	NPY1R	0
Adipose tissue from abdomen and thigh	Adipose-derived adult stem cells (ADASCs)	ASTHMA	FGF14	0
Adipose tissue from abdomen and thigh	Adipose-derived adult stem cells (ADASCs)	ASTHMA	WNT2B	0
Adipose tissue from abdomen and thigh	Adipose-derived adult stem cells (ADASCs)	ASTHMA	BCHE	0
Adipose tissue from abdomen and thigh	Adipose-derived adult stem cells (ADASCs)	ASTHMA	CDH3	0
Adipose tissue from abdomen and thigh	Adipose-derived adult stem cells (ADASCs)	ASTHMA	AFP	0
Adipose tissue from abdomen and thigh	Adipose-derived adult stem cells (ADASCs)	ASTHMA	LAMA3	0
Adipose tissue from abdomen and thigh	Adipose-derived adult stem cells (ADASCs)	ASTHMA	TNC	1
Adipose tissue from abdomen and thigh	Adipose-derived adult stem cells (ADASCs)	ASTHMA	TAC1	0
Adipose tissue from abdomen and thigh	Adipose-derived adult stem cells (ADASCs)	ASTHMA	IFT52	0
Adipose tissue from abdomen and thigh	Adipose-derived adult stem cells (ADASCs)	ASTHMA	COMP	0
Adipose tissue from abdomen and thigh	Adipose-derived adult stem cells (ADASCs)	ASTHMA	C4BPB	0
Adipose tissue from abdomen and thigh	Adipose-derived adult stem cells (ADASCs)	ASTHMA	OR1A2	0
Adipose tissue from abdomen and thigh	Adipose-derived adult stem cells (ADASCs)	ASTHMA	PRKAB2	0
Adipose tissue from abdomen and thigh	Adipose-derived adult stem cells (ADASCs)	ASTHMA	PCDHB3	0
Adipose tissue from abdomen and thigh	Adipose-derived adult stem cells (ADASCs)	ASTHMA	ITGA9	0
Adipose tissue from abdomen and thigh	Adipose-derived adult stem cells (ADASCs)	ASTHMA	RASSF8	0
Adipose tissue from abdomen and thigh	Adipose-derived adult stem cells (ADASCs)	ASTHMA	CRLF1	0
Adipose tissue from abdomen and thigh	Adipose-derived adult stem cells (ADASCs)	ASTHMA	RIT2	0
Adipose tissue from abdomen and thigh	Adipose-derived adult stem cells (ADASCs)	ASTHMA	ANGPT2	0
Adipose tissue from abdomen and thigh	Adipose-derived adult stem cells (ADASCs)	ASTHMA	LGR5	0
Adipose tissue from abdomen and thigh	Adipose-derived adult stem cells (ADASCs)	ASTHMA	FGG	0
Adipose tissue from abdomen and thigh	Adipose-derived adult stem cells (ADASCs)	ASTHMA	TEK	0
Adipose tissue from abdomen and thigh	Adipose-derived adult stem cells (ADASCs)	ASTHMA	TDO2	0
Adipose tissue from abdomen and thigh	Adipose-derived adult stem cells (ADASCs)	ASTHMA	CDH13	0
Adipose tissue from abdomen and thigh	Adipose-derived adult stem cells (ADASCs)	ASTHMA	GREM1	0
Adipose tissue from abdomen and thigh	Adipose-derived adult stem cells (ADASCs)	ASTHMA	KCNMB3	0
Adipose tissue from abdomen and thigh	Adipose-derived adult stem cells (ADASCs)	ASTHMA	VIP	0
Adipose tissue from abdomen and thigh	Adipose-derived adult stem cells (ADASCs)	ASTHMA	KCNJ8	0
Adipose tissue from abdomen and thigh	Adipose-derived adult stem cells (ADASCs)	ASTHMA	IL1RAPL1	0
Adipose tissue from abdomen and thigh	Adipose-derived adult stem cells (ADASCs)	ASTHMA	ACAN	0
Adipose tissue from abdomen and thigh	Adipose-derived adult stem cells (ADASCs)	ASTHMA	SFRP4	0
Adipose tissue from abdomen and thigh	Adipose-derived adult stem cells (ADASCs)	ASTHMA	TSPAN12	0
Adipose tissue from abdomen and thigh	Adipose-derived adult stem cells (ADASCs)	ASTHMA	CSPG5	0
Adipose tissue from abdomen and thigh	Adipose-derived adult stem cells (ADASCs)	ASTHMA	HOXD4	0
Adipose tissue from abdomen and thigh	Adipose-derived adult stem cells (ADASCs)	ASTHMA	RAMP3	0
Adipose tissue from abdomen and thigh	Adipose-derived adult stem cells (ADASCs)	ASTHMA	RAPGEF3	0
Adipose tissue from abdomen and thigh	Adipose-derived adult stem cells (ADASCs)	ASTHMA	IL33	1
Adipose tissue from abdomen and thigh	Adipose-derived adult stem cells (ADASCs)	ASTHMA	AOC3	0
Adipose tissue from abdomen and thigh	Adipose-derived adult stem cells (ADASCs)	ASTHMA	AOC2	0
Adipose tissue from abdomen and thigh	Adipose-derived adult stem cells (ADASCs)	ASTHMA	ABCC2	0
Adipose tissue from abdomen and thigh	Adipose-derived adult stem cells (ADASCs)	ASTHMA	PTPRZ1	0
Adipose tissue from abdomen and thigh	Adipose-derived adult stem cells (ADASCs)	ASTHMA	C8B	0
Adipose tissue from abdomen and thigh	Adipose-derived adult stem cells (ADASCs)	ASTHMA	TRPC5	0
Adipose tissue from abdomen and thigh	Adipose-derived adult stem cells (ADASCs)	ASTHMA	VWF	0
Adipose tissue from abdomen and thigh	Adipose-derived adult stem cells (ADASCs)	ASTHMA	GML	0
Adipose tissue from abdomen and thigh	Adipose-derived adult stem cells (ADASCs)	ASTHMA	MEP1A	0
Adipose tissue from abdomen and thigh	Adipose-derived adult stem cells (ADASCs)	ASTHMA	B3GALT2	0
Adipose tissue from abdomen and thigh	Adipose-derived adult stem cells (ADASCs)	ASTHMA	OLR1	0
Adipose tissue from abdomen and thigh	Adipose-derived adult stem cells (ADASCs)	ASTHMA	ANKRD1	0
Adipose tissue from abdomen and thigh	Adipose-derived adult stem cells (ADASCs)	ASTHMA	JAM2	0
Adipose tissue from abdomen and thigh	Adipose-derived adult stem cells (ADASCs)	ASTHMA	CXCL3	0
Adipose tissue from abdomen and thigh	Adipose-derived adult stem cells (ADASCs)	ASTHMA	ATP2C2	0
Adipose tissue from abdomen and thigh	Adipose-derived adult stem cells (ADASCs)	ASTHMA	TPO	0
Adipose tissue from abdomen and thigh	Adipose-derived adult stem cells (ADASCs)	ASTHMA	CYP2C19	0
Adipose tissue from abdomen and thigh	Adipose-derived adult stem cells (ADASCs)	ASTHMA	FGFR2	0
Adipose tissue from abdomen and thigh	Adipose-derived adult stem cells (ADASCs)	ASTHMA	MAGI1	0
Adipose tissue from abdomen and thigh	Adipose-derived adult stem cells (ADASCs)	ASTHMA	MET	0
Adipose tissue from abdomen and thigh	Adipose-derived adult stem cells (ADASCs)	ASTHMA	KITLG	0
Adipose tissue from abdomen and thigh	Adipose-derived adult stem cells (ADASCs)	ASTHMA	FER	0
Adipose tissue from abdomen and thigh	Adipose-derived adult stem cells (ADASCs)	ASTHMA	SCN11A	0
Adipose tissue from abdomen and thigh	Adipose-derived adult stem cells (ADASCs)	ASTHMA	LHX6	0
Adipose tissue from abdomen and thigh	Adipose-derived adult stem cells (ADASCs)	ASTHMA	FUT1	0
Adipose tissue from abdomen and thigh	Adipose-derived adult stem cells (ADASCs)	ASTHMA	GABRB2	0
Adipose tissue from abdomen and thigh	Adipose-derived adult stem cells (ADASCs)	ASTHMA	PITX2	0
Adipose tissue from abdomen and thigh	Adipose-derived adult stem cells (ADASCs)	ASTHMA	CX3CL1	0
Adipose tissue from abdomen and thigh	Adipose-derived adult stem cells (ADASCs)	ASTHMA	KRT38	0
Adipose tissue from abdomen and thigh	Adipose-derived adult stem cells (ADASCs)	ASTHMA	CYP1A1	0
Adipose tissue from abdomen and thigh	Adipose-derived adult stem cells (ADASCs)	ASTHMA	MTMR8	0
Adipose tissue from abdomen and thigh	Adipose-derived adult stem cells (ADASCs)	ASTHMA	CXCL2	0
Adipose tissue from abdomen and thigh	Adipose-derived adult stem cells (ADASCs)	ASTHMA	PPL	0
Adipose tissue from abdomen and thigh	Adipose-derived adult stem cells (ADASCs)	ASTHMA	ZFPM2	0
Adipose tissue from abdomen and thigh	Adipose-derived adult stem cells (ADASCs)	ASTHMA	ADRA2A	0
Adipose tissue from abdomen and thigh	Adipose-derived adult stem cells (ADASCs)	ASTHMA	GHR	0
Adipose tissue from abdomen and thigh	Adipose-derived adult stem cells (ADASCs)	ASTHMA	SOX17	0
Adipose tissue from abdomen and thigh	Adipose-derived adult stem cells (ADASCs)	ASTHMA	WWC1	0
Adipose tissue from abdomen and thigh	Adipose-derived adult stem cells (ADASCs)	ASTHMA	USH1C	0
Adipose tissue from abdomen and thigh	Adipose-derived adult stem cells (ADASCs)	ASTHMA	COL11A1	0
Adipose tissue from abdomen and thigh	Adipose-derived adult stem cells (ADASCs)	ASTHMA	EDNRB	0
Adipose tissue from abdomen and thigh	Adipose-derived adult stem cells (ADASCs)	ASTHMA	ATAT1	0
Adipose tissue from abdomen and thigh	Adipose-derived adult stem cells (ADASCs)	ASTHMA	RNF43	0
Adipose tissue from abdomen and thigh	Adipose-derived adult stem cells (ADASCs)	ASTHMA	NPBWR2	0
Adipose tissue from abdomen and thigh	Adipose-derived adult stem cells (ADASCs)	ASTHMA	RGS5	0
Adipose tissue from abdomen and thigh	Adipose-derived adult stem cells (ADASCs)	ASTHMA	CYP3A7	0
Adipose tissue from abdomen and thigh	Adipose-derived adult stem cells (ADASCs)	ASTHMA	FGF13	0
Adipose tissue from abdomen and thigh	Adipose-derived adult stem cells (ADASCs)	ASTHMA	PTH2R	0
Adipose tissue from abdomen and thigh	Adipose-derived adult stem cells (ADASCs)	ASTHMA	ABCA8	0
Adipose tissue from abdomen and thigh	Adipose-derived adult stem cells (ADASCs)	ASTHMA	STX1B	0
Adipose tissue from abdomen and thigh	Adipose-derived adult stem cells (ADASCs)	ASTHMA	MMP3	0
Adipose tissue from abdomen and thigh	Adipose-derived adult stem cells (ADASCs)	ASTHMA	SPAM1	0
Adipose tissue from abdomen and thigh	Adipose-derived adult stem cells (ADASCs)	ASTHMA	CDY1B	0
Adipose tissue from abdomen and thigh	Adipose-derived adult stem cells (ADASCs)	ASTHMA	SCN2A	0
Adipose tissue from abdomen and thigh	Adipose-derived adult stem cells (ADASCs)	ASTHMA	TRH	0
Adipose tissue from abdomen and thigh	Adipose-derived adult stem cells (ADASCs)	ASTHMA	ADAMTSL3	0
Adipose tissue from abdomen and thigh	Adipose-derived adult stem cells (ADASCs)	ASTHMA	ACVR1B	0
Adipose tissue from abdomen and thigh	Adipose-derived adult stem cells (ADASCs)	ASTHMA	HBEGF	0
Adipose tissue from abdomen and thigh	Adipose-derived adult stem cells (ADASCs)	ASTHMA	MAOB	0
Adipose tissue from abdomen and thigh	Adipose-derived adult stem cells (ADASCs)	ASTHMA	TAS2R16	0
Adipose tissue from abdomen and thigh	Adipose-derived adult stem cells (ADASCs)	ASTHMA	KDR	0
Adipose tissue from abdomen and thigh	Adipose-derived adult stem cells (ADASCs)	ASTHMA	TFF2	0
Adipose tissue from abdomen and thigh	Adipose-derived adult stem cells (ADASCs)	ASTHMA	FBLN1	0
Adipose tissue from abdomen and thigh	Adipose-derived adult stem cells (ADASCs)	ASTHMA	APOH	0
Adipose tissue from abdomen and thigh	Adipose-derived adult stem cells (ADASCs)	ASTHMA	SCNN1G	0
Adipose tissue from abdomen and thigh	Adipose-derived adult stem cells (ADASCs)	ASTHMA	GEMIN8	0
Adipose tissue from abdomen and thigh	Adipose-derived adult stem cells (ADASCs)	ASTHMA	ADAMTS5	0
Adipose tissue from abdomen and thigh	Adipose-derived adult stem cells (ADASCs)	ASTHMA	DLG2	0
Adipose tissue from abdomen and thigh	Adipose-derived adult stem cells (ADASCs)	ASTHMA	CYP2J2	0
Adipose tissue from abdomen and thigh	Adipose-derived adult stem cells (ADASCs)	ASTHMA	KRT8	0
Adipose tissue from abdomen and thigh	Adipose-derived adult stem cells (ADASCs)	ASTHMA	KCNS1	0
Adipose tissue from abdomen and thigh	Adipose-derived adult stem cells (ADASCs)	ASTHMA	PCOLCE2	0
Adipose tissue from abdomen and thigh	Adipose-derived adult stem cells (ADASCs)	ASTHMA	REEP1	0
Adipose tissue from abdomen and thigh	Adipose-derived adult stem cells (ADASCs)	ASTHMA	MAMLD1	0
Adipose tissue from abdomen and thigh	Adipose-derived adult stem cells (ADASCs)	ASTHMA	SYBU	0
Adipose tissue from abdomen and thigh	Adipose-derived adult stem cells (ADASCs)	ASTHMA	SPAG9	0
Adipose tissue from abdomen and thigh	Adipose-derived adult stem cells (ADASCs)	ASTHMA	REV3L	0
Adipose tissue from abdomen and thigh	Adipose-derived adult stem cells (ADASCs)	ASTHMA	GCNT2	0
Adipose tissue from abdomen and thigh	Adipose-derived adult stem cells (ADASCs)	ASTHMA	OPRK1	0
Adipose tissue from abdomen and thigh	Adipose-derived adult stem cells (ADASCs)	ASTHMA	BMX	0
Adipose tissue from abdomen and thigh	Adipose-derived adult stem cells (ADASCs)	ASTHMA	IFT22	0
Adipose tissue from abdomen and thigh	Adipose-derived adult stem cells (ADASCs)	ASTHMA	ENPEP	0
Adipose tissue from abdomen and thigh	Adipose-derived adult stem cells (ADASCs)	ASTHMA	BMP2	0
Adipose tissue from abdomen and thigh	Adipose-derived adult stem cells (ADASCs)	ASTHMA	TTR	0
Adipose tissue from abdomen and thigh	Adipose-derived adult stem cells (ADASCs)	ASTHMA	SCG2	0
Adipose tissue from abdomen and thigh	Adipose-derived adult stem cells (ADASCs)	ASTHMA	CNGB3	0
Adipose tissue from abdomen and thigh	Adipose-derived adult stem cells (ADASCs)	ASTHMA	STS	0
Adipose tissue from abdomen and thigh	Adipose-derived adult stem cells (ADASCs)	ASTHMA	FGF7	0
Adipose tissue from abdomen and thigh	Adipose-derived adult stem cells (ADASCs)	ASTHMA	TBX3	0
Adipose tissue from abdomen and thigh	Adipose-derived adult stem cells (ADASCs)	ASTHMA	PKP2	0
Adipose tissue from abdomen and thigh	Adipose-derived adult stem cells (ADASCs)	ASTHMA	PLA2G5	0
Adipose tissue from abdomen and thigh	Adipose-derived adult stem cells (ADASCs)	ASTHMA	CFTR	1
Adipose tissue from abdomen and thigh	Adipose-derived adult stem cells (ADASCs)	ASTHMA	DSP	0
Adipose tissue from abdomen and thigh	Adipose-derived adult stem cells (ADASCs)	ASTHMA	LATS1	0
Adipose tissue from abdomen and thigh	Adipose-derived adult stem cells (ADASCs)	ASTHMA	IL13RA2	0
Adipose tissue from abdomen and thigh	Adipose-derived adult stem cells (ADASCs)	ASTHMA	CDH1	0
Adipose tissue from abdomen and thigh	Adipose-derived adult stem cells (ADASCs)	ASTHMA	SHANK2	0
Adipose tissue from abdomen and thigh	Adipose-derived adult stem cells (ADASCs)	ASTHMA	PON1	0
Adipose tissue from abdomen and thigh	Adipose-derived adult stem cells (ADASCs)	ASTHMA	FGFR4	0
Adipose tissue from abdomen and thigh	Adipose-derived adult stem cells (ADASCs)	ASTHMA	MAGEC2	0
Adipose tissue from abdomen and thigh	Adipose-derived adult stem cells (ADASCs)	ASTHMA	FGF9	0
Adipose tissue from abdomen and thigh	Adipose-derived adult stem cells (ADASCs)	ASTHMA	ATP2B2	0
Adipose tissue from abdomen and thigh	Adipose-derived adult stem cells (ADASCs)	ASTHMA	BMP6	0
Adipose tissue from abdomen and thigh	Adipose-derived adult stem cells (ADASCs)	ASTHMA	FOXA1	0
Adipose tissue from abdomen and thigh	Adipose-derived adult stem cells (ADASCs)	ASTHMA	PRKG2	0
Adipose tissue from abdomen and thigh	Adipose-derived adult stem cells (ADASCs)	ASTHMA	FABP4	0
Adipose tissue from abdomen and thigh	Adipose-derived adult stem cells (ADASCs)	ASTHMA	MAGEC1	0
Adipose tissue from abdomen and thigh	Adipose-derived adult stem cells (ADASCs)	ASTHMA	PLA2G10	0
Adipose tissue from abdomen and thigh	Adipose-derived adult stem cells (ADASCs)	ASTHMA	PCDHB8	0
Adipose tissue from abdomen and thigh	Adipose-derived adult stem cells (ADASCs)	ASTHMA	GNAL	0
Adipose tissue from abdomen and thigh	Adipose-derived adult stem cells (ADASCs)	ASTHMA	APOB	0
Adipose tissue from abdomen and thigh	Adipose-derived adult stem cells (ADASCs)	ASTHMA	CCKBR	0
Adipose tissue from abdomen and thigh	Adipose-derived adult stem cells (ADASCs)	ASTHMA	IGF2	0
Adipose tissue from abdomen and thigh	Adipose-derived adult stem cells (ADASCs)	ASTHMA	CCL8	0
Adipose tissue from abdomen and thigh	Adipose-derived adult stem cells (ADASCs)	ASTHMA	PTPRB	0
Adipose tissue from abdomen and thigh	Adipose-derived adult stem cells (ADASCs)	ASTHMA	GRM1	0
Adipose tissue from abdomen and thigh	Adipose-derived adult stem cells (ADASCs)	ASTHMA	EDN3	0
Adipose tissue from abdomen and thigh	Adipose-derived adult stem cells (ADASCs)	ASTHMA	LIFR	0
Adipose tissue from abdomen and thigh	Adipose-derived adult stem cells (ADASCs)	ASTHMA	OR10H3	0
Adipose tissue from abdomen and thigh	Adipose-derived adult stem cells (ADASCs)	ASTHMA	SELP	0
Adipose tissue from abdomen and thigh	Adipose-derived adult stem cells (ADASCs)	ASTHMA	TRPC4	0
Adipose tissue from abdomen and thigh	Adipose-derived adult stem cells (ADASCs)	ASTHMA	FMOD	0
Adipose tissue from abdomen and thigh	Adipose-derived adult stem cells (ADASCs)	ASTHMA	ICAM1	1
Adipose tissue from abdomen and thigh	Adipose-derived adult stem cells (ADASCs)	ASTHMA	FZD7	0
Adipose tissue from abdomen and thigh	Adipose-derived adult stem cells (ADASCs)	ASTHMA	EPN3	0
Adipose tissue from abdomen and thigh	Adipose-derived adult stem cells (ADASCs)	ASTHMA	HSD17B6	0
Adipose tissue from abdomen and thigh	Adipose-derived adult stem cells (ADASCs)	ASTHMA	HTR1E	0
Adipose tissue from abdomen and thigh	Adipose-derived adult stem cells (ADASCs)	ASTHMA	CYP26B1	0
Adipose tissue from abdomen and thigh	Adipose-derived adult stem cells (ADASCs)	ASTHMA	BMP5	0
Adipose tissue from abdomen and thigh	Adipose-derived adult stem cells (ADASCs)	ASTHMA	SCN9A	0
Adipose tissue from abdomen and thigh	Adipose-derived adult stem cells (ADASCs)	ASTHMA	GABRB1	0
Adipose tissue from abdomen and thigh	Adipose-derived adult stem cells (ADASCs)	ASTHMA	INHBB	0
Adipose tissue from abdomen and thigh	Adipose-derived adult stem cells (ADASCs)	ASTHMA	HAPLN1	0
Adipose tissue from abdomen and thigh	Adipose-derived adult stem cells (ADASCs)	ASTHMA	POU4F1	0
Adipose tissue from abdomen and thigh	Adipose-derived adult stem cells (ADASCs)	ASTHMA	PCDH7	0
Adipose tissue from abdomen and thigh	Adipose-derived adult stem cells (ADASCs)	ASTHMA	ALB	0
Adipose tissue from abdomen and thigh	Adipose-derived adult stem cells (ADASCs)	ASTHMA	CD36	0
Adipose tissue from abdomen and thigh	Adipose-derived adult stem cells (ADASCs)	ASTHMA	WNT11	0
Adipose tissue from abdomen and thigh	Adipose-derived adult stem cells (ADASCs)	ASTHMA	LMCD1	0
Adipose tissue from abdomen and thigh	Adipose-derived adult stem cells (ADASCs)	ASTHMA	BDKRB1	0
Adipose tissue from abdomen and thigh	Adipose-derived adult stem cells (ADASCs)	ASTHMA	BICC1	0
Adipose tissue from abdomen and thigh	Adipose-derived adult stem cells (ADASCs)	ASTHMA	WNT2	0
Adipose tissue from abdomen and thigh	Adipose-derived adult stem cells (ADASCs)	ASTHMA	DSC2	0
Adipose tissue from abdomen and thigh	Adipose-derived adult stem cells (ADASCs)	ASTHMA	UPK1B	0
Adipose tissue from abdomen and thigh	Adipose-derived adult stem cells (ADASCs)	ASTHMA	SCGB1D2	0
Adipose tissue from abdomen and thigh	Adipose-derived adult stem cells (ADASCs)	ASTHMA	SLC38A4	0
Adipose tissue from abdomen and thigh	Adipose-derived adult stem cells (ADASCs)	ASTHMA	CSF3	0
Adipose tissue from abdomen and thigh	Adipose-derived adult stem cells (ADASCs)	ASTHMA	SLC17A7	0
Adipose tissue from abdomen and thigh	Adipose-derived adult stem cells (ADASCs)	ASTHMA	SLC18A1	0
Adipose tissue from abdomen and thigh	Adipose-derived adult stem cells (ADASCs)	ASTHMA	GPC3	0
Adipose tissue from abdomen and thigh	Adipose-derived adult stem cells (ADASCs)	ASTHMA	AURKC	0
Adipose tissue from abdomen and thigh	Adipose-derived adult stem cells (ADASCs)	ASTHMA	TPD52L1	0
Adipose tissue from abdomen and thigh	Adipose-derived adult stem cells (ADASCs)	ASTHMA	KCNK15	0
Adipose tissue from abdomen and thigh	Adipose-derived adult stem cells (ADASCs)	ASTHMA	GLRA2	0
Adipose tissue from abdomen and thigh	Adipose-derived adult stem cells (ADASCs)	ASTHMA	TLR3	0
Adipose tissue from abdomen and thigh	Adipose-derived adult stem cells (ADASCs)	ASTHMA	PDZK1	0
Adipose tissue from abdomen and thigh	Adipose-derived adult stem cells (ADASCs)	ASTHMA	F9	0
Adipose tissue from abdomen and thigh	Adipose-derived adult stem cells (ADASCs)	ASTHMA	GNAO1	0
Adipose tissue from abdomen and thigh	Adipose-derived adult stem cells (ADASCs)	ASTHMA	CYP26A1	0
Adipose tissue from abdomen and thigh	Adipose-derived adult stem cells (ADASCs)	ASTHMA	ACE2	0
Adipose tissue from abdomen and thigh	Adipose-derived adult stem cells (ADASCs)	ASTHMA	ROCK2	0
Adipose tissue from abdomen and thigh	Adipose-derived adult stem cells (ADASCs)	ASTHMA	ISLR	0
Adipose tissue from abdomen and thigh	Adipose-derived adult stem cells (ADASCs)	ASTHMA	CELSR3	0
Adipose tissue from abdomen and thigh	Adipose-derived adult stem cells (ADASCs)	ASTHMA	ASPN	0
Adipose tissue from abdomen and thigh	Adipose-derived adult stem cells (ADASCs)	ASTHMA	LRP4	0
Adipose tissue from abdomen and thigh	Adipose-derived adult stem cells (ADASCs)	ASTHMA	CPB2	0
Adipose tissue from abdomen and thigh	Adipose-derived adult stem cells (ADASCs)	ASTHMA	ACKR4	0
Adipose tissue from abdomen and thigh	Adipose-derived adult stem cells (ADASCs)	ASTHMA	STMN2	0
Adipose tissue from abdomen and thigh	Adipose-derived adult stem cells (ADASCs)	ASTHMA	ADAMTS1	0
Adipose tissue from abdomen and thigh	Adipose-derived adult stem cells (ADASCs)	ASTHMA	FGFR3	0
Adipose tissue from abdomen and thigh	Adipose-derived adult stem cells (ADASCs)	ASTHMA	BTN1A1	0
Adipose tissue from abdomen and thigh	Adipose-derived adult stem cells (ADASCs)	ASTHMA	VTN	0
Adipose tissue from abdomen and thigh	Adipose-derived adult stem cells (ADASCs)	ASTHMA	BMPR1B	0
Adipose tissue from abdomen and thigh	Adipose-derived adult stem cells (ADASCs)	ASTHMA	GNG13	0
Adipose tissue from abdomen and thigh	Adipose-derived adult stem cells (ADASCs)	ASTHMA	PCDH8	0
Adipose tissue from abdomen and thigh	Adipose-derived adult stem cells (ADASCs)	ASTHMA	PIK3C2G	0
Adipose tissue from abdomen and thigh	Adipose-derived adult stem cells (ADASCs)	ASTHMA	OR12D3	0
Adipose tissue from abdomen and thigh	Adipose-derived adult stem cells (ADASCs)	ASTHMA	GNRHR	0
Adipose tissue from abdomen and thigh	Adipose-derived adult stem cells (ADASCs)	ASTHMA	PARD6B	0
Adipose tissue from abdomen and thigh	Adipose-derived adult stem cells (ADASCs)	ASTHMA	GC	0
Adipose tissue from abdomen and thigh	Adipose-derived adult stem cells (ADASCs)	ASTHMA	CDH17	1
Adipose tissue from abdomen and thigh	Adipose-derived adult stem cells (ADASCs)	ASTHMA	CLCN5	0
Adipose tissue from abdomen and thigh	Adipose-derived adult stem cells (ADASCs)	ASTHMA	HES1	0
Adipose tissue from abdomen and thigh	Adipose-derived adult stem cells (ADASCs)	ASTHMA	COL21A1	0
Adipose tissue from abdomen and thigh	Adipose-derived adult stem cells (ADASCs)	ASTHMA	RARB	0
Adipose tissue from abdomen and thigh	Adipose-derived adult stem cells (ADASCs)	ASTHMA	KCNC3	0
Adipose tissue from abdomen and thigh	Adipose-derived adult stem cells (ADASCs)	ASTHMA	OR1A1	0
Adipose tissue from abdomen and thigh	Adipose-derived adult stem cells (ADASCs)	ASTHMA	GRB14	0
Adipose tissue from abdomen and thigh	Adipose-derived adult stem cells (ADASCs)	ASTHMA	COL2A1	0
Adipose tissue from abdomen and thigh	Adipose-derived adult stem cells (ADASCs)	ASTHMA	MID1	0
Adipose tissue from abdomen and thigh	Adipose-derived adult stem cells (ADASCs)	ASTHMA	HSD17B2	0
Adipose tissue from abdomen and thigh	Adipose-derived adult stem cells (ADASCs)	ASTHMA	LPL	0
Adipose tissue from abdomen and thigh	Adipose-derived adult stem cells (ADASCs)	ASTHMA	FRZB	0
Adipose tissue from abdomen and thigh	Adipose-derived adult stem cells (ADASCs)	ASTHMA	CNGA3	0
Adipose tissue from abdomen and thigh	Adipose-derived adult stem cells (ADASCs)	ASTHMA	CALCRL	0
Adipose tissue from abdomen and thigh	Adipose-derived adult stem cells (ADASCs)	ASTHMA	EPCAM	0
Adipose tissue from abdomen and thigh	Adipose-derived adult stem cells (ADASCs)	ASTHMA	FABP1	0
Adipose tissue from abdomen and thigh	Adipose-derived adult stem cells (ADASCs)	ASTHMA	SULT2A1	0
Adipose tissue from abdomen and thigh	Adipose-derived adult stem cells (ADASCs)	ASTHMA	MSX2	0
Adipose tissue from abdomen and thigh	Adipose-derived adult stem cells (ADASCs)	ASTHMA	CYP7A1	0
Adipose tissue from abdomen and thigh	Adipose-derived adult stem cells (ADASCs)	ASTHMA	PRRG1	0
Adipose tissue from abdomen and thigh	Adipose-derived adult stem cells (ADASCs)	ASTHMA	AHSG	0
Adipose tissue from abdomen and thigh	Adipose-derived adult stem cells (ADASCs)	ASTHMA	PYY	0
Adipose tissue from abdomen and thigh	Adipose-derived adult stem cells (ADASCs)	ASTHMA	GYS2	0
Adipose tissue from abdomen and thigh	Adipose-derived adult stem cells (ADASCs)	ASTHMA	LHX3	0
Adipose tissue from abdomen and thigh	Adipose-derived adult stem cells (ADASCs)	ASTHMA	SCN3A	0
Adipose tissue from abdomen and thigh	Adipose-derived adult stem cells (ADASCs)	ASTHMA	BMP15	0
Adipose tissue from abdomen and thigh	Adipose-derived adult stem cells (ADASCs)	ASTHMA	LIPG	0
Adipose tissue from abdomen and thigh	Adipose-derived adult stem cells (ADASCs)	ASTHMA	FZD4	0
Adipose tissue from abdomen and thigh	Adipose-derived adult stem cells (ADASCs)	ASTHMA	ADCYAP1	0
Adipose tissue from abdomen and thigh	Adipose-derived adult stem cells (ADASCs)	ASTHMA	TIMP4	0
Adipose tissue from abdomen and thigh	Adipose-derived adult stem cells (ADASCs)	ASTHMA	TRIM2	0
Adipose tissue from abdomen and thigh	Adipose-derived adult stem cells (ADASCs)	ASTHMA	GRIN2D	0
Adipose tissue from abdomen and thigh	Adipose-derived adult stem cells (ADASCs)	ASTHMA	RGS16	0
Adipose tissue from abdomen and thigh	Adipose-derived adult stem cells (ADASCs)	DERMATITIS_ATOPIC	GABRA2	0
Adipose tissue from abdomen and thigh	Adipose-derived adult stem cells (ADASCs)	DERMATITIS_ATOPIC	BAMBI	0
Adipose tissue from abdomen and thigh	Adipose-derived adult stem cells (ADASCs)	DERMATITIS_ATOPIC	CXCL12	0
Adipose tissue from abdomen and thigh	Adipose-derived adult stem cells (ADASCs)	DERMATITIS_ATOPIC	BMP7	0
Adipose tissue from abdomen and thigh	Adipose-derived adult stem cells (ADASCs)	DERMATITIS_ATOPIC	PDE1A	0
Adipose tissue from abdomen and thigh	Adipose-derived adult stem cells (ADASCs)	DERMATITIS_ATOPIC	NR5A2	0
Adipose tissue from abdomen and thigh	Adipose-derived adult stem cells (ADASCs)	DERMATITIS_ATOPIC	FBLN2	0
Adipose tissue from abdomen and thigh	Adipose-derived adult stem cells (ADASCs)	DERMATITIS_ATOPIC	GDF9	0
Adipose tissue from abdomen and thigh	Adipose-derived adult stem cells (ADASCs)	DERMATITIS_ATOPIC	SPATA2	0
Adipose tissue from abdomen and thigh	Adipose-derived adult stem cells (ADASCs)	DERMATITIS_ATOPIC	MEOX1	0
Adipose tissue from abdomen and thigh	Adipose-derived adult stem cells (ADASCs)	DERMATITIS_ATOPIC	AP1M2	0
Adipose tissue from abdomen and thigh	Adipose-derived adult stem cells (ADASCs)	DERMATITIS_ATOPIC	VEGFD	0
Adipose tissue from abdomen and thigh	Adipose-derived adult stem cells (ADASCs)	DERMATITIS_ATOPIC	TNN	0
Adipose tissue from abdomen and thigh	Adipose-derived adult stem cells (ADASCs)	DERMATITIS_ATOPIC	NOVA1	0
Adipose tissue from abdomen and thigh	Adipose-derived adult stem cells (ADASCs)	DERMATITIS_ATOPIC	PCDHB12	0
Adipose tissue from abdomen and thigh	Adipose-derived adult stem cells (ADASCs)	DERMATITIS_ATOPIC	MUSK	0
Adipose tissue from abdomen and thigh	Adipose-derived adult stem cells (ADASCs)	DERMATITIS_ATOPIC	PDE1C	0
Adipose tissue from abdomen and thigh	Adipose-derived adult stem cells (ADASCs)	DERMATITIS_ATOPIC	KRT9	0
Adipose tissue from abdomen and thigh	Adipose-derived adult stem cells (ADASCs)	DERMATITIS_ATOPIC	NANOG	0
Adipose tissue from abdomen and thigh	Adipose-derived adult stem cells (ADASCs)	DERMATITIS_ATOPIC	PRRX1	0
Adipose tissue from abdomen and thigh	Adipose-derived adult stem cells (ADASCs)	DERMATITIS_ATOPIC	SGCG	0
Adipose tissue from abdomen and thigh	Adipose-derived adult stem cells (ADASCs)	DERMATITIS_ATOPIC	APOC3	0
Adipose tissue from abdomen and thigh	Adipose-derived adult stem cells (ADASCs)	DERMATITIS_ATOPIC	APOA2	0
Adipose tissue from abdomen and thigh	Adipose-derived adult stem cells (ADASCs)	DERMATITIS_ATOPIC	SELE	1
Adipose tissue from abdomen and thigh	Adipose-derived adult stem cells (ADASCs)	DERMATITIS_ATOPIC	UPK2	0
Adipose tissue from abdomen and thigh	Adipose-derived adult stem cells (ADASCs)	DERMATITIS_ATOPIC	WNT5A	0
Adipose tissue from abdomen and thigh	Adipose-derived adult stem cells (ADASCs)	DERMATITIS_ATOPIC	GATA6	0
Adipose tissue from abdomen and thigh	Adipose-derived adult stem cells (ADASCs)	DERMATITIS_ATOPIC	SCN4A	0
Adipose tissue from abdomen and thigh	Adipose-derived adult stem cells (ADASCs)	DERMATITIS_ATOPIC	ATP7B	0
Adipose tissue from abdomen and thigh	Adipose-derived adult stem cells (ADASCs)	DERMATITIS_ATOPIC	OMD	0
Adipose tissue from abdomen and thigh	Adipose-derived adult stem cells (ADASCs)	DERMATITIS_ATOPIC	CAB39L	0
Adipose tissue from abdomen and thigh	Adipose-derived adult stem cells (ADASCs)	DERMATITIS_ATOPIC	PRY2	0
Adipose tissue from abdomen and thigh	Adipose-derived adult stem cells (ADASCs)	DERMATITIS_ATOPIC	ACVR2A	0
Adipose tissue from abdomen and thigh	Adipose-derived adult stem cells (ADASCs)	DERMATITIS_ATOPIC	OPRM1	0
Adipose tissue from abdomen and thigh	Adipose-derived adult stem cells (ADASCs)	DERMATITIS_ATOPIC	APOA1	0
Adipose tissue from abdomen and thigh	Adipose-derived adult stem cells (ADASCs)	DERMATITIS_ATOPIC	FGA	0
Adipose tissue from abdomen and thigh	Adipose-derived adult stem cells (ADASCs)	DERMATITIS_ATOPIC	AREG	0
Adipose tissue from abdomen and thigh	Adipose-derived adult stem cells (ADASCs)	DERMATITIS_ATOPIC	UGT8	0
Adipose tissue from abdomen and thigh	Adipose-derived adult stem cells (ADASCs)	DERMATITIS_ATOPIC	GNAT2	0
Adipose tissue from abdomen and thigh	Adipose-derived adult stem cells (ADASCs)	DERMATITIS_ATOPIC	CETP	0
Adipose tissue from abdomen and thigh	Adipose-derived adult stem cells (ADASCs)	DERMATITIS_ATOPIC	HRH3	0
Adipose tissue from abdomen and thigh	Adipose-derived adult stem cells (ADASCs)	DERMATITIS_ATOPIC	SNTB2	0
Adipose tissue from abdomen and thigh	Adipose-derived adult stem cells (ADASCs)	DERMATITIS_ATOPIC	OR1E2	0
Adipose tissue from abdomen and thigh	Adipose-derived adult stem cells (ADASCs)	DERMATITIS_ATOPIC	LAMC2	0
Adipose tissue from abdomen and thigh	Adipose-derived adult stem cells (ADASCs)	DERMATITIS_ATOPIC	ZPR1	0
Adipose tissue from abdomen and thigh	Adipose-derived adult stem cells (ADASCs)	DERMATITIS_ATOPIC	ABCG2	0
Adipose tissue from abdomen and thigh	Adipose-derived adult stem cells (ADASCs)	DERMATITIS_ATOPIC	IL6	1
Adipose tissue from abdomen and thigh	Adipose-derived adult stem cells (ADASCs)	DERMATITIS_ATOPIC	NLGN1	0
Adipose tissue from abdomen and thigh	Adipose-derived adult stem cells (ADASCs)	DERMATITIS_ATOPIC	SLC22A11	0
Adipose tissue from abdomen and thigh	Adipose-derived adult stem cells (ADASCs)	DERMATITIS_ATOPIC	RAPGEF4	0
Adipose tissue from abdomen and thigh	Adipose-derived adult stem cells (ADASCs)	DERMATITIS_ATOPIC	PROM1	0
Adipose tissue from abdomen and thigh	Adipose-derived adult stem cells (ADASCs)	DERMATITIS_ATOPIC	MMP10	0
Adipose tissue from abdomen and thigh	Adipose-derived adult stem cells (ADASCs)	DERMATITIS_ATOPIC	TRHR	0
Adipose tissue from abdomen and thigh	Adipose-derived adult stem cells (ADASCs)	DERMATITIS_ATOPIC	SCG3	0
Adipose tissue from abdomen and thigh	Adipose-derived adult stem cells (ADASCs)	DERMATITIS_ATOPIC	TNXB	1
Adipose tissue from abdomen and thigh	Adipose-derived adult stem cells (ADASCs)	DERMATITIS_ATOPIC	PPP2R1B	0
Adipose tissue from abdomen and thigh	Adipose-derived adult stem cells (ADASCs)	DERMATITIS_ATOPIC	ITIH2	0
Adipose tissue from abdomen and thigh	Adipose-derived adult stem cells (ADASCs)	DERMATITIS_ATOPIC	AKAP6	0
Adipose tissue from abdomen and thigh	Adipose-derived adult stem cells (ADASCs)	DERMATITIS_ATOPIC	NPC1L1	0
Adipose tissue from abdomen and thigh	Adipose-derived adult stem cells (ADASCs)	DERMATITIS_ATOPIC	SCGB1D1	0
Adipose tissue from abdomen and thigh	Adipose-derived adult stem cells (ADASCs)	DERMATITIS_ATOPIC	AGT	0
Adipose tissue from abdomen and thigh	Adipose-derived adult stem cells (ADASCs)	DERMATITIS_ATOPIC	KERA	0
Adipose tissue from abdomen and thigh	Adipose-derived adult stem cells (ADASCs)	DERMATITIS_ATOPIC	MSX1	0
Adipose tissue from abdomen and thigh	Adipose-derived adult stem cells (ADASCs)	DERMATITIS_ATOPIC	DDC	0
Adipose tissue from abdomen and thigh	Adipose-derived adult stem cells (ADASCs)	DERMATITIS_ATOPIC	SLC10A1	0
Adipose tissue from abdomen and thigh	Adipose-derived adult stem cells (ADASCs)	DERMATITIS_ATOPIC	PTPRD	0
Adipose tissue from abdomen and thigh	Adipose-derived adult stem cells (ADASCs)	DERMATITIS_ATOPIC	MMP20	0
Adipose tissue from abdomen and thigh	Adipose-derived adult stem cells (ADASCs)	DERMATITIS_ATOPIC	MED31	0
Adipose tissue from abdomen and thigh	Adipose-derived adult stem cells (ADASCs)	DERMATITIS_ATOPIC	KIF25	0
Adipose tissue from abdomen and thigh	Adipose-derived adult stem cells (ADASCs)	DERMATITIS_ATOPIC	TFAP2C	0
Adipose tissue from abdomen and thigh	Adipose-derived adult stem cells (ADASCs)	DERMATITIS_ATOPIC	ABCC9	0
Adipose tissue from abdomen and thigh	Adipose-derived adult stem cells (ADASCs)	DERMATITIS_ATOPIC	TRPC7	0
Adipose tissue from abdomen and thigh	Adipose-derived adult stem cells (ADASCs)	DERMATITIS_ATOPIC	HS3ST2	0
Adipose tissue from abdomen and thigh	Adipose-derived adult stem cells (ADASCs)	DERMATITIS_ATOPIC	CLEC3B	0
Adipose tissue from abdomen and thigh	Adipose-derived adult stem cells (ADASCs)	DERMATITIS_ATOPIC	CH25H	0
Adipose tissue from abdomen and thigh	Adipose-derived adult stem cells (ADASCs)	DERMATITIS_ATOPIC	FOXA2	0
Adipose tissue from abdomen and thigh	Adipose-derived adult stem cells (ADASCs)	DERMATITIS_ATOPIC	ABCG5	0
Adipose tissue from abdomen and thigh	Adipose-derived adult stem cells (ADASCs)	DERMATITIS_ATOPIC	ERBB3	0
Adipose tissue from abdomen and thigh	Adipose-derived adult stem cells (ADASCs)	DERMATITIS_ATOPIC	UGCG	0
Adipose tissue from abdomen and thigh	Adipose-derived adult stem cells (ADASCs)	DERMATITIS_ATOPIC	CCL11	1
Adipose tissue from abdomen and thigh	Adipose-derived adult stem cells (ADASCs)	DERMATITIS_ATOPIC	LRP2	0
Adipose tissue from abdomen and thigh	Adipose-derived adult stem cells (ADASCs)	DERMATITIS_ATOPIC	TNFRSF11B	0
Adipose tissue from abdomen and thigh	Adipose-derived adult stem cells (ADASCs)	DERMATITIS_ATOPIC	MAP3K8	0
Adipose tissue from abdomen and thigh	Adipose-derived adult stem cells (ADASCs)	DERMATITIS_ATOPIC	GPR17	0
Adipose tissue from abdomen and thigh	Adipose-derived adult stem cells (ADASCs)	DERMATITIS_ATOPIC	THSD7A	0
Adipose tissue from abdomen and thigh	Adipose-derived adult stem cells (ADASCs)	DERMATITIS_ATOPIC	CRABP1	0
Adipose tissue from abdomen and thigh	Adipose-derived adult stem cells (ADASCs)	DERMATITIS_ATOPIC	IAPP	0
Adipose tissue from abdomen and thigh	Adipose-derived adult stem cells (ADASCs)	DERMATITIS_ATOPIC	ADGRV1	0
Adipose tissue from abdomen and thigh	Adipose-derived adult stem cells (ADASCs)	DERMATITIS_ATOPIC	AGTR1	0
Adipose tissue from abdomen and thigh	Adipose-derived adult stem cells (ADASCs)	DERMATITIS_ATOPIC	CREB5	0
Adipose tissue from abdomen and thigh	Adipose-derived adult stem cells (ADASCs)	DERMATITIS_ATOPIC	NPY1R	0
Adipose tissue from abdomen and thigh	Adipose-derived adult stem cells (ADASCs)	DERMATITIS_ATOPIC	FGF14	0
Adipose tissue from abdomen and thigh	Adipose-derived adult stem cells (ADASCs)	DERMATITIS_ATOPIC	WNT2B	0
Adipose tissue from abdomen and thigh	Adipose-derived adult stem cells (ADASCs)	DERMATITIS_ATOPIC	BCHE	0
Adipose tissue from abdomen and thigh	Adipose-derived adult stem cells (ADASCs)	DERMATITIS_ATOPIC	CDH3	0
Adipose tissue from abdomen and thigh	Adipose-derived adult stem cells (ADASCs)	DERMATITIS_ATOPIC	AFP	0
Adipose tissue from abdomen and thigh	Adipose-derived adult stem cells (ADASCs)	DERMATITIS_ATOPIC	LAMA3	0
Adipose tissue from abdomen and thigh	Adipose-derived adult stem cells (ADASCs)	DERMATITIS_ATOPIC	TNC	0
Adipose tissue from abdomen and thigh	Adipose-derived adult stem cells (ADASCs)	DERMATITIS_ATOPIC	TAC1	0
Adipose tissue from abdomen and thigh	Adipose-derived adult stem cells (ADASCs)	DERMATITIS_ATOPIC	IFT52	0
Adipose tissue from abdomen and thigh	Adipose-derived adult stem cells (ADASCs)	DERMATITIS_ATOPIC	COMP	0
Adipose tissue from abdomen and thigh	Adipose-derived adult stem cells (ADASCs)	DERMATITIS_ATOPIC	C4BPB	0
Adipose tissue from abdomen and thigh	Adipose-derived adult stem cells (ADASCs)	DERMATITIS_ATOPIC	OR1A2	0
Adipose tissue from abdomen and thigh	Adipose-derived adult stem cells (ADASCs)	DERMATITIS_ATOPIC	PRKAB2	0
Adipose tissue from abdomen and thigh	Adipose-derived adult stem cells (ADASCs)	DERMATITIS_ATOPIC	PCDHB3	0
Adipose tissue from abdomen and thigh	Adipose-derived adult stem cells (ADASCs)	DERMATITIS_ATOPIC	ITGA9	0
Adipose tissue from abdomen and thigh	Adipose-derived adult stem cells (ADASCs)	DERMATITIS_ATOPIC	RASSF8	0
Adipose tissue from abdomen and thigh	Adipose-derived adult stem cells (ADASCs)	DERMATITIS_ATOPIC	CRLF1	0
Adipose tissue from abdomen and thigh	Adipose-derived adult stem cells (ADASCs)	DERMATITIS_ATOPIC	RIT2	0
Adipose tissue from abdomen and thigh	Adipose-derived adult stem cells (ADASCs)	DERMATITIS_ATOPIC	ANGPT2	0
Adipose tissue from abdomen and thigh	Adipose-derived adult stem cells (ADASCs)	DERMATITIS_ATOPIC	LGR5	0
Adipose tissue from abdomen and thigh	Adipose-derived adult stem cells (ADASCs)	DERMATITIS_ATOPIC	FGG	0
Adipose tissue from abdomen and thigh	Adipose-derived adult stem cells (ADASCs)	DERMATITIS_ATOPIC	TEK	0
Adipose tissue from abdomen and thigh	Adipose-derived adult stem cells (ADASCs)	DERMATITIS_ATOPIC	TDO2	0
Adipose tissue from abdomen and thigh	Adipose-derived adult stem cells (ADASCs)	DERMATITIS_ATOPIC	CDH13	0
Adipose tissue from abdomen and thigh	Adipose-derived adult stem cells (ADASCs)	DERMATITIS_ATOPIC	GREM1	0
Adipose tissue from abdomen and thigh	Adipose-derived adult stem cells (ADASCs)	DERMATITIS_ATOPIC	KCNMB3	0
Adipose tissue from abdomen and thigh	Adipose-derived adult stem cells (ADASCs)	DERMATITIS_ATOPIC	VIP	0
Adipose tissue from abdomen and thigh	Adipose-derived adult stem cells (ADASCs)	DERMATITIS_ATOPIC	KCNJ8	0
Adipose tissue from abdomen and thigh	Adipose-derived adult stem cells (ADASCs)	DERMATITIS_ATOPIC	IL1RAPL1	0
Adipose tissue from abdomen and thigh	Adipose-derived adult stem cells (ADASCs)	DERMATITIS_ATOPIC	ACAN	0
Adipose tissue from abdomen and thigh	Adipose-derived adult stem cells (ADASCs)	DERMATITIS_ATOPIC	SFRP4	0
Adipose tissue from abdomen and thigh	Adipose-derived adult stem cells (ADASCs)	DERMATITIS_ATOPIC	TSPAN12	0
Adipose tissue from abdomen and thigh	Adipose-derived adult stem cells (ADASCs)	DERMATITIS_ATOPIC	CSPG5	0
Adipose tissue from abdomen and thigh	Adipose-derived adult stem cells (ADASCs)	DERMATITIS_ATOPIC	HOXD4	0
Adipose tissue from abdomen and thigh	Adipose-derived adult stem cells (ADASCs)	DERMATITIS_ATOPIC	RAMP3	0
Adipose tissue from abdomen and thigh	Adipose-derived adult stem cells (ADASCs)	DERMATITIS_ATOPIC	RAPGEF3	0
Adipose tissue from abdomen and thigh	Adipose-derived adult stem cells (ADASCs)	DERMATITIS_ATOPIC	IL33	1
Adipose tissue from abdomen and thigh	Adipose-derived adult stem cells (ADASCs)	DERMATITIS_ATOPIC	AOC3	0
Adipose tissue from abdomen and thigh	Adipose-derived adult stem cells (ADASCs)	DERMATITIS_ATOPIC	AOC2	0
Adipose tissue from abdomen and thigh	Adipose-derived adult stem cells (ADASCs)	DERMATITIS_ATOPIC	ABCC2	0
Adipose tissue from abdomen and thigh	Adipose-derived adult stem cells (ADASCs)	DERMATITIS_ATOPIC	PTPRZ1	0
Adipose tissue from abdomen and thigh	Adipose-derived adult stem cells (ADASCs)	DERMATITIS_ATOPIC	C8B	0
Adipose tissue from abdomen and thigh	Adipose-derived adult stem cells (ADASCs)	DERMATITIS_ATOPIC	TRPC5	0
Adipose tissue from abdomen and thigh	Adipose-derived adult stem cells (ADASCs)	DERMATITIS_ATOPIC	VWF	0
Adipose tissue from abdomen and thigh	Adipose-derived adult stem cells (ADASCs)	DERMATITIS_ATOPIC	GML	0
Adipose tissue from abdomen and thigh	Adipose-derived adult stem cells (ADASCs)	DERMATITIS_ATOPIC	MEP1A	0
Adipose tissue from abdomen and thigh	Adipose-derived adult stem cells (ADASCs)	DERMATITIS_ATOPIC	B3GALT2	0
Adipose tissue from abdomen and thigh	Adipose-derived adult stem cells (ADASCs)	DERMATITIS_ATOPIC	OLR1	0
Adipose tissue from abdomen and thigh	Adipose-derived adult stem cells (ADASCs)	DERMATITIS_ATOPIC	ANKRD1	0
Adipose tissue from abdomen and thigh	Adipose-derived adult stem cells (ADASCs)	DERMATITIS_ATOPIC	JAM2	0
Adipose tissue from abdomen and thigh	Adipose-derived adult stem cells (ADASCs)	DERMATITIS_ATOPIC	CXCL3	0
Adipose tissue from abdomen and thigh	Adipose-derived adult stem cells (ADASCs)	DERMATITIS_ATOPIC	ATP2C2	0
Adipose tissue from abdomen and thigh	Adipose-derived adult stem cells (ADASCs)	DERMATITIS_ATOPIC	TPO	0
Adipose tissue from abdomen and thigh	Adipose-derived adult stem cells (ADASCs)	DERMATITIS_ATOPIC	CYP2C19	0
Adipose tissue from abdomen and thigh	Adipose-derived adult stem cells (ADASCs)	DERMATITIS_ATOPIC	FGFR2	0
Adipose tissue from abdomen and thigh	Adipose-derived adult stem cells (ADASCs)	DERMATITIS_ATOPIC	MAGI1	0
Adipose tissue from abdomen and thigh	Adipose-derived adult stem cells (ADASCs)	DERMATITIS_ATOPIC	MET	0
Adipose tissue from abdomen and thigh	Adipose-derived adult stem cells (ADASCs)	DERMATITIS_ATOPIC	KITLG	0
Adipose tissue from abdomen and thigh	Adipose-derived adult stem cells (ADASCs)	DERMATITIS_ATOPIC	FER	0
Adipose tissue from abdomen and thigh	Adipose-derived adult stem cells (ADASCs)	DERMATITIS_ATOPIC	SCN11A	0
Adipose tissue from abdomen and thigh	Adipose-derived adult stem cells (ADASCs)	DERMATITIS_ATOPIC	LHX6	0
Adipose tissue from abdomen and thigh	Adipose-derived adult stem cells (ADASCs)	DERMATITIS_ATOPIC	FUT1	0
Adipose tissue from abdomen and thigh	Adipose-derived adult stem cells (ADASCs)	DERMATITIS_ATOPIC	GABRB2	0
Adipose tissue from abdomen and thigh	Adipose-derived adult stem cells (ADASCs)	DERMATITIS_ATOPIC	PITX2	0
Adipose tissue from abdomen and thigh	Adipose-derived adult stem cells (ADASCs)	DERMATITIS_ATOPIC	CX3CL1	0
Adipose tissue from abdomen and thigh	Adipose-derived adult stem cells (ADASCs)	DERMATITIS_ATOPIC	KRT38	0
Adipose tissue from abdomen and thigh	Adipose-derived adult stem cells (ADASCs)	DERMATITIS_ATOPIC	CYP1A1	0
Adipose tissue from abdomen and thigh	Adipose-derived adult stem cells (ADASCs)	DERMATITIS_ATOPIC	MTMR8	0
Adipose tissue from abdomen and thigh	Adipose-derived adult stem cells (ADASCs)	DERMATITIS_ATOPIC	CXCL2	0
Adipose tissue from abdomen and thigh	Adipose-derived adult stem cells (ADASCs)	DERMATITIS_ATOPIC	PPL	0
Adipose tissue from abdomen and thigh	Adipose-derived adult stem cells (ADASCs)	DERMATITIS_ATOPIC	ZFPM2	0
Adipose tissue from abdomen and thigh	Adipose-derived adult stem cells (ADASCs)	DERMATITIS_ATOPIC	ADRA2A	0
Adipose tissue from abdomen and thigh	Adipose-derived adult stem cells (ADASCs)	DERMATITIS_ATOPIC	GHR	0
Adipose tissue from abdomen and thigh	Adipose-derived adult stem cells (ADASCs)	DERMATITIS_ATOPIC	SOX17	0
Adipose tissue from abdomen and thigh	Adipose-derived adult stem cells (ADASCs)	DERMATITIS_ATOPIC	WWC1	0
Adipose tissue from abdomen and thigh	Adipose-derived adult stem cells (ADASCs)	DERMATITIS_ATOPIC	USH1C	0
Adipose tissue from abdomen and thigh	Adipose-derived adult stem cells (ADASCs)	DERMATITIS_ATOPIC	COL11A1	0
Adipose tissue from abdomen and thigh	Adipose-derived adult stem cells (ADASCs)	DERMATITIS_ATOPIC	EDNRB	0
Adipose tissue from abdomen and thigh	Adipose-derived adult stem cells (ADASCs)	DERMATITIS_ATOPIC	ATAT1	0
Adipose tissue from abdomen and thigh	Adipose-derived adult stem cells (ADASCs)	DERMATITIS_ATOPIC	RNF43	0
Adipose tissue from abdomen and thigh	Adipose-derived adult stem cells (ADASCs)	DERMATITIS_ATOPIC	NPBWR2	0
Adipose tissue from abdomen and thigh	Adipose-derived adult stem cells (ADASCs)	DERMATITIS_ATOPIC	RGS5	0
Adipose tissue from abdomen and thigh	Adipose-derived adult stem cells (ADASCs)	DERMATITIS_ATOPIC	CYP3A7	0
Adipose tissue from abdomen and thigh	Adipose-derived adult stem cells (ADASCs)	DERMATITIS_ATOPIC	FGF13	0
Adipose tissue from abdomen and thigh	Adipose-derived adult stem cells (ADASCs)	DERMATITIS_ATOPIC	PTH2R	0
Adipose tissue from abdomen and thigh	Adipose-derived adult stem cells (ADASCs)	DERMATITIS_ATOPIC	ABCA8	0
Adipose tissue from abdomen and thigh	Adipose-derived adult stem cells (ADASCs)	DERMATITIS_ATOPIC	STX1B	0
Adipose tissue from abdomen and thigh	Adipose-derived adult stem cells (ADASCs)	DERMATITIS_ATOPIC	MMP3	0
Adipose tissue from abdomen and thigh	Adipose-derived adult stem cells (ADASCs)	DERMATITIS_ATOPIC	SPAM1	0
Adipose tissue from abdomen and thigh	Adipose-derived adult stem cells (ADASCs)	DERMATITIS_ATOPIC	CDY1B	0
Adipose tissue from abdomen and thigh	Adipose-derived adult stem cells (ADASCs)	DERMATITIS_ATOPIC	SCN2A	0
Adipose tissue from abdomen and thigh	Adipose-derived adult stem cells (ADASCs)	DERMATITIS_ATOPIC	TRH	0
Adipose tissue from abdomen and thigh	Adipose-derived adult stem cells (ADASCs)	DERMATITIS_ATOPIC	ADAMTSL3	0
Adipose tissue from abdomen and thigh	Adipose-derived adult stem cells (ADASCs)	DERMATITIS_ATOPIC	ACVR1B	0
Adipose tissue from abdomen and thigh	Adipose-derived adult stem cells (ADASCs)	DERMATITIS_ATOPIC	HBEGF	0
Adipose tissue from abdomen and thigh	Adipose-derived adult stem cells (ADASCs)	DERMATITIS_ATOPIC	MAOB	0
Adipose tissue from abdomen and thigh	Adipose-derived adult stem cells (ADASCs)	DERMATITIS_ATOPIC	TAS2R16	0
Adipose tissue from abdomen and thigh	Adipose-derived adult stem cells (ADASCs)	DERMATITIS_ATOPIC	KDR	0
Adipose tissue from abdomen and thigh	Adipose-derived adult stem cells (ADASCs)	DERMATITIS_ATOPIC	TFF2	0
Adipose tissue from abdomen and thigh	Adipose-derived adult stem cells (ADASCs)	DERMATITIS_ATOPIC	FBLN1	0
Adipose tissue from abdomen and thigh	Adipose-derived adult stem cells (ADASCs)	DERMATITIS_ATOPIC	APOH	0
Adipose tissue from abdomen and thigh	Adipose-derived adult stem cells (ADASCs)	DERMATITIS_ATOPIC	SCNN1G	0
Adipose tissue from abdomen and thigh	Adipose-derived adult stem cells (ADASCs)	DERMATITIS_ATOPIC	GEMIN8	0
Adipose tissue from abdomen and thigh	Adipose-derived adult stem cells (ADASCs)	DERMATITIS_ATOPIC	ADAMTS5	0
Adipose tissue from abdomen and thigh	Adipose-derived adult stem cells (ADASCs)	DERMATITIS_ATOPIC	DLG2	0
Adipose tissue from abdomen and thigh	Adipose-derived adult stem cells (ADASCs)	DERMATITIS_ATOPIC	CYP2J2	0
Adipose tissue from abdomen and thigh	Adipose-derived adult stem cells (ADASCs)	DERMATITIS_ATOPIC	KRT8	0
Adipose tissue from abdomen and thigh	Adipose-derived adult stem cells (ADASCs)	DERMATITIS_ATOPIC	KCNS1	0
Adipose tissue from abdomen and thigh	Adipose-derived adult stem cells (ADASCs)	DERMATITIS_ATOPIC	PCOLCE2	0
Adipose tissue from abdomen and thigh	Adipose-derived adult stem cells (ADASCs)	DERMATITIS_ATOPIC	REEP1	0
Adipose tissue from abdomen and thigh	Adipose-derived adult stem cells (ADASCs)	DERMATITIS_ATOPIC	MAMLD1	0
Adipose tissue from abdomen and thigh	Adipose-derived adult stem cells (ADASCs)	DERMATITIS_ATOPIC	SYBU	0
Adipose tissue from abdomen and thigh	Adipose-derived adult stem cells (ADASCs)	DERMATITIS_ATOPIC	SPAG9	0
Adipose tissue from abdomen and thigh	Adipose-derived adult stem cells (ADASCs)	DERMATITIS_ATOPIC	REV3L	0
Adipose tissue from abdomen and thigh	Adipose-derived adult stem cells (ADASCs)	DERMATITIS_ATOPIC	GCNT2	0
Adipose tissue from abdomen and thigh	Adipose-derived adult stem cells (ADASCs)	DERMATITIS_ATOPIC	OPRK1	0
Adipose tissue from abdomen and thigh	Adipose-derived adult stem cells (ADASCs)	DERMATITIS_ATOPIC	BMX	0
Adipose tissue from abdomen and thigh	Adipose-derived adult stem cells (ADASCs)	DERMATITIS_ATOPIC	IFT22	0
Adipose tissue from abdomen and thigh	Adipose-derived adult stem cells (ADASCs)	DERMATITIS_ATOPIC	ENPEP	0
Adipose tissue from abdomen and thigh	Adipose-derived adult stem cells (ADASCs)	DERMATITIS_ATOPIC	BMP2	0
Adipose tissue from abdomen and thigh	Adipose-derived adult stem cells (ADASCs)	DERMATITIS_ATOPIC	TTR	0
Adipose tissue from abdomen and thigh	Adipose-derived adult stem cells (ADASCs)	DERMATITIS_ATOPIC	SCG2	0
Adipose tissue from abdomen and thigh	Adipose-derived adult stem cells (ADASCs)	DERMATITIS_ATOPIC	CNGB3	0
Adipose tissue from abdomen and thigh	Adipose-derived adult stem cells (ADASCs)	DERMATITIS_ATOPIC	STS	0
Adipose tissue from abdomen and thigh	Adipose-derived adult stem cells (ADASCs)	DERMATITIS_ATOPIC	FGF7	0
Adipose tissue from abdomen and thigh	Adipose-derived adult stem cells (ADASCs)	DERMATITIS_ATOPIC	TBX3	0
Adipose tissue from abdomen and thigh	Adipose-derived adult stem cells (ADASCs)	DERMATITIS_ATOPIC	PKP2	0
Adipose tissue from abdomen and thigh	Adipose-derived adult stem cells (ADASCs)	DERMATITIS_ATOPIC	PLA2G5	0
Adipose tissue from abdomen and thigh	Adipose-derived adult stem cells (ADASCs)	DERMATITIS_ATOPIC	CFTR	0
Adipose tissue from abdomen and thigh	Adipose-derived adult stem cells (ADASCs)	DERMATITIS_ATOPIC	DSP	0
Adipose tissue from abdomen and thigh	Adipose-derived adult stem cells (ADASCs)	DERMATITIS_ATOPIC	LATS1	0
Adipose tissue from abdomen and thigh	Adipose-derived adult stem cells (ADASCs)	DERMATITIS_ATOPIC	IL13RA2	0
Adipose tissue from abdomen and thigh	Adipose-derived adult stem cells (ADASCs)	DERMATITIS_ATOPIC	CDH1	0
Adipose tissue from abdomen and thigh	Adipose-derived adult stem cells (ADASCs)	DERMATITIS_ATOPIC	SHANK2	0
Adipose tissue from abdomen and thigh	Adipose-derived adult stem cells (ADASCs)	DERMATITIS_ATOPIC	PON1	0
Adipose tissue from abdomen and thigh	Adipose-derived adult stem cells (ADASCs)	DERMATITIS_ATOPIC	FGFR4	0
Adipose tissue from abdomen and thigh	Adipose-derived adult stem cells (ADASCs)	DERMATITIS_ATOPIC	MAGEC2	0
Adipose tissue from abdomen and thigh	Adipose-derived adult stem cells (ADASCs)	DERMATITIS_ATOPIC	FGF9	0
Adipose tissue from abdomen and thigh	Adipose-derived adult stem cells (ADASCs)	DERMATITIS_ATOPIC	ATP2B2	0
Adipose tissue from abdomen and thigh	Adipose-derived adult stem cells (ADASCs)	DERMATITIS_ATOPIC	BMP6	0
Adipose tissue from abdomen and thigh	Adipose-derived adult stem cells (ADASCs)	DERMATITIS_ATOPIC	FOXA1	0
Adipose tissue from abdomen and thigh	Adipose-derived adult stem cells (ADASCs)	DERMATITIS_ATOPIC	PRKG2	0
Adipose tissue from abdomen and thigh	Adipose-derived adult stem cells (ADASCs)	DERMATITIS_ATOPIC	FABP4	0
Adipose tissue from abdomen and thigh	Adipose-derived adult stem cells (ADASCs)	DERMATITIS_ATOPIC	MAGEC1	0
Adipose tissue from abdomen and thigh	Adipose-derived adult stem cells (ADASCs)	DERMATITIS_ATOPIC	PLA2G10	0
Adipose tissue from abdomen and thigh	Adipose-derived adult stem cells (ADASCs)	DERMATITIS_ATOPIC	PCDHB8	0
Adipose tissue from abdomen and thigh	Adipose-derived adult stem cells (ADASCs)	DERMATITIS_ATOPIC	GNAL	0
Adipose tissue from abdomen and thigh	Adipose-derived adult stem cells (ADASCs)	DERMATITIS_ATOPIC	APOB	0
Adipose tissue from abdomen and thigh	Adipose-derived adult stem cells (ADASCs)	DERMATITIS_ATOPIC	CCKBR	0
Adipose tissue from abdomen and thigh	Adipose-derived adult stem cells (ADASCs)	DERMATITIS_ATOPIC	IGF2	0
Adipose tissue from abdomen and thigh	Adipose-derived adult stem cells (ADASCs)	DERMATITIS_ATOPIC	CCL8	0
Adipose tissue from abdomen and thigh	Adipose-derived adult stem cells (ADASCs)	DERMATITIS_ATOPIC	PTPRB	0
Adipose tissue from abdomen and thigh	Adipose-derived adult stem cells (ADASCs)	DERMATITIS_ATOPIC	GRM1	0
Adipose tissue from abdomen and thigh	Adipose-derived adult stem cells (ADASCs)	DERMATITIS_ATOPIC	EDN3	0
Adipose tissue from abdomen and thigh	Adipose-derived adult stem cells (ADASCs)	DERMATITIS_ATOPIC	LIFR	0
Adipose tissue from abdomen and thigh	Adipose-derived adult stem cells (ADASCs)	DERMATITIS_ATOPIC	OR10H3	0
Adipose tissue from abdomen and thigh	Adipose-derived adult stem cells (ADASCs)	DERMATITIS_ATOPIC	SELP	0
Adipose tissue from abdomen and thigh	Adipose-derived adult stem cells (ADASCs)	DERMATITIS_ATOPIC	TRPC4	0
Adipose tissue from abdomen and thigh	Adipose-derived adult stem cells (ADASCs)	DERMATITIS_ATOPIC	FMOD	0
Adipose tissue from abdomen and thigh	Adipose-derived adult stem cells (ADASCs)	DERMATITIS_ATOPIC	ICAM1	0
Adipose tissue from abdomen and thigh	Adipose-derived adult stem cells (ADASCs)	DERMATITIS_ATOPIC	FZD7	0
Adipose tissue from abdomen and thigh	Adipose-derived adult stem cells (ADASCs)	DERMATITIS_ATOPIC	EPN3	0
Adipose tissue from abdomen and thigh	Adipose-derived adult stem cells (ADASCs)	DERMATITIS_ATOPIC	HSD17B6	0
Adipose tissue from abdomen and thigh	Adipose-derived adult stem cells (ADASCs)	DERMATITIS_ATOPIC	HTR1E	0
Adipose tissue from abdomen and thigh	Adipose-derived adult stem cells (ADASCs)	DERMATITIS_ATOPIC	CYP26B1	0
Adipose tissue from abdomen and thigh	Adipose-derived adult stem cells (ADASCs)	DERMATITIS_ATOPIC	BMP5	0
Adipose tissue from abdomen and thigh	Adipose-derived adult stem cells (ADASCs)	DERMATITIS_ATOPIC	SCN9A	0
Adipose tissue from abdomen and thigh	Adipose-derived adult stem cells (ADASCs)	DERMATITIS_ATOPIC	GABRB1	0
Adipose tissue from abdomen and thigh	Adipose-derived adult stem cells (ADASCs)	DERMATITIS_ATOPIC	INHBB	0
Adipose tissue from abdomen and thigh	Adipose-derived adult stem cells (ADASCs)	DERMATITIS_ATOPIC	HAPLN1	0
Adipose tissue from abdomen and thigh	Adipose-derived adult stem cells (ADASCs)	DERMATITIS_ATOPIC	POU4F1	0
Adipose tissue from abdomen and thigh	Adipose-derived adult stem cells (ADASCs)	DERMATITIS_ATOPIC	PCDH7	0
Adipose tissue from abdomen and thigh	Adipose-derived adult stem cells (ADASCs)	DERMATITIS_ATOPIC	ALB	0
Adipose tissue from abdomen and thigh	Adipose-derived adult stem cells (ADASCs)	DERMATITIS_ATOPIC	CD36	0
Adipose tissue from abdomen and thigh	Adipose-derived adult stem cells (ADASCs)	DERMATITIS_ATOPIC	WNT11	0
Adipose tissue from abdomen and thigh	Adipose-derived adult stem cells (ADASCs)	DERMATITIS_ATOPIC	LMCD1	0
Adipose tissue from abdomen and thigh	Adipose-derived adult stem cells (ADASCs)	DERMATITIS_ATOPIC	BDKRB1	0
Adipose tissue from abdomen and thigh	Adipose-derived adult stem cells (ADASCs)	DERMATITIS_ATOPIC	BICC1	0
Adipose tissue from abdomen and thigh	Adipose-derived adult stem cells (ADASCs)	DERMATITIS_ATOPIC	WNT2	0
Adipose tissue from abdomen and thigh	Adipose-derived adult stem cells (ADASCs)	DERMATITIS_ATOPIC	DSC2	0
Adipose tissue from abdomen and thigh	Adipose-derived adult stem cells (ADASCs)	DERMATITIS_ATOPIC	UPK1B	0
Adipose tissue from abdomen and thigh	Adipose-derived adult stem cells (ADASCs)	DERMATITIS_ATOPIC	SCGB1D2	0
Adipose tissue from abdomen and thigh	Adipose-derived adult stem cells (ADASCs)	DERMATITIS_ATOPIC	SLC38A4	0
Adipose tissue from abdomen and thigh	Adipose-derived adult stem cells (ADASCs)	DERMATITIS_ATOPIC	CSF3	0
Adipose tissue from abdomen and thigh	Adipose-derived adult stem cells (ADASCs)	DERMATITIS_ATOPIC	SLC17A7	0
Adipose tissue from abdomen and thigh	Adipose-derived adult stem cells (ADASCs)	DERMATITIS_ATOPIC	SLC18A1	0
Adipose tissue from abdomen and thigh	Adipose-derived adult stem cells (ADASCs)	DERMATITIS_ATOPIC	GPC3	0
Adipose tissue from abdomen and thigh	Adipose-derived adult stem cells (ADASCs)	DERMATITIS_ATOPIC	AURKC	0
Adipose tissue from abdomen and thigh	Adipose-derived adult stem cells (ADASCs)	DERMATITIS_ATOPIC	TPD52L1	0
Adipose tissue from abdomen and thigh	Adipose-derived adult stem cells (ADASCs)	DERMATITIS_ATOPIC	KCNK15	0
Adipose tissue from abdomen and thigh	Adipose-derived adult stem cells (ADASCs)	DERMATITIS_ATOPIC	GLRA2	0
Adipose tissue from abdomen and thigh	Adipose-derived adult stem cells (ADASCs)	DERMATITIS_ATOPIC	TLR3	0
Adipose tissue from abdomen and thigh	Adipose-derived adult stem cells (ADASCs)	DERMATITIS_ATOPIC	PDZK1	0
Adipose tissue from abdomen and thigh	Adipose-derived adult stem cells (ADASCs)	DERMATITIS_ATOPIC	F9	0
Adipose tissue from abdomen and thigh	Adipose-derived adult stem cells (ADASCs)	DERMATITIS_ATOPIC	GNAO1	0
Adipose tissue from abdomen and thigh	Adipose-derived adult stem cells (ADASCs)	DERMATITIS_ATOPIC	CYP26A1	0
Adipose tissue from abdomen and thigh	Adipose-derived adult stem cells (ADASCs)	DERMATITIS_ATOPIC	ACE2	0
Adipose tissue from abdomen and thigh	Adipose-derived adult stem cells (ADASCs)	DERMATITIS_ATOPIC	ROCK2	0
Adipose tissue from abdomen and thigh	Adipose-derived adult stem cells (ADASCs)	DERMATITIS_ATOPIC	ISLR	0
Adipose tissue from abdomen and thigh	Adipose-derived adult stem cells (ADASCs)	DERMATITIS_ATOPIC	CELSR3	0
Adipose tissue from abdomen and thigh	Adipose-derived adult stem cells (ADASCs)	DERMATITIS_ATOPIC	ASPN	0
Adipose tissue from abdomen and thigh	Adipose-derived adult stem cells (ADASCs)	DERMATITIS_ATOPIC	LRP4	0
Adipose tissue from abdomen and thigh	Adipose-derived adult stem cells (ADASCs)	DERMATITIS_ATOPIC	CPB2	0
Adipose tissue from abdomen and thigh	Adipose-derived adult stem cells (ADASCs)	DERMATITIS_ATOPIC	ACKR4	0
Adipose tissue from abdomen and thigh	Adipose-derived adult stem cells (ADASCs)	DERMATITIS_ATOPIC	STMN2	0
Adipose tissue from abdomen and thigh	Adipose-derived adult stem cells (ADASCs)	DERMATITIS_ATOPIC	ADAMTS1	0
Adipose tissue from abdomen and thigh	Adipose-derived adult stem cells (ADASCs)	DERMATITIS_ATOPIC	FGFR3	0
Adipose tissue from abdomen and thigh	Adipose-derived adult stem cells (ADASCs)	DERMATITIS_ATOPIC	BTN1A1	0
Adipose tissue from abdomen and thigh	Adipose-derived adult stem cells (ADASCs)	DERMATITIS_ATOPIC	VTN	0
Adipose tissue from abdomen and thigh	Adipose-derived adult stem cells (ADASCs)	DERMATITIS_ATOPIC	BMPR1B	0
Adipose tissue from abdomen and thigh	Adipose-derived adult stem cells (ADASCs)	DERMATITIS_ATOPIC	GNG13	0
Adipose tissue from abdomen and thigh	Adipose-derived adult stem cells (ADASCs)	DERMATITIS_ATOPIC	PCDH8	0
Adipose tissue from abdomen and thigh	Adipose-derived adult stem cells (ADASCs)	DERMATITIS_ATOPIC	PIK3C2G	0
Adipose tissue from abdomen and thigh	Adipose-derived adult stem cells (ADASCs)	DERMATITIS_ATOPIC	OR12D3	0
Adipose tissue from abdomen and thigh	Adipose-derived adult stem cells (ADASCs)	DERMATITIS_ATOPIC	GNRHR	0
Adipose tissue from abdomen and thigh	Adipose-derived adult stem cells (ADASCs)	DERMATITIS_ATOPIC	PARD6B	0
Adipose tissue from abdomen and thigh	Adipose-derived adult stem cells (ADASCs)	DERMATITIS_ATOPIC	GC	0
Adipose tissue from abdomen and thigh	Adipose-derived adult stem cells (ADASCs)	DERMATITIS_ATOPIC	CDH17	0
Adipose tissue from abdomen and thigh	Adipose-derived adult stem cells (ADASCs)	DERMATITIS_ATOPIC	CLCN5	0
Adipose tissue from abdomen and thigh	Adipose-derived adult stem cells (ADASCs)	DERMATITIS_ATOPIC	HES1	0
Adipose tissue from abdomen and thigh	Adipose-derived adult stem cells (ADASCs)	DERMATITIS_ATOPIC	COL21A1	0
Adipose tissue from abdomen and thigh	Adipose-derived adult stem cells (ADASCs)	DERMATITIS_ATOPIC	RARB	0
Adipose tissue from abdomen and thigh	Adipose-derived adult stem cells (ADASCs)	DERMATITIS_ATOPIC	KCNC3	0
Adipose tissue from abdomen and thigh	Adipose-derived adult stem cells (ADASCs)	DERMATITIS_ATOPIC	OR1A1	0
Adipose tissue from abdomen and thigh	Adipose-derived adult stem cells (ADASCs)	DERMATITIS_ATOPIC	GRB14	0
Adipose tissue from abdomen and thigh	Adipose-derived adult stem cells (ADASCs)	DERMATITIS_ATOPIC	COL2A1	0
Adipose tissue from abdomen and thigh	Adipose-derived adult stem cells (ADASCs)	DERMATITIS_ATOPIC	MID1	0
Adipose tissue from abdomen and thigh	Adipose-derived adult stem cells (ADASCs)	DERMATITIS_ATOPIC	HSD17B2	0
Adipose tissue from abdomen and thigh	Adipose-derived adult stem cells (ADASCs)	DERMATITIS_ATOPIC	LPL	0
Adipose tissue from abdomen and thigh	Adipose-derived adult stem cells (ADASCs)	DERMATITIS_ATOPIC	FRZB	0
Adipose tissue from abdomen and thigh	Adipose-derived adult stem cells (ADASCs)	DERMATITIS_ATOPIC	CNGA3	0
Adipose tissue from abdomen and thigh	Adipose-derived adult stem cells (ADASCs)	DERMATITIS_ATOPIC	CALCRL	0
Adipose tissue from abdomen and thigh	Adipose-derived adult stem cells (ADASCs)	DERMATITIS_ATOPIC	EPCAM	0
Adipose tissue from abdomen and thigh	Adipose-derived adult stem cells (ADASCs)	DERMATITIS_ATOPIC	FABP1	0
Adipose tissue from abdomen and thigh	Adipose-derived adult stem cells (ADASCs)	DERMATITIS_ATOPIC	SULT2A1	0
Adipose tissue from abdomen and thigh	Adipose-derived adult stem cells (ADASCs)	DERMATITIS_ATOPIC	MSX2	0
Adipose tissue from abdomen and thigh	Adipose-derived adult stem cells (ADASCs)	DERMATITIS_ATOPIC	CYP7A1	0
Adipose tissue from abdomen and thigh	Adipose-derived adult stem cells (ADASCs)	DERMATITIS_ATOPIC	PRRG1	0
Adipose tissue from abdomen and thigh	Adipose-derived adult stem cells (ADASCs)	DERMATITIS_ATOPIC	AHSG	0
Adipose tissue from abdomen and thigh	Adipose-derived adult stem cells (ADASCs)	DERMATITIS_ATOPIC	PYY	0
Adipose tissue from abdomen and thigh	Adipose-derived adult stem cells (ADASCs)	DERMATITIS_ATOPIC	GYS2	0
Adipose tissue from abdomen and thigh	Adipose-derived adult stem cells (ADASCs)	DERMATITIS_ATOPIC	LHX3	0
Adipose tissue from abdomen and thigh	Adipose-derived adult stem cells (ADASCs)	DERMATITIS_ATOPIC	SCN3A	0
Adipose tissue from abdomen and thigh	Adipose-derived adult stem cells (ADASCs)	DERMATITIS_ATOPIC	BMP15	0
Adipose tissue from abdomen and thigh	Adipose-derived adult stem cells (ADASCs)	DERMATITIS_ATOPIC	LIPG	0
Adipose tissue from abdomen and thigh	Adipose-derived adult stem cells (ADASCs)	DERMATITIS_ATOPIC	FZD4	0
Adipose tissue from abdomen and thigh	Adipose-derived adult stem cells (ADASCs)	DERMATITIS_ATOPIC	ADCYAP1	0
Adipose tissue from abdomen and thigh	Adipose-derived adult stem cells (ADASCs)	DERMATITIS_ATOPIC	TIMP4	0
Adipose tissue from abdomen and thigh	Adipose-derived adult stem cells (ADASCs)	DERMATITIS_ATOPIC	TRIM2	0
Adipose tissue from abdomen and thigh	Adipose-derived adult stem cells (ADASCs)	DERMATITIS_ATOPIC	GRIN2D	0
Adipose tissue from abdomen and thigh	Adipose-derived adult stem cells (ADASCs)	DERMATITIS_ATOPIC	RGS16	0
Adipose tissue from abdomen	Adipose-derived adult stem cells (ADASCs)	ASTHMA	LRP12	0
Adipose tissue from abdomen	Adipose-derived adult stem cells (ADASCs)	ASTHMA	WNT5A	0
Adipose tissue from abdomen	Adipose-derived adult stem cells (ADASCs)	ASTHMA	YAP1	0
Adipose tissue from abdomen	Adipose-derived adult stem cells (ADASCs)	ASTHMA	GATA6	0
Adipose tissue from abdomen	Adipose-derived adult stem cells (ADASCs)	ASTHMA	CXCL1	0
Adipose tissue from abdomen	Adipose-derived adult stem cells (ADASCs)	ASTHMA	OMD	0
Adipose tissue from abdomen	Adipose-derived adult stem cells (ADASCs)	ASTHMA	SGCG	0
Adipose tissue from abdomen	Adipose-derived adult stem cells (ADASCs)	ASTHMA	SELE	0
Adipose tissue from abdomen	Adipose-derived adult stem cells (ADASCs)	ASTHMA	CRY1	0
Adipose tissue from abdomen	Adipose-derived adult stem cells (ADASCs)	ASTHMA	LUM	0
Adipose tissue from abdomen	Adipose-derived adult stem cells (ADASCs)	ASTHMA	CAB39L	0
Adipose tissue from abdomen	Adipose-derived adult stem cells (ADASCs)	ASTHMA	GGT5	0
Adipose tissue from abdomen	Adipose-derived adult stem cells (ADASCs)	ASTHMA	RCAN2	0
Adipose tissue from abdomen	Adipose-derived adult stem cells (ADASCs)	ASTHMA	HS2ST1	0
Adipose tissue from abdomen	Adipose-derived adult stem cells (ADASCs)	ASTHMA	AOX1	0
Adipose tissue from abdomen	Adipose-derived adult stem cells (ADASCs)	ASTHMA	ACVR2A	0
Adipose tissue from abdomen	Adipose-derived adult stem cells (ADASCs)	ASTHMA	C7	0
Adipose tissue from abdomen	Adipose-derived adult stem cells (ADASCs)	ASTHMA	TRPC6	0
Adipose tissue from abdomen	Adipose-derived adult stem cells (ADASCs)	ASTHMA	RARRES2	0
Adipose tissue from abdomen	Adipose-derived adult stem cells (ADASCs)	ASTHMA	VEGFD	0
Adipose tissue from abdomen	Adipose-derived adult stem cells (ADASCs)	ASTHMA	BAMBI	0
Adipose tissue from abdomen	Adipose-derived adult stem cells (ADASCs)	ASTHMA	CXCL12	0
Adipose tissue from abdomen	Adipose-derived adult stem cells (ADASCs)	ASTHMA	LIF	0
Adipose tissue from abdomen	Adipose-derived adult stem cells (ADASCs)	ASTHMA	ENTPD3	0
Adipose tissue from abdomen	Adipose-derived adult stem cells (ADASCs)	ASTHMA	ABL2	0
Adipose tissue from abdomen	Adipose-derived adult stem cells (ADASCs)	ASTHMA	KLF5	0
Adipose tissue from abdomen	Adipose-derived adult stem cells (ADASCs)	ASTHMA	COL6A3	0
Adipose tissue from abdomen	Adipose-derived adult stem cells (ADASCs)	ASTHMA	PCSK5	0
Adipose tissue from abdomen	Adipose-derived adult stem cells (ADASCs)	ASTHMA	GRIA3	0
Adipose tissue from abdomen	Adipose-derived adult stem cells (ADASCs)	ASTHMA	NANOG	0
Adipose tissue from abdomen	Adipose-derived adult stem cells (ADASCs)	ASTHMA	EDNRA	0
Adipose tissue from abdomen	Adipose-derived adult stem cells (ADASCs)	ASTHMA	PRRX1	0
Adipose tissue from abdomen	Adipose-derived adult stem cells (ADASCs)	ASTHMA	HS3ST3A1	0
Adipose tissue from abdomen	Adipose-derived adult stem cells (ADASCs)	ASTHMA	OSBPL1A	0
Adipose tissue from abdomen	Adipose-derived adult stem cells (ADASCs)	ASTHMA	CLEC3B	0
Adipose tissue from abdomen	Adipose-derived adult stem cells (ADASCs)	ASTHMA	CH25H	0
Adipose tissue from abdomen	Adipose-derived adult stem cells (ADASCs)	ASTHMA	EPS8	0
Adipose tissue from abdomen	Adipose-derived adult stem cells (ADASCs)	ASTHMA	CALD1	0
Adipose tissue from abdomen	Adipose-derived adult stem cells (ADASCs)	ASTHMA	RET	0
Adipose tissue from abdomen	Adipose-derived adult stem cells (ADASCs)	ASTHMA	CYB5A	0
Adipose tissue from abdomen	Adipose-derived adult stem cells (ADASCs)	ASTHMA	CFHR4	0
Adipose tissue from abdomen	Adipose-derived adult stem cells (ADASCs)	ASTHMA	FGF2	0
Adipose tissue from abdomen	Adipose-derived adult stem cells (ADASCs)	ASTHMA	ABCC9	0
Adipose tissue from abdomen	Adipose-derived adult stem cells (ADASCs)	ASTHMA	LDB3	0
Adipose tissue from abdomen	Adipose-derived adult stem cells (ADASCs)	ASTHMA	MAPK6	0
Adipose tissue from abdomen	Adipose-derived adult stem cells (ADASCs)	ASTHMA	COL4A4	0
Adipose tissue from abdomen	Adipose-derived adult stem cells (ADASCs)	ASTHMA	MYH2	0
Adipose tissue from abdomen	Adipose-derived adult stem cells (ADASCs)	ASTHMA	AGTR1	0
Adipose tissue from abdomen	Adipose-derived adult stem cells (ADASCs)	ASTHMA	PCOLCE	0
Adipose tissue from abdomen	Adipose-derived adult stem cells (ADASCs)	ASTHMA	IGFBP3	0
Adipose tissue from abdomen	Adipose-derived adult stem cells (ADASCs)	ASTHMA	CREB5	0
Adipose tissue from abdomen	Adipose-derived adult stem cells (ADASCs)	ASTHMA	COPZ2	0
Adipose tissue from abdomen	Adipose-derived adult stem cells (ADASCs)	ASTHMA	NPY1R	0
Adipose tissue from abdomen	Adipose-derived adult stem cells (ADASCs)	ASTHMA	UGCG	0
Adipose tissue from abdomen	Adipose-derived adult stem cells (ADASCs)	ASTHMA	CCL11	1
Adipose tissue from abdomen	Adipose-derived adult stem cells (ADASCs)	ASTHMA	CFH	0
Adipose tissue from abdomen	Adipose-derived adult stem cells (ADASCs)	ASTHMA	NAMPT	0
Adipose tissue from abdomen	Adipose-derived adult stem cells (ADASCs)	ASTHMA	IGFBP6	0
Adipose tissue from abdomen	Adipose-derived adult stem cells (ADASCs)	ASTHMA	TNFRSF11B	0
Adipose tissue from abdomen	Adipose-derived adult stem cells (ADASCs)	ASTHMA	MAP3K8	0
Adipose tissue from abdomen	Adipose-derived adult stem cells (ADASCs)	ASTHMA	PTHLH	0
Adipose tissue from abdomen	Adipose-derived adult stem cells (ADASCs)	ASTHMA	ADAMTS2	0
Adipose tissue from abdomen	Adipose-derived adult stem cells (ADASCs)	ASTHMA	PTGES	1
Adipose tissue from abdomen	Adipose-derived adult stem cells (ADASCs)	ASTHMA	POLR1C	0
Adipose tissue from abdomen	Adipose-derived adult stem cells (ADASCs)	ASTHMA	MYH11	0
Adipose tissue from abdomen	Adipose-derived adult stem cells (ADASCs)	ASTHMA	IL6	0
Adipose tissue from abdomen	Adipose-derived adult stem cells (ADASCs)	ASTHMA	UST	0
Adipose tissue from abdomen	Adipose-derived adult stem cells (ADASCs)	ASTHMA	HTR2B	0
Adipose tissue from abdomen	Adipose-derived adult stem cells (ADASCs)	ASTHMA	SPSB1	0
Adipose tissue from abdomen	Adipose-derived adult stem cells (ADASCs)	ASTHMA	SNTB2	0
Adipose tissue from abdomen	Adipose-derived adult stem cells (ADASCs)	ASTHMA	WNT5B	0
Adipose tissue from abdomen	Adipose-derived adult stem cells (ADASCs)	ASTHMA	IGFBP5	0
Adipose tissue from abdomen	Adipose-derived adult stem cells (ADASCs)	ASTHMA	EEA1	0
Adipose tissue from abdomen	Adipose-derived adult stem cells (ADASCs)	ASTHMA	ANK2	0
Adipose tissue from abdomen	Adipose-derived adult stem cells (ADASCs)	ASTHMA	PCK1	0
Adipose tissue from abdomen	Adipose-derived adult stem cells (ADASCs)	ASTHMA	CYP19A1	0
Adipose tissue from abdomen	Adipose-derived adult stem cells (ADASCs)	ASTHMA	ADAM12	0
Adipose tissue from abdomen	Adipose-derived adult stem cells (ADASCs)	ASTHMA	PDE3A	0
Adipose tissue from abdomen	Adipose-derived adult stem cells (ADASCs)	ASTHMA	TCF7L2	0
Adipose tissue from abdomen	Adipose-derived adult stem cells (ADASCs)	ASTHMA	ACOX2	0
Adipose tissue from abdomen	Adipose-derived adult stem cells (ADASCs)	ASTHMA	TNXB	0
Adipose tissue from abdomen	Adipose-derived adult stem cells (ADASCs)	ASTHMA	F3	0
Adipose tissue from abdomen	Adipose-derived adult stem cells (ADASCs)	ASTHMA	NEFM	0
Adipose tissue from abdomen	Adipose-derived adult stem cells (ADASCs)	ASTHMA	WDR60	0
Adipose tissue from abdomen	Adipose-derived adult stem cells (ADASCs)	ASTHMA	ECM2	0
Adipose tissue from abdomen	Adipose-derived adult stem cells (ADASCs)	ASTHMA	MGP	0
Adipose tissue from abdomen	Adipose-derived adult stem cells (ADASCs)	ASTHMA	GSTT2B	0
Adipose tissue from abdomen	Adipose-derived adult stem cells (ADASCs)	ASTHMA	GREM1	0
Adipose tissue from abdomen	Adipose-derived adult stem cells (ADASCs)	ASTHMA	UGDH	0
Adipose tissue from abdomen	Adipose-derived adult stem cells (ADASCs)	ASTHMA	VCAM1	0
Adipose tissue from abdomen	Adipose-derived adult stem cells (ADASCs)	ASTHMA	PTGIS	0
Adipose tissue from abdomen	Adipose-derived adult stem cells (ADASCs)	ASTHMA	ACAN	0
Adipose tissue from abdomen	Adipose-derived adult stem cells (ADASCs)	ASTHMA	SFRP4	0
Adipose tissue from abdomen	Adipose-derived adult stem cells (ADASCs)	ASTHMA	TSPAN12	0
Adipose tissue from abdomen	Adipose-derived adult stem cells (ADASCs)	ASTHMA	OGN	0
Adipose tissue from abdomen	Adipose-derived adult stem cells (ADASCs)	ASTHMA	CRTAP	0
Adipose tissue from abdomen	Adipose-derived adult stem cells (ADASCs)	ASTHMA	AUH	0
Adipose tissue from abdomen	Adipose-derived adult stem cells (ADASCs)	ASTHMA	EFEMP1	0
Adipose tissue from abdomen	Adipose-derived adult stem cells (ADASCs)	ASTHMA	PER3	0
Adipose tissue from abdomen	Adipose-derived adult stem cells (ADASCs)	ASTHMA	IL33	1
Adipose tissue from abdomen	Adipose-derived adult stem cells (ADASCs)	ASTHMA	CDH11	0
Adipose tissue from abdomen	Adipose-derived adult stem cells (ADASCs)	ASTHMA	SRPX2	0
Adipose tissue from abdomen	Adipose-derived adult stem cells (ADASCs)	ASTHMA	ACTA2	0
Adipose tissue from abdomen	Adipose-derived adult stem cells (ADASCs)	ASTHMA	TFPI	0
Adipose tissue from abdomen	Adipose-derived adult stem cells (ADASCs)	ASTHMA	AVPR1A	0
Adipose tissue from abdomen	Adipose-derived adult stem cells (ADASCs)	ASTHMA	HLF	0
Adipose tissue from abdomen	Adipose-derived adult stem cells (ADASCs)	ASTHMA	TTBK2	0
Adipose tissue from abdomen	Adipose-derived adult stem cells (ADASCs)	ASTHMA	KCNJ8	0
Adipose tissue from abdomen	Adipose-derived adult stem cells (ADASCs)	ASTHMA	IGF1	0
Adipose tissue from abdomen	Adipose-derived adult stem cells (ADASCs)	ASTHMA	RRAGB	0
Adipose tissue from abdomen	Adipose-derived adult stem cells (ADASCs)	ASTHMA	DET1	0
Adipose tissue from abdomen	Adipose-derived adult stem cells (ADASCs)	ASTHMA	PER2	0
Adipose tissue from abdomen	Adipose-derived adult stem cells (ADASCs)	ASTHMA	MYOZ2	0
Adipose tissue from abdomen	Adipose-derived adult stem cells (ADASCs)	ASTHMA	LAMA3	0
Adipose tissue from abdomen	Adipose-derived adult stem cells (ADASCs)	ASTHMA	ATP1A2	0
Adipose tissue from abdomen	Adipose-derived adult stem cells (ADASCs)	ASTHMA	TNC	1
Adipose tissue from abdomen	Adipose-derived adult stem cells (ADASCs)	ASTHMA	TGFB2	0
Adipose tissue from abdomen	Adipose-derived adult stem cells (ADASCs)	ASTHMA	FGF14	0
Adipose tissue from abdomen	Adipose-derived adult stem cells (ADASCs)	ASTHMA	MMP27	0
Adipose tissue from abdomen	Adipose-derived adult stem cells (ADASCs)	ASTHMA	SSPN	0
Adipose tissue from abdomen	Adipose-derived adult stem cells (ADASCs)	ASTHMA	DCN	0
Adipose tissue from abdomen	Adipose-derived adult stem cells (ADASCs)	ASTHMA	CRLF1	0
Adipose tissue from abdomen	Adipose-derived adult stem cells (ADASCs)	ASTHMA	ANGPT2	0
Adipose tissue from abdomen	Adipose-derived adult stem cells (ADASCs)	ASTHMA	CYB5R2	0
Adipose tissue from abdomen	Adipose-derived adult stem cells (ADASCs)	ASTHMA	CDO1	0
Adipose tissue from abdomen	Adipose-derived adult stem cells (ADASCs)	ASTHMA	TAC1	0
Adipose tissue from abdomen	Adipose-derived adult stem cells (ADASCs)	ASTHMA	COMP	0
Adipose tissue from abdomen	Adipose-derived adult stem cells (ADASCs)	ASTHMA	GUCY1A3	0
Adipose tissue from abdomen	Adipose-derived adult stem cells (ADASCs)	ASTHMA	PCDHB3	0
Adipose tissue from abdomen	Adipose-derived adult stem cells (ADASCs)	ASTHMA	ITGA9	0
Adipose tissue from abdomen	Adipose-derived adult stem cells (ADASCs)	ASTHMA	PTGS2	1
Adipose tissue from abdomen	Adipose-derived adult stem cells (ADASCs)	ASTHMA	RASSF8	0
Adipose tissue from abdomen	Adipose-derived adult stem cells (ADASCs)	ASTHMA	CAP2	0
Adipose tissue from abdomen	Adipose-derived adult stem cells (ADASCs)	ASTHMA	CPE	0
Adipose tissue from abdomen	Adipose-derived adult stem cells (ADASCs)	ASTHMA	PRPH	0
Adipose tissue from abdomen	Adipose-derived adult stem cells (ADASCs)	ASTHMA	MAGI1	0
Adipose tissue from abdomen	Adipose-derived adult stem cells (ADASCs)	ASTHMA	CDH12	0
Adipose tissue from abdomen	Adipose-derived adult stem cells (ADASCs)	ASTHMA	TGFBR3	0
Adipose tissue from abdomen	Adipose-derived adult stem cells (ADASCs)	ASTHMA	TRIM9	0
Adipose tissue from abdomen	Adipose-derived adult stem cells (ADASCs)	ASTHMA	SCN11A	0
Adipose tissue from abdomen	Adipose-derived adult stem cells (ADASCs)	ASTHMA	OAT	0
Adipose tissue from abdomen	Adipose-derived adult stem cells (ADASCs)	ASTHMA	LMO7	0
Adipose tissue from abdomen	Adipose-derived adult stem cells (ADASCs)	ASTHMA	ZFPM2	0
Adipose tissue from abdomen	Adipose-derived adult stem cells (ADASCs)	ASTHMA	STEAP4	0
Adipose tissue from abdomen	Adipose-derived adult stem cells (ADASCs)	ASTHMA	ADRA2A	0
Adipose tissue from abdomen	Adipose-derived adult stem cells (ADASCs)	ASTHMA	GHR	0
Adipose tissue from abdomen	Adipose-derived adult stem cells (ADASCs)	ASTHMA	KLF4	0
Adipose tissue from abdomen	Adipose-derived adult stem cells (ADASCs)	ASTHMA	CXCL2	0
Adipose tissue from abdomen	Adipose-derived adult stem cells (ADASCs)	ASTHMA	IL1RL1	1
Adipose tissue from abdomen	Adipose-derived adult stem cells (ADASCs)	ASTHMA	AOC3	0
Adipose tissue from abdomen	Adipose-derived adult stem cells (ADASCs)	ASTHMA	ATF3	0
Adipose tissue from abdomen	Adipose-derived adult stem cells (ADASCs)	ASTHMA	CSPG4	0
Adipose tissue from abdomen	Adipose-derived adult stem cells (ADASCs)	ASTHMA	JAM2	0
Adipose tissue from abdomen	Adipose-derived adult stem cells (ADASCs)	ASTHMA	CXCL3	0
Adipose tissue from abdomen	Adipose-derived adult stem cells (ADASCs)	ASTHMA	STK3	0
Adipose tissue from abdomen	Adipose-derived adult stem cells (ADASCs)	ASTHMA	ACSS3	0
Adipose tissue from abdomen	Adipose-derived adult stem cells (ADASCs)	ASTHMA	VEGFC	0
Adipose tissue from abdomen	Adipose-derived adult stem cells (ADASCs)	ASTHMA	IFT81	0
Adipose tissue from abdomen	Adipose-derived adult stem cells (ADASCs)	ASTHMA	PLIN2	0
Adipose tissue from abdomen	Adipose-derived adult stem cells (ADASCs)	ASTHMA	CILP	0
Adipose tissue from abdomen	Adipose-derived adult stem cells (ADASCs)	ASTHMA	SGCE	0
Adipose tissue from abdomen	Adipose-derived adult stem cells (ADASCs)	ASTHMA	IRS1	0
Adipose tissue from abdomen	Adipose-derived adult stem cells (ADASCs)	ASTHMA	MAOB	0
Adipose tissue from abdomen	Adipose-derived adult stem cells (ADASCs)	ASTHMA	TRH	0
Adipose tissue from abdomen	Adipose-derived adult stem cells (ADASCs)	ASTHMA	AMPH	0
Adipose tissue from abdomen	Adipose-derived adult stem cells (ADASCs)	ASTHMA	CCL19	0
Adipose tissue from abdomen	Adipose-derived adult stem cells (ADASCs)	ASTHMA	ADAMTSL3	0
Adipose tissue from abdomen	Adipose-derived adult stem cells (ADASCs)	ASTHMA	NFIB	0
Adipose tissue from abdomen	Adipose-derived adult stem cells (ADASCs)	ASTHMA	FBLN1	0
Adipose tissue from abdomen	Adipose-derived adult stem cells (ADASCs)	ASTHMA	DOK5	0
Adipose tissue from abdomen	Adipose-derived adult stem cells (ADASCs)	ASTHMA	ADAMTS5	0
Adipose tissue from abdomen	Adipose-derived adult stem cells (ADASCs)	ASTHMA	GOLIM4	0
Adipose tissue from abdomen	Adipose-derived adult stem cells (ADASCs)	ASTHMA	C9	0
Adipose tissue from abdomen	Adipose-derived adult stem cells (ADASCs)	ASTHMA	SLIT2	0
Adipose tissue from abdomen	Adipose-derived adult stem cells (ADASCs)	ASTHMA	RND3	0
Adipose tissue from abdomen	Adipose-derived adult stem cells (ADASCs)	ASTHMA	CYP7B1	0
Adipose tissue from abdomen	Adipose-derived adult stem cells (ADASCs)	ASTHMA	POSTN	0
Adipose tissue from abdomen	Adipose-derived adult stem cells (ADASCs)	ASTHMA	PLPP3	0
Adipose tissue from abdomen	Adipose-derived adult stem cells (ADASCs)	ASTHMA	GFRA1	0
Adipose tissue from abdomen	Adipose-derived adult stem cells (ADASCs)	ASTHMA	LAMB2	0
Adipose tissue from abdomen	Adipose-derived adult stem cells (ADASCs)	ASTHMA	FOSB	0
Adipose tissue from abdomen	Adipose-derived adult stem cells (ADASCs)	ASTHMA	COL11A1	0
Adipose tissue from abdomen	Adipose-derived adult stem cells (ADASCs)	ASTHMA	EDNRB	0
Adipose tissue from abdomen	Adipose-derived adult stem cells (ADASCs)	ASTHMA	NID2	0
Adipose tissue from abdomen	Adipose-derived adult stem cells (ADASCs)	ASTHMA	MOCOS	0
Adipose tissue from abdomen	Adipose-derived adult stem cells (ADASCs)	ASTHMA	ARHGAP24	0
Adipose tissue from abdomen	Adipose-derived adult stem cells (ADASCs)	ASTHMA	WRN	0
Adipose tissue from abdomen	Adipose-derived adult stem cells (ADASCs)	ASTHMA	PTGFR	0
Adipose tissue from abdomen	Adipose-derived adult stem cells (ADASCs)	ASTHMA	TRHDE	0
Adipose tissue from abdomen	Adipose-derived adult stem cells (ADASCs)	ASTHMA	FGF13	0
Adipose tissue from abdomen	Adipose-derived adult stem cells (ADASCs)	ASTHMA	GOLGA5	0
Adipose tissue from abdomen	Adipose-derived adult stem cells (ADASCs)	ASTHMA	GNE	0
Adipose tissue from abdomen	Adipose-derived adult stem cells (ADASCs)	ASTHMA	MMP3	0
Adipose tissue from abdomen	Adipose-derived adult stem cells (ADASCs)	ASTHMA	KDSR	0
Adipose tissue from abdomen	Adipose-derived adult stem cells (ADASCs)	ASTHMA	TNFAIP6	0
Adipose tissue from abdomen	Adipose-derived adult stem cells (ADASCs)	ASTHMA	AGMAT	0
Adipose tissue from abdomen	Adipose-derived adult stem cells (ADASCs)	ASTHMA	NFIX	0
Adipose tissue from abdomen	Adipose-derived adult stem cells (ADASCs)	ASTHMA	LAMA4	0
Adipose tissue from abdomen	Adipose-derived adult stem cells (ADASCs)	ASTHMA	CYP3A5	0
Adipose tissue from abdomen	Adipose-derived adult stem cells (ADASCs)	ASTHMA	COL8A2	0
Adipose tissue from abdomen	Adipose-derived adult stem cells (ADASCs)	ASTHMA	NFIL3	0
Adipose tissue from abdomen	Adipose-derived adult stem cells (ADASCs)	ASTHMA	DYNC1I1	0
Adipose tissue from abdomen	Adipose-derived adult stem cells (ADASCs)	ASTHMA	ANOS1	0
Adipose tissue from abdomen	Adipose-derived adult stem cells (ADASCs)	ASTHMA	PLA2G5	0
Adipose tissue from abdomen	Adipose-derived adult stem cells (ADASCs)	ASTHMA	DKK2	0
Adipose tissue from abdomen	Adipose-derived adult stem cells (ADASCs)	ASTHMA	ENAH	0
Adipose tissue from abdomen	Adipose-derived adult stem cells (ADASCs)	ASTHMA	PPP1R1A	0
Adipose tissue from abdomen	Adipose-derived adult stem cells (ADASCs)	ASTHMA	IL13RA2	0
Adipose tissue from abdomen	Adipose-derived adult stem cells (ADASCs)	ASTHMA	PDGFRA	0
Adipose tissue from abdomen	Adipose-derived adult stem cells (ADASCs)	ASTHMA	SORBS1	0
Adipose tissue from abdomen	Adipose-derived adult stem cells (ADASCs)	ASTHMA	KLHL21	0
Adipose tissue from abdomen	Adipose-derived adult stem cells (ADASCs)	ASTHMA	C3	0
Adipose tissue from abdomen	Adipose-derived adult stem cells (ADASCs)	ASTHMA	PRKG2	0
Adipose tissue from abdomen	Adipose-derived adult stem cells (ADASCs)	ASTHMA	FABP4	0
Adipose tissue from abdomen	Adipose-derived adult stem cells (ADASCs)	ASTHMA	RRAGC	0
Adipose tissue from abdomen	Adipose-derived adult stem cells (ADASCs)	ASTHMA	COL16A1	0
Adipose tissue from abdomen	Adipose-derived adult stem cells (ADASCs)	ASTHMA	LMOD1	0
Adipose tissue from abdomen	Adipose-derived adult stem cells (ADASCs)	ASTHMA	EPHA3	0
Adipose tissue from abdomen	Adipose-derived adult stem cells (ADASCs)	ASTHMA	CDC27	0
Adipose tissue from abdomen	Adipose-derived adult stem cells (ADASCs)	ASTHMA	PCSK1	0
Adipose tissue from abdomen	Adipose-derived adult stem cells (ADASCs)	ASTHMA	AR	0
Adipose tissue from abdomen	Adipose-derived adult stem cells (ADASCs)	ASTHMA	PCOLCE2	0
Adipose tissue from abdomen	Adipose-derived adult stem cells (ADASCs)	ASTHMA	TP53BP2	0
Adipose tissue from abdomen	Adipose-derived adult stem cells (ADASCs)	ASTHMA	CHL1	0
Adipose tissue from abdomen	Adipose-derived adult stem cells (ADASCs)	ASTHMA	MAP4K3	0
Adipose tissue from abdomen	Adipose-derived adult stem cells (ADASCs)	ASTHMA	FZD10	0
Adipose tissue from abdomen	Adipose-derived adult stem cells (ADASCs)	ASTHMA	TRPC1	0
Adipose tissue from abdomen	Adipose-derived adult stem cells (ADASCs)	ASTHMA	UAP1	0
Adipose tissue from abdomen	Adipose-derived adult stem cells (ADASCs)	ASTHMA	PDGFD	0
Adipose tissue from abdomen	Adipose-derived adult stem cells (ADASCs)	ASTHMA	BMP2	0
Adipose tissue from abdomen	Adipose-derived adult stem cells (ADASCs)	ASTHMA	SERPINA4	0
Adipose tissue from abdomen	Adipose-derived adult stem cells (ADASCs)	ASTHMA	FGF7	0
Adipose tissue from abdomen	Adipose-derived adult stem cells (ADASCs)	ASTHMA	TBX3	0
Adipose tissue from abdomen	Adipose-derived adult stem cells (ADASCs)	ASTHMA	HSD11B1	0
Adipose tissue from abdomen	Adipose-derived adult stem cells (ADASCs)	ASTHMA	DYNC2LI1	0
Adipose tissue from abdomen	Adipose-derived adult stem cells (ADASCs)	ASTHMA	RABGEF1	0
Adipose tissue from abdomen	Adipose-derived adult stem cells (ADASCs)	ASTHMA	GPC3	0
Adipose tissue from abdomen	Adipose-derived adult stem cells (ADASCs)	ASTHMA	CXCL9	0
Adipose tissue from abdomen	Adipose-derived adult stem cells (ADASCs)	ASTHMA	BBS9	0
Adipose tissue from abdomen	Adipose-derived adult stem cells (ADASCs)	ASTHMA	FST	0
Adipose tissue from abdomen	Adipose-derived adult stem cells (ADASCs)	ASTHMA	ITGB8	0
Adipose tissue from abdomen	Adipose-derived adult stem cells (ADASCs)	ASTHMA	BMPR1A	0
Adipose tissue from abdomen	Adipose-derived adult stem cells (ADASCs)	ASTHMA	ASPN	0
Adipose tissue from abdomen	Adipose-derived adult stem cells (ADASCs)	ASTHMA	ACKR4	0
Adipose tissue from abdomen	Adipose-derived adult stem cells (ADASCs)	ASTHMA	SNAI2	0
Adipose tissue from abdomen	Adipose-derived adult stem cells (ADASCs)	ASTHMA	ARHGAP10	0
Adipose tissue from abdomen	Adipose-derived adult stem cells (ADASCs)	ASTHMA	SFRP1	0
Adipose tissue from abdomen	Adipose-derived adult stem cells (ADASCs)	ASTHMA	TLR3	0
Adipose tissue from abdomen	Adipose-derived adult stem cells (ADASCs)	ASTHMA	COL3A1	0
Adipose tissue from abdomen	Adipose-derived adult stem cells (ADASCs)	ASTHMA	SEPT7	0
Adipose tissue from abdomen	Adipose-derived adult stem cells (ADASCs)	ASTHMA	SMARCA1	0
Adipose tissue from abdomen	Adipose-derived adult stem cells (ADASCs)	ASTHMA	ROCK2	0
Adipose tissue from abdomen	Adipose-derived adult stem cells (ADASCs)	ASTHMA	ISLR	0
Adipose tissue from abdomen	Adipose-derived adult stem cells (ADASCs)	ASTHMA	CSAD	0
Adipose tissue from abdomen	Adipose-derived adult stem cells (ADASCs)	ASTHMA	ZFYVE16	0
Adipose tissue from abdomen	Adipose-derived adult stem cells (ADASCs)	ASTHMA	COL1A2	0
Adipose tissue from abdomen	Adipose-derived adult stem cells (ADASCs)	ASTHMA	LIFR	0
Adipose tissue from abdomen	Adipose-derived adult stem cells (ADASCs)	ASTHMA	THBS3	0
Adipose tissue from abdomen	Adipose-derived adult stem cells (ADASCs)	ASTHMA	FMOD	0
Adipose tissue from abdomen	Adipose-derived adult stem cells (ADASCs)	ASTHMA	ICAM1	1
Adipose tissue from abdomen	Adipose-derived adult stem cells (ADASCs)	ASTHMA	FAT1	0
Adipose tissue from abdomen	Adipose-derived adult stem cells (ADASCs)	ASTHMA	PTPRG	0
Adipose tissue from abdomen	Adipose-derived adult stem cells (ADASCs)	ASTHMA	IGF2	0
Adipose tissue from abdomen	Adipose-derived adult stem cells (ADASCs)	ASTHMA	CCL8	0
Adipose tissue from abdomen	Adipose-derived adult stem cells (ADASCs)	ASTHMA	CD36	0
Adipose tissue from abdomen	Adipose-derived adult stem cells (ADASCs)	ASTHMA	ALDH3A2	0
Adipose tissue from abdomen	Adipose-derived adult stem cells (ADASCs)	ASTHMA	CD14	1
Adipose tissue from abdomen	Adipose-derived adult stem cells (ADASCs)	ASTHMA	WNT11	0
Adipose tissue from abdomen	Adipose-derived adult stem cells (ADASCs)	ASTHMA	LMCD1	0
Adipose tissue from abdomen	Adipose-derived adult stem cells (ADASCs)	ASTHMA	C6	0
Adipose tissue from abdomen	Adipose-derived adult stem cells (ADASCs)	ASTHMA	FBLN5	0
Adipose tissue from abdomen	Adipose-derived adult stem cells (ADASCs)	ASTHMA	SIRT1	0
Adipose tissue from abdomen	Adipose-derived adult stem cells (ADASCs)	ASTHMA	BDKRB1	0
Adipose tissue from abdomen	Adipose-derived adult stem cells (ADASCs)	ASTHMA	WNT2	0
Adipose tissue from abdomen	Adipose-derived adult stem cells (ADASCs)	ASTHMA	FZD7	0
Adipose tissue from abdomen	Adipose-derived adult stem cells (ADASCs)	ASTHMA	F10	0
Adipose tissue from abdomen	Adipose-derived adult stem cells (ADASCs)	ASTHMA	CYP26B1	0
Adipose tissue from abdomen	Adipose-derived adult stem cells (ADASCs)	ASTHMA	BMP5	0
Adipose tissue from abdomen	Adipose-derived adult stem cells (ADASCs)	ASTHMA	TWIST1	0
Adipose tissue from abdomen	Adipose-derived adult stem cells (ADASCs)	ASTHMA	INHBB	0
Adipose tissue from abdomen	Adipose-derived adult stem cells (ADASCs)	ASTHMA	HAPLN1	0
Adipose tissue from abdomen	Adipose-derived adult stem cells (ADASCs)	ASTHMA	PLIN1	0
Adipose tissue from abdomen	Adipose-derived adult stem cells (ADASCs)	ASTHMA	NR4A2	0
Adipose tissue from abdomen	Adipose-derived adult stem cells (ADASCs)	ASTHMA	ICK	0
Adipose tissue from abdomen	Adipose-derived adult stem cells (ADASCs)	ASTHMA	PDGFRB	0
Adipose tissue from abdomen	Adipose-derived adult stem cells (ADASCs)	ASTHMA	PLPP1	0
Adipose tissue from abdomen	Adipose-derived adult stem cells (ADASCs)	ASTHMA	CDC14B	0
Adipose tissue from abdomen	Adipose-derived adult stem cells (ADASCs)	ASTHMA	FZD1	0
Adipose tissue from abdomen	Adipose-derived adult stem cells (ADASCs)	ASTHMA	CYP7A1	0
Adipose tissue from abdomen	Adipose-derived adult stem cells (ADASCs)	ASTHMA	TFPI2	0
Adipose tissue from abdomen	Adipose-derived adult stem cells (ADASCs)	ASTHMA	GSTM5	0
Adipose tissue from abdomen	Adipose-derived adult stem cells (ADASCs)	ASTHMA	ENPP2	0
Adipose tissue from abdomen	Adipose-derived adult stem cells (ADASCs)	ASTHMA	LPL	0
Adipose tissue from abdomen	Adipose-derived adult stem cells (ADASCs)	ASTHMA	FRZB	0
Adipose tissue from abdomen	Adipose-derived adult stem cells (ADASCs)	ASTHMA	PPP3CB	0
Adipose tissue from abdomen	Adipose-derived adult stem cells (ADASCs)	ASTHMA	FZD4	0
Adipose tissue from abdomen	Adipose-derived adult stem cells (ADASCs)	ASTHMA	TIMP4	0
Adipose tissue from abdomen	Adipose-derived adult stem cells (ADASCs)	ASTHMA	THBS4	0
Adipose tissue from abdomen	Adipose-derived adult stem cells (ADASCs)	ASTHMA	TRIM2	0
Adipose tissue from abdomen	Adipose-derived adult stem cells (ADASCs)	ASTHMA	PPARG	0
Adipose tissue from abdomen	Adipose-derived adult stem cells (ADASCs)	ASTHMA	FBN1	0
Adipose tissue from abdomen	Adipose-derived adult stem cells (ADASCs)	ASTHMA	SCN3A	0
Adipose tissue from abdomen	Adipose-derived adult stem cells (ADASCs)	ASTHMA	SGCD	0
Adipose tissue from abdomen	Adipose-derived adult stem cells (ADASCs)	ASTHMA	GLCE	0
Adipose tissue from abdomen	Adipose-derived adult stem cells (ADASCs)	ASTHMA	SOD3	0
Adipose tissue from abdomen	Adipose-derived adult stem cells (ADASCs)	ASTHMA	GADD45B	0
Adipose tissue from abdomen	Adipose-derived adult stem cells (ADASCs)	ASTHMA	BTBD7	0
Adipose tissue from abdomen	Adipose-derived adult stem cells (ADASCs)	ASTHMA	ADAMTS1	0
Adipose tissue from abdomen	Adipose-derived adult stem cells (ADASCs)	ASTHMA	BBS7	0
Adipose tissue from abdomen	Adipose-derived adult stem cells (ADASCs)	ASTHMA	CNN1	0
Adipose tissue from abdomen	Adipose-derived adult stem cells (ADASCs)	ASTHMA	ANGPT1	0
Adipose tissue from abdomen	Adipose-derived adult stem cells (ADASCs)	ASTHMA	GADD45G	0
Adipose tissue from abdomen	Adipose-derived adult stem cells (ADASCs)	ASTHMA	RPGRIP1L	0
Adipose tissue from abdomen	Adipose-derived adult stem cells (ADASCs)	ASTHMA	KIF5A	0
Adipose tissue from abdomen	Adipose-derived adult stem cells (ADASCs)	ASTHMA	MID1	0
Adipose tissue from abdomen	Adipose-derived adult stem cells (ADASCs)	ASTHMA	GPC4	0
Adipose tissue from abdomen	Adipose-derived adult stem cells (ADASCs)	ASTHMA	HES1	0
Adipose tissue from abdomen	Adipose-derived adult stem cells (ADASCs)	ASTHMA	TIMP3	1
Adipose tissue from abdomen	Adipose-derived adult stem cells (ADASCs)	ASTHMA	COL21A1	0
Adipose tissue from abdomen	Adipose-derived adult stem cells (ADASCs)	DERMATITIS_ATOPIC	LRP12	0
Adipose tissue from abdomen	Adipose-derived adult stem cells (ADASCs)	DERMATITIS_ATOPIC	WNT5A	0
Adipose tissue from abdomen	Adipose-derived adult stem cells (ADASCs)	DERMATITIS_ATOPIC	YAP1	0
Adipose tissue from abdomen	Adipose-derived adult stem cells (ADASCs)	DERMATITIS_ATOPIC	GATA6	0
Adipose tissue from abdomen	Adipose-derived adult stem cells (ADASCs)	DERMATITIS_ATOPIC	CXCL1	0
Adipose tissue from abdomen	Adipose-derived adult stem cells (ADASCs)	DERMATITIS_ATOPIC	OMD	0
Adipose tissue from abdomen	Adipose-derived adult stem cells (ADASCs)	DERMATITIS_ATOPIC	SGCG	0
Adipose tissue from abdomen	Adipose-derived adult stem cells (ADASCs)	DERMATITIS_ATOPIC	SELE	1
Adipose tissue from abdomen	Adipose-derived adult stem cells (ADASCs)	DERMATITIS_ATOPIC	CRY1	0
Adipose tissue from abdomen	Adipose-derived adult stem cells (ADASCs)	DERMATITIS_ATOPIC	LUM	0
Adipose tissue from abdomen	Adipose-derived adult stem cells (ADASCs)	DERMATITIS_ATOPIC	CAB39L	0
Adipose tissue from abdomen	Adipose-derived adult stem cells (ADASCs)	DERMATITIS_ATOPIC	GGT5	0
Adipose tissue from abdomen	Adipose-derived adult stem cells (ADASCs)	DERMATITIS_ATOPIC	RCAN2	0
Adipose tissue from abdomen	Adipose-derived adult stem cells (ADASCs)	DERMATITIS_ATOPIC	HS2ST1	0
Adipose tissue from abdomen	Adipose-derived adult stem cells (ADASCs)	DERMATITIS_ATOPIC	AOX1	0
Adipose tissue from abdomen	Adipose-derived adult stem cells (ADASCs)	DERMATITIS_ATOPIC	ACVR2A	0
Adipose tissue from abdomen	Adipose-derived adult stem cells (ADASCs)	DERMATITIS_ATOPIC	C7	0
Adipose tissue from abdomen	Adipose-derived adult stem cells (ADASCs)	DERMATITIS_ATOPIC	TRPC6	0
Adipose tissue from abdomen	Adipose-derived adult stem cells (ADASCs)	DERMATITIS_ATOPIC	RARRES2	0
Adipose tissue from abdomen	Adipose-derived adult stem cells (ADASCs)	DERMATITIS_ATOPIC	VEGFD	0
Adipose tissue from abdomen	Adipose-derived adult stem cells (ADASCs)	DERMATITIS_ATOPIC	BAMBI	0
Adipose tissue from abdomen	Adipose-derived adult stem cells (ADASCs)	DERMATITIS_ATOPIC	CXCL12	0
Adipose tissue from abdomen	Adipose-derived adult stem cells (ADASCs)	DERMATITIS_ATOPIC	LIF	0
Adipose tissue from abdomen	Adipose-derived adult stem cells (ADASCs)	DERMATITIS_ATOPIC	ENTPD3	0
Adipose tissue from abdomen	Adipose-derived adult stem cells (ADASCs)	DERMATITIS_ATOPIC	ABL2	0
Adipose tissue from abdomen	Adipose-derived adult stem cells (ADASCs)	DERMATITIS_ATOPIC	KLF5	0
Adipose tissue from abdomen	Adipose-derived adult stem cells (ADASCs)	DERMATITIS_ATOPIC	COL6A3	0
Adipose tissue from abdomen	Adipose-derived adult stem cells (ADASCs)	DERMATITIS_ATOPIC	PCSK5	0
Adipose tissue from abdomen	Adipose-derived adult stem cells (ADASCs)	DERMATITIS_ATOPIC	GRIA3	0
Adipose tissue from abdomen	Adipose-derived adult stem cells (ADASCs)	DERMATITIS_ATOPIC	NANOG	0
Adipose tissue from abdomen	Adipose-derived adult stem cells (ADASCs)	DERMATITIS_ATOPIC	EDNRA	0
Adipose tissue from abdomen	Adipose-derived adult stem cells (ADASCs)	DERMATITIS_ATOPIC	PRRX1	0
Adipose tissue from abdomen	Adipose-derived adult stem cells (ADASCs)	DERMATITIS_ATOPIC	HS3ST3A1	0
Adipose tissue from abdomen	Adipose-derived adult stem cells (ADASCs)	DERMATITIS_ATOPIC	OSBPL1A	0
Adipose tissue from abdomen	Adipose-derived adult stem cells (ADASCs)	DERMATITIS_ATOPIC	CLEC3B	0
Adipose tissue from abdomen	Adipose-derived adult stem cells (ADASCs)	DERMATITIS_ATOPIC	CH25H	0
Adipose tissue from abdomen	Adipose-derived adult stem cells (ADASCs)	DERMATITIS_ATOPIC	EPS8	0
Adipose tissue from abdomen	Adipose-derived adult stem cells (ADASCs)	DERMATITIS_ATOPIC	CALD1	0
Adipose tissue from abdomen	Adipose-derived adult stem cells (ADASCs)	DERMATITIS_ATOPIC	RET	0
Adipose tissue from abdomen	Adipose-derived adult stem cells (ADASCs)	DERMATITIS_ATOPIC	CYB5A	0
Adipose tissue from abdomen	Adipose-derived adult stem cells (ADASCs)	DERMATITIS_ATOPIC	CFHR4	0
Adipose tissue from abdomen	Adipose-derived adult stem cells (ADASCs)	DERMATITIS_ATOPIC	FGF2	0
Adipose tissue from abdomen	Adipose-derived adult stem cells (ADASCs)	DERMATITIS_ATOPIC	ABCC9	0
Adipose tissue from abdomen	Adipose-derived adult stem cells (ADASCs)	DERMATITIS_ATOPIC	LDB3	0
Adipose tissue from abdomen	Adipose-derived adult stem cells (ADASCs)	DERMATITIS_ATOPIC	MAPK6	0
Adipose tissue from abdomen	Adipose-derived adult stem cells (ADASCs)	DERMATITIS_ATOPIC	COL4A4	0
Adipose tissue from abdomen	Adipose-derived adult stem cells (ADASCs)	DERMATITIS_ATOPIC	MYH2	0
Adipose tissue from abdomen	Adipose-derived adult stem cells (ADASCs)	DERMATITIS_ATOPIC	AGTR1	0
Adipose tissue from abdomen	Adipose-derived adult stem cells (ADASCs)	DERMATITIS_ATOPIC	PCOLCE	0
Adipose tissue from abdomen	Adipose-derived adult stem cells (ADASCs)	DERMATITIS_ATOPIC	IGFBP3	0
Adipose tissue from abdomen	Adipose-derived adult stem cells (ADASCs)	DERMATITIS_ATOPIC	CREB5	0
Adipose tissue from abdomen	Adipose-derived adult stem cells (ADASCs)	DERMATITIS_ATOPIC	COPZ2	0
Adipose tissue from abdomen	Adipose-derived adult stem cells (ADASCs)	DERMATITIS_ATOPIC	NPY1R	0
Adipose tissue from abdomen	Adipose-derived adult stem cells (ADASCs)	DERMATITIS_ATOPIC	UGCG	0
Adipose tissue from abdomen	Adipose-derived adult stem cells (ADASCs)	DERMATITIS_ATOPIC	CCL11	1
Adipose tissue from abdomen	Adipose-derived adult stem cells (ADASCs)	DERMATITIS_ATOPIC	CFH	0
Adipose tissue from abdomen	Adipose-derived adult stem cells (ADASCs)	DERMATITIS_ATOPIC	NAMPT	0
Adipose tissue from abdomen	Adipose-derived adult stem cells (ADASCs)	DERMATITIS_ATOPIC	IGFBP6	0
Adipose tissue from abdomen	Adipose-derived adult stem cells (ADASCs)	DERMATITIS_ATOPIC	TNFRSF11B	0
Adipose tissue from abdomen	Adipose-derived adult stem cells (ADASCs)	DERMATITIS_ATOPIC	MAP3K8	0
Adipose tissue from abdomen	Adipose-derived adult stem cells (ADASCs)	DERMATITIS_ATOPIC	PTHLH	0
Adipose tissue from abdomen	Adipose-derived adult stem cells (ADASCs)	DERMATITIS_ATOPIC	ADAMTS2	0
Adipose tissue from abdomen	Adipose-derived adult stem cells (ADASCs)	DERMATITIS_ATOPIC	PTGES	0
Adipose tissue from abdomen	Adipose-derived adult stem cells (ADASCs)	DERMATITIS_ATOPIC	POLR1C	0
Adipose tissue from abdomen	Adipose-derived adult stem cells (ADASCs)	DERMATITIS_ATOPIC	MYH11	0
Adipose tissue from abdomen	Adipose-derived adult stem cells (ADASCs)	DERMATITIS_ATOPIC	IL6	1
Adipose tissue from abdomen	Adipose-derived adult stem cells (ADASCs)	DERMATITIS_ATOPIC	UST	0
Adipose tissue from abdomen	Adipose-derived adult stem cells (ADASCs)	DERMATITIS_ATOPIC	HTR2B	0
Adipose tissue from abdomen	Adipose-derived adult stem cells (ADASCs)	DERMATITIS_ATOPIC	SPSB1	0
Adipose tissue from abdomen	Adipose-derived adult stem cells (ADASCs)	DERMATITIS_ATOPIC	SNTB2	0
Adipose tissue from abdomen	Adipose-derived adult stem cells (ADASCs)	DERMATITIS_ATOPIC	WNT5B	0
Adipose tissue from abdomen	Adipose-derived adult stem cells (ADASCs)	DERMATITIS_ATOPIC	IGFBP5	0
Adipose tissue from abdomen	Adipose-derived adult stem cells (ADASCs)	DERMATITIS_ATOPIC	EEA1	0
Adipose tissue from abdomen	Adipose-derived adult stem cells (ADASCs)	DERMATITIS_ATOPIC	ANK2	0
Adipose tissue from abdomen	Adipose-derived adult stem cells (ADASCs)	DERMATITIS_ATOPIC	PCK1	0
Adipose tissue from abdomen	Adipose-derived adult stem cells (ADASCs)	DERMATITIS_ATOPIC	CYP19A1	0
Adipose tissue from abdomen	Adipose-derived adult stem cells (ADASCs)	DERMATITIS_ATOPIC	ADAM12	0
Adipose tissue from abdomen	Adipose-derived adult stem cells (ADASCs)	DERMATITIS_ATOPIC	PDE3A	0
Adipose tissue from abdomen	Adipose-derived adult stem cells (ADASCs)	DERMATITIS_ATOPIC	TCF7L2	0
Adipose tissue from abdomen	Adipose-derived adult stem cells (ADASCs)	DERMATITIS_ATOPIC	ACOX2	0
Adipose tissue from abdomen	Adipose-derived adult stem cells (ADASCs)	DERMATITIS_ATOPIC	TNXB	1
Adipose tissue from abdomen	Adipose-derived adult stem cells (ADASCs)	DERMATITIS_ATOPIC	F3	0
Adipose tissue from abdomen	Adipose-derived adult stem cells (ADASCs)	DERMATITIS_ATOPIC	NEFM	0
Adipose tissue from abdomen	Adipose-derived adult stem cells (ADASCs)	DERMATITIS_ATOPIC	WDR60	0
Adipose tissue from abdomen	Adipose-derived adult stem cells (ADASCs)	DERMATITIS_ATOPIC	ECM2	0
Adipose tissue from abdomen	Adipose-derived adult stem cells (ADASCs)	DERMATITIS_ATOPIC	MGP	0
Adipose tissue from abdomen	Adipose-derived adult stem cells (ADASCs)	DERMATITIS_ATOPIC	GSTT2B	0
Adipose tissue from abdomen	Adipose-derived adult stem cells (ADASCs)	DERMATITIS_ATOPIC	GREM1	0
Adipose tissue from abdomen	Adipose-derived adult stem cells (ADASCs)	DERMATITIS_ATOPIC	UGDH	0
Adipose tissue from abdomen	Adipose-derived adult stem cells (ADASCs)	DERMATITIS_ATOPIC	VCAM1	0
Adipose tissue from abdomen	Adipose-derived adult stem cells (ADASCs)	DERMATITIS_ATOPIC	PTGIS	0
Adipose tissue from abdomen	Adipose-derived adult stem cells (ADASCs)	DERMATITIS_ATOPIC	ACAN	0
Adipose tissue from abdomen	Adipose-derived adult stem cells (ADASCs)	DERMATITIS_ATOPIC	SFRP4	0
Adipose tissue from abdomen	Adipose-derived adult stem cells (ADASCs)	DERMATITIS_ATOPIC	TSPAN12	0
Adipose tissue from abdomen	Adipose-derived adult stem cells (ADASCs)	DERMATITIS_ATOPIC	OGN	0
Adipose tissue from abdomen	Adipose-derived adult stem cells (ADASCs)	DERMATITIS_ATOPIC	CRTAP	0
Adipose tissue from abdomen	Adipose-derived adult stem cells (ADASCs)	DERMATITIS_ATOPIC	AUH	0
Adipose tissue from abdomen	Adipose-derived adult stem cells (ADASCs)	DERMATITIS_ATOPIC	EFEMP1	0
Adipose tissue from abdomen	Adipose-derived adult stem cells (ADASCs)	DERMATITIS_ATOPIC	PER3	0
Adipose tissue from abdomen	Adipose-derived adult stem cells (ADASCs)	DERMATITIS_ATOPIC	IL33	1
Adipose tissue from abdomen	Adipose-derived adult stem cells (ADASCs)	DERMATITIS_ATOPIC	CDH11	0
Adipose tissue from abdomen	Adipose-derived adult stem cells (ADASCs)	DERMATITIS_ATOPIC	SRPX2	0
Adipose tissue from abdomen	Adipose-derived adult stem cells (ADASCs)	DERMATITIS_ATOPIC	ACTA2	0
Adipose tissue from abdomen	Adipose-derived adult stem cells (ADASCs)	DERMATITIS_ATOPIC	TFPI	0
Adipose tissue from abdomen	Adipose-derived adult stem cells (ADASCs)	DERMATITIS_ATOPIC	AVPR1A	0
Adipose tissue from abdomen	Adipose-derived adult stem cells (ADASCs)	DERMATITIS_ATOPIC	HLF	0
Adipose tissue from abdomen	Adipose-derived adult stem cells (ADASCs)	DERMATITIS_ATOPIC	TTBK2	0
Adipose tissue from abdomen	Adipose-derived adult stem cells (ADASCs)	DERMATITIS_ATOPIC	KCNJ8	0
Adipose tissue from abdomen	Adipose-derived adult stem cells (ADASCs)	DERMATITIS_ATOPIC	IGF1	0
Adipose tissue from abdomen	Adipose-derived adult stem cells (ADASCs)	DERMATITIS_ATOPIC	RRAGB	0
Adipose tissue from abdomen	Adipose-derived adult stem cells (ADASCs)	DERMATITIS_ATOPIC	DET1	0
Adipose tissue from abdomen	Adipose-derived adult stem cells (ADASCs)	DERMATITIS_ATOPIC	PER2	0
Adipose tissue from abdomen	Adipose-derived adult stem cells (ADASCs)	DERMATITIS_ATOPIC	MYOZ2	0
Adipose tissue from abdomen	Adipose-derived adult stem cells (ADASCs)	DERMATITIS_ATOPIC	LAMA3	0
Adipose tissue from abdomen	Adipose-derived adult stem cells (ADASCs)	DERMATITIS_ATOPIC	ATP1A2	0
Adipose tissue from abdomen	Adipose-derived adult stem cells (ADASCs)	DERMATITIS_ATOPIC	TNC	0
Adipose tissue from abdomen	Adipose-derived adult stem cells (ADASCs)	DERMATITIS_ATOPIC	TGFB2	0
Adipose tissue from abdomen	Adipose-derived adult stem cells (ADASCs)	DERMATITIS_ATOPIC	FGF14	0
Adipose tissue from abdomen	Adipose-derived adult stem cells (ADASCs)	DERMATITIS_ATOPIC	MMP27	0
Adipose tissue from abdomen	Adipose-derived adult stem cells (ADASCs)	DERMATITIS_ATOPIC	SSPN	0
Adipose tissue from abdomen	Adipose-derived adult stem cells (ADASCs)	DERMATITIS_ATOPIC	DCN	0
Adipose tissue from abdomen	Adipose-derived adult stem cells (ADASCs)	DERMATITIS_ATOPIC	CRLF1	0
Adipose tissue from abdomen	Adipose-derived adult stem cells (ADASCs)	DERMATITIS_ATOPIC	ANGPT2	0
Adipose tissue from abdomen	Adipose-derived adult stem cells (ADASCs)	DERMATITIS_ATOPIC	CYB5R2	0
Adipose tissue from abdomen	Adipose-derived adult stem cells (ADASCs)	DERMATITIS_ATOPIC	CDO1	0
Adipose tissue from abdomen	Adipose-derived adult stem cells (ADASCs)	DERMATITIS_ATOPIC	TAC1	0
Adipose tissue from abdomen	Adipose-derived adult stem cells (ADASCs)	DERMATITIS_ATOPIC	COMP	0
Adipose tissue from abdomen	Adipose-derived adult stem cells (ADASCs)	DERMATITIS_ATOPIC	GUCY1A3	0
Adipose tissue from abdomen	Adipose-derived adult stem cells (ADASCs)	DERMATITIS_ATOPIC	PCDHB3	0
Adipose tissue from abdomen	Adipose-derived adult stem cells (ADASCs)	DERMATITIS_ATOPIC	ITGA9	0
Adipose tissue from abdomen	Adipose-derived adult stem cells (ADASCs)	DERMATITIS_ATOPIC	PTGS2	0
Adipose tissue from abdomen	Adipose-derived adult stem cells (ADASCs)	DERMATITIS_ATOPIC	RASSF8	0
Adipose tissue from abdomen	Adipose-derived adult stem cells (ADASCs)	DERMATITIS_ATOPIC	CAP2	0
Adipose tissue from abdomen	Adipose-derived adult stem cells (ADASCs)	DERMATITIS_ATOPIC	CPE	0
Adipose tissue from abdomen	Adipose-derived adult stem cells (ADASCs)	DERMATITIS_ATOPIC	PRPH	0
Adipose tissue from abdomen	Adipose-derived adult stem cells (ADASCs)	DERMATITIS_ATOPIC	MAGI1	0
Adipose tissue from abdomen	Adipose-derived adult stem cells (ADASCs)	DERMATITIS_ATOPIC	CDH12	0
Adipose tissue from abdomen	Adipose-derived adult stem cells (ADASCs)	DERMATITIS_ATOPIC	TGFBR3	0
Adipose tissue from abdomen	Adipose-derived adult stem cells (ADASCs)	DERMATITIS_ATOPIC	TRIM9	0
Adipose tissue from abdomen	Adipose-derived adult stem cells (ADASCs)	DERMATITIS_ATOPIC	SCN11A	0
Adipose tissue from abdomen	Adipose-derived adult stem cells (ADASCs)	DERMATITIS_ATOPIC	OAT	0
Adipose tissue from abdomen	Adipose-derived adult stem cells (ADASCs)	DERMATITIS_ATOPIC	LMO7	0
Adipose tissue from abdomen	Adipose-derived adult stem cells (ADASCs)	DERMATITIS_ATOPIC	ZFPM2	0
Adipose tissue from abdomen	Adipose-derived adult stem cells (ADASCs)	DERMATITIS_ATOPIC	STEAP4	0
Adipose tissue from abdomen	Adipose-derived adult stem cells (ADASCs)	DERMATITIS_ATOPIC	ADRA2A	0
Adipose tissue from abdomen	Adipose-derived adult stem cells (ADASCs)	DERMATITIS_ATOPIC	GHR	0
Adipose tissue from abdomen	Adipose-derived adult stem cells (ADASCs)	DERMATITIS_ATOPIC	KLF4	0
Adipose tissue from abdomen	Adipose-derived adult stem cells (ADASCs)	DERMATITIS_ATOPIC	CXCL2	0
Adipose tissue from abdomen	Adipose-derived adult stem cells (ADASCs)	DERMATITIS_ATOPIC	IL1RL1	0
Adipose tissue from abdomen	Adipose-derived adult stem cells (ADASCs)	DERMATITIS_ATOPIC	AOC3	0
Adipose tissue from abdomen	Adipose-derived adult stem cells (ADASCs)	DERMATITIS_ATOPIC	ATF3	0
Adipose tissue from abdomen	Adipose-derived adult stem cells (ADASCs)	DERMATITIS_ATOPIC	CSPG4	0
Adipose tissue from abdomen	Adipose-derived adult stem cells (ADASCs)	DERMATITIS_ATOPIC	JAM2	0
Adipose tissue from abdomen	Adipose-derived adult stem cells (ADASCs)	DERMATITIS_ATOPIC	CXCL3	0
Adipose tissue from abdomen	Adipose-derived adult stem cells (ADASCs)	DERMATITIS_ATOPIC	STK3	0
Adipose tissue from abdomen	Adipose-derived adult stem cells (ADASCs)	DERMATITIS_ATOPIC	ACSS3	0
Adipose tissue from abdomen	Adipose-derived adult stem cells (ADASCs)	DERMATITIS_ATOPIC	VEGFC	0
Adipose tissue from abdomen	Adipose-derived adult stem cells (ADASCs)	DERMATITIS_ATOPIC	IFT81	0
Adipose tissue from abdomen	Adipose-derived adult stem cells (ADASCs)	DERMATITIS_ATOPIC	PLIN2	0
Adipose tissue from abdomen	Adipose-derived adult stem cells (ADASCs)	DERMATITIS_ATOPIC	CILP	0
Adipose tissue from abdomen	Adipose-derived adult stem cells (ADASCs)	DERMATITIS_ATOPIC	SGCE	0
Adipose tissue from abdomen	Adipose-derived adult stem cells (ADASCs)	DERMATITIS_ATOPIC	IRS1	0
Adipose tissue from abdomen	Adipose-derived adult stem cells (ADASCs)	DERMATITIS_ATOPIC	MAOB	0
Adipose tissue from abdomen	Adipose-derived adult stem cells (ADASCs)	DERMATITIS_ATOPIC	TRH	0
Adipose tissue from abdomen	Adipose-derived adult stem cells (ADASCs)	DERMATITIS_ATOPIC	AMPH	0
Adipose tissue from abdomen	Adipose-derived adult stem cells (ADASCs)	DERMATITIS_ATOPIC	CCL19	0
Adipose tissue from abdomen	Adipose-derived adult stem cells (ADASCs)	DERMATITIS_ATOPIC	ADAMTSL3	0
Adipose tissue from abdomen	Adipose-derived adult stem cells (ADASCs)	DERMATITIS_ATOPIC	NFIB	0
Adipose tissue from abdomen	Adipose-derived adult stem cells (ADASCs)	DERMATITIS_ATOPIC	FBLN1	0
Adipose tissue from abdomen	Adipose-derived adult stem cells (ADASCs)	DERMATITIS_ATOPIC	DOK5	0
Adipose tissue from abdomen	Adipose-derived adult stem cells (ADASCs)	DERMATITIS_ATOPIC	ADAMTS5	0
Adipose tissue from abdomen	Adipose-derived adult stem cells (ADASCs)	DERMATITIS_ATOPIC	GOLIM4	0
Adipose tissue from abdomen	Adipose-derived adult stem cells (ADASCs)	DERMATITIS_ATOPIC	C9	0
Adipose tissue from abdomen	Adipose-derived adult stem cells (ADASCs)	DERMATITIS_ATOPIC	SLIT2	0
Adipose tissue from abdomen	Adipose-derived adult stem cells (ADASCs)	DERMATITIS_ATOPIC	RND3	0
Adipose tissue from abdomen	Adipose-derived adult stem cells (ADASCs)	DERMATITIS_ATOPIC	CYP7B1	0
Adipose tissue from abdomen	Adipose-derived adult stem cells (ADASCs)	DERMATITIS_ATOPIC	POSTN	0
Adipose tissue from abdomen	Adipose-derived adult stem cells (ADASCs)	DERMATITIS_ATOPIC	PLPP3	0
Adipose tissue from abdomen	Adipose-derived adult stem cells (ADASCs)	DERMATITIS_ATOPIC	GFRA1	0
Adipose tissue from abdomen	Adipose-derived adult stem cells (ADASCs)	DERMATITIS_ATOPIC	LAMB2	0
Adipose tissue from abdomen	Adipose-derived adult stem cells (ADASCs)	DERMATITIS_ATOPIC	FOSB	0
Adipose tissue from abdomen	Adipose-derived adult stem cells (ADASCs)	DERMATITIS_ATOPIC	COL11A1	0
Adipose tissue from abdomen	Adipose-derived adult stem cells (ADASCs)	DERMATITIS_ATOPIC	EDNRB	0
Adipose tissue from abdomen	Adipose-derived adult stem cells (ADASCs)	DERMATITIS_ATOPIC	NID2	0
Adipose tissue from abdomen	Adipose-derived adult stem cells (ADASCs)	DERMATITIS_ATOPIC	MOCOS	0
Adipose tissue from abdomen	Adipose-derived adult stem cells (ADASCs)	DERMATITIS_ATOPIC	ARHGAP24	0
Adipose tissue from abdomen	Adipose-derived adult stem cells (ADASCs)	DERMATITIS_ATOPIC	WRN	0
Adipose tissue from abdomen	Adipose-derived adult stem cells (ADASCs)	DERMATITIS_ATOPIC	PTGFR	0
Adipose tissue from abdomen	Adipose-derived adult stem cells (ADASCs)	DERMATITIS_ATOPIC	TRHDE	0
Adipose tissue from abdomen	Adipose-derived adult stem cells (ADASCs)	DERMATITIS_ATOPIC	FGF13	0
Adipose tissue from abdomen	Adipose-derived adult stem cells (ADASCs)	DERMATITIS_ATOPIC	GOLGA5	0
Adipose tissue from abdomen	Adipose-derived adult stem cells (ADASCs)	DERMATITIS_ATOPIC	GNE	0
Adipose tissue from abdomen	Adipose-derived adult stem cells (ADASCs)	DERMATITIS_ATOPIC	MMP3	0
Adipose tissue from abdomen	Adipose-derived adult stem cells (ADASCs)	DERMATITIS_ATOPIC	KDSR	0
Adipose tissue from abdomen	Adipose-derived adult stem cells (ADASCs)	DERMATITIS_ATOPIC	TNFAIP6	0
Adipose tissue from abdomen	Adipose-derived adult stem cells (ADASCs)	DERMATITIS_ATOPIC	AGMAT	0
Adipose tissue from abdomen	Adipose-derived adult stem cells (ADASCs)	DERMATITIS_ATOPIC	NFIX	0
Adipose tissue from abdomen	Adipose-derived adult stem cells (ADASCs)	DERMATITIS_ATOPIC	LAMA4	0
Adipose tissue from abdomen	Adipose-derived adult stem cells (ADASCs)	DERMATITIS_ATOPIC	CYP3A5	0
Adipose tissue from abdomen	Adipose-derived adult stem cells (ADASCs)	DERMATITIS_ATOPIC	COL8A2	0
Adipose tissue from abdomen	Adipose-derived adult stem cells (ADASCs)	DERMATITIS_ATOPIC	NFIL3	0
Adipose tissue from abdomen	Adipose-derived adult stem cells (ADASCs)	DERMATITIS_ATOPIC	DYNC1I1	0
Adipose tissue from abdomen	Adipose-derived adult stem cells (ADASCs)	DERMATITIS_ATOPIC	ANOS1	0
Adipose tissue from abdomen	Adipose-derived adult stem cells (ADASCs)	DERMATITIS_ATOPIC	PLA2G5	0
Adipose tissue from abdomen	Adipose-derived adult stem cells (ADASCs)	DERMATITIS_ATOPIC	DKK2	0
Adipose tissue from abdomen	Adipose-derived adult stem cells (ADASCs)	DERMATITIS_ATOPIC	ENAH	0
Adipose tissue from abdomen	Adipose-derived adult stem cells (ADASCs)	DERMATITIS_ATOPIC	PPP1R1A	0
Adipose tissue from abdomen	Adipose-derived adult stem cells (ADASCs)	DERMATITIS_ATOPIC	IL13RA2	0
Adipose tissue from abdomen	Adipose-derived adult stem cells (ADASCs)	DERMATITIS_ATOPIC	PDGFRA	0
Adipose tissue from abdomen	Adipose-derived adult stem cells (ADASCs)	DERMATITIS_ATOPIC	SORBS1	0
Adipose tissue from abdomen	Adipose-derived adult stem cells (ADASCs)	DERMATITIS_ATOPIC	KLHL21	0
Adipose tissue from abdomen	Adipose-derived adult stem cells (ADASCs)	DERMATITIS_ATOPIC	C3	0
Adipose tissue from abdomen	Adipose-derived adult stem cells (ADASCs)	DERMATITIS_ATOPIC	PRKG2	0
Adipose tissue from abdomen	Adipose-derived adult stem cells (ADASCs)	DERMATITIS_ATOPIC	FABP4	0
Adipose tissue from abdomen	Adipose-derived adult stem cells (ADASCs)	DERMATITIS_ATOPIC	RRAGC	0
Adipose tissue from abdomen	Adipose-derived adult stem cells (ADASCs)	DERMATITIS_ATOPIC	COL16A1	0
Adipose tissue from abdomen	Adipose-derived adult stem cells (ADASCs)	DERMATITIS_ATOPIC	LMOD1	0
Adipose tissue from abdomen	Adipose-derived adult stem cells (ADASCs)	DERMATITIS_ATOPIC	EPHA3	0
Adipose tissue from abdomen	Adipose-derived adult stem cells (ADASCs)	DERMATITIS_ATOPIC	CDC27	0
Adipose tissue from abdomen	Adipose-derived adult stem cells (ADASCs)	DERMATITIS_ATOPIC	PCSK1	0
Adipose tissue from abdomen	Adipose-derived adult stem cells (ADASCs)	DERMATITIS_ATOPIC	AR	0
Adipose tissue from abdomen	Adipose-derived adult stem cells (ADASCs)	DERMATITIS_ATOPIC	PCOLCE2	0
Adipose tissue from abdomen	Adipose-derived adult stem cells (ADASCs)	DERMATITIS_ATOPIC	TP53BP2	0
Adipose tissue from abdomen	Adipose-derived adult stem cells (ADASCs)	DERMATITIS_ATOPIC	CHL1	0
Adipose tissue from abdomen	Adipose-derived adult stem cells (ADASCs)	DERMATITIS_ATOPIC	MAP4K3	0
Adipose tissue from abdomen	Adipose-derived adult stem cells (ADASCs)	DERMATITIS_ATOPIC	FZD10	0
Adipose tissue from abdomen	Adipose-derived adult stem cells (ADASCs)	DERMATITIS_ATOPIC	TRPC1	0
Adipose tissue from abdomen	Adipose-derived adult stem cells (ADASCs)	DERMATITIS_ATOPIC	UAP1	0
Adipose tissue from abdomen	Adipose-derived adult stem cells (ADASCs)	DERMATITIS_ATOPIC	PDGFD	0
Adipose tissue from abdomen	Adipose-derived adult stem cells (ADASCs)	DERMATITIS_ATOPIC	BMP2	0
Adipose tissue from abdomen	Adipose-derived adult stem cells (ADASCs)	DERMATITIS_ATOPIC	SERPINA4	0
Adipose tissue from abdomen	Adipose-derived adult stem cells (ADASCs)	DERMATITIS_ATOPIC	FGF7	0
Adipose tissue from abdomen	Adipose-derived adult stem cells (ADASCs)	DERMATITIS_ATOPIC	TBX3	0
Adipose tissue from abdomen	Adipose-derived adult stem cells (ADASCs)	DERMATITIS_ATOPIC	HSD11B1	0
Adipose tissue from abdomen	Adipose-derived adult stem cells (ADASCs)	DERMATITIS_ATOPIC	DYNC2LI1	0
Adipose tissue from abdomen	Adipose-derived adult stem cells (ADASCs)	DERMATITIS_ATOPIC	RABGEF1	0
Adipose tissue from abdomen	Adipose-derived adult stem cells (ADASCs)	DERMATITIS_ATOPIC	GPC3	0
Adipose tissue from abdomen	Adipose-derived adult stem cells (ADASCs)	DERMATITIS_ATOPIC	CXCL9	0
Adipose tissue from abdomen	Adipose-derived adult stem cells (ADASCs)	DERMATITIS_ATOPIC	BBS9	0
Adipose tissue from abdomen	Adipose-derived adult stem cells (ADASCs)	DERMATITIS_ATOPIC	FST	0
Adipose tissue from abdomen	Adipose-derived adult stem cells (ADASCs)	DERMATITIS_ATOPIC	ITGB8	0
Adipose tissue from abdomen	Adipose-derived adult stem cells (ADASCs)	DERMATITIS_ATOPIC	BMPR1A	0
Adipose tissue from abdomen	Adipose-derived adult stem cells (ADASCs)	DERMATITIS_ATOPIC	ASPN	0
Adipose tissue from abdomen	Adipose-derived adult stem cells (ADASCs)	DERMATITIS_ATOPIC	ACKR4	0
Adipose tissue from abdomen	Adipose-derived adult stem cells (ADASCs)	DERMATITIS_ATOPIC	SNAI2	0
Adipose tissue from abdomen	Adipose-derived adult stem cells (ADASCs)	DERMATITIS_ATOPIC	ARHGAP10	0
Adipose tissue from abdomen	Adipose-derived adult stem cells (ADASCs)	DERMATITIS_ATOPIC	SFRP1	0
Adipose tissue from abdomen	Adipose-derived adult stem cells (ADASCs)	DERMATITIS_ATOPIC	TLR3	0
Adipose tissue from abdomen	Adipose-derived adult stem cells (ADASCs)	DERMATITIS_ATOPIC	COL3A1	0
Adipose tissue from abdomen	Adipose-derived adult stem cells (ADASCs)	DERMATITIS_ATOPIC	SEPT7	0
Adipose tissue from abdomen	Adipose-derived adult stem cells (ADASCs)	DERMATITIS_ATOPIC	SMARCA1	0
Adipose tissue from abdomen	Adipose-derived adult stem cells (ADASCs)	DERMATITIS_ATOPIC	ROCK2	0
Adipose tissue from abdomen	Adipose-derived adult stem cells (ADASCs)	DERMATITIS_ATOPIC	ISLR	0
Adipose tissue from abdomen	Adipose-derived adult stem cells (ADASCs)	DERMATITIS_ATOPIC	CSAD	0
Adipose tissue from abdomen	Adipose-derived adult stem cells (ADASCs)	DERMATITIS_ATOPIC	ZFYVE16	0
Adipose tissue from abdomen	Adipose-derived adult stem cells (ADASCs)	DERMATITIS_ATOPIC	COL1A2	0
Adipose tissue from abdomen	Adipose-derived adult stem cells (ADASCs)	DERMATITIS_ATOPIC	LIFR	0
Adipose tissue from abdomen	Adipose-derived adult stem cells (ADASCs)	DERMATITIS_ATOPIC	THBS3	0
Adipose tissue from abdomen	Adipose-derived adult stem cells (ADASCs)	DERMATITIS_ATOPIC	FMOD	0
Adipose tissue from abdomen	Adipose-derived adult stem cells (ADASCs)	DERMATITIS_ATOPIC	ICAM1	0
Adipose tissue from abdomen	Adipose-derived adult stem cells (ADASCs)	DERMATITIS_ATOPIC	FAT1	0
Adipose tissue from abdomen	Adipose-derived adult stem cells (ADASCs)	DERMATITIS_ATOPIC	PTPRG	0
Adipose tissue from abdomen	Adipose-derived adult stem cells (ADASCs)	DERMATITIS_ATOPIC	IGF2	0
Adipose tissue from abdomen	Adipose-derived adult stem cells (ADASCs)	DERMATITIS_ATOPIC	CCL8	0
Adipose tissue from abdomen	Adipose-derived adult stem cells (ADASCs)	DERMATITIS_ATOPIC	CD36	0
Adipose tissue from abdomen	Adipose-derived adult stem cells (ADASCs)	DERMATITIS_ATOPIC	ALDH3A2	0
Adipose tissue from abdomen	Adipose-derived adult stem cells (ADASCs)	DERMATITIS_ATOPIC	CD14	1
Adipose tissue from abdomen	Adipose-derived adult stem cells (ADASCs)	DERMATITIS_ATOPIC	WNT11	0
Adipose tissue from abdomen	Adipose-derived adult stem cells (ADASCs)	DERMATITIS_ATOPIC	LMCD1	0
Adipose tissue from abdomen	Adipose-derived adult stem cells (ADASCs)	DERMATITIS_ATOPIC	C6	0
Adipose tissue from abdomen	Adipose-derived adult stem cells (ADASCs)	DERMATITIS_ATOPIC	FBLN5	0
Adipose tissue from abdomen	Adipose-derived adult stem cells (ADASCs)	DERMATITIS_ATOPIC	SIRT1	0
Adipose tissue from abdomen	Adipose-derived adult stem cells (ADASCs)	DERMATITIS_ATOPIC	BDKRB1	0
Adipose tissue from abdomen	Adipose-derived adult stem cells (ADASCs)	DERMATITIS_ATOPIC	WNT2	0
Adipose tissue from abdomen	Adipose-derived adult stem cells (ADASCs)	DERMATITIS_ATOPIC	FZD7	0
Adipose tissue from abdomen	Adipose-derived adult stem cells (ADASCs)	DERMATITIS_ATOPIC	F10	0
Adipose tissue from abdomen	Adipose-derived adult stem cells (ADASCs)	DERMATITIS_ATOPIC	CYP26B1	0
Adipose tissue from abdomen	Adipose-derived adult stem cells (ADASCs)	DERMATITIS_ATOPIC	BMP5	0
Adipose tissue from abdomen	Adipose-derived adult stem cells (ADASCs)	DERMATITIS_ATOPIC	TWIST1	0
Adipose tissue from abdomen	Adipose-derived adult stem cells (ADASCs)	DERMATITIS_ATOPIC	INHBB	0
Adipose tissue from abdomen	Adipose-derived adult stem cells (ADASCs)	DERMATITIS_ATOPIC	HAPLN1	0
Adipose tissue from abdomen	Adipose-derived adult stem cells (ADASCs)	DERMATITIS_ATOPIC	PLIN1	0
Adipose tissue from abdomen	Adipose-derived adult stem cells (ADASCs)	DERMATITIS_ATOPIC	NR4A2	0
Adipose tissue from abdomen	Adipose-derived adult stem cells (ADASCs)	DERMATITIS_ATOPIC	ICK	0
Adipose tissue from abdomen	Adipose-derived adult stem cells (ADASCs)	DERMATITIS_ATOPIC	PDGFRB	0
Adipose tissue from abdomen	Adipose-derived adult stem cells (ADASCs)	DERMATITIS_ATOPIC	PLPP1	0
Adipose tissue from abdomen	Adipose-derived adult stem cells (ADASCs)	DERMATITIS_ATOPIC	CDC14B	0
Adipose tissue from abdomen	Adipose-derived adult stem cells (ADASCs)	DERMATITIS_ATOPIC	FZD1	0
Adipose tissue from abdomen	Adipose-derived adult stem cells (ADASCs)	DERMATITIS_ATOPIC	CYP7A1	0
Adipose tissue from abdomen	Adipose-derived adult stem cells (ADASCs)	DERMATITIS_ATOPIC	TFPI2	0
Adipose tissue from abdomen	Adipose-derived adult stem cells (ADASCs)	DERMATITIS_ATOPIC	GSTM5	0
Adipose tissue from abdomen	Adipose-derived adult stem cells (ADASCs)	DERMATITIS_ATOPIC	ENPP2	0
Adipose tissue from abdomen	Adipose-derived adult stem cells (ADASCs)	DERMATITIS_ATOPIC	LPL	0
Adipose tissue from abdomen	Adipose-derived adult stem cells (ADASCs)	DERMATITIS_ATOPIC	FRZB	0
Adipose tissue from abdomen	Adipose-derived adult stem cells (ADASCs)	DERMATITIS_ATOPIC	PPP3CB	0
Adipose tissue from abdomen	Adipose-derived adult stem cells (ADASCs)	DERMATITIS_ATOPIC	FZD4	0
Adipose tissue from abdomen	Adipose-derived adult stem cells (ADASCs)	DERMATITIS_ATOPIC	TIMP4	0
Adipose tissue from abdomen	Adipose-derived adult stem cells (ADASCs)	DERMATITIS_ATOPIC	THBS4	0
Adipose tissue from abdomen	Adipose-derived adult stem cells (ADASCs)	DERMATITIS_ATOPIC	TRIM2	0
Adipose tissue from abdomen	Adipose-derived adult stem cells (ADASCs)	DERMATITIS_ATOPIC	PPARG	0
Adipose tissue from abdomen	Adipose-derived adult stem cells (ADASCs)	DERMATITIS_ATOPIC	FBN1	0
Adipose tissue from abdomen	Adipose-derived adult stem cells (ADASCs)	DERMATITIS_ATOPIC	SCN3A	0
Adipose tissue from abdomen	Adipose-derived adult stem cells (ADASCs)	DERMATITIS_ATOPIC	SGCD	0
Adipose tissue from abdomen	Adipose-derived adult stem cells (ADASCs)	DERMATITIS_ATOPIC	GLCE	0
[truncated: 29,993 more rows]
