# Supplementary material for: Understanding allergic multimorbidity within the non-eosinophilic interactome
Source: PLoS One. 2019 Nov 6;14(11):e0224448. doi: 10.1371/journal.pone.0224448 (PMC6834334; doi:10.1371/journal.pone.0224448)
Supplement: S3 Table — Statistical significance was calculated by means of a Fisher’s Exact Test. (XLS) [file pone.0224448.s005.xls]

## Sheet: table_1
		Cell-type-specific genes	Cell-type-specific network genes
		n genes	n genes	A			D			R
tissue	cell type			n	%	adj P	n	%	adj P	n	%	adj P
Adipose tissue from abdomen	Adipose-derived adult stem cells (ADASCs)	584	319	9	2.8	0.07002	7	2.2	0.0434259	1	0.3	0.469267
Adipose tissue from abdomen and thigh	Adipose-derived adult stem cells (ADASCs)	645	343	8	2.3	0.17669	5	1.5	0.291034	0	0	1
Aorta	Primary aortic smooth muscle cell	1023	623	7	1.1	0.839506	3	0.5	0.958602	0	0	1
Blood	721 B lymphoblasts	534	329	8	2.4	0.161225	2	0.6	0.900492	0	0	1
Blood	BDCA4+ dentritic cell	719	386	12	3.1	0.0193385	4	1	0.653512	0	0	1
Blood	CD14+ monocyte	786	426	13	3.1	0.0193091	8	1.9	0.0577516	1	0.2	0.471595
Blood	CD19+ B cell (neg. sel.)	1027	619	11	1.8	0.30165	16	2.6	0.000166499	1	0.2	0.57669
Blood	CD34+ T cell	219	91	4	4.4	0.0875429	4	4.4	0.020992	0	0	1
Blood	CD34+ cell	433	295	7	2.4	0.17669	2	0.7	0.885625	0	0	1
Blood	CD34+ hematopoietic stem cell	941	639	6	0.9	0.927829	3	0.5	0.958602	0	0	1
Blood	CD4+ T cell	622	315	10	3.2	0.0308	6	1.9	0.101463	1	0.3	0.469267
Blood	CD8+ T cell	344	131	4	3.1	0.17669	1	0.8	0.885625	0	0	1
Blood	Central memory 1 CD4+ T cell	228	72	1	1.4	0.77005	3	4.2	0.0567467	0	0	1
Blood	Central memory CD4+ T cell	220	79	3	3.8	0.17669	6	7.6	0.000227974	0	0	1
Blood	Effector memory CD4+ T cell	154	47	4	8.5	0.0193091	7	14.9	1.06758e-06	0	0	1
Blood	Erythrocyte	247	140	8	5.7	0.0045	9	6.4	1.25135e-05	1	0.7	0.457173
Blood	Granulocyte	342	203	3	1.5	0.66164	2	1	0.78525	0	0	1
Blood	Hematopoietic stem cell	1148	723	11	1.5	0.49882	3	0.4	0.965842	0	0	1
Blood	Lymphocyte	348	255	11	4.3	0.0045	14	5.5	3.0379e-07	1	0.4	0.469267
Blood	Macrophage	382	225	11	4.9	0.00225	14	6.2	1.20459e-07	2	0.9	0.248107
Blood	Monocyte	147	91	8	8.8	0.000436042	8	8.8	5.34458e-06	1	1.1	0.457173
Blood	Monocyte derived macrophage	430	266	10	3.8	0.0193091	14	5.3	3.47228e-07	2	0.8	0.248107
Blood	Naive CD4+ T cell	248	89	3	3.4	0.205706	1	1.1	0.78525	0	0	1
Blood	Primary bone marrow CD34+ stem cell	398	199	5	2.5	0.213964	3	1.5	0.416418	1	0.5	0.469267
Blood	Progenitor cell, hematopoietic stem cell	440	207	6	2.9	0.144	2	1	0.78525	0	0	1
Blood	T cell	532	284	16	5.6	3.90904e-05	13	4.6	3.6627e-06	1	0.4	0.469267
Blood	T lymphocyte	193	88	5	5.7	0.0243	5	5.7	0.0036	0	0	1
Bone marrow	CD138+ plasma cell	936	526	15	2.9	0.0193091	9	1.7	0.065736	3	0.6	0.248107
Bone marrow	Immature-B cell	212	87	1	1.1	0.834144	0	0	1	0	0	1
Bone marrow	Mesenchymal stem cell	307	175	4	2.3	0.306395	1	0.6	0.900492	0	0	1
Bone marrow	Mesenchymal stem cell BM-MSC	474	263	4	1.5	0.613568	0	0	1	0	0	1
Bone marrow	Pre-B-I cell	444	229	4	1.7	0.498857	0	0	1	0	0	1
Bone marrow	Pre-B-II large cell	830	485	3	0.6	0.95686	0	0	1	0	0	1
Bone marrow	Pre-B-II small cell	466	242	3	1.2	0.77005	1	0.4	0.958602	0	0	1
Bone marrow	Primary bone marrow CD34+ stem cell	252	116	10	8.6	6.94969e-05	3	2.6	0.153338	0	0	1
Bone marrow	Primary bone marrow CD34- mesenchymal stem cell	209	80	3	3.8	0.17669	0	0	1	0	0	1
Connective tissue	Fibroblast	305	131	4	3.1	0.17669	3	2.3	0.194609	0	0	1
Esophagus	Esophageal epithelium	702	399	11	2.8	0.0477667	10	2.5	0.00524308	1	0.3	0.471595
Eye	Trabecular meshwork	540	319	4	1.3	0.77005	0	0	1	0	0	1
Eye	Trabecular meshwork cell	561	297	6	2	0.306395	1	0.3	0.958602	0	0	1
Kidney	Epithelium	596	346	6	1.7	0.444105	3	0.9	0.797993	0	0	1
Mesagnium	Mesangial cell	396	169	3	1.8	0.528753	0	0	1	0	0	1
Ovary	Theca	746	393	3	0.8	0.942337	0	0	1	0	0	1
Palatine tonsil	CXCR5(-)ICOS(-/lo) CD4+ T cell	196	83	2	2.4	0.444105	0	0	1	0	0	1
Palatine tonsil	CXCR5(hi)ICOS(hi) CD4+ T cell	212	66	4	6.1	0.0372353	4	6.1	0.00706286	0	0	1
Palatine tonsil	CXCR5(lo)ICOS(int) CD4+ T cell	174	55	2	3.6	0.275383	3	5.5	0.03099	0	0	1
Skin (leg)	Epidermis and dermis	658	378	12	3.2	0.0193091	10	2.6	0.00410182	0	0	1
Skin	Epidermis and dermis	650	385	12	3.1	0.0193385	10	2.6	0.00436	1	0.3	0.471595
Skin	Primary blood vessel endothelial cell	314	138	6	4.3	0.03405	1	0.7	0.885625	1	0.7	0.457173
Skin	Primary lymphatic endothelial cell	348	152	4	2.6	0.240688	1	0.7	0.885625	0	0	1
Skin	Primary microvascular endothelial cell	446	213	6	2.8	0.154122	1	0.5	0.951874	1	0.5	0.469267
Thymus	CD34+CD1a- thymocyte	334	139	1	0.7	0.927829	1	0.7	0.885625	0	0	1
Thymus	CD34+CD38- thymocyte	801	479	3	0.6	0.95686	1	0.2	0.9834	0	0	1
Thymus	DP CD3+ thymocyte	402	140	1	0.7	0.927829	2	1.4	0.551246	0	0	1
Thymus	DP CD3- thymocyte	319	170	1	0.6	0.942337	0	0	1	0	0	1
Thymus	ISP CD4+ thymocyte	340	200	1	0.5	0.95686	0	0	1	0	0	1
Thymus	SP CD4+ thymocyte	346	121	1	0.8	0.920965	1	0.8	0.885625	0	0	1
Thymus	SP CD8+ thymocyte	270	90	1	1.1	0.834144	0	0	1	0	0	1
Thyroid	Thyrocyte	406	218	7	3.2	0.07002	4	1.8	0.20928	0	0	1
Uterine tube	Primary uterine smooth muscle cell	460	227	6	2.6	0.17669	3	1.3	0.511876	0	0	1
