# Supplementary material for: Understanding allergic multimorbidity within the non-eosinophilic interactome
Source: PLoS One. 2019 Nov 6;14(11):e0224448. doi: 10.1371/journal.pone.0224448 (PMC6834334; doi:10.1371/journal.pone.0224448)
Supplement: S4 Table — (XLS) [file pone.0224448.s006.xls]

## Sheet: comorbidity.1000.netscore_z.script35.pl.pathway_coverage_by_tissue
tissue	cell type	genes associated to at least 1 pathway	genes associated to 1 pathway	genes associated to 2 pathways	genes associated to 3 pathways	genes associated to 4 pathways	genes associated to >= 5 pathways
Adipose tissue from abdomen and thigh	Adipose-derived adult stem cells (ADASCs)	0.376093	0.221574	0.0787172	0.0262391	0.0116618	0.0379009
Adipose tissue from abdomen	Adipose-derived adult stem cells (ADASCs)	0.398119	0.206897	0.100313	0.0564263	0.00940439	0.0250784
Aorta	Primary aortic smooth muscle cell	0.455859	0.176565	0.120385	0.0545746	0.0304976	0.0738363
Blood	721 B lymphoblasts	0.462006	0.246201	0.106383	0.0455927	0.0121581	0.0516717
Blood	BDCA4+ dentritic cell	0.380829	0.170984	0.11658	0.0440415	0.0103627	0.0388601
Blood	CD14+ monocyte	0.340376	0.178404	0.105634	0.0117371	0.00469484	0.0399061
Blood	CD19+ B cell (neg. sel.)	0.3958	0.227787	0.0646204	0.0210016	0.00484653	0.0775444
Blood	CD34+ T cell	0.263736	0.0989011	0.10989	0.021978	0.021978	0.010989
Blood	CD34+ cell	0.535593	0.233898	0.118644	0.0474576	0.020339	0.115254
Blood	CD34+ hematopoietic stem cell	0.458529	0.187793	0.122066	0.0485133	0.0125196	0.0876369
Blood	CD4+ T cell	0.32381	0.136508	0.101587	0.0539683	0.0190476	0.0126984
Blood	CD8+ T cell	0.206107	0.0534351	0.129771	0.0229008	0	0
Blood	Central memory 1 CD4+ T cell	0.388889	0.194444	0.0555556	0.0694444	0.0277778	0.0416667
Blood	Central memory CD4+ T cell	0.392405	0.21519	0.0253165	0.0632911	0	0.0886076
Blood	Effector memory CD4+ T cell	0.148936	0.0638298	0	0	0	0.0851064
Blood	Erythrocyte	0.428571	0.292857	0.0857143	0.0214286	0.0214286	0.00714286
Blood	Granulocyte	0.37931	0.182266	0.0788177	0.0492611	0.0295567	0.0394089
Blood	Hematopoietic stem cell	0.352697	0.232365	0.0539419	0.0124481	0.0055325	0.0484094
Blood	Lymphocyte	0.494118	0.203922	0.101961	0.0705882	0.0313725	0.0862745
Blood	Macrophage	0.364444	0.222222	0.0888889	0.0311111	0.00888889	0.0133333
Blood	Monocyte	0.21978	0.131868	0.032967	0.021978	0.032967	0
Blood	Monocyte derived macrophage	0.357143	0.18797	0.0902256	0.0338346	0.0263158	0.018797
Blood	Naive CD4+ T cell	0.247191	0.123596	0.0449438	0.0786517	0	0
Blood	Primary bone marrow CD34+ stem cell	0.281407	0.190955	0.0603015	0.0251256	0.00502513	0
Blood	Progenitor cell, hematopoietic stem cell	0.405797	0.183575	0.0869565	0.0772947	0.0144928	0.0434783
Blood	T cell	0.443662	0.235915	0.0739437	0.0316901	0.028169	0.0739437
Blood	T lymphocyte	0.386364	0.238636	0.0681818	0.0227273	0	0.0568182
Bone marrow	CD138+ plasma cell	0.38403	0.222433	0.081749	0.0247148	0.0114068	0.0437262
Bone marrow	Immature-B cell	0.344828	0.114943	0.126437	0.045977	0.0229885	0.0344828
Bone marrow	Mesenchymal stem cell	0.354286	0.182857	0.0628571	0.0285714	0	0.08
Bone marrow	Mesenchymal stem cell BM-MSC	0.39924	0.224335	0.0722433	0.0456274	0.0152091	0.0418251
Bone marrow	Pre-B-I cell	0.471616	0.231441	0.0917031	0.0742358	0.0393013	0.0349345
Bone marrow	Pre-B-II large cell	0.484536	0.263918	0.0680412	0.0494845	0.0309278	0.0721649
Bone marrow	Pre-B-II small cell	0.442149	0.22314	0.0867769	0.0247934	0.0289256	0.0785124
Bone marrow	Primary bone marrow CD34+ stem cell	0.327586	0.146552	0.0689655	0.0258621	0.0258621	0.0603448
Bone marrow	Primary bone marrow CD34- mesenchymal stem cell	0.3	0.125	0.0875	0.025	0	0.0625
Connective tissue	Fibroblast	0.519084	0.244275	0.175573	0.0458015	0.0152672	0.0381679
Esophagus	Esophageal epithelium	0.365915	0.260652	0.0877193	0.0100251	0.0075188	0
Eye	Trabecular meshwork	0.398119	0.194357	0.106583	0.0438871	0.0031348	0.0501567
Eye	Trabecular meshwork cell	0.430976	0.255892	0.0875421	0.03367	0.00673401	0.047138
Kidney	Epithelium	0.395954	0.242775	0.0982659	0.0289017	0	0.0260116
Mesagnium	Mesangial cell	0.384615	0.207101	0.112426	0.0236686	0	0.0414201
Ovary	Theca	0.371501	0.167939	0.139949	0.0330789	0.00508906	0.0254453
Palatine tonsil	CXCR5(-)ICOS(-/lo) CD4+ T cell	0.180723	0.0722892	0.0240964	0.0120482	0	0.0722892
Palatine tonsil	CXCR5(hi)ICOS(hi) CD4+ T cell	0.409091	0.363636	0.0454545	0	0	0
Palatine tonsil	CXCR5(lo)ICOS(int) CD4+ T cell	0.236364	0.127273	0.0545455	0.0545455	0	0
Skin (leg)	Epidermis and dermis	0.301587	0.18254	0.0634921	0.0185185	0.00793651	0.0291005
Skin	Epidermis and dermis	0.306494	0.192208	0.0701299	0.0181818	0.00779221	0.0181818
Skin	Primary blood vessel endothelial cell	0.297101	0.15942	0.0942029	0.0362319	0.00724638	0
Skin	Primary lymphatic endothelial cell	0.309211	0.138158	0.105263	0.00657895	0	0.0592105
Skin	Primary microvascular endothelial cell	0.276995	0.117371	0.131455	0.0234742	0	0.00469484
Thymus	CD34+CD1a- thymocyte	0.345324	0.201439	0.0647482	0.0431655	0.0143885	0.0215827
Thymus	CD34+CD38- thymocyte	0.450939	0.215031	0.0835073	0.0626305	0.00835073	0.0814196
Thymus	DP CD3+ thymocyte	0.457143	0.25	0.178571	0.0214286	0.00714286	0
Thymus	DP CD3- thymocyte	0.388235	0.194118	0.0882353	0.0411765	0.0294118	0.0352941
Thymus	ISP CD4+ thymocyte	0.4	0.245	0.085	0.05	0.005	0.015
Thymus	SP CD4+ thymocyte	0.363636	0.231405	0.0991736	0.0330579	0	0
Thymus	SP CD8+ thymocyte	0.266667	0.166667	0.0888889	0	0.0111111	0
Thyroid	Thyrocyte	0.394495	0.197248	0.0917431	0.0275229	0.0137615	0.0642202
Uterine tube	Primary uterine smooth muscle cell	0.396476	0.198238	0.123348	0.0440529	0.00440529	0.0264317
