# Supplementary material for: Understanding allergic multimorbidity within the non-eosinophilic interactome
Source: PLoS One. 2019 Nov 6;14(11):e0224448. doi: 10.1371/journal.pone.0224448 (PMC6834334; doi:10.1371/journal.pone.0224448)
Supplement: S5 Table — (XLS) [file pone.0224448.s007.xls]

## Sheet: comorbidity.1000.netscore_z.script35.pl.genes_in_pathways
tissue	cell type	pathway	gene	disease
Adipose tissue from abdomen and thigh	Adipose-derived adult stem cells (ADASCs)	R-HSA-114608 Platelet degranulation	VWF
Adipose tissue from abdomen and thigh	Adipose-derived adult stem cells (ADASCs)	R-HSA-114608 Platelet degranulation	VEGFD
Adipose tissue from abdomen and thigh	Adipose-derived adult stem cells (ADASCs)	R-HSA-114608 Platelet degranulation	SELP
Adipose tissue from abdomen and thigh	Adipose-derived adult stem cells (ADASCs)	R-HSA-114608 Platelet degranulation	SCG3
Adipose tissue from abdomen and thigh	Adipose-derived adult stem cells (ADASCs)	R-HSA-114608 Platelet degranulation	ISLR
Adipose tissue from abdomen and thigh	Adipose-derived adult stem cells (ADASCs)	R-HSA-114608 Platelet degranulation	IGF2
Adipose tissue from abdomen and thigh	Adipose-derived adult stem cells (ADASCs)	R-HSA-114608 Platelet degranulation	FGG
Adipose tissue from abdomen and thigh	Adipose-derived adult stem cells (ADASCs)	R-HSA-114608 Platelet degranulation	FGA
Adipose tissue from abdomen and thigh	Adipose-derived adult stem cells (ADASCs)	R-HSA-114608 Platelet degranulation	CLEC3B
Adipose tissue from abdomen and thigh	Adipose-derived adult stem cells (ADASCs)	R-HSA-114608 Platelet degranulation	CD36
Adipose tissue from abdomen and thigh	Adipose-derived adult stem cells (ADASCs)	R-HSA-114608 Platelet degranulation	APOH
Adipose tissue from abdomen and thigh	Adipose-derived adult stem cells (ADASCs)	R-HSA-114608 Platelet degranulation	APOA1
Adipose tissue from abdomen and thigh	Adipose-derived adult stem cells (ADASCs)	R-HSA-114608 Platelet degranulation	ALB
Adipose tissue from abdomen and thigh	Adipose-derived adult stem cells (ADASCs)	R-HSA-114608 Platelet degranulation	AHSG
Adipose tissue from abdomen and thigh	Adipose-derived adult stem cells (ADASCs)	R-HSA-977443 GABA receptor activation	KCNJ6
Adipose tissue from abdomen and thigh	Adipose-derived adult stem cells (ADASCs)	R-HSA-977443 GABA receptor activation	GNAL
Adipose tissue from abdomen and thigh	Adipose-derived adult stem cells (ADASCs)	R-HSA-977443 GABA receptor activation	GABRB2
Adipose tissue from abdomen and thigh	Adipose-derived adult stem cells (ADASCs)	R-HSA-977443 GABA receptor activation	GABRB1
Adipose tissue from abdomen and thigh	Adipose-derived adult stem cells (ADASCs)	R-HSA-977443 GABA receptor activation	GABRA2
Adipose tissue from abdomen and thigh	Adipose-derived adult stem cells (ADASCs)	R-HSA-5674135 MAP2K and MAPK activation	VWF
Adipose tissue from abdomen and thigh	Adipose-derived adult stem cells (ADASCs)	R-HSA-5674135 MAP2K and MAPK activation	FGG
Adipose tissue from abdomen and thigh	Adipose-derived adult stem cells (ADASCs)	R-HSA-5674135 MAP2K and MAPK activation	FGA
Adipose tissue from abdomen and thigh	Adipose-derived adult stem cells (ADASCs)	R-HSA-211897 Cytochrome P450 - arranged by substrate type	CYP7A1
Adipose tissue from abdomen and thigh	Adipose-derived adult stem cells (ADASCs)	R-HSA-211897 Cytochrome P450 - arranged by substrate type	CYP3A7
Adipose tissue from abdomen and thigh	Adipose-derived adult stem cells (ADASCs)	R-HSA-211897 Cytochrome P450 - arranged by substrate type	CYP2J2
Adipose tissue from abdomen and thigh	Adipose-derived adult stem cells (ADASCs)	R-HSA-211897 Cytochrome P450 - arranged by substrate type	CYP2C19
Adipose tissue from abdomen and thigh	Adipose-derived adult stem cells (ADASCs)	R-HSA-211897 Cytochrome P450 - arranged by substrate type	CYP26B1
Adipose tissue from abdomen and thigh	Adipose-derived adult stem cells (ADASCs)	R-HSA-211897 Cytochrome P450 - arranged by substrate type	CYP26A1
Adipose tissue from abdomen and thigh	Adipose-derived adult stem cells (ADASCs)	R-HSA-211897 Cytochrome P450 - arranged by substrate type	CYP1A1
Adipose tissue from abdomen and thigh	Adipose-derived adult stem cells (ADASCs)	R-HSA-194068 Bile acid and bile salt metabolism	SLC10A1
Adipose tissue from abdomen and thigh	Adipose-derived adult stem cells (ADASCs)	R-HSA-194068 Bile acid and bile salt metabolism	CYP7A1
Adipose tissue from abdomen and thigh	Adipose-derived adult stem cells (ADASCs)	R-HSA-194068 Bile acid and bile salt metabolism	CH25H
Adipose tissue from abdomen and thigh	Adipose-derived adult stem cells (ADASCs)	R-HSA-194068 Bile acid and bile salt metabolism	ALB
Adipose tissue from abdomen and thigh	Adipose-derived adult stem cells (ADASCs)	R-HSA-1989781 PPARA activates gene expression	SULT2A1
Adipose tissue from abdomen and thigh	Adipose-derived adult stem cells (ADASCs)	R-HSA-1989781 PPARA activates gene expression	MED31
Adipose tissue from abdomen and thigh	Adipose-derived adult stem cells (ADASCs)	R-HSA-1989781 PPARA activates gene expression	FABP1
Adipose tissue from abdomen and thigh	Adipose-derived adult stem cells (ADASCs)	R-HSA-1989781 PPARA activates gene expression	CYP7A1
Adipose tissue from abdomen and thigh	Adipose-derived adult stem cells (ADASCs)	R-HSA-1989781 PPARA activates gene expression	CYP1A1
Adipose tissue from abdomen and thigh	Adipose-derived adult stem cells (ADASCs)	R-HSA-1989781 PPARA activates gene expression	CD36
Adipose tissue from abdomen and thigh	Adipose-derived adult stem cells (ADASCs)	R-HSA-1989781 PPARA activates gene expression	APOA2
Adipose tissue from abdomen and thigh	Adipose-derived adult stem cells (ADASCs)	R-HSA-1989781 PPARA activates gene expression	APOA1
Adipose tissue from abdomen and thigh	Adipose-derived adult stem cells (ADASCs)	R-HSA-1989781 PPARA activates gene expression	ANKRD1
Adipose tissue from abdomen and thigh	Adipose-derived adult stem cells (ADASCs)	R-HSA-1989781 PPARA activates gene expression	AGT
Adipose tissue from abdomen and thigh	Adipose-derived adult stem cells (ADASCs)	R-HSA-1638074 Keratan sulfate keratin metabolism	OMD
Adipose tissue from abdomen and thigh	Adipose-derived adult stem cells (ADASCs)	R-HSA-1638074 Keratan sulfate keratin metabolism	KERA
Adipose tissue from abdomen and thigh	Adipose-derived adult stem cells (ADASCs)	R-HSA-1638074 Keratan sulfate keratin metabolism	FMOD
Adipose tissue from abdomen and thigh	Adipose-derived adult stem cells (ADASCs)	R-HSA-1638074 Keratan sulfate keratin metabolism	ACAN
Adipose tissue from abdomen and thigh	Adipose-derived adult stem cells (ADASCs)	R-HSA-8948216 Collagen chain trimerization	COL2A1
Adipose tissue from abdomen and thigh	Adipose-derived adult stem cells (ADASCs)	R-HSA-8948216 Collagen chain trimerization	COL21A1
Adipose tissue from abdomen and thigh	Adipose-derived adult stem cells (ADASCs)	R-HSA-8948216 Collagen chain trimerization	COL11A1
Adipose tissue from abdomen and thigh	Adipose-derived adult stem cells (ADASCs)	R-HSA-418990 Adherens junctions interactions	CDH3
Adipose tissue from abdomen and thigh	Adipose-derived adult stem cells (ADASCs)	R-HSA-418990 Adherens junctions interactions	CDH17	A
Adipose tissue from abdomen and thigh	Adipose-derived adult stem cells (ADASCs)	R-HSA-418990 Adherens junctions interactions	CDH13
Adipose tissue from abdomen and thigh	Adipose-derived adult stem cells (ADASCs)	R-HSA-418990 Adherens junctions interactions	CDH1
Adipose tissue from abdomen and thigh	Adipose-derived adult stem cells (ADASCs)	R-HSA-6811558 PI5P PP2A and IER3 Regulate PI3K AKT Signaling	PPP2R1B
Adipose tissue from abdomen and thigh	Adipose-derived adult stem cells (ADASCs)	R-HSA-6811558 PI5P PP2A and IER3 Regulate PI3K AKT Signaling	MET
Adipose tissue from abdomen and thigh	Adipose-derived adult stem cells (ADASCs)	R-HSA-6811558 PI5P PP2A and IER3 Regulate PI3K AKT Signaling	HBEGF
Adipose tissue from abdomen and thigh	Adipose-derived adult stem cells (ADASCs)	R-HSA-6811558 PI5P PP2A and IER3 Regulate PI3K AKT Signaling	FGFR4
Adipose tissue from abdomen and thigh	Adipose-derived adult stem cells (ADASCs)	R-HSA-6811558 PI5P PP2A and IER3 Regulate PI3K AKT Signaling	FGF9
Adipose tissue from abdomen and thigh	Adipose-derived adult stem cells (ADASCs)	R-HSA-6811558 PI5P PP2A and IER3 Regulate PI3K AKT Signaling	FGF7
Adipose tissue from abdomen and thigh	Adipose-derived adult stem cells (ADASCs)	R-HSA-198203 PI3K AKT activation	PPP2R1B
Adipose tissue from abdomen and thigh	Adipose-derived adult stem cells (ADASCs)	R-HSA-198203 PI3K AKT activation	MET
Adipose tissue from abdomen and thigh	Adipose-derived adult stem cells (ADASCs)	R-HSA-198203 PI3K AKT activation	HBEGF
Adipose tissue from abdomen and thigh	Adipose-derived adult stem cells (ADASCs)	R-HSA-198203 PI3K AKT activation	FGFR4
Adipose tissue from abdomen and thigh	Adipose-derived adult stem cells (ADASCs)	R-HSA-198203 PI3K AKT activation	FGF9
Adipose tissue from abdomen and thigh	Adipose-derived adult stem cells (ADASCs)	R-HSA-198203 PI3K AKT activation	FGF7
Adipose tissue from abdomen and thigh	Adipose-derived adult stem cells (ADASCs)	R-HSA-187687 Signalling to ERKs	VWF
Adipose tissue from abdomen and thigh	Adipose-derived adult stem cells (ADASCs)	R-HSA-187687 Signalling to ERKs	TEK
Adipose tissue from abdomen and thigh	Adipose-derived adult stem cells (ADASCs)	R-HSA-187687 Signalling to ERKs	PPP2R1B
Adipose tissue from abdomen and thigh	Adipose-derived adult stem cells (ADASCs)	R-HSA-187687 Signalling to ERKs	MET
Adipose tissue from abdomen and thigh	Adipose-derived adult stem cells (ADASCs)	R-HSA-187687 Signalling to ERKs	HBEGF
Adipose tissue from abdomen and thigh	Adipose-derived adult stem cells (ADASCs)	R-HSA-187687 Signalling to ERKs	GRIN2D
Adipose tissue from abdomen and thigh	Adipose-derived adult stem cells (ADASCs)	R-HSA-187687 Signalling to ERKs	FGG
Adipose tissue from abdomen and thigh	Adipose-derived adult stem cells (ADASCs)	R-HSA-187687 Signalling to ERKs	FGFR4
Adipose tissue from abdomen and thigh	Adipose-derived adult stem cells (ADASCs)	R-HSA-187687 Signalling to ERKs	FGF9
Adipose tissue from abdomen and thigh	Adipose-derived adult stem cells (ADASCs)	R-HSA-187687 Signalling to ERKs	FGF7
Adipose tissue from abdomen and thigh	Adipose-derived adult stem cells (ADASCs)	R-HSA-187687 Signalling to ERKs	FGA
Adipose tissue from abdomen and thigh	Adipose-derived adult stem cells (ADASCs)	R-HSA-5218921 VEGFR2 mediated cell proliferation	VWF
Adipose tissue from abdomen and thigh	Adipose-derived adult stem cells (ADASCs)	R-HSA-5218921 VEGFR2 mediated cell proliferation	TEK
Adipose tissue from abdomen and thigh	Adipose-derived adult stem cells (ADASCs)	R-HSA-5218921 VEGFR2 mediated cell proliferation	PPP2R1B
Adipose tissue from abdomen and thigh	Adipose-derived adult stem cells (ADASCs)	R-HSA-5218921 VEGFR2 mediated cell proliferation	MET
Adipose tissue from abdomen and thigh	Adipose-derived adult stem cells (ADASCs)	R-HSA-5218921 VEGFR2 mediated cell proliferation	KDR
Adipose tissue from abdomen and thigh	Adipose-derived adult stem cells (ADASCs)	R-HSA-5218921 VEGFR2 mediated cell proliferation	HBEGF
Adipose tissue from abdomen and thigh	Adipose-derived adult stem cells (ADASCs)	R-HSA-5218921 VEGFR2 mediated cell proliferation	GRIN2D
Adipose tissue from abdomen and thigh	Adipose-derived adult stem cells (ADASCs)	R-HSA-5218921 VEGFR2 mediated cell proliferation	FGG
Adipose tissue from abdomen and thigh	Adipose-derived adult stem cells (ADASCs)	R-HSA-5218921 VEGFR2 mediated cell proliferation	FGFR4
Adipose tissue from abdomen and thigh	Adipose-derived adult stem cells (ADASCs)	R-HSA-5218921 VEGFR2 mediated cell proliferation	FGF9
Adipose tissue from abdomen and thigh	Adipose-derived adult stem cells (ADASCs)	R-HSA-5218921 VEGFR2 mediated cell proliferation	FGF7
Adipose tissue from abdomen and thigh	Adipose-derived adult stem cells (ADASCs)	R-HSA-5218921 VEGFR2 mediated cell proliferation	FGA
Adipose tissue from abdomen and thigh	Adipose-derived adult stem cells (ADASCs)	R-HSA-4086398 Ca2+ pathway	WNT5A
Adipose tissue from abdomen and thigh	Adipose-derived adult stem cells (ADASCs)	R-HSA-4086398 Ca2+ pathway	WNT11
Adipose tissue from abdomen and thigh	Adipose-derived adult stem cells (ADASCs)	R-HSA-4086398 Ca2+ pathway	GNG13
Adipose tissue from abdomen and thigh	Adipose-derived adult stem cells (ADASCs)	R-HSA-4086398 Ca2+ pathway	GNAT2
Adipose tissue from abdomen and thigh	Adipose-derived adult stem cells (ADASCs)	R-HSA-4086398 Ca2+ pathway	GNAO1
Adipose tissue from abdomen and thigh	Adipose-derived adult stem cells (ADASCs)	R-HSA-4086398 Ca2+ pathway	FZD4
Adipose tissue from abdomen and thigh	Adipose-derived adult stem cells (ADASCs)	R-HSA-4086400 PCP CE pathway	WNT5A
Adipose tissue from abdomen and thigh	Adipose-derived adult stem cells (ADASCs)	R-HSA-4086400 PCP CE pathway	WNT11
Adipose tissue from abdomen and thigh	Adipose-derived adult stem cells (ADASCs)	R-HSA-4086400 PCP CE pathway	FZD7
Adipose tissue from abdomen and thigh	Adipose-derived adult stem cells (ADASCs)	R-HSA-4086400 PCP CE pathway	FZD4
Adipose tissue from abdomen and thigh	Adipose-derived adult stem cells (ADASCs)	R-HSA-4641263 Regulation of FZD by ubiquitination	RNF43
Adipose tissue from abdomen and thigh	Adipose-derived adult stem cells (ADASCs)	R-HSA-4641263 Regulation of FZD by ubiquitination	LGR5
Adipose tissue from abdomen and thigh	Adipose-derived adult stem cells (ADASCs)	R-HSA-4641263 Regulation of FZD by ubiquitination	FZD4
Adipose tissue from abdomen and thigh	Adipose-derived adult stem cells (ADASCs)	R-HSA-112399 IRS-mediated signalling	VWF
Adipose tissue from abdomen and thigh	Adipose-derived adult stem cells (ADASCs)	R-HSA-112399 IRS-mediated signalling	TEK
Adipose tissue from abdomen and thigh	Adipose-derived adult stem cells (ADASCs)	R-HSA-112399 IRS-mediated signalling	PRKAB2
Adipose tissue from abdomen and thigh	Adipose-derived adult stem cells (ADASCs)	R-HSA-112399 IRS-mediated signalling	PPP2R1B
Adipose tissue from abdomen and thigh	Adipose-derived adult stem cells (ADASCs)	R-HSA-112399 IRS-mediated signalling	MET
Adipose tissue from abdomen and thigh	Adipose-derived adult stem cells (ADASCs)	R-HSA-112399 IRS-mediated signalling	HBEGF
Adipose tissue from abdomen and thigh	Adipose-derived adult stem cells (ADASCs)	R-HSA-112399 IRS-mediated signalling	GRIN2D
Adipose tissue from abdomen and thigh	Adipose-derived adult stem cells (ADASCs)	R-HSA-112399 IRS-mediated signalling	FGG
Adipose tissue from abdomen and thigh	Adipose-derived adult stem cells (ADASCs)	R-HSA-112399 IRS-mediated signalling	FGFR4
Adipose tissue from abdomen and thigh	Adipose-derived adult stem cells (ADASCs)	R-HSA-112399 IRS-mediated signalling	FGF9
Adipose tissue from abdomen and thigh	Adipose-derived adult stem cells (ADASCs)	R-HSA-112399 IRS-mediated signalling	FGF7
Adipose tissue from abdomen and thigh	Adipose-derived adult stem cells (ADASCs)	R-HSA-112399 IRS-mediated signalling	FGA
Adipose tissue from abdomen and thigh	Adipose-derived adult stem cells (ADASCs)	R-HSA-112399 IRS-mediated signalling	CAB39L
Adipose tissue from abdomen and thigh	Adipose-derived adult stem cells (ADASCs)	R-HSA-2428928 IRS-related events triggered by IGF1R	VWF
Adipose tissue from abdomen and thigh	Adipose-derived adult stem cells (ADASCs)	R-HSA-2428928 IRS-related events triggered by IGF1R	TEK
Adipose tissue from abdomen and thigh	Adipose-derived adult stem cells (ADASCs)	R-HSA-2428928 IRS-related events triggered by IGF1R	PRKAB2
Adipose tissue from abdomen and thigh	Adipose-derived adult stem cells (ADASCs)	R-HSA-2428928 IRS-related events triggered by IGF1R	PPP2R1B
Adipose tissue from abdomen and thigh	Adipose-derived adult stem cells (ADASCs)	R-HSA-2428928 IRS-related events triggered by IGF1R	MET
Adipose tissue from abdomen and thigh	Adipose-derived adult stem cells (ADASCs)	R-HSA-2428928 IRS-related events triggered by IGF1R	IGF2
Adipose tissue from abdomen and thigh	Adipose-derived adult stem cells (ADASCs)	R-HSA-2428928 IRS-related events triggered by IGF1R	HBEGF
Adipose tissue from abdomen and thigh	Adipose-derived adult stem cells (ADASCs)	R-HSA-2428928 IRS-related events triggered by IGF1R	GRIN2D
Adipose tissue from abdomen and thigh	Adipose-derived adult stem cells (ADASCs)	R-HSA-2428928 IRS-related events triggered by IGF1R	FGG
Adipose tissue from abdomen and thigh	Adipose-derived adult stem cells (ADASCs)	R-HSA-2428928 IRS-related events triggered by IGF1R	FGFR4
Adipose tissue from abdomen and thigh	Adipose-derived adult stem cells (ADASCs)	R-HSA-2428928 IRS-related events triggered by IGF1R	FGF9
Adipose tissue from abdomen and thigh	Adipose-derived adult stem cells (ADASCs)	R-HSA-2428928 IRS-related events triggered by IGF1R	FGF7
Adipose tissue from abdomen and thigh	Adipose-derived adult stem cells (ADASCs)	R-HSA-2428928 IRS-related events triggered by IGF1R	FGA
Adipose tissue from abdomen and thigh	Adipose-derived adult stem cells (ADASCs)	R-HSA-2428928 IRS-related events triggered by IGF1R	CAB39L
Adipose tissue from abdomen and thigh	Adipose-derived adult stem cells (ADASCs)	R-HSA-202040 G-protein activation	OPRM1
Adipose tissue from abdomen and thigh	Adipose-derived adult stem cells (ADASCs)	R-HSA-202040 G-protein activation	GNG13
Adipose tissue from abdomen and thigh	Adipose-derived adult stem cells (ADASCs)	R-HSA-202040 G-protein activation	GNAT2
Adipose tissue from abdomen and thigh	Adipose-derived adult stem cells (ADASCs)	R-HSA-202040 G-protein activation	GNAO1
Adipose tissue from abdomen and thigh	Adipose-derived adult stem cells (ADASCs)	R-HSA-373076 Class A 1 Rhodopsin-like receptors	TRHR
Adipose tissue from abdomen and thigh	Adipose-derived adult stem cells (ADASCs)	R-HSA-373076 Class A 1 Rhodopsin-like receptors	TRH
Adipose tissue from abdomen and thigh	Adipose-derived adult stem cells (ADASCs)	R-HSA-373076 Class A 1 Rhodopsin-like receptors	TAC1
Adipose tissue from abdomen and thigh	Adipose-derived adult stem cells (ADASCs)	R-HSA-373076 Class A 1 Rhodopsin-like receptors	PYY
Adipose tissue from abdomen and thigh	Adipose-derived adult stem cells (ADASCs)	R-HSA-373076 Class A 1 Rhodopsin-like receptors	OPRM1
Adipose tissue from abdomen and thigh	Adipose-derived adult stem cells (ADASCs)	R-HSA-373076 Class A 1 Rhodopsin-like receptors	OPRK1
Adipose tissue from abdomen and thigh	Adipose-derived adult stem cells (ADASCs)	R-HSA-373076 Class A 1 Rhodopsin-like receptors	NPY1R
Adipose tissue from abdomen and thigh	Adipose-derived adult stem cells (ADASCs)	R-HSA-373076 Class A 1 Rhodopsin-like receptors	NPBWR2
Adipose tissue from abdomen and thigh	Adipose-derived adult stem cells (ADASCs)	R-HSA-373076 Class A 1 Rhodopsin-like receptors	HTR1E
Adipose tissue from abdomen and thigh	Adipose-derived adult stem cells (ADASCs)	R-HSA-373076 Class A 1 Rhodopsin-like receptors	HRH3
Adipose tissue from abdomen and thigh	Adipose-derived adult stem cells (ADASCs)	R-HSA-373076 Class A 1 Rhodopsin-like receptors	GPR17
Adipose tissue from abdomen and thigh	Adipose-derived adult stem cells (ADASCs)	R-HSA-373076 Class A 1 Rhodopsin-like receptors	GNRHR
Adipose tissue from abdomen and thigh	Adipose-derived adult stem cells (ADASCs)	R-HSA-373076 Class A 1 Rhodopsin-like receptors	EDNRB
Adipose tissue from abdomen and thigh	Adipose-derived adult stem cells (ADASCs)	R-HSA-373076 Class A 1 Rhodopsin-like receptors	EDN3
Adipose tissue from abdomen and thigh	Adipose-derived adult stem cells (ADASCs)	R-HSA-373076 Class A 1 Rhodopsin-like receptors	CXCL3
Adipose tissue from abdomen and thigh	Adipose-derived adult stem cells (ADASCs)	R-HSA-373076 Class A 1 Rhodopsin-like receptors	CXCL2
Adipose tissue from abdomen and thigh	Adipose-derived adult stem cells (ADASCs)	R-HSA-373076 Class A 1 Rhodopsin-like receptors	CXCL12
Adipose tissue from abdomen and thigh	Adipose-derived adult stem cells (ADASCs)	R-HSA-373076 Class A 1 Rhodopsin-like receptors	CX3CL1
Adipose tissue from abdomen and thigh	Adipose-derived adult stem cells (ADASCs)	R-HSA-373076 Class A 1 Rhodopsin-like receptors	CCKBR
Adipose tissue from abdomen and thigh	Adipose-derived adult stem cells (ADASCs)	R-HSA-373076 Class A 1 Rhodopsin-like receptors	BDKRB2
Adipose tissue from abdomen and thigh	Adipose-derived adult stem cells (ADASCs)	R-HSA-373076 Class A 1 Rhodopsin-like receptors	BDKRB1
Adipose tissue from abdomen and thigh	Adipose-derived adult stem cells (ADASCs)	R-HSA-373076 Class A 1 Rhodopsin-like receptors	AGTR1
Adipose tissue from abdomen and thigh	Adipose-derived adult stem cells (ADASCs)	R-HSA-373076 Class A 1 Rhodopsin-like receptors	AGT
Adipose tissue from abdomen and thigh	Adipose-derived adult stem cells (ADASCs)	R-HSA-373076 Class A 1 Rhodopsin-like receptors	ADRA2A
Adipose tissue from abdomen and thigh	Adipose-derived adult stem cells (ADASCs)	R-HSA-373076 Class A 1 Rhodopsin-like receptors	ACKR4
Adipose tissue from abdomen and thigh	Adipose-derived adult stem cells (ADASCs)	R-HSA-373080 Class B 2 Secretin family receptors	VIP
Adipose tissue from abdomen and thigh	Adipose-derived adult stem cells (ADASCs)	R-HSA-373080 Class B 2 Secretin family receptors	RAMP3
Adipose tissue from abdomen and thigh	Adipose-derived adult stem cells (ADASCs)	R-HSA-373080 Class B 2 Secretin family receptors	PTH2R
Adipose tissue from abdomen and thigh	Adipose-derived adult stem cells (ADASCs)	R-HSA-373080 Class B 2 Secretin family receptors	IAPP
Adipose tissue from abdomen and thigh	Adipose-derived adult stem cells (ADASCs)	R-HSA-373080 Class B 2 Secretin family receptors	GNG13
Adipose tissue from abdomen and thigh	Adipose-derived adult stem cells (ADASCs)	R-HSA-373080 Class B 2 Secretin family receptors	CALCRL
Adipose tissue from abdomen and thigh	Adipose-derived adult stem cells (ADASCs)	R-HSA-373080 Class B 2 Secretin family receptors	ADCYAP1
Adipose tissue from abdomen and thigh	Adipose-derived adult stem cells (ADASCs)	R-HSA-381753 Olfactory Signaling Pathway	REEP1
Adipose tissue from abdomen and thigh	Adipose-derived adult stem cells (ADASCs)	R-HSA-381753 Olfactory Signaling Pathway	OR1E2
Adipose tissue from abdomen and thigh	Adipose-derived adult stem cells (ADASCs)	R-HSA-381753 Olfactory Signaling Pathway	OR1A2
Adipose tissue from abdomen and thigh	Adipose-derived adult stem cells (ADASCs)	R-HSA-381753 Olfactory Signaling Pathway	OR1A1
Adipose tissue from abdomen and thigh	Adipose-derived adult stem cells (ADASCs)	R-HSA-381753 Olfactory Signaling Pathway	OR12D3
Adipose tissue from abdomen and thigh	Adipose-derived adult stem cells (ADASCs)	R-HSA-381753 Olfactory Signaling Pathway	GNAL
Adipose tissue from abdomen and thigh	Adipose-derived adult stem cells (ADASCs)	R-HSA-416476 G alpha q signalling events	TRPC7
Adipose tissue from abdomen and thigh	Adipose-derived adult stem cells (ADASCs)	R-HSA-416476 G alpha q signalling events	TRHR
Adipose tissue from abdomen and thigh	Adipose-derived adult stem cells (ADASCs)	R-HSA-416476 G alpha q signalling events	TRH
Adipose tissue from abdomen and thigh	Adipose-derived adult stem cells (ADASCs)	R-HSA-416476 G alpha q signalling events	TAC1
Adipose tissue from abdomen and thigh	Adipose-derived adult stem cells (ADASCs)	R-HSA-416476 G alpha q signalling events	GRM1
Adipose tissue from abdomen and thigh	Adipose-derived adult stem cells (ADASCs)	R-HSA-416476 G alpha q signalling events	GPR17
Adipose tissue from abdomen and thigh	Adipose-derived adult stem cells (ADASCs)	R-HSA-416476 G alpha q signalling events	GNRHR
Adipose tissue from abdomen and thigh	Adipose-derived adult stem cells (ADASCs)	R-HSA-416476 G alpha q signalling events	GNG13
Adipose tissue from abdomen and thigh	Adipose-derived adult stem cells (ADASCs)	R-HSA-416476 G alpha q signalling events	EDNRB
Adipose tissue from abdomen and thigh	Adipose-derived adult stem cells (ADASCs)	R-HSA-416476 G alpha q signalling events	EDN3
Adipose tissue from abdomen and thigh	Adipose-derived adult stem cells (ADASCs)	R-HSA-416476 G alpha q signalling events	CCKBR
Adipose tissue from abdomen and thigh	Adipose-derived adult stem cells (ADASCs)	R-HSA-416476 G alpha q signalling events	BDKRB2
Adipose tissue from abdomen and thigh	Adipose-derived adult stem cells (ADASCs)	R-HSA-416476 G alpha q signalling events	BDKRB1
Adipose tissue from abdomen and thigh	Adipose-derived adult stem cells (ADASCs)	R-HSA-416476 G alpha q signalling events	AGTR1
Adipose tissue from abdomen and thigh	Adipose-derived adult stem cells (ADASCs)	R-HSA-416476 G alpha q signalling events	AGT
Adipose tissue from abdomen and thigh	Adipose-derived adult stem cells (ADASCs)	R-HSA-418555 G alpha s signalling events	VIP
Adipose tissue from abdomen and thigh	Adipose-derived adult stem cells (ADASCs)	R-HSA-418555 G alpha s signalling events	RAMP3
Adipose tissue from abdomen and thigh	Adipose-derived adult stem cells (ADASCs)	R-HSA-418555 G alpha s signalling events	PTH2R
Adipose tissue from abdomen and thigh	Adipose-derived adult stem cells (ADASCs)	R-HSA-418555 G alpha s signalling events	PDE1A
Adipose tissue from abdomen and thigh	Adipose-derived adult stem cells (ADASCs)	R-HSA-418555 G alpha s signalling events	IAPP
Adipose tissue from abdomen and thigh	Adipose-derived adult stem cells (ADASCs)	R-HSA-418555 G alpha s signalling events	GNG13
Adipose tissue from abdomen and thigh	Adipose-derived adult stem cells (ADASCs)	R-HSA-418555 G alpha s signalling events	CALCRL
Adipose tissue from abdomen and thigh	Adipose-derived adult stem cells (ADASCs)	R-HSA-418555 G alpha s signalling events	ADCYAP1
Adipose tissue from abdomen and thigh	Adipose-derived adult stem cells (ADASCs)	R-HSA-1168372 Downstream signaling events of B Cell Receptor BCR	PPP2R1B
Adipose tissue from abdomen and thigh	Adipose-derived adult stem cells (ADASCs)	R-HSA-1168372 Downstream signaling events of B Cell Receptor BCR	MET
Adipose tissue from abdomen and thigh	Adipose-derived adult stem cells (ADASCs)	R-HSA-1168372 Downstream signaling events of B Cell Receptor BCR	HBEGF
Adipose tissue from abdomen and thigh	Adipose-derived adult stem cells (ADASCs)	R-HSA-1168372 Downstream signaling events of B Cell Receptor BCR	FGFR4
Adipose tissue from abdomen and thigh	Adipose-derived adult stem cells (ADASCs)	R-HSA-1168372 Downstream signaling events of B Cell Receptor BCR	FGF9
Adipose tissue from abdomen and thigh	Adipose-derived adult stem cells (ADASCs)	R-HSA-1168372 Downstream signaling events of B Cell Receptor BCR	FGF7
Adipose tissue from abdomen and thigh	Adipose-derived adult stem cells (ADASCs)	R-HSA-2424491 DAP12 signaling	VWF
Adipose tissue from abdomen and thigh	Adipose-derived adult stem cells (ADASCs)	R-HSA-2424491 DAP12 signaling	TEK
Adipose tissue from abdomen and thigh	Adipose-derived adult stem cells (ADASCs)	R-HSA-2424491 DAP12 signaling	PPP2R1B
Adipose tissue from abdomen and thigh	Adipose-derived adult stem cells (ADASCs)	R-HSA-2424491 DAP12 signaling	PDE1C
Adipose tissue from abdomen and thigh	Adipose-derived adult stem cells (ADASCs)	R-HSA-2424491 DAP12 signaling	PDE1A
Adipose tissue from abdomen and thigh	Adipose-derived adult stem cells (ADASCs)	R-HSA-2424491 DAP12 signaling	MET
Adipose tissue from abdomen and thigh	Adipose-derived adult stem cells (ADASCs)	R-HSA-2424491 DAP12 signaling	HBEGF
Adipose tissue from abdomen and thigh	Adipose-derived adult stem cells (ADASCs)	R-HSA-2424491 DAP12 signaling	GRIN2D
Adipose tissue from abdomen and thigh	Adipose-derived adult stem cells (ADASCs)	R-HSA-2424491 DAP12 signaling	FGG
Adipose tissue from abdomen and thigh	Adipose-derived adult stem cells (ADASCs)	R-HSA-2424491 DAP12 signaling	FGFR4
Adipose tissue from abdomen and thigh	Adipose-derived adult stem cells (ADASCs)	R-HSA-2424491 DAP12 signaling	FGF9
Adipose tissue from abdomen and thigh	Adipose-derived adult stem cells (ADASCs)	R-HSA-2424491 DAP12 signaling	FGF7
Adipose tissue from abdomen and thigh	Adipose-derived adult stem cells (ADASCs)	R-HSA-2424491 DAP12 signaling	FGA
Adipose tissue from abdomen and thigh	Adipose-derived adult stem cells (ADASCs)	R-HSA-2730905 Role of LAT2 NTAL LAB on calcium mobilization	PPP2R1B
Adipose tissue from abdomen and thigh	Adipose-derived adult stem cells (ADASCs)	R-HSA-2730905 Role of LAT2 NTAL LAB on calcium mobilization	MET
Adipose tissue from abdomen and thigh	Adipose-derived adult stem cells (ADASCs)	R-HSA-2730905 Role of LAT2 NTAL LAB on calcium mobilization	HBEGF
Adipose tissue from abdomen and thigh	Adipose-derived adult stem cells (ADASCs)	R-HSA-2730905 Role of LAT2 NTAL LAB on calcium mobilization	FGFR4
Adipose tissue from abdomen and thigh	Adipose-derived adult stem cells (ADASCs)	R-HSA-2730905 Role of LAT2 NTAL LAB on calcium mobilization	FGF9
Adipose tissue from abdomen and thigh	Adipose-derived adult stem cells (ADASCs)	R-HSA-2730905 Role of LAT2 NTAL LAB on calcium mobilization	FGF7
Adipose tissue from abdomen and thigh	Adipose-derived adult stem cells (ADASCs)	R-HSA-448424 Interleukin-17 signaling	VWF
Adipose tissue from abdomen and thigh	Adipose-derived adult stem cells (ADASCs)	R-HSA-448424 Interleukin-17 signaling	TEK
Adipose tissue from abdomen and thigh	Adipose-derived adult stem cells (ADASCs)	R-HSA-448424 Interleukin-17 signaling	PPP2R1B
Adipose tissue from abdomen and thigh	Adipose-derived adult stem cells (ADASCs)	R-HSA-448424 Interleukin-17 signaling	MET
Adipose tissue from abdomen and thigh	Adipose-derived adult stem cells (ADASCs)	R-HSA-448424 Interleukin-17 signaling	MAP3K8
Adipose tissue from abdomen and thigh	Adipose-derived adult stem cells (ADASCs)	R-HSA-448424 Interleukin-17 signaling	IL6	D
Adipose tissue from abdomen and thigh	Adipose-derived adult stem cells (ADASCs)	R-HSA-448424 Interleukin-17 signaling	HBEGF
Adipose tissue from abdomen and thigh	Adipose-derived adult stem cells (ADASCs)	R-HSA-448424 Interleukin-17 signaling	GRIN2D
Adipose tissue from abdomen and thigh	Adipose-derived adult stem cells (ADASCs)	R-HSA-448424 Interleukin-17 signaling	FGG
Adipose tissue from abdomen and thigh	Adipose-derived adult stem cells (ADASCs)	R-HSA-448424 Interleukin-17 signaling	FGFR4
Adipose tissue from abdomen and thigh	Adipose-derived adult stem cells (ADASCs)	R-HSA-448424 Interleukin-17 signaling	FGF9
Adipose tissue from abdomen and thigh	Adipose-derived adult stem cells (ADASCs)	R-HSA-448424 Interleukin-17 signaling	FGF7
Adipose tissue from abdomen and thigh	Adipose-derived adult stem cells (ADASCs)	R-HSA-448424 Interleukin-17 signaling	FGA
Adipose tissue from abdomen and thigh	Adipose-derived adult stem cells (ADASCs)	R-HSA-451927 Interleukin-2 signaling	VWF
Adipose tissue from abdomen and thigh	Adipose-derived adult stem cells (ADASCs)	R-HSA-451927 Interleukin-2 signaling	TEK
Adipose tissue from abdomen and thigh	Adipose-derived adult stem cells (ADASCs)	R-HSA-451927 Interleukin-2 signaling	PPP2R1B
Adipose tissue from abdomen and thigh	Adipose-derived adult stem cells (ADASCs)	R-HSA-451927 Interleukin-2 signaling	MET
Adipose tissue from abdomen and thigh	Adipose-derived adult stem cells (ADASCs)	R-HSA-451927 Interleukin-2 signaling	HBEGF
Adipose tissue from abdomen and thigh	Adipose-derived adult stem cells (ADASCs)	R-HSA-451927 Interleukin-2 signaling	GRIN2D
Adipose tissue from abdomen and thigh	Adipose-derived adult stem cells (ADASCs)	R-HSA-451927 Interleukin-2 signaling	FGG
Adipose tissue from abdomen and thigh	Adipose-derived adult stem cells (ADASCs)	R-HSA-451927 Interleukin-2 signaling	FGFR4
Adipose tissue from abdomen and thigh	Adipose-derived adult stem cells (ADASCs)	R-HSA-451927 Interleukin-2 signaling	FGF9
Adipose tissue from abdomen and thigh	Adipose-derived adult stem cells (ADASCs)	R-HSA-451927 Interleukin-2 signaling	FGF7
Adipose tissue from abdomen and thigh	Adipose-derived adult stem cells (ADASCs)	R-HSA-451927 Interleukin-2 signaling	FGA
Adipose tissue from abdomen and thigh	Adipose-derived adult stem cells (ADASCs)	R-HSA-512988 Interleukin-3 5 and GM-CSF signaling	VWF
Adipose tissue from abdomen and thigh	Adipose-derived adult stem cells (ADASCs)	R-HSA-512988 Interleukin-3 5 and GM-CSF signaling	TEK
Adipose tissue from abdomen and thigh	Adipose-derived adult stem cells (ADASCs)	R-HSA-512988 Interleukin-3 5 and GM-CSF signaling	PPP2R1B
Adipose tissue from abdomen and thigh	Adipose-derived adult stem cells (ADASCs)	R-HSA-512988 Interleukin-3 5 and GM-CSF signaling	MET
Adipose tissue from abdomen and thigh	Adipose-derived adult stem cells (ADASCs)	R-HSA-512988 Interleukin-3 5 and GM-CSF signaling	HBEGF
Adipose tissue from abdomen and thigh	Adipose-derived adult stem cells (ADASCs)	R-HSA-512988 Interleukin-3 5 and GM-CSF signaling	GRIN2D
Adipose tissue from abdomen and thigh	Adipose-derived adult stem cells (ADASCs)	R-HSA-512988 Interleukin-3 5 and GM-CSF signaling	FGG
Adipose tissue from abdomen and thigh	Adipose-derived adult stem cells (ADASCs)	R-HSA-512988 Interleukin-3 5 and GM-CSF signaling	FGFR4
Adipose tissue from abdomen and thigh	Adipose-derived adult stem cells (ADASCs)	R-HSA-512988 Interleukin-3 5 and GM-CSF signaling	FGF9
Adipose tissue from abdomen and thigh	Adipose-derived adult stem cells (ADASCs)	R-HSA-512988 Interleukin-3 5 and GM-CSF signaling	FGF7
Adipose tissue from abdomen and thigh	Adipose-derived adult stem cells (ADASCs)	R-HSA-512988 Interleukin-3 5 and GM-CSF signaling	FGA
Adipose tissue from abdomen and thigh	Adipose-derived adult stem cells (ADASCs)	R-HSA-6783589 Interleukin-6 family signaling	LIFR
Adipose tissue from abdomen and thigh	Adipose-derived adult stem cells (ADASCs)	R-HSA-6783589 Interleukin-6 family signaling	IL6	D
Adipose tissue from abdomen and thigh	Adipose-derived adult stem cells (ADASCs)	R-HSA-6783589 Interleukin-6 family signaling	CRLF1
Adipose tissue from abdomen and thigh	Adipose-derived adult stem cells (ADASCs)	R-HSA-6783783 Interleukin-10 signaling	IL6	D
Adipose tissue from abdomen and thigh	Adipose-derived adult stem cells (ADASCs)	R-HSA-6783783 Interleukin-10 signaling	ICAM1	A
Adipose tissue from abdomen and thigh	Adipose-derived adult stem cells (ADASCs)	R-HSA-6783783 Interleukin-10 signaling	CXCL2
Adipose tissue from abdomen and thigh	Adipose-derived adult stem cells (ADASCs)	R-HSA-6783783 Interleukin-10 signaling	CSF3
Adipose tissue from abdomen and thigh	Adipose-derived adult stem cells (ADASCs)	R-HSA-6785807 Interleukin-4 and 13 signaling	OPRM1
Adipose tissue from abdomen and thigh	Adipose-derived adult stem cells (ADASCs)	R-HSA-6785807 Interleukin-4 and 13 signaling	NANOG
Adipose tissue from abdomen and thigh	Adipose-derived adult stem cells (ADASCs)	R-HSA-6785807 Interleukin-4 and 13 signaling	MMP3
Adipose tissue from abdomen and thigh	Adipose-derived adult stem cells (ADASCs)	R-HSA-6785807 Interleukin-4 and 13 signaling	IL6	D
Adipose tissue from abdomen and thigh	Adipose-derived adult stem cells (ADASCs)	R-HSA-6785807 Interleukin-4 and 13 signaling	IL13RA2
Adipose tissue from abdomen and thigh	Adipose-derived adult stem cells (ADASCs)	R-HSA-6785807 Interleukin-4 and 13 signaling	ICAM1	A
Adipose tissue from abdomen and thigh	Adipose-derived adult stem cells (ADASCs)	R-HSA-6785807 Interleukin-4 and 13 signaling	CD36
Adipose tissue from abdomen and thigh	Adipose-derived adult stem cells (ADASCs)	R-HSA-6785807 Interleukin-4 and 13 signaling	CCL11	A;D
Adipose tissue from abdomen and thigh	Adipose-derived adult stem cells (ADASCs)	R-HSA-877300 Interferon gamma signaling	TRIM2
Adipose tissue from abdomen and thigh	Adipose-derived adult stem cells (ADASCs)	R-HSA-877300 Interferon gamma signaling	MID1
Adipose tissue from abdomen and thigh	Adipose-derived adult stem cells (ADASCs)	R-HSA-877300 Interferon gamma signaling	ICAM1	A
Adipose tissue from abdomen and thigh	Adipose-derived adult stem cells (ADASCs)	R-HSA-2871796 FCERI mediated MAPK activation	VWF
Adipose tissue from abdomen and thigh	Adipose-derived adult stem cells (ADASCs)	R-HSA-2871796 FCERI mediated MAPK activation	TEK
Adipose tissue from abdomen and thigh	Adipose-derived adult stem cells (ADASCs)	R-HSA-2871796 FCERI mediated MAPK activation	PPP2R1B
Adipose tissue from abdomen and thigh	Adipose-derived adult stem cells (ADASCs)	R-HSA-2871796 FCERI mediated MAPK activation	MET
Adipose tissue from abdomen and thigh	Adipose-derived adult stem cells (ADASCs)	R-HSA-2871796 FCERI mediated MAPK activation	HBEGF
Adipose tissue from abdomen and thigh	Adipose-derived adult stem cells (ADASCs)	R-HSA-2871796 FCERI mediated MAPK activation	GRIN2D
Adipose tissue from abdomen and thigh	Adipose-derived adult stem cells (ADASCs)	R-HSA-2871796 FCERI mediated MAPK activation	FGG
Adipose tissue from abdomen and thigh	Adipose-derived adult stem cells (ADASCs)	R-HSA-2871796 FCERI mediated MAPK activation	FGFR4
Adipose tissue from abdomen and thigh	Adipose-derived adult stem cells (ADASCs)	R-HSA-2871796 FCERI mediated MAPK activation	FGF9
Adipose tissue from abdomen and thigh	Adipose-derived adult stem cells (ADASCs)	R-HSA-2871796 FCERI mediated MAPK activation	FGF7
Adipose tissue from abdomen and thigh	Adipose-derived adult stem cells (ADASCs)	R-HSA-2871796 FCERI mediated MAPK activation	FGA
Adipose tissue from abdomen and thigh	Adipose-derived adult stem cells (ADASCs)	R-HSA-5686938 Regulation of TLR by endogenous ligand	FGG
Adipose tissue from abdomen and thigh	Adipose-derived adult stem cells (ADASCs)	R-HSA-5686938 Regulation of TLR by endogenous ligand	FGA
Adipose tissue from abdomen and thigh	Adipose-derived adult stem cells (ADASCs)	R-HSA-5686938 Regulation of TLR by endogenous ligand	CD36
Adipose tissue from abdomen and thigh	Adipose-derived adult stem cells (ADASCs)	R-HSA-5686938 Regulation of TLR by endogenous ligand	APOB
Adipose tissue from abdomen and thigh	Adipose-derived adult stem cells (ADASCs)	R-HSA-8963888 Chylomicron assembly	APOC3
Adipose tissue from abdomen and thigh	Adipose-derived adult stem cells (ADASCs)	R-HSA-8963888 Chylomicron assembly	APOB
Adipose tissue from abdomen and thigh	Adipose-derived adult stem cells (ADASCs)	R-HSA-8963888 Chylomicron assembly	APOA2
Adipose tissue from abdomen and thigh	Adipose-derived adult stem cells (ADASCs)	R-HSA-8963888 Chylomicron assembly	APOA1
Adipose tissue from abdomen and thigh	Adipose-derived adult stem cells (ADASCs)	R-HSA-8963901 Chylomicron remodeling	LPL
Adipose tissue from abdomen and thigh	Adipose-derived adult stem cells (ADASCs)	R-HSA-8963901 Chylomicron remodeling	APOC3
Adipose tissue from abdomen and thigh	Adipose-derived adult stem cells (ADASCs)	R-HSA-8963901 Chylomicron remodeling	APOB
Adipose tissue from abdomen and thigh	Adipose-derived adult stem cells (ADASCs)	R-HSA-8963901 Chylomicron remodeling	APOA2
Adipose tissue from abdomen and thigh	Adipose-derived adult stem cells (ADASCs)	R-HSA-8963901 Chylomicron remodeling	APOA1
Adipose tissue from abdomen and thigh	Adipose-derived adult stem cells (ADASCs)	R-HSA-8964058 HDL remodeling	LIPG
Adipose tissue from abdomen and thigh	Adipose-derived adult stem cells (ADASCs)	R-HSA-8964058 HDL remodeling	CETP
Adipose tissue from abdomen and thigh	Adipose-derived adult stem cells (ADASCs)	R-HSA-8964058 HDL remodeling	APOC3
Adipose tissue from abdomen and thigh	Adipose-derived adult stem cells (ADASCs)	R-HSA-8964058 HDL remodeling	APOA1
Adipose tissue from abdomen and thigh	Adipose-derived adult stem cells (ADASCs)	R-HSA-8964058 HDL remodeling	ALB
Adipose tissue from abdomen and thigh	Adipose-derived adult stem cells (ADASCs)	R-HSA-3295583 TRP channels	TRPC7
Adipose tissue from abdomen and thigh	Adipose-derived adult stem cells (ADASCs)	R-HSA-3295583 TRP channels	TRPC5
Adipose tissue from abdomen and thigh	Adipose-derived adult stem cells (ADASCs)	R-HSA-3295583 TRP channels	TRPC4
Adipose tissue from abdomen and thigh	Adipose-derived adult stem cells (ADASCs)	R-HSA-5173214 O-glycosylation of TSR domain-containing proteins	THSD7A
Adipose tissue from abdomen and thigh	Adipose-derived adult stem cells (ADASCs)	R-HSA-5173214 O-glycosylation of TSR domain-containing proteins	ADAMTSL3
Adipose tissue from abdomen and thigh	Adipose-derived adult stem cells (ADASCs)	R-HSA-5173214 O-glycosylation of TSR domain-containing proteins	ADAMTS5
Adipose tissue from abdomen and thigh	Adipose-derived adult stem cells (ADASCs)	R-HSA-5173214 O-glycosylation of TSR domain-containing proteins	ADAMTS1
Adipose tissue from abdomen and thigh	Adipose-derived adult stem cells (ADASCs)	R-HSA-8856825 Cargo recognition for clathrin-mediated endocytosis	WNT5A
Adipose tissue from abdomen and thigh	Adipose-derived adult stem cells (ADASCs)	R-HSA-8856825 Cargo recognition for clathrin-mediated endocytosis	LRP2
Adipose tissue from abdomen and thigh	Adipose-derived adult stem cells (ADASCs)	R-HSA-8856825 Cargo recognition for clathrin-mediated endocytosis	FZD4
Adipose tissue from abdomen and thigh	Adipose-derived adult stem cells (ADASCs)	R-HSA-8856825 Cargo recognition for clathrin-mediated endocytosis	CFTR	A
Adipose tissue from abdomen and thigh	Adipose-derived adult stem cells (ADASCs)	R-HSA-8856825 Cargo recognition for clathrin-mediated endocytosis	APOB
Adipose tissue from abdomen and thigh	Adipose-derived adult stem cells (ADASCs)	R-HSA-8856825 Cargo recognition for clathrin-mediated endocytosis	AGTR1
Adipose tissue from abdomen	Adipose-derived adult stem cells (ADASCs)	R-HSA-114608 Platelet degranulation	VEGFD
Adipose tissue from abdomen	Adipose-derived adult stem cells (ADASCs)	R-HSA-114608 Platelet degranulation	VEGFC
Adipose tissue from abdomen	Adipose-derived adult stem cells (ADASCs)	R-HSA-114608 Platelet degranulation	TIMP3	A
Adipose tissue from abdomen	Adipose-derived adult stem cells (ADASCs)	R-HSA-114608 Platelet degranulation	TGFB2
Adipose tissue from abdomen	Adipose-derived adult stem cells (ADASCs)	R-HSA-114608 Platelet degranulation	SERPINA4
Adipose tissue from abdomen	Adipose-derived adult stem cells (ADASCs)	R-HSA-114608 Platelet degranulation	RARRES2
Adipose tissue from abdomen	Adipose-derived adult stem cells (ADASCs)	R-HSA-114608 Platelet degranulation	ISLR
Adipose tissue from abdomen	Adipose-derived adult stem cells (ADASCs)	R-HSA-114608 Platelet degranulation	IGF2
Adipose tissue from abdomen	Adipose-derived adult stem cells (ADASCs)	R-HSA-114608 Platelet degranulation	IGF1
Adipose tissue from abdomen	Adipose-derived adult stem cells (ADASCs)	R-HSA-114608 Platelet degranulation	CLEC3B
Adipose tissue from abdomen	Adipose-derived adult stem cells (ADASCs)	R-HSA-114608 Platelet degranulation	CD36
Adipose tissue from abdomen	Adipose-derived adult stem cells (ADASCs)	R-HSA-419037 NCAM1 interactions	COL6A3
Adipose tissue from abdomen	Adipose-derived adult stem cells (ADASCs)	R-HSA-419037 NCAM1 interactions	COL4A4
Adipose tissue from abdomen	Adipose-derived adult stem cells (ADASCs)	R-HSA-419037 NCAM1 interactions	COL3A1
Adipose tissue from abdomen	Adipose-derived adult stem cells (ADASCs)	R-HSA-156590 Glutathione conjugation	GSTT2B
Adipose tissue from abdomen	Adipose-derived adult stem cells (ADASCs)	R-HSA-156590 Glutathione conjugation	GSTM5
Adipose tissue from abdomen	Adipose-derived adult stem cells (ADASCs)	R-HSA-156590 Glutathione conjugation	GGT5
Adipose tissue from abdomen	Adipose-derived adult stem cells (ADASCs)	R-HSA-211897 Cytochrome P450 - arranged by substrate type	PTGIS
Adipose tissue from abdomen	Adipose-derived adult stem cells (ADASCs)	R-HSA-211897 Cytochrome P450 - arranged by substrate type	CYP7B1
Adipose tissue from abdomen	Adipose-derived adult stem cells (ADASCs)	R-HSA-211897 Cytochrome P450 - arranged by substrate type	CYP7A1
Adipose tissue from abdomen	Adipose-derived adult stem cells (ADASCs)	R-HSA-211897 Cytochrome P450 - arranged by substrate type	CYP3A5
Adipose tissue from abdomen	Adipose-derived adult stem cells (ADASCs)	R-HSA-211897 Cytochrome P450 - arranged by substrate type	CYP26B1
Adipose tissue from abdomen	Adipose-derived adult stem cells (ADASCs)	R-HSA-211897 Cytochrome P450 - arranged by substrate type	CYP19A1
Adipose tissue from abdomen	Adipose-derived adult stem cells (ADASCs)	R-HSA-1660661 Sphingolipid de novo biosynthesis	PLPP3
Adipose tissue from abdomen	Adipose-derived adult stem cells (ADASCs)	R-HSA-1660661 Sphingolipid de novo biosynthesis	PLPP1
Adipose tissue from abdomen	Adipose-derived adult stem cells (ADASCs)	R-HSA-1660661 Sphingolipid de novo biosynthesis	KDSR
Adipose tissue from abdomen	Adipose-derived adult stem cells (ADASCs)	R-HSA-194068 Bile acid and bile salt metabolism	PTGIS
Adipose tissue from abdomen	Adipose-derived adult stem cells (ADASCs)	R-HSA-194068 Bile acid and bile salt metabolism	CYP7B1
Adipose tissue from abdomen	Adipose-derived adult stem cells (ADASCs)	R-HSA-194068 Bile acid and bile salt metabolism	CYP7A1
Adipose tissue from abdomen	Adipose-derived adult stem cells (ADASCs)	R-HSA-194068 Bile acid and bile salt metabolism	CH25H
Adipose tissue from abdomen	Adipose-derived adult stem cells (ADASCs)	R-HSA-1989781 PPARA activates gene expression	YAP1
Adipose tissue from abdomen	Adipose-derived adult stem cells (ADASCs)	R-HSA-1989781 PPARA activates gene expression	PPARG
Adipose tissue from abdomen	Adipose-derived adult stem cells (ADASCs)	R-HSA-1989781 PPARA activates gene expression	PLIN2
Adipose tissue from abdomen	Adipose-derived adult stem cells (ADASCs)	R-HSA-1989781 PPARA activates gene expression	CYP7A1
Adipose tissue from abdomen	Adipose-derived adult stem cells (ADASCs)	R-HSA-1989781 PPARA activates gene expression	CD36
Adipose tissue from abdomen	Adipose-derived adult stem cells (ADASCs)	R-HSA-8978870 Fatty acid synthesis	PTGS2	A
Adipose tissue from abdomen	Adipose-derived adult stem cells (ADASCs)	R-HSA-8978870 Fatty acid synthesis	PTGIS
Adipose tissue from abdomen	Adipose-derived adult stem cells (ADASCs)	R-HSA-8978870 Fatty acid synthesis	PTGES	A
Adipose tissue from abdomen	Adipose-derived adult stem cells (ADASCs)	R-HSA-8978870 Fatty acid synthesis	GGT5
Adipose tissue from abdomen	Adipose-derived adult stem cells (ADASCs)	R-HSA-1638074 Keratan sulfate keratin metabolism	OMD
Adipose tissue from abdomen	Adipose-derived adult stem cells (ADASCs)	R-HSA-1638074 Keratan sulfate keratin metabolism	OGN
Adipose tissue from abdomen	Adipose-derived adult stem cells (ADASCs)	R-HSA-1638074 Keratan sulfate keratin metabolism	LUM
Adipose tissue from abdomen	Adipose-derived adult stem cells (ADASCs)	R-HSA-1638074 Keratan sulfate keratin metabolism	FMOD
Adipose tissue from abdomen	Adipose-derived adult stem cells (ADASCs)	R-HSA-1638074 Keratan sulfate keratin metabolism	ACAN
Adipose tissue from abdomen	Adipose-derived adult stem cells (ADASCs)	R-HSA-1638091 Heparan sulfate heparin HS-GAG metabolism	HS3ST3A1
Adipose tissue from abdomen	Adipose-derived adult stem cells (ADASCs)	R-HSA-1638091 Heparan sulfate heparin HS-GAG metabolism	HS2ST1
Adipose tissue from abdomen	Adipose-derived adult stem cells (ADASCs)	R-HSA-1638091 Heparan sulfate heparin HS-GAG metabolism	GPC4
Adipose tissue from abdomen	Adipose-derived adult stem cells (ADASCs)	R-HSA-1638091 Heparan sulfate heparin HS-GAG metabolism	GPC3
Adipose tissue from abdomen	Adipose-derived adult stem cells (ADASCs)	R-HSA-1638091 Heparan sulfate heparin HS-GAG metabolism	DCN
Adipose tissue from abdomen	Adipose-derived adult stem cells (ADASCs)	R-HSA-1638091 Heparan sulfate heparin HS-GAG metabolism	CSPG4
Adipose tissue from abdomen	Adipose-derived adult stem cells (ADASCs)	R-HSA-1793185 Chondroitin sulfate dermatan sulfate metabolism	UST
Adipose tissue from abdomen	Adipose-derived adult stem cells (ADASCs)	R-HSA-1793185 Chondroitin sulfate dermatan sulfate metabolism	GPC4
Adipose tissue from abdomen	Adipose-derived adult stem cells (ADASCs)	R-HSA-1793185 Chondroitin sulfate dermatan sulfate metabolism	GPC3
Adipose tissue from abdomen	Adipose-derived adult stem cells (ADASCs)	R-HSA-1793185 Chondroitin sulfate dermatan sulfate metabolism	DCN
Adipose tissue from abdomen	Adipose-derived adult stem cells (ADASCs)	R-HSA-1793185 Chondroitin sulfate dermatan sulfate metabolism	CSPG4
Adipose tissue from abdomen	Adipose-derived adult stem cells (ADASCs)	R-HSA-2243919 Crosslinking of collagen fibrils	PCOLCE
Adipose tissue from abdomen	Adipose-derived adult stem cells (ADASCs)	R-HSA-2243919 Crosslinking of collagen fibrils	COL4A4
Adipose tissue from abdomen	Adipose-derived adult stem cells (ADASCs)	R-HSA-2243919 Crosslinking of collagen fibrils	COL1A2
Adipose tissue from abdomen	Adipose-derived adult stem cells (ADASCs)	R-HSA-8948216 Collagen chain trimerization	COL8A2
Adipose tissue from abdomen	Adipose-derived adult stem cells (ADASCs)	R-HSA-8948216 Collagen chain trimerization	COL6A3
Adipose tissue from abdomen	Adipose-derived adult stem cells (ADASCs)	R-HSA-8948216 Collagen chain trimerization	COL4A4
Adipose tissue from abdomen	Adipose-derived adult stem cells (ADASCs)	R-HSA-8948216 Collagen chain trimerization	COL3A1
Adipose tissue from abdomen	Adipose-derived adult stem cells (ADASCs)	R-HSA-8948216 Collagen chain trimerization	COL21A1
Adipose tissue from abdomen	Adipose-derived adult stem cells (ADASCs)	R-HSA-8948216 Collagen chain trimerization	COL1A2
Adipose tissue from abdomen	Adipose-derived adult stem cells (ADASCs)	R-HSA-8948216 Collagen chain trimerization	COL16A1
Adipose tissue from abdomen	Adipose-derived adult stem cells (ADASCs)	R-HSA-8948216 Collagen chain trimerization	COL11A1
Adipose tissue from abdomen	Adipose-derived adult stem cells (ADASCs)	R-HSA-6811558 PI5P PP2A and IER3 Regulate PI3K AKT Signaling	PDGFRB
Adipose tissue from abdomen	Adipose-derived adult stem cells (ADASCs)	R-HSA-6811558 PI5P PP2A and IER3 Regulate PI3K AKT Signaling	PDGFRA
Adipose tissue from abdomen	Adipose-derived adult stem cells (ADASCs)	R-HSA-6811558 PI5P PP2A and IER3 Regulate PI3K AKT Signaling	IRS1
Adipose tissue from abdomen	Adipose-derived adult stem cells (ADASCs)	R-HSA-6811558 PI5P PP2A and IER3 Regulate PI3K AKT Signaling	FGF7
Adipose tissue from abdomen	Adipose-derived adult stem cells (ADASCs)	R-HSA-6811558 PI5P PP2A and IER3 Regulate PI3K AKT Signaling	FGF2
Adipose tissue from abdomen	Adipose-derived adult stem cells (ADASCs)	R-HSA-198203 PI3K AKT activation	PDGFRB
Adipose tissue from abdomen	Adipose-derived adult stem cells (ADASCs)	R-HSA-198203 PI3K AKT activation	PDGFRA
Adipose tissue from abdomen	Adipose-derived adult stem cells (ADASCs)	R-HSA-198203 PI3K AKT activation	IRS1
Adipose tissue from abdomen	Adipose-derived adult stem cells (ADASCs)	R-HSA-198203 PI3K AKT activation	FGF7
Adipose tissue from abdomen	Adipose-derived adult stem cells (ADASCs)	R-HSA-198203 PI3K AKT activation	FGF2
Adipose tissue from abdomen	Adipose-derived adult stem cells (ADASCs)	R-HSA-187687 Signalling to ERKs	RET
Adipose tissue from abdomen	Adipose-derived adult stem cells (ADASCs)	R-HSA-187687 Signalling to ERKs	PDGFRB
Adipose tissue from abdomen	Adipose-derived adult stem cells (ADASCs)	R-HSA-187687 Signalling to ERKs	PDGFRA
Adipose tissue from abdomen	Adipose-derived adult stem cells (ADASCs)	R-HSA-187687 Signalling to ERKs	IRS1
Adipose tissue from abdomen	Adipose-derived adult stem cells (ADASCs)	R-HSA-187687 Signalling to ERKs	GFRA1
Adipose tissue from abdomen	Adipose-derived adult stem cells (ADASCs)	R-HSA-187687 Signalling to ERKs	FGF7
Adipose tissue from abdomen	Adipose-derived adult stem cells (ADASCs)	R-HSA-187687 Signalling to ERKs	FGF2
Adipose tissue from abdomen	Adipose-derived adult stem cells (ADASCs)	R-HSA-187687 Signalling to ERKs	ANGPT1
Adipose tissue from abdomen	Adipose-derived adult stem cells (ADASCs)	R-HSA-5218921 VEGFR2 mediated cell proliferation	RET
Adipose tissue from abdomen	Adipose-derived adult stem cells (ADASCs)	R-HSA-5218921 VEGFR2 mediated cell proliferation	PDGFRB
Adipose tissue from abdomen	Adipose-derived adult stem cells (ADASCs)	R-HSA-5218921 VEGFR2 mediated cell proliferation	PDGFRA
Adipose tissue from abdomen	Adipose-derived adult stem cells (ADASCs)	R-HSA-5218921 VEGFR2 mediated cell proliferation	IRS1
Adipose tissue from abdomen	Adipose-derived adult stem cells (ADASCs)	R-HSA-5218921 VEGFR2 mediated cell proliferation	GFRA1
Adipose tissue from abdomen	Adipose-derived adult stem cells (ADASCs)	R-HSA-5218921 VEGFR2 mediated cell proliferation	FGF7
Adipose tissue from abdomen	Adipose-derived adult stem cells (ADASCs)	R-HSA-5218921 VEGFR2 mediated cell proliferation	FGF2
Adipose tissue from abdomen	Adipose-derived adult stem cells (ADASCs)	R-HSA-5218921 VEGFR2 mediated cell proliferation	ANGPT1
Adipose tissue from abdomen	Adipose-derived adult stem cells (ADASCs)	R-HSA-4086398 Ca2+ pathway	WNT5A
Adipose tissue from abdomen	Adipose-derived adult stem cells (ADASCs)	R-HSA-4086398 Ca2+ pathway	WNT11
Adipose tissue from abdomen	Adipose-derived adult stem cells (ADASCs)	R-HSA-4086398 Ca2+ pathway	TCF7L2
Adipose tissue from abdomen	Adipose-derived adult stem cells (ADASCs)	R-HSA-4086398 Ca2+ pathway	PPP3CB
Adipose tissue from abdomen	Adipose-derived adult stem cells (ADASCs)	R-HSA-4086398 Ca2+ pathway	FZD4
Adipose tissue from abdomen	Adipose-derived adult stem cells (ADASCs)	R-HSA-4086400 PCP CE pathway	WNT5B
Adipose tissue from abdomen	Adipose-derived adult stem cells (ADASCs)	R-HSA-4086400 PCP CE pathway	WNT5A
Adipose tissue from abdomen	Adipose-derived adult stem cells (ADASCs)	R-HSA-4086400 PCP CE pathway	WNT11
Adipose tissue from abdomen	Adipose-derived adult stem cells (ADASCs)	R-HSA-4086400 PCP CE pathway	FZD7
Adipose tissue from abdomen	Adipose-derived adult stem cells (ADASCs)	R-HSA-4086400 PCP CE pathway	FZD4
Adipose tissue from abdomen	Adipose-derived adult stem cells (ADASCs)	R-HSA-4086400 PCP CE pathway	FZD1
Adipose tissue from abdomen	Adipose-derived adult stem cells (ADASCs)	R-HSA-112399 IRS-mediated signalling	RRAGC
Adipose tissue from abdomen	Adipose-derived adult stem cells (ADASCs)	R-HSA-112399 IRS-mediated signalling	RRAGB
Adipose tissue from abdomen	Adipose-derived adult stem cells (ADASCs)	R-HSA-112399 IRS-mediated signalling	RET
Adipose tissue from abdomen	Adipose-derived adult stem cells (ADASCs)	R-HSA-112399 IRS-mediated signalling	PDGFRB
Adipose tissue from abdomen	Adipose-derived adult stem cells (ADASCs)	R-HSA-112399 IRS-mediated signalling	PDGFRA
Adipose tissue from abdomen	Adipose-derived adult stem cells (ADASCs)	R-HSA-112399 IRS-mediated signalling	IRS1
Adipose tissue from abdomen	Adipose-derived adult stem cells (ADASCs)	R-HSA-112399 IRS-mediated signalling	GFRA1
Adipose tissue from abdomen	Adipose-derived adult stem cells (ADASCs)	R-HSA-112399 IRS-mediated signalling	FGF7
Adipose tissue from abdomen	Adipose-derived adult stem cells (ADASCs)	R-HSA-112399 IRS-mediated signalling	FGF2
Adipose tissue from abdomen	Adipose-derived adult stem cells (ADASCs)	R-HSA-112399 IRS-mediated signalling	CAB39L
Adipose tissue from abdomen	Adipose-derived adult stem cells (ADASCs)	R-HSA-112399 IRS-mediated signalling	ANGPT1
Adipose tissue from abdomen	Adipose-derived adult stem cells (ADASCs)	R-HSA-2428928 IRS-related events triggered by IGF1R	RRAGC
Adipose tissue from abdomen	Adipose-derived adult stem cells (ADASCs)	R-HSA-2428928 IRS-related events triggered by IGF1R	RRAGB
Adipose tissue from abdomen	Adipose-derived adult stem cells (ADASCs)	R-HSA-2428928 IRS-related events triggered by IGF1R	RET
Adipose tissue from abdomen	Adipose-derived adult stem cells (ADASCs)	R-HSA-2428928 IRS-related events triggered by IGF1R	PDGFRB
Adipose tissue from abdomen	Adipose-derived adult stem cells (ADASCs)	R-HSA-2428928 IRS-related events triggered by IGF1R	PDGFRA
Adipose tissue from abdomen	Adipose-derived adult stem cells (ADASCs)	R-HSA-2428928 IRS-related events triggered by IGF1R	IRS1
Adipose tissue from abdomen	Adipose-derived adult stem cells (ADASCs)	R-HSA-2428928 IRS-related events triggered by IGF1R	IGF2
Adipose tissue from abdomen	Adipose-derived adult stem cells (ADASCs)	R-HSA-2428928 IRS-related events triggered by IGF1R	IGF1
Adipose tissue from abdomen	Adipose-derived adult stem cells (ADASCs)	R-HSA-2428928 IRS-related events triggered by IGF1R	GFRA1
Adipose tissue from abdomen	Adipose-derived adult stem cells (ADASCs)	R-HSA-2428928 IRS-related events triggered by IGF1R	FGF7
Adipose tissue from abdomen	Adipose-derived adult stem cells (ADASCs)	R-HSA-2428928 IRS-related events triggered by IGF1R	FGF2
Adipose tissue from abdomen	Adipose-derived adult stem cells (ADASCs)	R-HSA-2428928 IRS-related events triggered by IGF1R	CAB39L
Adipose tissue from abdomen	Adipose-derived adult stem cells (ADASCs)	R-HSA-2428928 IRS-related events triggered by IGF1R	ANGPT1
Adipose tissue from abdomen	Adipose-derived adult stem cells (ADASCs)	R-HSA-373076 Class A 1 Rhodopsin-like receptors	TRH
Adipose tissue from abdomen	Adipose-derived adult stem cells (ADASCs)	R-HSA-373076 Class A 1 Rhodopsin-like receptors	TAC1
Adipose tissue from abdomen	Adipose-derived adult stem cells (ADASCs)	R-HSA-373076 Class A 1 Rhodopsin-like receptors	PTGFR
Adipose tissue from abdomen	Adipose-derived adult stem cells (ADASCs)	R-HSA-373076 Class A 1 Rhodopsin-like receptors	NPY1R
Adipose tissue from abdomen	Adipose-derived adult stem cells (ADASCs)	R-HSA-373076 Class A 1 Rhodopsin-like receptors	HTR2B
Adipose tissue from abdomen	Adipose-derived adult stem cells (ADASCs)	R-HSA-373076 Class A 1 Rhodopsin-like receptors	EDNRB
Adipose tissue from abdomen	Adipose-derived adult stem cells (ADASCs)	R-HSA-373076 Class A 1 Rhodopsin-like receptors	EDNRA
Adipose tissue from abdomen	Adipose-derived adult stem cells (ADASCs)	R-HSA-373076 Class A 1 Rhodopsin-like receptors	CXCL9
Adipose tissue from abdomen	Adipose-derived adult stem cells (ADASCs)	R-HSA-373076 Class A 1 Rhodopsin-like receptors	CXCL3
Adipose tissue from abdomen	Adipose-derived adult stem cells (ADASCs)	R-HSA-373076 Class A 1 Rhodopsin-like receptors	CXCL2
Adipose tissue from abdomen	Adipose-derived adult stem cells (ADASCs)	R-HSA-373076 Class A 1 Rhodopsin-like receptors	CXCL12
Adipose tissue from abdomen	Adipose-derived adult stem cells (ADASCs)	R-HSA-373076 Class A 1 Rhodopsin-like receptors	CXCL10	D
Adipose tissue from abdomen	Adipose-derived adult stem cells (ADASCs)	R-HSA-373076 Class A 1 Rhodopsin-like receptors	CXCL1
Adipose tissue from abdomen	Adipose-derived adult stem cells (ADASCs)	R-HSA-373076 Class A 1 Rhodopsin-like receptors	CCL19
Adipose tissue from abdomen	Adipose-derived adult stem cells (ADASCs)	R-HSA-373076 Class A 1 Rhodopsin-like receptors	C3
Adipose tissue from abdomen	Adipose-derived adult stem cells (ADASCs)	R-HSA-373076 Class A 1 Rhodopsin-like receptors	BDKRB1
Adipose tissue from abdomen	Adipose-derived adult stem cells (ADASCs)	R-HSA-373076 Class A 1 Rhodopsin-like receptors	AVPR1A
Adipose tissue from abdomen	Adipose-derived adult stem cells (ADASCs)	R-HSA-373076 Class A 1 Rhodopsin-like receptors	AGTR1
Adipose tissue from abdomen	Adipose-derived adult stem cells (ADASCs)	R-HSA-373076 Class A 1 Rhodopsin-like receptors	ADRA2A
Adipose tissue from abdomen	Adipose-derived adult stem cells (ADASCs)	R-HSA-373076 Class A 1 Rhodopsin-like receptors	ACKR4
Adipose tissue from abdomen	Adipose-derived adult stem cells (ADASCs)	R-HSA-416476 G alpha q signalling events	TRPC6
Adipose tissue from abdomen	Adipose-derived adult stem cells (ADASCs)	R-HSA-416476 G alpha q signalling events	TRH
Adipose tissue from abdomen	Adipose-derived adult stem cells (ADASCs)	R-HSA-416476 G alpha q signalling events	TAC1
Adipose tissue from abdomen	Adipose-derived adult stem cells (ADASCs)	R-HSA-416476 G alpha q signalling events	PTGFR
Adipose tissue from abdomen	Adipose-derived adult stem cells (ADASCs)	R-HSA-416476 G alpha q signalling events	HTR2B
Adipose tissue from abdomen	Adipose-derived adult stem cells (ADASCs)	R-HSA-416476 G alpha q signalling events	EDNRB
Adipose tissue from abdomen	Adipose-derived adult stem cells (ADASCs)	R-HSA-416476 G alpha q signalling events	EDNRA
Adipose tissue from abdomen	Adipose-derived adult stem cells (ADASCs)	R-HSA-416476 G alpha q signalling events	BDKRB1
Adipose tissue from abdomen	Adipose-derived adult stem cells (ADASCs)	R-HSA-416476 G alpha q signalling events	AVPR1A
Adipose tissue from abdomen	Adipose-derived adult stem cells (ADASCs)	R-HSA-416476 G alpha q signalling events	AGTR1
Adipose tissue from abdomen	Adipose-derived adult stem cells (ADASCs)	R-HSA-418594 G alpha i signalling events	NPY1R
Adipose tissue from abdomen	Adipose-derived adult stem cells (ADASCs)	R-HSA-418594 G alpha i signalling events	CXCL9
Adipose tissue from abdomen	Adipose-derived adult stem cells (ADASCs)	R-HSA-418594 G alpha i signalling events	CXCL3
Adipose tissue from abdomen	Adipose-derived adult stem cells (ADASCs)	R-HSA-418594 G alpha i signalling events	CXCL2
Adipose tissue from abdomen	Adipose-derived adult stem cells (ADASCs)	R-HSA-418594 G alpha i signalling events	CXCL12
Adipose tissue from abdomen	Adipose-derived adult stem cells (ADASCs)	R-HSA-418594 G alpha i signalling events	CXCL10	D
Adipose tissue from abdomen	Adipose-derived adult stem cells (ADASCs)	R-HSA-418594 G alpha i signalling events	CXCL1
Adipose tissue from abdomen	Adipose-derived adult stem cells (ADASCs)	R-HSA-418594 G alpha i signalling events	CCL19
Adipose tissue from abdomen	Adipose-derived adult stem cells (ADASCs)	R-HSA-418594 G alpha i signalling events	C3
Adipose tissue from abdomen	Adipose-derived adult stem cells (ADASCs)	R-HSA-418594 G alpha i signalling events	BDKRB1
Adipose tissue from abdomen	Adipose-derived adult stem cells (ADASCs)	R-HSA-418594 G alpha i signalling events	ADRA2A
Adipose tissue from abdomen	Adipose-derived adult stem cells (ADASCs)	R-HSA-8874081 MET activates PTK2 signaling	LAMA4
Adipose tissue from abdomen	Adipose-derived adult stem cells (ADASCs)	R-HSA-8874081 MET activates PTK2 signaling	LAMA3
Adipose tissue from abdomen	Adipose-derived adult stem cells (ADASCs)	R-HSA-8874081 MET activates PTK2 signaling	COL3A1
Adipose tissue from abdomen	Adipose-derived adult stem cells (ADASCs)	R-HSA-8874081 MET activates PTK2 signaling	COL1A2
Adipose tissue from abdomen	Adipose-derived adult stem cells (ADASCs)	R-HSA-8874081 MET activates PTK2 signaling	COL11A1
Adipose tissue from abdomen	Adipose-derived adult stem cells (ADASCs)	R-HSA-1168372 Downstream signaling events of B Cell Receptor BCR	PDGFRB
Adipose tissue from abdomen	Adipose-derived adult stem cells (ADASCs)	R-HSA-1168372 Downstream signaling events of B Cell Receptor BCR	PDGFRA
Adipose tissue from abdomen	Adipose-derived adult stem cells (ADASCs)	R-HSA-1168372 Downstream signaling events of B Cell Receptor BCR	IRS1
Adipose tissue from abdomen	Adipose-derived adult stem cells (ADASCs)	R-HSA-1168372 Downstream signaling events of B Cell Receptor BCR	FGF7
Adipose tissue from abdomen	Adipose-derived adult stem cells (ADASCs)	R-HSA-1168372 Downstream signaling events of B Cell Receptor BCR	FGF2
Adipose tissue from abdomen	Adipose-derived adult stem cells (ADASCs)	R-HSA-2424491 DAP12 signaling	RET
Adipose tissue from abdomen	Adipose-derived adult stem cells (ADASCs)	R-HSA-2424491 DAP12 signaling	PDGFRB
Adipose tissue from abdomen	Adipose-derived adult stem cells (ADASCs)	R-HSA-2424491 DAP12 signaling	PDGFRA
Adipose tissue from abdomen	Adipose-derived adult stem cells (ADASCs)	R-HSA-2424491 DAP12 signaling	IRS1
Adipose tissue from abdomen	Adipose-derived adult stem cells (ADASCs)	R-HSA-2424491 DAP12 signaling	GFRA1
Adipose tissue from abdomen	Adipose-derived adult stem cells (ADASCs)	R-HSA-2424491 DAP12 signaling	FGF7
Adipose tissue from abdomen	Adipose-derived adult stem cells (ADASCs)	R-HSA-2424491 DAP12 signaling	FGF2
Adipose tissue from abdomen	Adipose-derived adult stem cells (ADASCs)	R-HSA-2424491 DAP12 signaling	ANGPT1
Adipose tissue from abdomen	Adipose-derived adult stem cells (ADASCs)	R-HSA-2730905 Role of LAT2 NTAL LAB on calcium mobilization	PDGFRB
Adipose tissue from abdomen	Adipose-derived adult stem cells (ADASCs)	R-HSA-2730905 Role of LAT2 NTAL LAB on calcium mobilization	PDGFRA
Adipose tissue from abdomen	Adipose-derived adult stem cells (ADASCs)	R-HSA-2730905 Role of LAT2 NTAL LAB on calcium mobilization	IRS1
Adipose tissue from abdomen	Adipose-derived adult stem cells (ADASCs)	R-HSA-2730905 Role of LAT2 NTAL LAB on calcium mobilization	FGF7
Adipose tissue from abdomen	Adipose-derived adult stem cells (ADASCs)	R-HSA-2730905 Role of LAT2 NTAL LAB on calcium mobilization	FGF2
Adipose tissue from abdomen	Adipose-derived adult stem cells (ADASCs)	R-HSA-448424 Interleukin-17 signaling	RET
Adipose tissue from abdomen	Adipose-derived adult stem cells (ADASCs)	R-HSA-448424 Interleukin-17 signaling	PDGFRB
Adipose tissue from abdomen	Adipose-derived adult stem cells (ADASCs)	R-HSA-448424 Interleukin-17 signaling	PDGFRA
Adipose tissue from abdomen	Adipose-derived adult stem cells (ADASCs)	R-HSA-448424 Interleukin-17 signaling	MAP3K8
Adipose tissue from abdomen	Adipose-derived adult stem cells (ADASCs)	R-HSA-448424 Interleukin-17 signaling	IRS1
Adipose tissue from abdomen	Adipose-derived adult stem cells (ADASCs)	R-HSA-448424 Interleukin-17 signaling	IL6	D
Adipose tissue from abdomen	Adipose-derived adult stem cells (ADASCs)	R-HSA-448424 Interleukin-17 signaling	GFRA1
Adipose tissue from abdomen	Adipose-derived adult stem cells (ADASCs)	R-HSA-448424 Interleukin-17 signaling	FGF7
Adipose tissue from abdomen	Adipose-derived adult stem cells (ADASCs)	R-HSA-448424 Interleukin-17 signaling	FGF2
Adipose tissue from abdomen	Adipose-derived adult stem cells (ADASCs)	R-HSA-448424 Interleukin-17 signaling	ANGPT1
Adipose tissue from abdomen	Adipose-derived adult stem cells (ADASCs)	R-HSA-451927 Interleukin-2 signaling	RET
Adipose tissue from abdomen	Adipose-derived adult stem cells (ADASCs)	R-HSA-451927 Interleukin-2 signaling	PDGFRB
Adipose tissue from abdomen	Adipose-derived adult stem cells (ADASCs)	R-HSA-451927 Interleukin-2 signaling	PDGFRA
Adipose tissue from abdomen	Adipose-derived adult stem cells (ADASCs)	R-HSA-451927 Interleukin-2 signaling	IRS1
Adipose tissue from abdomen	Adipose-derived adult stem cells (ADASCs)	R-HSA-451927 Interleukin-2 signaling	GFRA1
Adipose tissue from abdomen	Adipose-derived adult stem cells (ADASCs)	R-HSA-451927 Interleukin-2 signaling	FGF7
Adipose tissue from abdomen	Adipose-derived adult stem cells (ADASCs)	R-HSA-451927 Interleukin-2 signaling	FGF2
Adipose tissue from abdomen	Adipose-derived adult stem cells (ADASCs)	R-HSA-451927 Interleukin-2 signaling	ANGPT1
Adipose tissue from abdomen	Adipose-derived adult stem cells (ADASCs)	R-HSA-512988 Interleukin-3 5 and GM-CSF signaling	RET
Adipose tissue from abdomen	Adipose-derived adult stem cells (ADASCs)	R-HSA-512988 Interleukin-3 5 and GM-CSF signaling	PDGFRB
Adipose tissue from abdomen	Adipose-derived adult stem cells (ADASCs)	R-HSA-512988 Interleukin-3 5 and GM-CSF signaling	PDGFRA
Adipose tissue from abdomen	Adipose-derived adult stem cells (ADASCs)	R-HSA-512988 Interleukin-3 5 and GM-CSF signaling	IRS1
Adipose tissue from abdomen	Adipose-derived adult stem cells (ADASCs)	R-HSA-512988 Interleukin-3 5 and GM-CSF signaling	GFRA1
Adipose tissue from abdomen	Adipose-derived adult stem cells (ADASCs)	R-HSA-512988 Interleukin-3 5 and GM-CSF signaling	FGF7
Adipose tissue from abdomen	Adipose-derived adult stem cells (ADASCs)	R-HSA-512988 Interleukin-3 5 and GM-CSF signaling	FGF2
Adipose tissue from abdomen	Adipose-derived adult stem cells (ADASCs)	R-HSA-512988 Interleukin-3 5 and GM-CSF signaling	ANGPT1
Adipose tissue from abdomen	Adipose-derived adult stem cells (ADASCs)	R-HSA-6783589 Interleukin-6 family signaling	LIFR
Adipose tissue from abdomen	Adipose-derived adult stem cells (ADASCs)	R-HSA-6783589 Interleukin-6 family signaling	LIF
Adipose tissue from abdomen	Adipose-derived adult stem cells (ADASCs)	R-HSA-6783589 Interleukin-6 family signaling	IL6	D
Adipose tissue from abdomen	Adipose-derived adult stem cells (ADASCs)	R-HSA-6783589 Interleukin-6 family signaling	CRLF1
Adipose tissue from abdomen	Adipose-derived adult stem cells (ADASCs)	R-HSA-6783783 Interleukin-10 signaling	PTGS2	A
Adipose tissue from abdomen	Adipose-derived adult stem cells (ADASCs)	R-HSA-6783783 Interleukin-10 signaling	LIF
Adipose tissue from abdomen	Adipose-derived adult stem cells (ADASCs)	R-HSA-6783783 Interleukin-10 signaling	IL6	D
Adipose tissue from abdomen	Adipose-derived adult stem cells (ADASCs)	R-HSA-6783783 Interleukin-10 signaling	ICAM1	A
Adipose tissue from abdomen	Adipose-derived adult stem cells (ADASCs)	R-HSA-6783783 Interleukin-10 signaling	CXCL2
Adipose tissue from abdomen	Adipose-derived adult stem cells (ADASCs)	R-HSA-6783783 Interleukin-10 signaling	CXCL10	D
Adipose tissue from abdomen	Adipose-derived adult stem cells (ADASCs)	R-HSA-6783783 Interleukin-10 signaling	CXCL1
Adipose tissue from abdomen	Adipose-derived adult stem cells (ADASCs)	R-HSA-6783783 Interleukin-10 signaling	CCL19
Adipose tissue from abdomen	Adipose-derived adult stem cells (ADASCs)	R-HSA-6785807 Interleukin-4 and 13 signaling	VCAM1
Adipose tissue from abdomen	Adipose-derived adult stem cells (ADASCs)	R-HSA-6785807 Interleukin-4 and 13 signaling	TWIST1
Adipose tissue from abdomen	Adipose-derived adult stem cells (ADASCs)	R-HSA-6785807 Interleukin-4 and 13 signaling	PTGS2	A
Adipose tissue from abdomen	Adipose-derived adult stem cells (ADASCs)	R-HSA-6785807 Interleukin-4 and 13 signaling	NANOG
Adipose tissue from abdomen	Adipose-derived adult stem cells (ADASCs)	R-HSA-6785807 Interleukin-4 and 13 signaling	MMP3
Adipose tissue from abdomen	Adipose-derived adult stem cells (ADASCs)	R-HSA-6785807 Interleukin-4 and 13 signaling	LIF
Adipose tissue from abdomen	Adipose-derived adult stem cells (ADASCs)	R-HSA-6785807 Interleukin-4 and 13 signaling	IL6	D
Adipose tissue from abdomen	Adipose-derived adult stem cells (ADASCs)	R-HSA-6785807 Interleukin-4 and 13 signaling	IL13RA2
Adipose tissue from abdomen	Adipose-derived adult stem cells (ADASCs)	R-HSA-6785807 Interleukin-4 and 13 signaling	ICAM1	A
Adipose tissue from abdomen	Adipose-derived adult stem cells (ADASCs)	R-HSA-6785807 Interleukin-4 and 13 signaling	FGF2
Adipose tissue from abdomen	Adipose-derived adult stem cells (ADASCs)	R-HSA-6785807 Interleukin-4 and 13 signaling	COL1A2
Adipose tissue from abdomen	Adipose-derived adult stem cells (ADASCs)	R-HSA-6785807 Interleukin-4 and 13 signaling	CD36
Adipose tissue from abdomen	Adipose-derived adult stem cells (ADASCs)	R-HSA-6785807 Interleukin-4 and 13 signaling	CCL11	A;D
Adipose tissue from abdomen	Adipose-derived adult stem cells (ADASCs)	R-HSA-877300 Interferon gamma signaling	VCAM1
Adipose tissue from abdomen	Adipose-derived adult stem cells (ADASCs)	R-HSA-877300 Interferon gamma signaling	TRIM2
Adipose tissue from abdomen	Adipose-derived adult stem cells (ADASCs)	R-HSA-877300 Interferon gamma signaling	MID1
Adipose tissue from abdomen	Adipose-derived adult stem cells (ADASCs)	R-HSA-877300 Interferon gamma signaling	ICAM1	A
Adipose tissue from abdomen	Adipose-derived adult stem cells (ADASCs)	R-HSA-983168 Antigen processing Ubiquitination & Proteasome degradation	TRIM9
Adipose tissue from abdomen	Adipose-derived adult stem cells (ADASCs)	R-HSA-983168 Antigen processing Ubiquitination & Proteasome degradation	SPSB1
Adipose tissue from abdomen	Adipose-derived adult stem cells (ADASCs)	R-HSA-983168 Antigen processing Ubiquitination & Proteasome degradation	LMO7
Adipose tissue from abdomen	Adipose-derived adult stem cells (ADASCs)	R-HSA-983168 Antigen processing Ubiquitination & Proteasome degradation	KLHL21
Adipose tissue from abdomen	Adipose-derived adult stem cells (ADASCs)	R-HSA-983168 Antigen processing Ubiquitination & Proteasome degradation	DET1
Adipose tissue from abdomen	Adipose-derived adult stem cells (ADASCs)	R-HSA-983168 Antigen processing Ubiquitination & Proteasome degradation	CDC27
Adipose tissue from abdomen	Adipose-derived adult stem cells (ADASCs)	R-HSA-166016 Toll Like Receptor 4 TLR4 Cascade	TLR3
Adipose tissue from abdomen	Adipose-derived adult stem cells (ADASCs)	R-HSA-166016 Toll Like Receptor 4 TLR4 Cascade	MAP3K8
Adipose tissue from abdomen	Adipose-derived adult stem cells (ADASCs)	R-HSA-166016 Toll Like Receptor 4 TLR4 Cascade	CD36
Adipose tissue from abdomen	Adipose-derived adult stem cells (ADASCs)	R-HSA-166016 Toll Like Receptor 4 TLR4 Cascade	CD14	A;D
Adipose tissue from abdomen	Adipose-derived adult stem cells (ADASCs)	R-HSA-166665 Terminal pathway of complement	C9
Adipose tissue from abdomen	Adipose-derived adult stem cells (ADASCs)	R-HSA-166665 Terminal pathway of complement	C7
Adipose tissue from abdomen	Adipose-derived adult stem cells (ADASCs)	R-HSA-166665 Terminal pathway of complement	C6
Adipose tissue from abdomen	Adipose-derived adult stem cells (ADASCs)	R-HSA-2871796 FCERI mediated MAPK activation	RET
Adipose tissue from abdomen	Adipose-derived adult stem cells (ADASCs)	R-HSA-2871796 FCERI mediated MAPK activation	PDGFRB
Adipose tissue from abdomen	Adipose-derived adult stem cells (ADASCs)	R-HSA-2871796 FCERI mediated MAPK activation	PDGFRA
Adipose tissue from abdomen	Adipose-derived adult stem cells (ADASCs)	R-HSA-2871796 FCERI mediated MAPK activation	IRS1
Adipose tissue from abdomen	Adipose-derived adult stem cells (ADASCs)	R-HSA-2871796 FCERI mediated MAPK activation	GFRA1
Adipose tissue from abdomen	Adipose-derived adult stem cells (ADASCs)	R-HSA-2871796 FCERI mediated MAPK activation	FGF7
Adipose tissue from abdomen	Adipose-derived adult stem cells (ADASCs)	R-HSA-2871796 FCERI mediated MAPK activation	FGF2
Adipose tissue from abdomen	Adipose-derived adult stem cells (ADASCs)	R-HSA-2871796 FCERI mediated MAPK activation	ANGPT1
Adipose tissue from abdomen	Adipose-derived adult stem cells (ADASCs)	R-HSA-977606 Regulation of Complement cascade	CFHR4
Adipose tissue from abdomen	Adipose-derived adult stem cells (ADASCs)	R-HSA-977606 Regulation of Complement cascade	CFH
Adipose tissue from abdomen	Adipose-derived adult stem cells (ADASCs)	R-HSA-977606 Regulation of Complement cascade	C9
Adipose tissue from abdomen	Adipose-derived adult stem cells (ADASCs)	R-HSA-977606 Regulation of Complement cascade	C7
Adipose tissue from abdomen	Adipose-derived adult stem cells (ADASCs)	R-HSA-977606 Regulation of Complement cascade	C6
Adipose tissue from abdomen	Adipose-derived adult stem cells (ADASCs)	R-HSA-977606 Regulation of Complement cascade	C3
Adipose tissue from abdomen	Adipose-derived adult stem cells (ADASCs)	R-HSA-6807878 COPI-mediated anterograde transport	DYNC1I1
Adipose tissue from abdomen	Adipose-derived adult stem cells (ADASCs)	R-HSA-6807878 COPI-mediated anterograde transport	COPZ2
Adipose tissue from abdomen	Adipose-derived adult stem cells (ADASCs)	R-HSA-6807878 COPI-mediated anterograde transport	ANK2
Adipose tissue from abdomen	Adipose-derived adult stem cells (ADASCs)	R-HSA-5173214 O-glycosylation of TSR domain-containing proteins	ADAMTSL3
Adipose tissue from abdomen	Adipose-derived adult stem cells (ADASCs)	R-HSA-5173214 O-glycosylation of TSR domain-containing proteins	ADAMTS5
Adipose tissue from abdomen	Adipose-derived adult stem cells (ADASCs)	R-HSA-5173214 O-glycosylation of TSR domain-containing proteins	ADAMTS2
Adipose tissue from abdomen	Adipose-derived adult stem cells (ADASCs)	R-HSA-5173214 O-glycosylation of TSR domain-containing proteins	ADAMTS1
Adipose tissue from abdomen	Adipose-derived adult stem cells (ADASCs)	R-HSA-948021 Transport to the Golgi and subsequent modification	DYNC1I1
Adipose tissue from abdomen	Adipose-derived adult stem cells (ADASCs)	R-HSA-948021 Transport to the Golgi and subsequent modification	COPZ2
Adipose tissue from abdomen	Adipose-derived adult stem cells (ADASCs)	R-HSA-948021 Transport to the Golgi and subsequent modification	ANK2
Adipose tissue from abdomen	Adipose-derived adult stem cells (ADASCs)	R-HSA-8856688 Golgi-to-ER retrograde transport	KIF5A
Adipose tissue from abdomen	Adipose-derived adult stem cells (ADASCs)	R-HSA-8856688 Golgi-to-ER retrograde transport	DYNC1I1
Adipose tissue from abdomen	Adipose-derived adult stem cells (ADASCs)	R-HSA-8856688 Golgi-to-ER retrograde transport	COPZ2
Adipose tissue from abdomen	Adipose-derived adult stem cells (ADASCs)	R-HSA-8856825 Cargo recognition for clathrin-mediated endocytosis	WNT5A
Adipose tissue from abdomen	Adipose-derived adult stem cells (ADASCs)	R-HSA-8856825 Cargo recognition for clathrin-mediated endocytosis	FZD4
Adipose tissue from abdomen	Adipose-derived adult stem cells (ADASCs)	R-HSA-8856825 Cargo recognition for clathrin-mediated endocytosis	AGTR1
Aorta	Primary aortic smooth muscle cell	R-HSA-114608 Platelet degranulation	VEGFC
Aorta	Primary aortic smooth muscle cell	R-HSA-114608 Platelet degranulation	TGFB2
Aorta	Primary aortic smooth muscle cell	R-HSA-114608 Platelet degranulation	SERPINE1
Aorta	Primary aortic smooth muscle cell	R-HSA-114608 Platelet degranulation	PCDH7
Aorta	Primary aortic smooth muscle cell	R-HSA-114608 Platelet degranulation	ACTN2
Aorta	Primary aortic smooth muscle cell	R-HSA-418592 ADP signalling through P2Y purinoceptor 1	P2RY1
Aorta	Primary aortic smooth muscle cell	R-HSA-418592 ADP signalling through P2Y purinoceptor 1	GNG4
Aorta	Primary aortic smooth muscle cell	R-HSA-418592 ADP signalling through P2Y purinoceptor 1	GNB1
Aorta	Primary aortic smooth muscle cell	R-HSA-181431 Acetylcholine binding and downstream events	CHRNB4
Aorta	Primary aortic smooth muscle cell	R-HSA-181431 Acetylcholine binding and downstream events	CHRNB3
Aorta	Primary aortic smooth muscle cell	R-HSA-181431 Acetylcholine binding and downstream events	CHRNB2
Aorta	Primary aortic smooth muscle cell	R-HSA-181431 Acetylcholine binding and downstream events	CHRNA9
Aorta	Primary aortic smooth muscle cell	R-HSA-181431 Acetylcholine binding and downstream events	CHRNA5
Aorta	Primary aortic smooth muscle cell	R-HSA-399721 Glutamate binding activation of AMPA receptors and synaptic plasticity	PRKCA
Aorta	Primary aortic smooth muscle cell	R-HSA-399721 Glutamate binding activation of AMPA receptors and synaptic plasticity	DLG4
Aorta	Primary aortic smooth muscle cell	R-HSA-399721 Glutamate binding activation of AMPA receptors and synaptic plasticity	CAMK2B
Aorta	Primary aortic smooth muscle cell	R-HSA-399721 Glutamate binding activation of AMPA receptors and synaptic plasticity	CACNG4
Aorta	Primary aortic smooth muscle cell	R-HSA-442755 Activation of NMDA receptor and postsynaptic events	PRKACG
Aorta	Primary aortic smooth muscle cell	R-HSA-442755 Activation of NMDA receptor and postsynaptic events	GRIN2D
Aorta	Primary aortic smooth muscle cell	R-HSA-442755 Activation of NMDA receptor and postsynaptic events	DLG4
Aorta	Primary aortic smooth muscle cell	R-HSA-442755 Activation of NMDA receptor and postsynaptic events	CAMK2B
Aorta	Primary aortic smooth muscle cell	R-HSA-442755 Activation of NMDA receptor and postsynaptic events	ADCY3
Aorta	Primary aortic smooth muscle cell	R-HSA-442755 Activation of NMDA receptor and postsynaptic events	ACTN2
Aorta	Primary aortic smooth muscle cell	R-HSA-888590 GABA synthesis release reuptake and degradation	HSPA8
Aorta	Primary aortic smooth muscle cell	R-HSA-888590 GABA synthesis release reuptake and degradation	GAD2
Aorta	Primary aortic smooth muscle cell	R-HSA-888590 GABA synthesis release reuptake and degradation	GAD1
Aorta	Primary aortic smooth muscle cell	R-HSA-977443 GABA receptor activation	KCNJ3
Aorta	Primary aortic smooth muscle cell	R-HSA-977443 GABA receptor activation	GNG4
Aorta	Primary aortic smooth muscle cell	R-HSA-977443 GABA receptor activation	GNB1
Aorta	Primary aortic smooth muscle cell	R-HSA-977443 GABA receptor activation	GNAL
Aorta	Primary aortic smooth muscle cell	R-HSA-977443 GABA receptor activation	ADCY3
Aorta	Primary aortic smooth muscle cell	R-HSA-1296059 G protein gated Potassium channels	KCNJ3
Aorta	Primary aortic smooth muscle cell	R-HSA-1296059 G protein gated Potassium channels	GNG4
Aorta	Primary aortic smooth muscle cell	R-HSA-1296059 G protein gated Potassium channels	GNB1
Aorta	Primary aortic smooth muscle cell	R-HSA-5658442 Regulation of RAS by GAPs	PSME3
Aorta	Primary aortic smooth muscle cell	R-HSA-5658442 Regulation of RAS by GAPs	PSMD5
Aorta	Primary aortic smooth muscle cell	R-HSA-5658442 Regulation of RAS by GAPs	PSMD2
Aorta	Primary aortic smooth muscle cell	R-HSA-5658442 Regulation of RAS by GAPs	PSMC3
Aorta	Primary aortic smooth muscle cell	R-HSA-5675221 Negative regulation of MAPK pathway	YWHAB
Aorta	Primary aortic smooth muscle cell	R-HSA-5675221 Negative regulation of MAPK pathway	PPP5C
Aorta	Primary aortic smooth muscle cell	R-HSA-5675221 Negative regulation of MAPK pathway	PPP2R1A
Aorta	Primary aortic smooth muscle cell	R-HSA-3928665 EPH-ephrin mediated repulsion of cells	VAV2
Aorta	Primary aortic smooth muscle cell	R-HSA-3928665 EPH-ephrin mediated repulsion of cells	EPHB2
Aorta	Primary aortic smooth muscle cell	R-HSA-3928665 EPH-ephrin mediated repulsion of cells	EPHA2
Aorta	Primary aortic smooth muscle cell	R-HSA-3928665 EPH-ephrin mediated repulsion of cells	EFNB1
Aorta	Primary aortic smooth muscle cell	R-HSA-3928665 EPH-ephrin mediated repulsion of cells	CLTB
Aorta	Primary aortic smooth muscle cell	R-HSA-419037 NCAM1 interactions	COL6A1
Aorta	Primary aortic smooth muscle cell	R-HSA-419037 NCAM1 interactions	COL4A4
Aorta	Primary aortic smooth muscle cell	R-HSA-419037 NCAM1 interactions	COL4A3
Aorta	Primary aortic smooth muscle cell	R-HSA-381676 Glucagon-like Peptide-1 GLP1 regulates insulin secretion	RAPGEF4
Aorta	Primary aortic smooth muscle cell	R-HSA-381676 Glucagon-like Peptide-1 GLP1 regulates insulin secretion	PRKACG
Aorta	Primary aortic smooth muscle cell	R-HSA-381676 Glucagon-like Peptide-1 GLP1 regulates insulin secretion	GNG4
Aorta	Primary aortic smooth muscle cell	R-HSA-381676 Glucagon-like Peptide-1 GLP1 regulates insulin secretion	GNB1
Aorta	Primary aortic smooth muscle cell	R-HSA-400042 Adrenalinenoradrenaline inhibits insulin secretion	GNG4
Aorta	Primary aortic smooth muscle cell	R-HSA-400042 Adrenalinenoradrenaline inhibits insulin secretion	GNB1
Aorta	Primary aortic smooth muscle cell	R-HSA-400042 Adrenalinenoradrenaline inhibits insulin secretion	ADRA2A
Aorta	Primary aortic smooth muscle cell	R-HSA-194068 Bile acid and bile salt metabolism	CYP7A1
Aorta	Primary aortic smooth muscle cell	R-HSA-194068 Bile acid and bile salt metabolism	CYP46A1
Aorta	Primary aortic smooth muscle cell	R-HSA-194068 Bile acid and bile salt metabolism	AKR1D1
Aorta	Primary aortic smooth muscle cell	R-HSA-194068 Bile acid and bile salt metabolism	ABCB11
Aorta	Primary aortic smooth muscle cell	R-HSA-1989781 PPARA activates gene expression	YAP1
Aorta	Primary aortic smooth muscle cell	R-HSA-1989781 PPARA activates gene expression	SULT2A1
Aorta	Primary aortic smooth muscle cell	R-HSA-1989781 PPARA activates gene expression	PPARGC1A
Aorta	Primary aortic smooth muscle cell	R-HSA-1989781 PPARA activates gene expression	PPARG
Aorta	Primary aortic smooth muscle cell	R-HSA-1989781 PPARA activates gene expression	MED20
Aorta	Primary aortic smooth muscle cell	R-HSA-1989781 PPARA activates gene expression	G0S2
Aorta	Primary aortic smooth muscle cell	R-HSA-1989781 PPARA activates gene expression	FABP1
Aorta	Primary aortic smooth muscle cell	R-HSA-1989781 PPARA activates gene expression	CYP7A1
Aorta	Primary aortic smooth muscle cell	R-HSA-1989781 PPARA activates gene expression	ANKRD1
Aorta	Primary aortic smooth muscle cell	R-HSA-350562 Regulation of ornithine decarboxylase ODC	PSME3
Aorta	Primary aortic smooth muscle cell	R-HSA-350562 Regulation of ornithine decarboxylase ODC	PSMD5
Aorta	Primary aortic smooth muscle cell	R-HSA-350562 Regulation of ornithine decarboxylase ODC	PSMD2
Aorta	Primary aortic smooth muscle cell	R-HSA-350562 Regulation of ornithine decarboxylase ODC	PSMC3
Aorta	Primary aortic smooth muscle cell	R-HSA-350562 Regulation of ornithine decarboxylase ODC	ODC1
Aorta	Primary aortic smooth muscle cell	R-HSA-1638074 Keratan sulfate keratin metabolism	ST3GAL4
Aorta	Primary aortic smooth muscle cell	R-HSA-1638074 Keratan sulfate keratin metabolism	ST3GAL2
Aorta	Primary aortic smooth muscle cell	R-HSA-1638074 Keratan sulfate keratin metabolism	KERA
Aorta	Primary aortic smooth muscle cell	R-HSA-2214320 Anchoring fibril formation	TLL1
Aorta	Primary aortic smooth muscle cell	R-HSA-2214320 Anchoring fibril formation	LAMC2
Aorta	Primary aortic smooth muscle cell	R-HSA-2214320 Anchoring fibril formation	LAMA3
Aorta	Primary aortic smooth muscle cell	R-HSA-2214320 Anchoring fibril formation	COL7A1
Aorta	Primary aortic smooth muscle cell	R-HSA-2214320 Anchoring fibril formation	COL4A4
Aorta	Primary aortic smooth muscle cell	R-HSA-2214320 Anchoring fibril formation	COL4A3
Aorta	Primary aortic smooth muscle cell	R-HSA-8948216 Collagen chain trimerization	COL7A1
Aorta	Primary aortic smooth muscle cell	R-HSA-8948216 Collagen chain trimerization	COL6A1
Aorta	Primary aortic smooth muscle cell	R-HSA-8948216 Collagen chain trimerization	COL4A4
Aorta	Primary aortic smooth muscle cell	R-HSA-8948216 Collagen chain trimerization	COL4A3
Aorta	Primary aortic smooth muscle cell	R-HSA-8948216 Collagen chain trimerization	COL10A1
Aorta	Primary aortic smooth muscle cell	R-HSA-418990 Adherens junctions interactions	CDH9
Aorta	Primary aortic smooth muscle cell	R-HSA-418990 Adherens junctions interactions	CDH18
Aorta	Primary aortic smooth muscle cell	R-HSA-418990 Adherens junctions interactions	CDH13
Aorta	Primary aortic smooth muscle cell	R-HSA-418990 Adherens junctions interactions	CDH12
Aorta	Primary aortic smooth muscle cell	R-HSA-6811558 PI5P PP2A and IER3 Regulate PI3K AKT Signaling	PPP2R1A
Aorta	Primary aortic smooth muscle cell	R-HSA-6811558 PI5P PP2A and IER3 Regulate PI3K AKT Signaling	PIP5K1A
Aorta	Primary aortic smooth muscle cell	R-HSA-6811558 PI5P PP2A and IER3 Regulate PI3K AKT Signaling	PIK3R2
Aorta	Primary aortic smooth muscle cell	R-HSA-6811558 PI5P PP2A and IER3 Regulate PI3K AKT Signaling	NRG2
Aorta	Primary aortic smooth muscle cell	R-HSA-6811558 PI5P PP2A and IER3 Regulate PI3K AKT Signaling	MET
Aorta	Primary aortic smooth muscle cell	R-HSA-6811558 PI5P PP2A and IER3 Regulate PI3K AKT Signaling	HBEGF
Aorta	Primary aortic smooth muscle cell	R-HSA-6811558 PI5P PP2A and IER3 Regulate PI3K AKT Signaling	EREG
Aorta	Primary aortic smooth muscle cell	R-HSA-6811558 PI5P PP2A and IER3 Regulate PI3K AKT Signaling	EGFR
Aorta	Primary aortic smooth muscle cell	R-HSA-111933 Calmodulin induced events	PRKCA
Aorta	Primary aortic smooth muscle cell	R-HSA-111933 Calmodulin induced events	PRKACG
Aorta	Primary aortic smooth muscle cell	R-HSA-111933 Calmodulin induced events	ADCY3
Aorta	Primary aortic smooth muscle cell	R-HSA-198203 PI3K AKT activation	PPP2R1A
Aorta	Primary aortic smooth muscle cell	R-HSA-198203 PI3K AKT activation	PIP5K1A
Aorta	Primary aortic smooth muscle cell	R-HSA-198203 PI3K AKT activation	PIK3R2
Aorta	Primary aortic smooth muscle cell	R-HSA-198203 PI3K AKT activation	PHLPP2
Aorta	Primary aortic smooth muscle cell	R-HSA-198203 PI3K AKT activation	NRG2
Aorta	Primary aortic smooth muscle cell	R-HSA-198203 PI3K AKT activation	MLST8
Aorta	Primary aortic smooth muscle cell	R-HSA-198203 PI3K AKT activation	MET
Aorta	Primary aortic smooth muscle cell	R-HSA-198203 PI3K AKT activation	MAPKAP1
Aorta	Primary aortic smooth muscle cell	R-HSA-198203 PI3K AKT activation	HBEGF
Aorta	Primary aortic smooth muscle cell	R-HSA-198203 PI3K AKT activation	EREG
Aorta	Primary aortic smooth muscle cell	R-HSA-198203 PI3K AKT activation	EGFR
Aorta	Primary aortic smooth muscle cell	R-HSA-198203 PI3K AKT activation	AKT3
Aorta	Primary aortic smooth muscle cell	R-HSA-167021 PLC-gamma1 signalling	PRKCA
Aorta	Primary aortic smooth muscle cell	R-HSA-167021 PLC-gamma1 signalling	PRKACG
Aorta	Primary aortic smooth muscle cell	R-HSA-167021 PLC-gamma1 signalling	ADCY3
Aorta	Primary aortic smooth muscle cell	R-HSA-187687 Signalling to ERKs	YWHAB
Aorta	Primary aortic smooth muscle cell	R-HSA-187687 Signalling to ERKs	SPTBN4
Aorta	Primary aortic smooth muscle cell	R-HSA-187687 Signalling to ERKs	SPTBN2
Aorta	Primary aortic smooth muscle cell	R-HSA-187687 Signalling to ERKs	PSME3
Aorta	Primary aortic smooth muscle cell	R-HSA-187687 Signalling to ERKs	PSMD5
Aorta	Primary aortic smooth muscle cell	R-HSA-187687 Signalling to ERKs	PSMD2
Aorta	Primary aortic smooth muscle cell	R-HSA-187687 Signalling to ERKs	PSMC3
Aorta	Primary aortic smooth muscle cell	R-HSA-187687 Signalling to ERKs	PPP5C
Aorta	Primary aortic smooth muscle cell	R-HSA-187687 Signalling to ERKs	PPP2R1A
Aorta	Primary aortic smooth muscle cell	R-HSA-187687 Signalling to ERKs	NRG2
Aorta	Primary aortic smooth muscle cell	R-HSA-187687 Signalling to ERKs	MET
Aorta	Primary aortic smooth muscle cell	R-HSA-187687 Signalling to ERKs	HBEGF
Aorta	Primary aortic smooth muscle cell	R-HSA-187687 Signalling to ERKs	GRIN2D
Aorta	Primary aortic smooth muscle cell	R-HSA-187687 Signalling to ERKs	GFRA3
Aorta	Primary aortic smooth muscle cell	R-HSA-187687 Signalling to ERKs	EREG
Aorta	Primary aortic smooth muscle cell	R-HSA-187687 Signalling to ERKs	EGFR
Aorta	Primary aortic smooth muscle cell	R-HSA-187687 Signalling to ERKs	DLG4
Aorta	Primary aortic smooth muscle cell	R-HSA-187687 Signalling to ERKs	CSF2
Aorta	Primary aortic smooth muscle cell	R-HSA-187687 Signalling to ERKs	CRKL
Aorta	Primary aortic smooth muscle cell	R-HSA-187687 Signalling to ERKs	CAMK2B
Aorta	Primary aortic smooth muscle cell	R-HSA-187687 Signalling to ERKs	ACTN2
Aorta	Primary aortic smooth muscle cell	R-HSA-5218920 VEGFR2 mediated vascular permeability	VAV2
Aorta	Primary aortic smooth muscle cell	R-HSA-5218920 VEGFR2 mediated vascular permeability	MLST8
Aorta	Primary aortic smooth muscle cell	R-HSA-5218920 VEGFR2 mediated vascular permeability	MAPKAP1
Aorta	Primary aortic smooth muscle cell	R-HSA-5218920 VEGFR2 mediated vascular permeability	HSP90AA1
Aorta	Primary aortic smooth muscle cell	R-HSA-5218920 VEGFR2 mediated vascular permeability	AKT3
Aorta	Primary aortic smooth muscle cell	R-HSA-5218921 VEGFR2 mediated cell proliferation	YWHAB
Aorta	Primary aortic smooth muscle cell	R-HSA-5218921 VEGFR2 mediated cell proliferation	SPTBN4
Aorta	Primary aortic smooth muscle cell	R-HSA-5218921 VEGFR2 mediated cell proliferation	SPTBN2
Aorta	Primary aortic smooth muscle cell	R-HSA-5218921 VEGFR2 mediated cell proliferation	PSME3
Aorta	Primary aortic smooth muscle cell	R-HSA-5218921 VEGFR2 mediated cell proliferation	PSMD5
Aorta	Primary aortic smooth muscle cell	R-HSA-5218921 VEGFR2 mediated cell proliferation	PSMD2
Aorta	Primary aortic smooth muscle cell	R-HSA-5218921 VEGFR2 mediated cell proliferation	PSMC3
Aorta	Primary aortic smooth muscle cell	R-HSA-5218921 VEGFR2 mediated cell proliferation	PRKCA
Aorta	Primary aortic smooth muscle cell	R-HSA-5218921 VEGFR2 mediated cell proliferation	PPP5C
Aorta	Primary aortic smooth muscle cell	R-HSA-5218921 VEGFR2 mediated cell proliferation	PPP2R1A
Aorta	Primary aortic smooth muscle cell	R-HSA-5218921 VEGFR2 mediated cell proliferation	NRG2
Aorta	Primary aortic smooth muscle cell	R-HSA-5218921 VEGFR2 mediated cell proliferation	MET
Aorta	Primary aortic smooth muscle cell	R-HSA-5218921 VEGFR2 mediated cell proliferation	HBEGF
Aorta	Primary aortic smooth muscle cell	R-HSA-5218921 VEGFR2 mediated cell proliferation	GRIN2D
Aorta	Primary aortic smooth muscle cell	R-HSA-5218921 VEGFR2 mediated cell proliferation	GFRA3
Aorta	Primary aortic smooth muscle cell	R-HSA-5218921 VEGFR2 mediated cell proliferation	EREG
Aorta	Primary aortic smooth muscle cell	R-HSA-5218921 VEGFR2 mediated cell proliferation	EGFR
Aorta	Primary aortic smooth muscle cell	R-HSA-5218921 VEGFR2 mediated cell proliferation	DLG4
Aorta	Primary aortic smooth muscle cell	R-HSA-5218921 VEGFR2 mediated cell proliferation	CSF2
Aorta	Primary aortic smooth muscle cell	R-HSA-5218921 VEGFR2 mediated cell proliferation	CAMK2B
Aorta	Primary aortic smooth muscle cell	R-HSA-5218921 VEGFR2 mediated cell proliferation	ACTN2
Aorta	Primary aortic smooth muscle cell	R-HSA-5663220 RHO GTPases Activate Formins	ZW10
Aorta	Primary aortic smooth muscle cell	R-HSA-5663220 RHO GTPases Activate Formins	PPP2R1A
Aorta	Primary aortic smooth muscle cell	R-HSA-5663220 RHO GTPases Activate Formins	NUDC
Aorta	Primary aortic smooth muscle cell	R-HSA-5663220 RHO GTPases Activate Formins	KIF18A
Aorta	Primary aortic smooth muscle cell	R-HSA-5663220 RHO GTPases Activate Formins	INCENP
Aorta	Primary aortic smooth muscle cell	R-HSA-5663220 RHO GTPases Activate Formins	DVL1
Aorta	Primary aortic smooth muscle cell	R-HSA-5663220 RHO GTPases Activate Formins	DSN1
Aorta	Primary aortic smooth muscle cell	R-HSA-5663220 RHO GTPases Activate Formins	CENPQ
Aorta	Primary aortic smooth muscle cell	R-HSA-5663220 RHO GTPases Activate Formins	CENPI
Aorta	Primary aortic smooth muscle cell	R-HSA-4086398 Ca2+ pathway	GNG4
Aorta	Primary aortic smooth muscle cell	R-HSA-4086398 Ca2+ pathway	GNB1
Aorta	Primary aortic smooth muscle cell	R-HSA-4086398 Ca2+ pathway	GNAO1
Aorta	Primary aortic smooth muscle cell	R-HSA-4086400 PCP CE pathway	PSME3
Aorta	Primary aortic smooth muscle cell	R-HSA-4086400 PCP CE pathway	PSMD5
Aorta	Primary aortic smooth muscle cell	R-HSA-4086400 PCP CE pathway	PSMD2
Aorta	Primary aortic smooth muscle cell	R-HSA-4086400 PCP CE pathway	PSMC3
Aorta	Primary aortic smooth muscle cell	R-HSA-4086400 PCP CE pathway	PRKCA
Aorta	Primary aortic smooth muscle cell	R-HSA-4086400 PCP CE pathway	DVL1
Aorta	Primary aortic smooth muscle cell	R-HSA-4086400 PCP CE pathway	CLTB
Aorta	Primary aortic smooth muscle cell	R-HSA-4641257 Degradation of AXIN	PSME3
Aorta	Primary aortic smooth muscle cell	R-HSA-4641257 Degradation of AXIN	PSMD5
Aorta	Primary aortic smooth muscle cell	R-HSA-4641257 Degradation of AXIN	PSMD2
Aorta	Primary aortic smooth muscle cell	R-HSA-4641257 Degradation of AXIN	PSMC3
Aorta	Primary aortic smooth muscle cell	R-HSA-4641258 Degradation of DVL	PSME3
Aorta	Primary aortic smooth muscle cell	R-HSA-4641258 Degradation of DVL	PSMD5
Aorta	Primary aortic smooth muscle cell	R-HSA-4641258 Degradation of DVL	PSMD2
Aorta	Primary aortic smooth muscle cell	R-HSA-4641258 Degradation of DVL	PSMC3
Aorta	Primary aortic smooth muscle cell	R-HSA-4641258 Degradation of DVL	DVL1
Aorta	Primary aortic smooth muscle cell	R-HSA-112399 IRS-mediated signalling	YWHAB
Aorta	Primary aortic smooth muscle cell	R-HSA-112399 IRS-mediated signalling	SPTBN4
Aorta	Primary aortic smooth muscle cell	R-HSA-112399 IRS-mediated signalling	SPTBN2
Aorta	Primary aortic smooth muscle cell	R-HSA-112399 IRS-mediated signalling	PSME3
Aorta	Primary aortic smooth muscle cell	R-HSA-112399 IRS-mediated signalling	PSMD5
Aorta	Primary aortic smooth muscle cell	R-HSA-112399 IRS-mediated signalling	PSMD2
Aorta	Primary aortic smooth muscle cell	R-HSA-112399 IRS-mediated signalling	PSMC3
Aorta	Primary aortic smooth muscle cell	R-HSA-112399 IRS-mediated signalling	PRKAB1
Aorta	Primary aortic smooth muscle cell	R-HSA-112399 IRS-mediated signalling	PRKAA2
Aorta	Primary aortic smooth muscle cell	R-HSA-112399 IRS-mediated signalling	PPP5C
Aorta	Primary aortic smooth muscle cell	R-HSA-112399 IRS-mediated signalling	PPP2R1A
Aorta	Primary aortic smooth muscle cell	R-HSA-112399 IRS-mediated signalling	PIK3R2
Aorta	Primary aortic smooth muscle cell	R-HSA-112399 IRS-mediated signalling	NRG2
Aorta	Primary aortic smooth muscle cell	R-HSA-112399 IRS-mediated signalling	MLST8
Aorta	Primary aortic smooth muscle cell	R-HSA-112399 IRS-mediated signalling	MET
Aorta	Primary aortic smooth muscle cell	R-HSA-112399 IRS-mediated signalling	HBEGF
Aorta	Primary aortic smooth muscle cell	R-HSA-112399 IRS-mediated signalling	GRIN2D
Aorta	Primary aortic smooth muscle cell	R-HSA-112399 IRS-mediated signalling	GFRA3
Aorta	Primary aortic smooth muscle cell	R-HSA-112399 IRS-mediated signalling	EREG
Aorta	Primary aortic smooth muscle cell	R-HSA-112399 IRS-mediated signalling	EIF4G1
Aorta	Primary aortic smooth muscle cell	R-HSA-112399 IRS-mediated signalling	EGFR
Aorta	Primary aortic smooth muscle cell	R-HSA-112399 IRS-mediated signalling	DLG4
Aorta	Primary aortic smooth muscle cell	R-HSA-112399 IRS-mediated signalling	CSF2
Aorta	Primary aortic smooth muscle cell	R-HSA-112399 IRS-mediated signalling	CAMK2B
Aorta	Primary aortic smooth muscle cell	R-HSA-112399 IRS-mediated signalling	ACTN2
Aorta	Primary aortic smooth muscle cell	R-HSA-2428928 IRS-related events triggered by IGF1R	YWHAB
Aorta	Primary aortic smooth muscle cell	R-HSA-2428928 IRS-related events triggered by IGF1R	SPTBN4
Aorta	Primary aortic smooth muscle cell	R-HSA-2428928 IRS-related events triggered by IGF1R	SPTBN2
Aorta	Primary aortic smooth muscle cell	R-HSA-2428928 IRS-related events triggered by IGF1R	PSME3
Aorta	Primary aortic smooth muscle cell	R-HSA-2428928 IRS-related events triggered by IGF1R	PSMD5
Aorta	Primary aortic smooth muscle cell	R-HSA-2428928 IRS-related events triggered by IGF1R	PSMD2
Aorta	Primary aortic smooth muscle cell	R-HSA-2428928 IRS-related events triggered by IGF1R	PSMC3
Aorta	Primary aortic smooth muscle cell	R-HSA-2428928 IRS-related events triggered by IGF1R	PRKAB1
Aorta	Primary aortic smooth muscle cell	R-HSA-2428928 IRS-related events triggered by IGF1R	PRKAA2
Aorta	Primary aortic smooth muscle cell	R-HSA-2428928 IRS-related events triggered by IGF1R	PPP5C
Aorta	Primary aortic smooth muscle cell	R-HSA-2428928 IRS-related events triggered by IGF1R	PPP2R1A
Aorta	Primary aortic smooth muscle cell	R-HSA-2428928 IRS-related events triggered by IGF1R	PIK3R2
Aorta	Primary aortic smooth muscle cell	R-HSA-2428928 IRS-related events triggered by IGF1R	NRG2
Aorta	Primary aortic smooth muscle cell	R-HSA-2428928 IRS-related events triggered by IGF1R	MLST8
Aorta	Primary aortic smooth muscle cell	R-HSA-2428928 IRS-related events triggered by IGF1R	MET
Aorta	Primary aortic smooth muscle cell	R-HSA-2428928 IRS-related events triggered by IGF1R	HBEGF
Aorta	Primary aortic smooth muscle cell	R-HSA-2428928 IRS-related events triggered by IGF1R	GRIN2D
Aorta	Primary aortic smooth muscle cell	R-HSA-2428928 IRS-related events triggered by IGF1R	GFRA3
Aorta	Primary aortic smooth muscle cell	R-HSA-2428928 IRS-related events triggered by IGF1R	EREG
Aorta	Primary aortic smooth muscle cell	R-HSA-2428928 IRS-related events triggered by IGF1R	EIF4G1
Aorta	Primary aortic smooth muscle cell	R-HSA-2428928 IRS-related events triggered by IGF1R	EGFR
Aorta	Primary aortic smooth muscle cell	R-HSA-2428928 IRS-related events triggered by IGF1R	DLG4
Aorta	Primary aortic smooth muscle cell	R-HSA-2428928 IRS-related events triggered by IGF1R	CSF2
Aorta	Primary aortic smooth muscle cell	R-HSA-2428928 IRS-related events triggered by IGF1R	CAMK2B
Aorta	Primary aortic smooth muscle cell	R-HSA-2428928 IRS-related events triggered by IGF1R	ACTN2
Aorta	Primary aortic smooth muscle cell	R-HSA-112040 G-protein mediated events	PRKCA
Aorta	Primary aortic smooth muscle cell	R-HSA-112040 G-protein mediated events	PRKACG
Aorta	Primary aortic smooth muscle cell	R-HSA-112040 G-protein mediated events	GNAO1
Aorta	Primary aortic smooth muscle cell	R-HSA-112040 G-protein mediated events	GNAL
Aorta	Primary aortic smooth muscle cell	R-HSA-112040 G-protein mediated events	ADCY3
Aorta	Primary aortic smooth muscle cell	R-HSA-202040 G-protein activation	OPRM1
Aorta	Primary aortic smooth muscle cell	R-HSA-202040 G-protein activation	GNG4
Aorta	Primary aortic smooth muscle cell	R-HSA-202040 G-protein activation	GNB1
Aorta	Primary aortic smooth muscle cell	R-HSA-202040 G-protein activation	GNAO1
Aorta	Primary aortic smooth muscle cell	R-HSA-2179392 EGFR Transactivation by Gastrin	PRKCA
Aorta	Primary aortic smooth muscle cell	R-HSA-2179392 EGFR Transactivation by Gastrin	MMP3
Aorta	Primary aortic smooth muscle cell	R-HSA-2179392 EGFR Transactivation by Gastrin	HBEGF
Aorta	Primary aortic smooth muscle cell	R-HSA-2179392 EGFR Transactivation by Gastrin	EGFR
Aorta	Primary aortic smooth muscle cell	R-HSA-373076 Class A 1 Rhodopsin-like receptors	TACR3
Aorta	Primary aortic smooth muscle cell	R-HSA-373076 Class A 1 Rhodopsin-like receptors	RHO
Aorta	Primary aortic smooth muscle cell	R-HSA-373076 Class A 1 Rhodopsin-like receptors	P2RY1
Aorta	Primary aortic smooth muscle cell	R-HSA-373076 Class A 1 Rhodopsin-like receptors	OPRM1
Aorta	Primary aortic smooth muscle cell	R-HSA-373076 Class A 1 Rhodopsin-like receptors	NTSR1
Aorta	Primary aortic smooth muscle cell	R-HSA-373076 Class A 1 Rhodopsin-like receptors	NPY1R
Aorta	Primary aortic smooth muscle cell	R-HSA-373076 Class A 1 Rhodopsin-like receptors	NPBWR2
Aorta	Primary aortic smooth muscle cell	R-HSA-373076 Class A 1 Rhodopsin-like receptors	LPAR4
Aorta	Primary aortic smooth muscle cell	R-HSA-373076 Class A 1 Rhodopsin-like receptors	KISS1
Aorta	Primary aortic smooth muscle cell	R-HSA-373076 Class A 1 Rhodopsin-like receptors	INSL5
Aorta	Primary aortic smooth muscle cell	R-HSA-373076 Class A 1 Rhodopsin-like receptors	HTR4
Aorta	Primary aortic smooth muscle cell	R-HSA-373076 Class A 1 Rhodopsin-like receptors	HTR2C
Aorta	Primary aortic smooth muscle cell	R-HSA-373076 Class A 1 Rhodopsin-like receptors	HRH3
Aorta	Primary aortic smooth muscle cell	R-HSA-373076 Class A 1 Rhodopsin-like receptors	GNRHR
Aorta	Primary aortic smooth muscle cell	R-HSA-373076 Class A 1 Rhodopsin-like receptors	EDNRA
Aorta	Primary aortic smooth muscle cell	R-HSA-373076 Class A 1 Rhodopsin-like receptors	EDN3
Aorta	Primary aortic smooth muscle cell	R-HSA-373076 Class A 1 Rhodopsin-like receptors	DRD3
Aorta	Primary aortic smooth muscle cell	R-HSA-373076 Class A 1 Rhodopsin-like receptors	CXCL6
Aorta	Primary aortic smooth muscle cell	R-HSA-373076 Class A 1 Rhodopsin-like receptors	CXCL5
Aorta	Primary aortic smooth muscle cell	R-HSA-373076 Class A 1 Rhodopsin-like receptors	CXCL3
Aorta	Primary aortic smooth muscle cell	R-HSA-373076 Class A 1 Rhodopsin-like receptors	CXCL2
Aorta	Primary aortic smooth muscle cell	R-HSA-373076 Class A 1 Rhodopsin-like receptors	CXCL13
Aorta	Primary aortic smooth muscle cell	R-HSA-373076 Class A 1 Rhodopsin-like receptors	CXCL1
Aorta	Primary aortic smooth muscle cell	R-HSA-373076 Class A 1 Rhodopsin-like receptors	CCR6
Aorta	Primary aortic smooth muscle cell	R-HSA-373076 Class A 1 Rhodopsin-like receptors	CCL20
Aorta	Primary aortic smooth muscle cell	R-HSA-373076 Class A 1 Rhodopsin-like receptors	CCKAR
Aorta	Primary aortic smooth muscle cell	R-HSA-373076 Class A 1 Rhodopsin-like receptors	C3
Aorta	Primary aortic smooth muscle cell	R-HSA-373076 Class A 1 Rhodopsin-like receptors	ADRA2A
Aorta	Primary aortic smooth muscle cell	R-HSA-373076 Class A 1 Rhodopsin-like receptors	ADRA1A
Aorta	Primary aortic smooth muscle cell	R-HSA-373076 Class A 1 Rhodopsin-like receptors	ADORA2B
Aorta	Primary aortic smooth muscle cell	R-HSA-373080 Class B 2 Secretin family receptors	PTHLH
Aorta	Primary aortic smooth muscle cell	R-HSA-373080 Class B 2 Secretin family receptors	PTH2R
Aorta	Primary aortic smooth muscle cell	R-HSA-373080 Class B 2 Secretin family receptors	PTH
Aorta	Primary aortic smooth muscle cell	R-HSA-373080 Class B 2 Secretin family receptors	IAPP
Aorta	Primary aortic smooth muscle cell	R-HSA-373080 Class B 2 Secretin family receptors	GNG4
Aorta	Primary aortic smooth muscle cell	R-HSA-373080 Class B 2 Secretin family receptors	GNB1
Aorta	Primary aortic smooth muscle cell	R-HSA-373080 Class B 2 Secretin family receptors	CRH
Aorta	Primary aortic smooth muscle cell	R-HSA-373080 Class B 2 Secretin family receptors	ADCYAP1R1	A
Aorta	Primary aortic smooth muscle cell	R-HSA-373080 Class B 2 Secretin family receptors	ADCYAP1
Aorta	Primary aortic smooth muscle cell	R-HSA-381753 Olfactory Signaling Pathway	OR1E2
Aorta	Primary aortic smooth muscle cell	R-HSA-381753 Olfactory Signaling Pathway	OR1A1
Aorta	Primary aortic smooth muscle cell	R-HSA-381753 Olfactory Signaling Pathway	GNB1
Aorta	Primary aortic smooth muscle cell	R-HSA-381753 Olfactory Signaling Pathway	GNAL
Aorta	Primary aortic smooth muscle cell	R-HSA-397795 G-protein beta gamma signalling	PIK3R2
Aorta	Primary aortic smooth muscle cell	R-HSA-397795 G-protein beta gamma signalling	GNG4
Aorta	Primary aortic smooth muscle cell	R-HSA-397795 G-protein beta gamma signalling	GNB1
Aorta	Primary aortic smooth muscle cell	R-HSA-397795 G-protein beta gamma signalling	CSF2
Aorta	Primary aortic smooth muscle cell	R-HSA-397795 G-protein beta gamma signalling	AKT3
Aorta	Primary aortic smooth muscle cell	R-HSA-416476 G alpha q signalling events	TRPC6
Aorta	Primary aortic smooth muscle cell	R-HSA-416476 G alpha q signalling events	TRPC3
Aorta	Primary aortic smooth muscle cell	R-HSA-416476 G alpha q signalling events	TACR3
Aorta	Primary aortic smooth muscle cell	R-HSA-416476 G alpha q signalling events	PIK3R2
Aorta	Primary aortic smooth muscle cell	R-HSA-416476 G alpha q signalling events	P2RY1
Aorta	Primary aortic smooth muscle cell	R-HSA-416476 G alpha q signalling events	NTSR1
Aorta	Primary aortic smooth muscle cell	R-HSA-416476 G alpha q signalling events	LPAR4
Aorta	Primary aortic smooth muscle cell	R-HSA-416476 G alpha q signalling events	KISS1
Aorta	Primary aortic smooth muscle cell	R-HSA-416476 G alpha q signalling events	HTR2C
Aorta	Primary aortic smooth muscle cell	R-HSA-416476 G alpha q signalling events	GRM5
Aorta	Primary aortic smooth muscle cell	R-HSA-416476 G alpha q signalling events	GRM1
Aorta	Primary aortic smooth muscle cell	R-HSA-416476 G alpha q signalling events	GNRHR
Aorta	Primary aortic smooth muscle cell	R-HSA-416476 G alpha q signalling events	GNG4
Aorta	Primary aortic smooth muscle cell	R-HSA-416476 G alpha q signalling events	GNB1
Aorta	Primary aortic smooth muscle cell	R-HSA-416476 G alpha q signalling events	EDNRA
Aorta	Primary aortic smooth muscle cell	R-HSA-416476 G alpha q signalling events	EDN3
Aorta	Primary aortic smooth muscle cell	R-HSA-416476 G alpha q signalling events	DGKE
Aorta	Primary aortic smooth muscle cell	R-HSA-416476 G alpha q signalling events	CCKAR
Aorta	Primary aortic smooth muscle cell	R-HSA-416476 G alpha q signalling events	ADRA1A
Aorta	Primary aortic smooth muscle cell	R-HSA-416482 G alpha 12 13 signalling events	VAV2
Aorta	Primary aortic smooth muscle cell	R-HSA-416482 G alpha 12 13 signalling events	PIK3R2
Aorta	Primary aortic smooth muscle cell	R-HSA-416482 G alpha 12 13 signalling events	GNG4
Aorta	Primary aortic smooth muscle cell	R-HSA-416482 G alpha 12 13 signalling events	GNB1
Aorta	Primary aortic smooth muscle cell	R-HSA-416482 G alpha 12 13 signalling events	ADRA1A
Aorta	Primary aortic smooth muscle cell	R-HSA-418555 G alpha s signalling events	PTHLH
Aorta	Primary aortic smooth muscle cell	R-HSA-418555 G alpha s signalling events	PTH2R
Aorta	Primary aortic smooth muscle cell	R-HSA-418555 G alpha s signalling events	PTH
Aorta	Primary aortic smooth muscle cell	R-HSA-418555 G alpha s signalling events	PDE10A
Aorta	Primary aortic smooth muscle cell	R-HSA-418555 G alpha s signalling events	IAPP
Aorta	Primary aortic smooth muscle cell	R-HSA-418555 G alpha s signalling events	HTR4
Aorta	Primary aortic smooth muscle cell	R-HSA-418555 G alpha s signalling events	GPR15
Aorta	Primary aortic smooth muscle cell	R-HSA-418555 G alpha s signalling events	GNG4
Aorta	Primary aortic smooth muscle cell	R-HSA-418555 G alpha s signalling events	GNB1
Aorta	Primary aortic smooth muscle cell	R-HSA-418555 G alpha s signalling events	CRH
Aorta	Primary aortic smooth muscle cell	R-HSA-418555 G alpha s signalling events	ADORA2B
Aorta	Primary aortic smooth muscle cell	R-HSA-418555 G alpha s signalling events	ADCYAP1R1	A
Aorta	Primary aortic smooth muscle cell	R-HSA-418555 G alpha s signalling events	ADCYAP1
Aorta	Primary aortic smooth muscle cell	R-HSA-418555 G alpha s signalling events	ADCY3
Aorta	Primary aortic smooth muscle cell	R-HSA-418594 G alpha i signalling events	TAS2R9
Aorta	Primary aortic smooth muscle cell	R-HSA-418594 G alpha i signalling events	TAS2R7
Aorta	Primary aortic smooth muscle cell	R-HSA-418594 G alpha i signalling events	TAS2R3
Aorta	Primary aortic smooth muscle cell	R-HSA-418594 G alpha i signalling events	TAS2R16
Aorta	Primary aortic smooth muscle cell	R-HSA-418594 G alpha i signalling events	TAS2R10
Aorta	Primary aortic smooth muscle cell	R-HSA-418594 G alpha i signalling events	TAS2R1
Aorta	Primary aortic smooth muscle cell	R-HSA-418594 G alpha i signalling events	RHO
Aorta	Primary aortic smooth muscle cell	R-HSA-418594 G alpha i signalling events	OPRM1
Aorta	Primary aortic smooth muscle cell	R-HSA-418594 G alpha i signalling events	NPY1R
Aorta	Primary aortic smooth muscle cell	R-HSA-418594 G alpha i signalling events	NPBWR2
Aorta	Primary aortic smooth muscle cell	R-HSA-418594 G alpha i signalling events	INSL5
Aorta	Primary aortic smooth muscle cell	R-HSA-418594 G alpha i signalling events	HRH3
Aorta	Primary aortic smooth muscle cell	R-HSA-418594 G alpha i signalling events	GNG4
Aorta	Primary aortic smooth muscle cell	R-HSA-418594 G alpha i signalling events	GNB1
Aorta	Primary aortic smooth muscle cell	R-HSA-418594 G alpha i signalling events	DRD3
Aorta	Primary aortic smooth muscle cell	R-HSA-418594 G alpha i signalling events	CXCL6
Aorta	Primary aortic smooth muscle cell	R-HSA-418594 G alpha i signalling events	CXCL5
Aorta	Primary aortic smooth muscle cell	R-HSA-418594 G alpha i signalling events	CXCL3
Aorta	Primary aortic smooth muscle cell	R-HSA-418594 G alpha i signalling events	CXCL2
Aorta	Primary aortic smooth muscle cell	R-HSA-418594 G alpha i signalling events	CXCL13
Aorta	Primary aortic smooth muscle cell	R-HSA-418594 G alpha i signalling events	CXCL1
Aorta	Primary aortic smooth muscle cell	R-HSA-418594 G alpha i signalling events	CCR6
Aorta	Primary aortic smooth muscle cell	R-HSA-418594 G alpha i signalling events	CCL20
Aorta	Primary aortic smooth muscle cell	R-HSA-418594 G alpha i signalling events	C3
Aorta	Primary aortic smooth muscle cell	R-HSA-418594 G alpha i signalling events	ADRA2A
Aorta	Primary aortic smooth muscle cell	R-HSA-418597 G alpha z signalling events	GNG4
Aorta	Primary aortic smooth muscle cell	R-HSA-418597 G alpha z signalling events	GNB1
Aorta	Primary aortic smooth muscle cell	R-HSA-418597 G alpha z signalling events	ADRA2A
Aorta	Primary aortic smooth muscle cell	R-HSA-418597 G alpha z signalling events	ADCY3
Aorta	Primary aortic smooth muscle cell	R-HSA-420499 Class C 3 Metabotropic glutamate pheromone receptors	TAS2R9
Aorta	Primary aortic smooth muscle cell	R-HSA-420499 Class C 3 Metabotropic glutamate pheromone receptors	TAS2R7
Aorta	Primary aortic smooth muscle cell	R-HSA-420499 Class C 3 Metabotropic glutamate pheromone receptors	TAS2R3
Aorta	Primary aortic smooth muscle cell	R-HSA-420499 Class C 3 Metabotropic glutamate pheromone receptors	TAS2R16
Aorta	Primary aortic smooth muscle cell	R-HSA-420499 Class C 3 Metabotropic glutamate pheromone receptors	TAS2R10
Aorta	Primary aortic smooth muscle cell	R-HSA-420499 Class C 3 Metabotropic glutamate pheromone receptors	TAS2R1
Aorta	Primary aortic smooth muscle cell	R-HSA-420499 Class C 3 Metabotropic glutamate pheromone receptors	GRM5
Aorta	Primary aortic smooth muscle cell	R-HSA-420499 Class C 3 Metabotropic glutamate pheromone receptors	GRM1
Aorta	Primary aortic smooth muscle cell	R-HSA-5610780 Degradation of GLI1 by the proteasome	PSME3
Aorta	Primary aortic smooth muscle cell	R-HSA-5610780 Degradation of GLI1 by the proteasome	PSMD5
Aorta	Primary aortic smooth muscle cell	R-HSA-5610780 Degradation of GLI1 by the proteasome	PSMD2
Aorta	Primary aortic smooth muscle cell	R-HSA-5610780 Degradation of GLI1 by the proteasome	PSMC3
Aorta	Primary aortic smooth muscle cell	R-HSA-5610780 Degradation of GLI1 by the proteasome	ITCH
Aorta	Primary aortic smooth muscle cell	R-HSA-8874081 MET activates PTK2 signaling	MET
Aorta	Primary aortic smooth muscle cell	R-HSA-8874081 MET activates PTK2 signaling	LAMC2
Aorta	Primary aortic smooth muscle cell	R-HSA-8874081 MET activates PTK2 signaling	LAMA3
Aorta	Primary aortic smooth muscle cell	R-HSA-8874081 MET activates PTK2 signaling	ITGA3
Aorta	Primary aortic smooth muscle cell	R-HSA-68867 Assembly of the pre-replicative complex	PSME3
Aorta	Primary aortic smooth muscle cell	R-HSA-68867 Assembly of the pre-replicative complex	PSMD5
Aorta	Primary aortic smooth muscle cell	R-HSA-68867 Assembly of the pre-replicative complex	PSMD2
Aorta	Primary aortic smooth muscle cell	R-HSA-68867 Assembly of the pre-replicative complex	PSMC3
Aorta	Primary aortic smooth muscle cell	R-HSA-68867 Assembly of the pre-replicative complex	E2F1
Aorta	Primary aortic smooth muscle cell	R-HSA-68867 Assembly of the pre-replicative complex	CDC6
Aorta	Primary aortic smooth muscle cell	R-HSA-68962 Activation of the pre-replicative complex	POLA2
Aorta	Primary aortic smooth muscle cell	R-HSA-68962 Activation of the pre-replicative complex	MCM10
Aorta	Primary aortic smooth muscle cell	R-HSA-68962 Activation of the pre-replicative complex	CDK2	A
Aorta	Primary aortic smooth muscle cell	R-HSA-68962 Activation of the pre-replicative complex	CDC6
Aorta	Primary aortic smooth muscle cell	R-HSA-68962 Activation of the pre-replicative complex	CDC45
Aorta	Primary aortic smooth muscle cell	R-HSA-68949 Orc1 removal from chromatin	PSME3
Aorta	Primary aortic smooth muscle cell	R-HSA-68949 Orc1 removal from chromatin	PSMD5
Aorta	Primary aortic smooth muscle cell	R-HSA-68949 Orc1 removal from chromatin	PSMD2
Aorta	Primary aortic smooth muscle cell	R-HSA-68949 Orc1 removal from chromatin	PSMC3
Aorta	Primary aortic smooth muscle cell	R-HSA-68949 Orc1 removal from chromatin	CDK2	A
Aorta	Primary aortic smooth muscle cell	R-HSA-68949 Orc1 removal from chromatin	CDC6
Aorta	Primary aortic smooth muscle cell	R-HSA-68949 Orc1 removal from chromatin	CCNA1
Aorta	Primary aortic smooth muscle cell	R-HSA-69017 CDK-mediated phosphorylation and removal of Cdc6	PSME3
Aorta	Primary aortic smooth muscle cell	R-HSA-69017 CDK-mediated phosphorylation and removal of Cdc6	PSMD5
Aorta	Primary aortic smooth muscle cell	R-HSA-69017 CDK-mediated phosphorylation and removal of Cdc6	PSMD2
Aorta	Primary aortic smooth muscle cell	R-HSA-69017 CDK-mediated phosphorylation and removal of Cdc6	PSMC3
Aorta	Primary aortic smooth muscle cell	R-HSA-69017 CDK-mediated phosphorylation and removal of Cdc6	CDK2	A
Aorta	Primary aortic smooth muscle cell	R-HSA-69017 CDK-mediated phosphorylation and removal of Cdc6	CDC6
Aorta	Primary aortic smooth muscle cell	R-HSA-69186 Lagging Strand Synthesis	RFC3
Aorta	Primary aortic smooth muscle cell	R-HSA-69186 Lagging Strand Synthesis	POLA2
Aorta	Primary aortic smooth muscle cell	R-HSA-69186 Lagging Strand Synthesis	FEN1
Aorta	Primary aortic smooth muscle cell	R-HSA-1538133 G0 and Early G1	E2F1
Aorta	Primary aortic smooth muscle cell	R-HSA-1538133 G0 and Early G1	CDK2	A
Aorta	Primary aortic smooth muscle cell	R-HSA-1538133 G0 and Early G1	CDC6
Aorta	Primary aortic smooth muscle cell	R-HSA-1538133 G0 and Early G1	CDC25A
Aorta	Primary aortic smooth muscle cell	R-HSA-1538133 G0 and Early G1	CCNE2
Aorta	Primary aortic smooth muscle cell	R-HSA-1538133 G0 and Early G1	CCNE1
Aorta	Primary aortic smooth muscle cell	R-HSA-1538133 G0 and Early G1	CCNA1
Aorta	Primary aortic smooth muscle cell	R-HSA-174143 APC C-mediated degradation of cell cycle proteins	PSME3
Aorta	Primary aortic smooth muscle cell	R-HSA-174143 APC C-mediated degradation of cell cycle proteins	PSMD5
Aorta	Primary aortic smooth muscle cell	R-HSA-174143 APC C-mediated degradation of cell cycle proteins	PSMD2
Aorta	Primary aortic smooth muscle cell	R-HSA-174143 APC C-mediated degradation of cell cycle proteins	PSMC3
Aorta	Primary aortic smooth muscle cell	R-HSA-174143 APC C-mediated degradation of cell cycle proteins	CDK2	A
Aorta	Primary aortic smooth muscle cell	R-HSA-174143 APC C-mediated degradation of cell cycle proteins	CCNA1
Aorta	Primary aortic smooth muscle cell	R-HSA-2555396 Mitotic Metaphase and Anaphase	ZW10
Aorta	Primary aortic smooth muscle cell	R-HSA-2555396 Mitotic Metaphase and Anaphase	PSME3
Aorta	Primary aortic smooth muscle cell	R-HSA-2555396 Mitotic Metaphase and Anaphase	PSMD5
Aorta	Primary aortic smooth muscle cell	R-HSA-2555396 Mitotic Metaphase and Anaphase	PSMD2
Aorta	Primary aortic smooth muscle cell	R-HSA-2555396 Mitotic Metaphase and Anaphase	PSMC3
Aorta	Primary aortic smooth muscle cell	R-HSA-2555396 Mitotic Metaphase and Anaphase	PPP2R1A
Aorta	Primary aortic smooth muscle cell	R-HSA-2555396 Mitotic Metaphase and Anaphase	NUDC
Aorta	Primary aortic smooth muscle cell	R-HSA-2555396 Mitotic Metaphase and Anaphase	KIF18A
Aorta	Primary aortic smooth muscle cell	R-HSA-2555396 Mitotic Metaphase and Anaphase	INCENP
Aorta	Primary aortic smooth muscle cell	R-HSA-2555396 Mitotic Metaphase and Anaphase	DSN1
Aorta	Primary aortic smooth muscle cell	R-HSA-2555396 Mitotic Metaphase and Anaphase	CENPQ
Aorta	Primary aortic smooth muscle cell	R-HSA-2555396 Mitotic Metaphase and Anaphase	CENPI
Aorta	Primary aortic smooth muscle cell	R-HSA-68877 Mitotic Prometaphase	ZW10
Aorta	Primary aortic smooth muscle cell	R-HSA-68877 Mitotic Prometaphase	PPP2R1A
Aorta	Primary aortic smooth muscle cell	R-HSA-68877 Mitotic Prometaphase	NUDC
Aorta	Primary aortic smooth muscle cell	R-HSA-68877 Mitotic Prometaphase	KIF18A
Aorta	Primary aortic smooth muscle cell	R-HSA-68877 Mitotic Prometaphase	INCENP
Aorta	Primary aortic smooth muscle cell	R-HSA-68877 Mitotic Prometaphase	DSN1
Aorta	Primary aortic smooth muscle cell	R-HSA-68877 Mitotic Prometaphase	CENPQ
Aorta	Primary aortic smooth muscle cell	R-HSA-68877 Mitotic Prometaphase	CENPI
Aorta	Primary aortic smooth muscle cell	R-HSA-68911 G2 Phase	E2F1
Aorta	Primary aortic smooth muscle cell	R-HSA-68911 G2 Phase	CDK2	A
Aorta	Primary aortic smooth muscle cell	R-HSA-68911 G2 Phase	CCNA1
Aorta	Primary aortic smooth muscle cell	R-HSA-69206 G1 S Transition	PTK6
Aorta	Primary aortic smooth muscle cell	R-HSA-69206 G1 S Transition	PSME3
Aorta	Primary aortic smooth muscle cell	R-HSA-69206 G1 S Transition	PSMD5
Aorta	Primary aortic smooth muscle cell	R-HSA-69206 G1 S Transition	PSMD2
Aorta	Primary aortic smooth muscle cell	R-HSA-69206 G1 S Transition	PSMC3
Aorta	Primary aortic smooth muscle cell	R-HSA-69206 G1 S Transition	PPP2R1A
Aorta	Primary aortic smooth muscle cell	R-HSA-69206 G1 S Transition	POLA2
Aorta	Primary aortic smooth muscle cell	R-HSA-69206 G1 S Transition	MCM10
Aorta	Primary aortic smooth muscle cell	R-HSA-69206 G1 S Transition	E2F1
Aorta	Primary aortic smooth muscle cell	R-HSA-69206 G1 S Transition	CDK2	A
Aorta	Primary aortic smooth muscle cell	R-HSA-69206 G1 S Transition	CDC6
Aorta	Primary aortic smooth muscle cell	R-HSA-69206 G1 S Transition	CDC45
Aorta	Primary aortic smooth muscle cell	R-HSA-69206 G1 S Transition	CDC25A
Aorta	Primary aortic smooth muscle cell	R-HSA-69206 G1 S Transition	CCNE2
Aorta	Primary aortic smooth muscle cell	R-HSA-69206 G1 S Transition	CCNE1
Aorta	Primary aortic smooth muscle cell	R-HSA-69206 G1 S Transition	CCNA1
Aorta	Primary aortic smooth muscle cell	R-HSA-69206 G1 S Transition	AKT3
Aorta	Primary aortic smooth muscle cell	R-HSA-69275 G2 M Transition	TUBG1
Aorta	Primary aortic smooth muscle cell	R-HSA-69275 G2 M Transition	PSME3
Aorta	Primary aortic smooth muscle cell	R-HSA-69275 G2 M Transition	PSMD5
Aorta	Primary aortic smooth muscle cell	R-HSA-69275 G2 M Transition	PSMD2
Aorta	Primary aortic smooth muscle cell	R-HSA-69275 G2 M Transition	PSMC3
Aorta	Primary aortic smooth muscle cell	R-HSA-69275 G2 M Transition	PPP2R1A
Aorta	Primary aortic smooth muscle cell	R-HSA-69275 G2 M Transition	PKMYT1
Aorta	Primary aortic smooth muscle cell	R-HSA-69275 G2 M Transition	HSP90AA1
Aorta	Primary aortic smooth muscle cell	R-HSA-69275 G2 M Transition	FBXL18
Aorta	Primary aortic smooth muscle cell	R-HSA-69275 G2 M Transition	CSNK1D
Aorta	Primary aortic smooth muscle cell	R-HSA-69275 G2 M Transition	CDK2	A
Aorta	Primary aortic smooth muscle cell	R-HSA-69275 G2 M Transition	CDC25A
Aorta	Primary aortic smooth muscle cell	R-HSA-69275 G2 M Transition	CCNA1
Aorta	Primary aortic smooth muscle cell	R-HSA-69656 Cyclin A Cdk2-associated events at S phase entry	PTK6
Aorta	Primary aortic smooth muscle cell	R-HSA-69656 Cyclin A Cdk2-associated events at S phase entry	PSME3
Aorta	Primary aortic smooth muscle cell	R-HSA-69656 Cyclin A Cdk2-associated events at S phase entry	PSMD5
Aorta	Primary aortic smooth muscle cell	R-HSA-69656 Cyclin A Cdk2-associated events at S phase entry	PSMD2
Aorta	Primary aortic smooth muscle cell	R-HSA-69656 Cyclin A Cdk2-associated events at S phase entry	PSMC3
Aorta	Primary aortic smooth muscle cell	R-HSA-69656 Cyclin A Cdk2-associated events at S phase entry	E2F1
Aorta	Primary aortic smooth muscle cell	R-HSA-69656 Cyclin A Cdk2-associated events at S phase entry	CDK2	A
Aorta	Primary aortic smooth muscle cell	R-HSA-69656 Cyclin A Cdk2-associated events at S phase entry	CDC25A
Aorta	Primary aortic smooth muscle cell	R-HSA-69656 Cyclin A Cdk2-associated events at S phase entry	CCNE2
Aorta	Primary aortic smooth muscle cell	R-HSA-69656 Cyclin A Cdk2-associated events at S phase entry	CCNE1
Aorta	Primary aortic smooth muscle cell	R-HSA-69656 Cyclin A Cdk2-associated events at S phase entry	CCNA1
Aorta	Primary aortic smooth muscle cell	R-HSA-75815 Ubiquitin-dependent degradation of Cyclin D	PSME3
Aorta	Primary aortic smooth muscle cell	R-HSA-75815 Ubiquitin-dependent degradation of Cyclin D	PSMD5
Aorta	Primary aortic smooth muscle cell	R-HSA-75815 Ubiquitin-dependent degradation of Cyclin D	PSMD2
Aorta	Primary aortic smooth muscle cell	R-HSA-75815 Ubiquitin-dependent degradation of Cyclin D	PSMC3
Aorta	Primary aortic smooth muscle cell	R-HSA-176187 Activation of ATR in response to replication stress	RFC3
Aorta	Primary aortic smooth muscle cell	R-HSA-176187 Activation of ATR in response to replication stress	MCM10
Aorta	Primary aortic smooth muscle cell	R-HSA-176187 Activation of ATR in response to replication stress	CLSPN
Aorta	Primary aortic smooth muscle cell	R-HSA-176187 Activation of ATR in response to replication stress	CDK2	A
Aorta	Primary aortic smooth muscle cell	R-HSA-176187 Activation of ATR in response to replication stress	CDC6
Aorta	Primary aortic smooth muscle cell	R-HSA-176187 Activation of ATR in response to replication stress	CDC45
Aorta	Primary aortic smooth muscle cell	R-HSA-176187 Activation of ATR in response to replication stress	CDC25A
Aorta	Primary aortic smooth muscle cell	R-HSA-69473 G2 M DNA damage checkpoint	YWHAB
Aorta	Primary aortic smooth muscle cell	R-HSA-69473 G2 M DNA damage checkpoint	RFC3
Aorta	Primary aortic smooth muscle cell	R-HSA-69473 G2 M DNA damage checkpoint	MRE11
Aorta	Primary aortic smooth muscle cell	R-HSA-69473 G2 M DNA damage checkpoint	BRIP1
Aorta	Primary aortic smooth muscle cell	R-HSA-69473 G2 M DNA damage checkpoint	BRCA1
Aorta	Primary aortic smooth muscle cell	R-HSA-69580 p53-Dependent G1 S DNA damage checkpoint	PSME3
Aorta	Primary aortic smooth muscle cell	R-HSA-69580 p53-Dependent G1 S DNA damage checkpoint	PSMD5
Aorta	Primary aortic smooth muscle cell	R-HSA-69580 p53-Dependent G1 S DNA damage checkpoint	PSMD2
Aorta	Primary aortic smooth muscle cell	R-HSA-69580 p53-Dependent G1 S DNA damage checkpoint	PSMC3
Aorta	Primary aortic smooth muscle cell	R-HSA-69580 p53-Dependent G1 S DNA damage checkpoint	CDK2	A
Aorta	Primary aortic smooth muscle cell	R-HSA-69580 p53-Dependent G1 S DNA damage checkpoint	CCNE2
Aorta	Primary aortic smooth muscle cell	R-HSA-69580 p53-Dependent G1 S DNA damage checkpoint	CCNE1
Aorta	Primary aortic smooth muscle cell	R-HSA-69580 p53-Dependent G1 S DNA damage checkpoint	CCNA1
Aorta	Primary aortic smooth muscle cell	R-HSA-69613 p53-Independent G1 S DNA damage checkpoint	PSME3
Aorta	Primary aortic smooth muscle cell	R-HSA-69613 p53-Independent G1 S DNA damage checkpoint	PSMD5
Aorta	Primary aortic smooth muscle cell	R-HSA-69613 p53-Independent G1 S DNA damage checkpoint	PSMD2
Aorta	Primary aortic smooth muscle cell	R-HSA-69613 p53-Independent G1 S DNA damage checkpoint	PSMC3
Aorta	Primary aortic smooth muscle cell	R-HSA-69613 p53-Independent G1 S DNA damage checkpoint	CDC25A
Aorta	Primary aortic smooth muscle cell	R-HSA-180786 Extension of Telomeres	RFC3
Aorta	Primary aortic smooth muscle cell	R-HSA-180786 Extension of Telomeres	POLA2
Aorta	Primary aortic smooth muscle cell	R-HSA-180786 Extension of Telomeres	NHP2
Aorta	Primary aortic smooth muscle cell	R-HSA-180786 Extension of Telomeres	FEN1
Aorta	Primary aortic smooth muscle cell	R-HSA-180786 Extension of Telomeres	DKC1
Aorta	Primary aortic smooth muscle cell	R-HSA-1168372 Downstream signaling events of B Cell Receptor BCR	RELA
Aorta	Primary aortic smooth muscle cell	R-HSA-1168372 Downstream signaling events of B Cell Receptor BCR	PSME3
Aorta	Primary aortic smooth muscle cell	R-HSA-1168372 Downstream signaling events of B Cell Receptor BCR	PSMD5
Aorta	Primary aortic smooth muscle cell	R-HSA-1168372 Downstream signaling events of B Cell Receptor BCR	PSMD2
Aorta	Primary aortic smooth muscle cell	R-HSA-1168372 Downstream signaling events of B Cell Receptor BCR	PSMC3
Aorta	Primary aortic smooth muscle cell	R-HSA-1168372 Downstream signaling events of B Cell Receptor BCR	PPP2R1A
Aorta	Primary aortic smooth muscle cell	R-HSA-1168372 Downstream signaling events of B Cell Receptor BCR	PIP5K1A
Aorta	Primary aortic smooth muscle cell	R-HSA-1168372 Downstream signaling events of B Cell Receptor BCR	PIK3R2
Aorta	Primary aortic smooth muscle cell	R-HSA-1168372 Downstream signaling events of B Cell Receptor BCR	PHLPP2
Aorta	Primary aortic smooth muscle cell	R-HSA-1168372 Downstream signaling events of B Cell Receptor BCR	NRG2
Aorta	Primary aortic smooth muscle cell	R-HSA-1168372 Downstream signaling events of B Cell Receptor BCR	MLST8
Aorta	Primary aortic smooth muscle cell	R-HSA-1168372 Downstream signaling events of B Cell Receptor BCR	MET
Aorta	Primary aortic smooth muscle cell	R-HSA-1168372 Downstream signaling events of B Cell Receptor BCR	MAPKAP1
Aorta	Primary aortic smooth muscle cell	R-HSA-1168372 Downstream signaling events of B Cell Receptor BCR	HBEGF
Aorta	Primary aortic smooth muscle cell	R-HSA-1168372 Downstream signaling events of B Cell Receptor BCR	EREG
Aorta	Primary aortic smooth muscle cell	R-HSA-1168372 Downstream signaling events of B Cell Receptor BCR	EGFR
Aorta	Primary aortic smooth muscle cell	R-HSA-1168372 Downstream signaling events of B Cell Receptor BCR	AKT3
Aorta	Primary aortic smooth muscle cell	R-HSA-2424491 DAP12 signaling	YWHAB
Aorta	Primary aortic smooth muscle cell	R-HSA-2424491 DAP12 signaling	VAV2
Aorta	Primary aortic smooth muscle cell	R-HSA-2424491 DAP12 signaling	SPTBN4
Aorta	Primary aortic smooth muscle cell	R-HSA-2424491 DAP12 signaling	SPTBN2
Aorta	Primary aortic smooth muscle cell	R-HSA-2424491 DAP12 signaling	PSME3
Aorta	Primary aortic smooth muscle cell	R-HSA-2424491 DAP12 signaling	PSMD5
Aorta	Primary aortic smooth muscle cell	R-HSA-2424491 DAP12 signaling	PSMD2
Aorta	Primary aortic smooth muscle cell	R-HSA-2424491 DAP12 signaling	PSMC3
Aorta	Primary aortic smooth muscle cell	R-HSA-2424491 DAP12 signaling	PRKCA
Aorta	Primary aortic smooth muscle cell	R-HSA-2424491 DAP12 signaling	PRKACG
Aorta	Primary aortic smooth muscle cell	R-HSA-2424491 DAP12 signaling	PPP5C
Aorta	Primary aortic smooth muscle cell	R-HSA-2424491 DAP12 signaling	PPP2R1A
Aorta	Primary aortic smooth muscle cell	R-HSA-2424491 DAP12 signaling	PIP5K1A
Aorta	Primary aortic smooth muscle cell	R-HSA-2424491 DAP12 signaling	PIK3R2
Aorta	Primary aortic smooth muscle cell	R-HSA-2424491 DAP12 signaling	PHLPP2
Aorta	Primary aortic smooth muscle cell	R-HSA-2424491 DAP12 signaling	NRG2
Aorta	Primary aortic smooth muscle cell	R-HSA-2424491 DAP12 signaling	MLST8
Aorta	Primary aortic smooth muscle cell	R-HSA-2424491 DAP12 signaling	MET
Aorta	Primary aortic smooth muscle cell	R-HSA-2424491 DAP12 signaling	MAPKAP1
Aorta	Primary aortic smooth muscle cell	R-HSA-2424491 DAP12 signaling	HBEGF
Aorta	Primary aortic smooth muscle cell	R-HSA-2424491 DAP12 signaling	GRIN2D
Aorta	Primary aortic smooth muscle cell	R-HSA-2424491 DAP12 signaling	GFRA3
Aorta	Primary aortic smooth muscle cell	R-HSA-2424491 DAP12 signaling	EREG
Aorta	Primary aortic smooth muscle cell	R-HSA-2424491 DAP12 signaling	EGFR
Aorta	Primary aortic smooth muscle cell	R-HSA-2424491 DAP12 signaling	DLG4
Aorta	Primary aortic smooth muscle cell	R-HSA-2424491 DAP12 signaling	CSF2
Aorta	Primary aortic smooth muscle cell	R-HSA-2424491 DAP12 signaling	CAMK2B
Aorta	Primary aortic smooth muscle cell	R-HSA-2424491 DAP12 signaling	AKT3
Aorta	Primary aortic smooth muscle cell	R-HSA-2424491 DAP12 signaling	ADCY3
Aorta	Primary aortic smooth muscle cell	R-HSA-2424491 DAP12 signaling	ACTN2
Aorta	Primary aortic smooth muscle cell	R-HSA-2730905 Role of LAT2 NTAL LAB on calcium mobilization	PPP2R1A
Aorta	Primary aortic smooth muscle cell	R-HSA-2730905 Role of LAT2 NTAL LAB on calcium mobilization	PIP5K1A
Aorta	Primary aortic smooth muscle cell	R-HSA-2730905 Role of LAT2 NTAL LAB on calcium mobilization	PIK3R2
Aorta	Primary aortic smooth muscle cell	R-HSA-2730905 Role of LAT2 NTAL LAB on calcium mobilization	PHLPP2
Aorta	Primary aortic smooth muscle cell	R-HSA-2730905 Role of LAT2 NTAL LAB on calcium mobilization	NRG2
Aorta	Primary aortic smooth muscle cell	R-HSA-2730905 Role of LAT2 NTAL LAB on calcium mobilization	MLST8
Aorta	Primary aortic smooth muscle cell	R-HSA-2730905 Role of LAT2 NTAL LAB on calcium mobilization	MET
Aorta	Primary aortic smooth muscle cell	R-HSA-2730905 Role of LAT2 NTAL LAB on calcium mobilization	MAPKAP1
Aorta	Primary aortic smooth muscle cell	R-HSA-2730905 Role of LAT2 NTAL LAB on calcium mobilization	HBEGF
Aorta	Primary aortic smooth muscle cell	R-HSA-2730905 Role of LAT2 NTAL LAB on calcium mobilization	EREG
Aorta	Primary aortic smooth muscle cell	R-HSA-2730905 Role of LAT2 NTAL LAB on calcium mobilization	EGFR
Aorta	Primary aortic smooth muscle cell	R-HSA-2730905 Role of LAT2 NTAL LAB on calcium mobilization	AKT3
Aorta	Primary aortic smooth muscle cell	R-HSA-446652 Interleukin-1 signaling	RELA
Aorta	Primary aortic smooth muscle cell	R-HSA-446652 Interleukin-1 signaling	PSME3
Aorta	Primary aortic smooth muscle cell	R-HSA-446652 Interleukin-1 signaling	PSMD5
Aorta	Primary aortic smooth muscle cell	R-HSA-446652 Interleukin-1 signaling	PSMD2
Aorta	Primary aortic smooth muscle cell	R-HSA-446652 Interleukin-1 signaling	PSMC3
Aorta	Primary aortic smooth muscle cell	R-HSA-446652 Interleukin-1 signaling	IL1B	A;D
Aorta	Primary aortic smooth muscle cell	R-HSA-446652 Interleukin-1 signaling	IL1A
Aorta	Primary aortic smooth muscle cell	R-HSA-448424 Interleukin-17 signaling	YWHAB
Aorta	Primary aortic smooth muscle cell	R-HSA-448424 Interleukin-17 signaling	SPTBN4
Aorta	Primary aortic smooth muscle cell	R-HSA-448424 Interleukin-17 signaling	SPTBN2
Aorta	Primary aortic smooth muscle cell	R-HSA-448424 Interleukin-17 signaling	PSME3
Aorta	Primary aortic smooth muscle cell	R-HSA-448424 Interleukin-17 signaling	PSMD5
Aorta	Primary aortic smooth muscle cell	R-HSA-448424 Interleukin-17 signaling	PSMD2
Aorta	Primary aortic smooth muscle cell	R-HSA-448424 Interleukin-17 signaling	PSMC3
Aorta	Primary aortic smooth muscle cell	R-HSA-448424 Interleukin-17 signaling	PPP5C
Aorta	Primary aortic smooth muscle cell	R-HSA-448424 Interleukin-17 signaling	PPP2R1A
Aorta	Primary aortic smooth muscle cell	R-HSA-448424 Interleukin-17 signaling	NRG2
Aorta	Primary aortic smooth muscle cell	R-HSA-448424 Interleukin-17 signaling	MET
Aorta	Primary aortic smooth muscle cell	R-HSA-448424 Interleukin-17 signaling	IL17A
Aorta	Primary aortic smooth muscle cell	R-HSA-448424 Interleukin-17 signaling	HBEGF
Aorta	Primary aortic smooth muscle cell	R-HSA-448424 Interleukin-17 signaling	GRIN2D
Aorta	Primary aortic smooth muscle cell	R-HSA-448424 Interleukin-17 signaling	GFRA3
Aorta	Primary aortic smooth muscle cell	R-HSA-448424 Interleukin-17 signaling	EREG
Aorta	Primary aortic smooth muscle cell	R-HSA-448424 Interleukin-17 signaling	EGFR
Aorta	Primary aortic smooth muscle cell	R-HSA-448424 Interleukin-17 signaling	DLG4
Aorta	Primary aortic smooth muscle cell	R-HSA-448424 Interleukin-17 signaling	CSF2
Aorta	Primary aortic smooth muscle cell	R-HSA-448424 Interleukin-17 signaling	CAMK2B
Aorta	Primary aortic smooth muscle cell	R-HSA-448424 Interleukin-17 signaling	ACTN2
Aorta	Primary aortic smooth muscle cell	R-HSA-451927 Interleukin-2 signaling	YWHAB
Aorta	Primary aortic smooth muscle cell	R-HSA-451927 Interleukin-2 signaling	SPTBN4
Aorta	Primary aortic smooth muscle cell	R-HSA-451927 Interleukin-2 signaling	SPTBN2
Aorta	Primary aortic smooth muscle cell	R-HSA-451927 Interleukin-2 signaling	PSME3
Aorta	Primary aortic smooth muscle cell	R-HSA-451927 Interleukin-2 signaling	PSMD5
Aorta	Primary aortic smooth muscle cell	R-HSA-451927 Interleukin-2 signaling	PSMD2
Aorta	Primary aortic smooth muscle cell	R-HSA-451927 Interleukin-2 signaling	PSMC3
Aorta	Primary aortic smooth muscle cell	R-HSA-451927 Interleukin-2 signaling	PPP5C
Aorta	Primary aortic smooth muscle cell	R-HSA-451927 Interleukin-2 signaling	PPP2R1A
Aorta	Primary aortic smooth muscle cell	R-HSA-451927 Interleukin-2 signaling	PIK3R2
Aorta	Primary aortic smooth muscle cell	R-HSA-451927 Interleukin-2 signaling	NRG2
Aorta	Primary aortic smooth muscle cell	R-HSA-451927 Interleukin-2 signaling	MET
Aorta	Primary aortic smooth muscle cell	R-HSA-451927 Interleukin-2 signaling	HBEGF
Aorta	Primary aortic smooth muscle cell	R-HSA-451927 Interleukin-2 signaling	GRIN2D
Aorta	Primary aortic smooth muscle cell	R-HSA-451927 Interleukin-2 signaling	GFRA3
Aorta	Primary aortic smooth muscle cell	R-HSA-451927 Interleukin-2 signaling	EREG
Aorta	Primary aortic smooth muscle cell	R-HSA-451927 Interleukin-2 signaling	EGFR
Aorta	Primary aortic smooth muscle cell	R-HSA-451927 Interleukin-2 signaling	DLG4
Aorta	Primary aortic smooth muscle cell	R-HSA-451927 Interleukin-2 signaling	CSF2
Aorta	Primary aortic smooth muscle cell	R-HSA-451927 Interleukin-2 signaling	CAMK2B
Aorta	Primary aortic smooth muscle cell	R-HSA-451927 Interleukin-2 signaling	ACTN2
Aorta	Primary aortic smooth muscle cell	R-HSA-512988 Interleukin-3 5 and GM-CSF signaling	YWHAB
Aorta	Primary aortic smooth muscle cell	R-HSA-512988 Interleukin-3 5 and GM-CSF signaling	SPTBN4
Aorta	Primary aortic smooth muscle cell	R-HSA-512988 Interleukin-3 5 and GM-CSF signaling	SPTBN2
Aorta	Primary aortic smooth muscle cell	R-HSA-512988 Interleukin-3 5 and GM-CSF signaling	PSME3
Aorta	Primary aortic smooth muscle cell	R-HSA-512988 Interleukin-3 5 and GM-CSF signaling	PSMD5
Aorta	Primary aortic smooth muscle cell	R-HSA-512988 Interleukin-3 5 and GM-CSF signaling	PSMD2
Aorta	Primary aortic smooth muscle cell	R-HSA-512988 Interleukin-3 5 and GM-CSF signaling	PSMC3
Aorta	Primary aortic smooth muscle cell	R-HSA-512988 Interleukin-3 5 and GM-CSF signaling	PPP5C
Aorta	Primary aortic smooth muscle cell	R-HSA-512988 Interleukin-3 5 and GM-CSF signaling	PPP2R1A
Aorta	Primary aortic smooth muscle cell	R-HSA-512988 Interleukin-3 5 and GM-CSF signaling	PIK3R2
Aorta	Primary aortic smooth muscle cell	R-HSA-512988 Interleukin-3 5 and GM-CSF signaling	NRG2
Aorta	Primary aortic smooth muscle cell	R-HSA-512988 Interleukin-3 5 and GM-CSF signaling	MET
Aorta	Primary aortic smooth muscle cell	R-HSA-512988 Interleukin-3 5 and GM-CSF signaling	HBEGF
Aorta	Primary aortic smooth muscle cell	R-HSA-512988 Interleukin-3 5 and GM-CSF signaling	GRIN2D
Aorta	Primary aortic smooth muscle cell	R-HSA-512988 Interleukin-3 5 and GM-CSF signaling	GFRA3
Aorta	Primary aortic smooth muscle cell	R-HSA-512988 Interleukin-3 5 and GM-CSF signaling	EREG
Aorta	Primary aortic smooth muscle cell	R-HSA-512988 Interleukin-3 5 and GM-CSF signaling	EGFR
Aorta	Primary aortic smooth muscle cell	R-HSA-512988 Interleukin-3 5 and GM-CSF signaling	DLG4
Aorta	Primary aortic smooth muscle cell	R-HSA-512988 Interleukin-3 5 and GM-CSF signaling	CSF2
Aorta	Primary aortic smooth muscle cell	R-HSA-512988 Interleukin-3 5 and GM-CSF signaling	CRKL
Aorta	Primary aortic smooth muscle cell	R-HSA-512988 Interleukin-3 5 and GM-CSF signaling	CBL
Aorta	Primary aortic smooth muscle cell	R-HSA-512988 Interleukin-3 5 and GM-CSF signaling	CAMK2B
Aorta	Primary aortic smooth muscle cell	R-HSA-512988 Interleukin-3 5 and GM-CSF signaling	ACTN2
Aorta	Primary aortic smooth muscle cell	R-HSA-5676590 NIK-->noncanonical NF-kB signaling	PSME3
Aorta	Primary aortic smooth muscle cell	R-HSA-5676590 NIK-->noncanonical NF-kB signaling	PSMD5
Aorta	Primary aortic smooth muscle cell	R-HSA-5676590 NIK-->noncanonical NF-kB signaling	PSMD2
Aorta	Primary aortic smooth muscle cell	R-HSA-5676590 NIK-->noncanonical NF-kB signaling	PSMC3
Aorta	Primary aortic smooth muscle cell	R-HSA-6783783 Interleukin-10 signaling	LIF
Aorta	Primary aortic smooth muscle cell	R-HSA-6783783 Interleukin-10 signaling	IL1B	A;D
Aorta	Primary aortic smooth muscle cell	R-HSA-6783783 Interleukin-10 signaling	IL1A
Aorta	Primary aortic smooth muscle cell	R-HSA-6783783 Interleukin-10 signaling	CXCL2
Aorta	Primary aortic smooth muscle cell	R-HSA-6783783 Interleukin-10 signaling	CXCL1
Aorta	Primary aortic smooth muscle cell	R-HSA-6783783 Interleukin-10 signaling	CSF3
Aorta	Primary aortic smooth muscle cell	R-HSA-6783783 Interleukin-10 signaling	CSF2
Aorta	Primary aortic smooth muscle cell	R-HSA-6783783 Interleukin-10 signaling	CCL20
Aorta	Primary aortic smooth muscle cell	R-HSA-6785807 Interleukin-4 and 13 signaling	OPRM1
Aorta	Primary aortic smooth muscle cell	R-HSA-6785807 Interleukin-4 and 13 signaling	MMP3
Aorta	Primary aortic smooth muscle cell	R-HSA-6785807 Interleukin-4 and 13 signaling	LIF
Aorta	Primary aortic smooth muscle cell	R-HSA-6785807 Interleukin-4 and 13 signaling	LCN2
Aorta	Primary aortic smooth muscle cell	R-HSA-6785807 Interleukin-4 and 13 signaling	IL1B	A;D
Aorta	Primary aortic smooth muscle cell	R-HSA-6785807 Interleukin-4 and 13 signaling	IL1A
Aorta	Primary aortic smooth muscle cell	R-HSA-6785807 Interleukin-4 and 13 signaling	IL17A
Aorta	Primary aortic smooth muscle cell	R-HSA-6785807 Interleukin-4 and 13 signaling	IL13RA2
Aorta	Primary aortic smooth muscle cell	R-HSA-6785807 Interleukin-4 and 13 signaling	HSPA8
Aorta	Primary aortic smooth muscle cell	R-HSA-6785807 Interleukin-4 and 13 signaling	HSP90AA1
Aorta	Primary aortic smooth muscle cell	R-HSA-6785807 Interleukin-4 and 13 signaling	BCL2L1
Aorta	Primary aortic smooth muscle cell	R-HSA-6785807 Interleukin-4 and 13 signaling	ALOX15
Aorta	Primary aortic smooth muscle cell	R-HSA-1236975 Antigen processing-Cross presentation	TLR4
Aorta	Primary aortic smooth muscle cell	R-HSA-1236975 Antigen processing-Cross presentation	TLR2
Aorta	Primary aortic smooth muscle cell	R-HSA-1236975 Antigen processing-Cross presentation	PSME3
Aorta	Primary aortic smooth muscle cell	R-HSA-1236975 Antigen processing-Cross presentation	PSMD5
Aorta	Primary aortic smooth muscle cell	R-HSA-1236975 Antigen processing-Cross presentation	PSMD2
Aorta	Primary aortic smooth muscle cell	R-HSA-1236975 Antigen processing-Cross presentation	PSMC3
Aorta	Primary aortic smooth muscle cell	R-HSA-202424 Downstream TCR signaling	RELA
Aorta	Primary aortic smooth muscle cell	R-HSA-202424 Downstream TCR signaling	PSME3
Aorta	Primary aortic smooth muscle cell	R-HSA-202424 Downstream TCR signaling	PSMD5
Aorta	Primary aortic smooth muscle cell	R-HSA-202424 Downstream TCR signaling	PSMD2
Aorta	Primary aortic smooth muscle cell	R-HSA-202424 Downstream TCR signaling	PSMC3
Aorta	Primary aortic smooth muscle cell	R-HSA-202424 Downstream TCR signaling	PIK3R2
Aorta	Primary aortic smooth muscle cell	R-HSA-389356 CD28 co-stimulation	PIK3R2
Aorta	Primary aortic smooth muscle cell	R-HSA-389356 CD28 co-stimulation	MLST8
Aorta	Primary aortic smooth muscle cell	R-HSA-389356 CD28 co-stimulation	MAPKAP1
Aorta	Primary aortic smooth muscle cell	R-HSA-389356 CD28 co-stimulation	AKT3
Aorta	Primary aortic smooth muscle cell	R-HSA-983168 Antigen processing Ubiquitination & Proteasome degradation	TRIM36
Aorta	Primary aortic smooth muscle cell	R-HSA-983168 Antigen processing Ubiquitination & Proteasome degradation	PSME3
Aorta	Primary aortic smooth muscle cell	R-HSA-983168 Antigen processing Ubiquitination & Proteasome degradation	PSMD5
Aorta	Primary aortic smooth muscle cell	R-HSA-983168 Antigen processing Ubiquitination & Proteasome degradation	PSMD2
Aorta	Primary aortic smooth muscle cell	R-HSA-983168 Antigen processing Ubiquitination & Proteasome degradation	PSMC3
Aorta	Primary aortic smooth muscle cell	R-HSA-983168 Antigen processing Ubiquitination & Proteasome degradation	ITCH
Aorta	Primary aortic smooth muscle cell	R-HSA-983168 Antigen processing Ubiquitination & Proteasome degradation	FBXO40
Aorta	Primary aortic smooth muscle cell	R-HSA-983168 Antigen processing Ubiquitination & Proteasome degradation	FBXL18
Aorta	Primary aortic smooth muscle cell	R-HSA-983168 Antigen processing Ubiquitination & Proteasome degradation	ANAPC13
Aorta	Primary aortic smooth muscle cell	R-HSA-166016 Toll Like Receptor 4 TLR4 Cascade	TLR4
Aorta	Primary aortic smooth muscle cell	R-HSA-166016 Toll Like Receptor 4 TLR4 Cascade	TLR2
Aorta	Primary aortic smooth muscle cell	R-HSA-166016 Toll Like Receptor 4 TLR4 Cascade	RELA
Aorta	Primary aortic smooth muscle cell	R-HSA-166016 Toll Like Receptor 4 TLR4 Cascade	PPP2R1A
Aorta	Primary aortic smooth muscle cell	R-HSA-168138 Toll Like Receptor 9 TLR9 Cascade	TLR4
Aorta	Primary aortic smooth muscle cell	R-HSA-168138 Toll Like Receptor 9 TLR9 Cascade	RELA
Aorta	Primary aortic smooth muscle cell	R-HSA-168138 Toll Like Receptor 9 TLR9 Cascade	PPP2R1A
Aorta	Primary aortic smooth muscle cell	R-HSA-168164 Toll Like Receptor 3 TLR3 Cascade	TLR4
Aorta	Primary aortic smooth muscle cell	R-HSA-168164 Toll Like Receptor 3 TLR3 Cascade	RELA
Aorta	Primary aortic smooth muscle cell	R-HSA-168164 Toll Like Receptor 3 TLR3 Cascade	PPP2R1A
Aorta	Primary aortic smooth muscle cell	R-HSA-168181 Toll Like Receptor 7 8 TLR7 8 Cascade	TLR4
Aorta	Primary aortic smooth muscle cell	R-HSA-168181 Toll Like Receptor 7 8 TLR7 8 Cascade	RELA
Aorta	Primary aortic smooth muscle cell	R-HSA-168181 Toll Like Receptor 7 8 TLR7 8 Cascade	PPP2R1A
Aorta	Primary aortic smooth muscle cell	R-HSA-181438 Toll Like Receptor 2 TLR2 Cascade	TLR4
Aorta	Primary aortic smooth muscle cell	R-HSA-181438 Toll Like Receptor 2 TLR2 Cascade	TLR2
Aorta	Primary aortic smooth muscle cell	R-HSA-181438 Toll Like Receptor 2 TLR2 Cascade	RELA
Aorta	Primary aortic smooth muscle cell	R-HSA-181438 Toll Like Receptor 2 TLR2 Cascade	PPP2R1A
Aorta	Primary aortic smooth muscle cell	R-HSA-2871796 FCERI mediated MAPK activation	YWHAB
Aorta	Primary aortic smooth muscle cell	R-HSA-2871796 FCERI mediated MAPK activation	VAV2
Aorta	Primary aortic smooth muscle cell	R-HSA-2871796 FCERI mediated MAPK activation	SPTBN4
Aorta	Primary aortic smooth muscle cell	R-HSA-2871796 FCERI mediated MAPK activation	SPTBN2
Aorta	Primary aortic smooth muscle cell	R-HSA-2871796 FCERI mediated MAPK activation	PSME3
Aorta	Primary aortic smooth muscle cell	R-HSA-2871796 FCERI mediated MAPK activation	PSMD5
Aorta	Primary aortic smooth muscle cell	R-HSA-2871796 FCERI mediated MAPK activation	PSMD2
Aorta	Primary aortic smooth muscle cell	R-HSA-2871796 FCERI mediated MAPK activation	PSMC3
Aorta	Primary aortic smooth muscle cell	R-HSA-2871796 FCERI mediated MAPK activation	PPP5C
Aorta	Primary aortic smooth muscle cell	R-HSA-2871796 FCERI mediated MAPK activation	PPP2R1A
Aorta	Primary aortic smooth muscle cell	R-HSA-2871796 FCERI mediated MAPK activation	NRG2
Aorta	Primary aortic smooth muscle cell	R-HSA-2871796 FCERI mediated MAPK activation	MET
Aorta	Primary aortic smooth muscle cell	R-HSA-2871796 FCERI mediated MAPK activation	HBEGF
Aorta	Primary aortic smooth muscle cell	R-HSA-2871796 FCERI mediated MAPK activation	GRIN2D
Aorta	Primary aortic smooth muscle cell	R-HSA-2871796 FCERI mediated MAPK activation	GFRA3
Aorta	Primary aortic smooth muscle cell	R-HSA-2871796 FCERI mediated MAPK activation	EREG
Aorta	Primary aortic smooth muscle cell	R-HSA-2871796 FCERI mediated MAPK activation	EGFR
Aorta	Primary aortic smooth muscle cell	R-HSA-2871796 FCERI mediated MAPK activation	DLG4
Aorta	Primary aortic smooth muscle cell	R-HSA-2871796 FCERI mediated MAPK activation	CSF2
Aorta	Primary aortic smooth muscle cell	R-HSA-2871796 FCERI mediated MAPK activation	CAMK2B
Aorta	Primary aortic smooth muscle cell	R-HSA-2871796 FCERI mediated MAPK activation	ACTN2
Aorta	Primary aortic smooth muscle cell	R-HSA-2871837 FCERI mediated NF-kB activation	RELA
Aorta	Primary aortic smooth muscle cell	R-HSA-2871837 FCERI mediated NF-kB activation	PSME3
Aorta	Primary aortic smooth muscle cell	R-HSA-2871837 FCERI mediated NF-kB activation	PSMD5
Aorta	Primary aortic smooth muscle cell	R-HSA-2871837 FCERI mediated NF-kB activation	PSMD2
Aorta	Primary aortic smooth muscle cell	R-HSA-2871837 FCERI mediated NF-kB activation	PSMC3
Aorta	Primary aortic smooth muscle cell	R-HSA-5607764 CLEC7A Dectin-1 signaling	RELA
Aorta	Primary aortic smooth muscle cell	R-HSA-5607764 CLEC7A Dectin-1 signaling	PSME3
Aorta	Primary aortic smooth muscle cell	R-HSA-5607764 CLEC7A Dectin-1 signaling	PSMD5
Aorta	Primary aortic smooth muscle cell	R-HSA-5607764 CLEC7A Dectin-1 signaling	PSMD2
Aorta	Primary aortic smooth muscle cell	R-HSA-5607764 CLEC7A Dectin-1 signaling	PSMC3
Aorta	Primary aortic smooth muscle cell	R-HSA-5607764 CLEC7A Dectin-1 signaling	IL1B	A;D
Aorta	Primary aortic smooth muscle cell	R-HSA-3295583 TRP channels	TRPV5
Aorta	Primary aortic smooth muscle cell	R-HSA-3295583 TRP channels	TRPC6
Aorta	Primary aortic smooth muscle cell	R-HSA-3295583 TRP channels	TRPC5
Aorta	Primary aortic smooth muscle cell	R-HSA-3295583 TRP channels	TRPC3
Aorta	Primary aortic smooth muscle cell	R-HSA-204005 COPII Coat Protein 2 Mediated Vesicle Transport	TGFA
Aorta	Primary aortic smooth muscle cell	R-HSA-204005 COPII Coat Protein 2 Mediated Vesicle Transport	STX5
Aorta	Primary aortic smooth muscle cell	R-HSA-204005 COPII Coat Protein 2 Mediated Vesicle Transport	RAB1B
Aorta	Primary aortic smooth muscle cell	R-HSA-204005 COPII Coat Protein 2 Mediated Vesicle Transport	LMAN1
Aorta	Primary aortic smooth muscle cell	R-HSA-204005 COPII Coat Protein 2 Mediated Vesicle Transport	FOLR1
Aorta	Primary aortic smooth muscle cell	R-HSA-204005 COPII Coat Protein 2 Mediated Vesicle Transport	CSNK1D
Aorta	Primary aortic smooth muscle cell	R-HSA-204005 COPII Coat Protein 2 Mediated Vesicle Transport	COL7A1
Aorta	Primary aortic smooth muscle cell	R-HSA-5694530 Cargo concentration in the ER	TGFA
Aorta	Primary aortic smooth muscle cell	R-HSA-5694530 Cargo concentration in the ER	STX5
Aorta	Primary aortic smooth muscle cell	R-HSA-5694530 Cargo concentration in the ER	LMAN1
Aorta	Primary aortic smooth muscle cell	R-HSA-5694530 Cargo concentration in the ER	FOLR1
Aorta	Primary aortic smooth muscle cell	R-HSA-5694530 Cargo concentration in the ER	COL7A1
Aorta	Primary aortic smooth muscle cell	R-HSA-6807878 COPI-mediated anterograde transport	STX5
Aorta	Primary aortic smooth muscle cell	R-HSA-6807878 COPI-mediated anterograde transport	SPTBN4
Aorta	Primary aortic smooth muscle cell	R-HSA-6807878 COPI-mediated anterograde transport	SPTBN2
Aorta	Primary aortic smooth muscle cell	R-HSA-6807878 COPI-mediated anterograde transport	RAB1B
Aorta	Primary aortic smooth muscle cell	R-HSA-6807878 COPI-mediated anterograde transport	FOLR1
Aorta	Primary aortic smooth muscle cell	R-HSA-6807878 COPI-mediated anterograde transport	DCTN5
Aorta	Primary aortic smooth muscle cell	R-HSA-209822 Glycoprotein hormones	INHBE
Aorta	Primary aortic smooth muscle cell	R-HSA-209822 Glycoprotein hormones	INHBC
Aorta	Primary aortic smooth muscle cell	R-HSA-209822 Glycoprotein hormones	INHBA
Aorta	Primary aortic smooth muscle cell	R-HSA-380994 ATF4 activates genes	KHSRP
Aorta	Primary aortic smooth muscle cell	R-HSA-380994 ATF4 activates genes	EXOSC5
Aorta	Primary aortic smooth muscle cell	R-HSA-380994 ATF4 activates genes	EXOSC2
Aorta	Primary aortic smooth muscle cell	R-HSA-6814122 Cooperation of PDCL PhLP1 and TRiC CCT in G-protein beta folding	GNG4
Aorta	Primary aortic smooth muscle cell	R-HSA-6814122 Cooperation of PDCL PhLP1 and TRiC CCT in G-protein beta folding	GNB1
Aorta	Primary aortic smooth muscle cell	R-HSA-6814122 Cooperation of PDCL PhLP1 and TRiC CCT in G-protein beta folding	GNAO1
Aorta	Primary aortic smooth muscle cell	R-HSA-3108232 SUMO E3 ligases SUMOylate target proteins	UBE2I
Aorta	Primary aortic smooth muscle cell	R-HSA-3108232 SUMO E3 ligases SUMOylate target proteins	TFAP2C
Aorta	Primary aortic smooth muscle cell	R-HSA-3108232 SUMO E3 ligases SUMOylate target proteins	NUP188
Aorta	Primary aortic smooth muscle cell	R-HSA-3108232 SUMO E3 ligases SUMOylate target proteins	INCENP
Aorta	Primary aortic smooth muscle cell	R-HSA-3108232 SUMO E3 ligases SUMOylate target proteins	BRCA1
Aorta	Primary aortic smooth muscle cell	R-HSA-5173214 O-glycosylation of TSR domain-containing proteins	ADAMTS8
Aorta	Primary aortic smooth muscle cell	R-HSA-5173214 O-glycosylation of TSR domain-containing proteins	ADAMTS6
Aorta	Primary aortic smooth muscle cell	R-HSA-5173214 O-glycosylation of TSR domain-containing proteins	ADAMTS12
Aorta	Primary aortic smooth muscle cell	R-HSA-5689603 UCH proteinases	PSME3
Aorta	Primary aortic smooth muscle cell	R-HSA-5689603 UCH proteinases	PSMD5
Aorta	Primary aortic smooth muscle cell	R-HSA-5689603 UCH proteinases	PSMD2
Aorta	Primary aortic smooth muscle cell	R-HSA-5689603 UCH proteinases	PSMC3
Aorta	Primary aortic smooth muscle cell	R-HSA-5689603 UCH proteinases	HCFC1
Aorta	Primary aortic smooth muscle cell	R-HSA-5689603 UCH proteinases	ADRM1
Aorta	Primary aortic smooth muscle cell	R-HSA-5689880 Ub-specific processing proteases	USP2
Aorta	Primary aortic smooth muscle cell	R-HSA-5689880 Ub-specific processing proteases	PSME3
Aorta	Primary aortic smooth muscle cell	R-HSA-5689880 Ub-specific processing proteases	PSMD5
Aorta	Primary aortic smooth muscle cell	R-HSA-5689880 Ub-specific processing proteases	PSMD2
Aorta	Primary aortic smooth muscle cell	R-HSA-5689880 Ub-specific processing proteases	PSMC3
Aorta	Primary aortic smooth muscle cell	R-HSA-5689880 Ub-specific processing proteases	IL33	A;D
Aorta	Primary aortic smooth muscle cell	R-HSA-5689880 Ub-specific processing proteases	CLSPN
Aorta	Primary aortic smooth muscle cell	R-HSA-5689880 Ub-specific processing proteases	CDC25A
Aorta	Primary aortic smooth muscle cell	R-HSA-5689880 Ub-specific processing proteases	CCNA1
Aorta	Primary aortic smooth muscle cell	R-HSA-5689880 Ub-specific processing proteases	ADRM1
Aorta	Primary aortic smooth muscle cell	R-HSA-948021 Transport to the Golgi and subsequent modification	TGFA
Aorta	Primary aortic smooth muscle cell	R-HSA-948021 Transport to the Golgi and subsequent modification	STX5
Aorta	Primary aortic smooth muscle cell	R-HSA-948021 Transport to the Golgi and subsequent modification	ST3GAL4
Aorta	Primary aortic smooth muscle cell	R-HSA-948021 Transport to the Golgi and subsequent modification	SPTBN4
Aorta	Primary aortic smooth muscle cell	R-HSA-948021 Transport to the Golgi and subsequent modification	SPTBN2
Aorta	Primary aortic smooth muscle cell	R-HSA-948021 Transport to the Golgi and subsequent modification	RAB1B
Aorta	Primary aortic smooth muscle cell	R-HSA-948021 Transport to the Golgi and subsequent modification	LMAN1
Aorta	Primary aortic smooth muscle cell	R-HSA-948021 Transport to the Golgi and subsequent modification	FOLR1
Aorta	Primary aortic smooth muscle cell	R-HSA-948021 Transport to the Golgi and subsequent modification	DCTN5
Aorta	Primary aortic smooth muscle cell	R-HSA-948021 Transport to the Golgi and subsequent modification	CSNK1D
Aorta	Primary aortic smooth muscle cell	R-HSA-948021 Transport to the Golgi and subsequent modification	COL7A1
Aorta	Primary aortic smooth muscle cell	R-HSA-156827 L13a-mediated translational silencing of Ceruloplasmin expression	RPS11
Aorta	Primary aortic smooth muscle cell	R-HSA-156827 L13a-mediated translational silencing of Ceruloplasmin expression	RPL38
Aorta	Primary aortic smooth muscle cell	R-HSA-156827 L13a-mediated translational silencing of Ceruloplasmin expression	RPL27
Aorta	Primary aortic smooth muscle cell	R-HSA-156827 L13a-mediated translational silencing of Ceruloplasmin expression	EIF4G1
Aorta	Primary aortic smooth muscle cell	R-HSA-156827 L13a-mediated translational silencing of Ceruloplasmin expression	EIF3I
Aorta	Primary aortic smooth muscle cell	R-HSA-72737 Cap-dependent Translation Initiation	RPS11
Aorta	Primary aortic smooth muscle cell	R-HSA-72737 Cap-dependent Translation Initiation	RPL38
Aorta	Primary aortic smooth muscle cell	R-HSA-72737 Cap-dependent Translation Initiation	RPL27
Aorta	Primary aortic smooth muscle cell	R-HSA-72737 Cap-dependent Translation Initiation	EIF5
Aorta	Primary aortic smooth muscle cell	R-HSA-72737 Cap-dependent Translation Initiation	EIF4G1
Aorta	Primary aortic smooth muscle cell	R-HSA-72737 Cap-dependent Translation Initiation	EIF3I
Aorta	Primary aortic smooth muscle cell	R-HSA-72737 Cap-dependent Translation Initiation	EIF2B3
Aorta	Primary aortic smooth muscle cell	R-HSA-421837 Clathrin derived vesicle budding	SH3GL2
Aorta	Primary aortic smooth muscle cell	R-HSA-421837 Clathrin derived vesicle budding	PICALM
Aorta	Primary aortic smooth muscle cell	R-HSA-421837 Clathrin derived vesicle budding	HSPA8
Aorta	Primary aortic smooth muscle cell	R-HSA-421837 Clathrin derived vesicle budding	CLTB
Aorta	Primary aortic smooth muscle cell	R-HSA-421837 Clathrin derived vesicle budding	AP4E1
Aorta	Primary aortic smooth muscle cell	R-HSA-8856688 Golgi-to-ER retrograde transport	ZW10
Aorta	Primary aortic smooth muscle cell	R-HSA-8856688 Golgi-to-ER retrograde transport	RAB1B
Aorta	Primary aortic smooth muscle cell	R-HSA-8856688 Golgi-to-ER retrograde transport	KIF18A
Aorta	Primary aortic smooth muscle cell	R-HSA-8856688 Golgi-to-ER retrograde transport	DCTN5
Aorta	Primary aortic smooth muscle cell	R-HSA-8856825 Cargo recognition for clathrin-mediated endocytosis	SLC2A8
Aorta	Primary aortic smooth muscle cell	R-HSA-8856825 Cargo recognition for clathrin-mediated endocytosis	SH3GL2
Aorta	Primary aortic smooth muscle cell	R-HSA-8856825 Cargo recognition for clathrin-mediated endocytosis	PICALM
Aorta	Primary aortic smooth muscle cell	R-HSA-8856825 Cargo recognition for clathrin-mediated endocytosis	LRP2
Aorta	Primary aortic smooth muscle cell	R-HSA-8856825 Cargo recognition for clathrin-mediated endocytosis	KIAA0319
Aorta	Primary aortic smooth muscle cell	R-HSA-8856825 Cargo recognition for clathrin-mediated endocytosis	EGFR
Aorta	Primary aortic smooth muscle cell	R-HSA-8856825 Cargo recognition for clathrin-mediated endocytosis	CLTB
Aorta	Primary aortic smooth muscle cell	R-HSA-8856825 Cargo recognition for clathrin-mediated endocytosis	CBL
Aorta	Primary aortic smooth muscle cell	R-HSA-5685939 HDR through MMEJ alt-NHEJ	PARP2
Aorta	Primary aortic smooth muscle cell	R-HSA-5685939 HDR through MMEJ alt-NHEJ	MRE11
Aorta	Primary aortic smooth muscle cell	R-HSA-5685939 HDR through MMEJ alt-NHEJ	FEN1
Aorta	Primary aortic smooth muscle cell	R-HSA-5693565 Recruitment and ATM-mediated phosphorylation of repair and signaling proteins at DNA double strand breaks	UBE2I
Aorta	Primary aortic smooth muscle cell	R-HSA-5693565 Recruitment and ATM-mediated phosphorylation of repair and signaling proteins at DNA double strand breaks	PPP5C
Aorta	Primary aortic smooth muscle cell	R-HSA-5693565 Recruitment and ATM-mediated phosphorylation of repair and signaling proteins at DNA double strand breaks	MRE11
Aorta	Primary aortic smooth muscle cell	R-HSA-5693565 Recruitment and ATM-mediated phosphorylation of repair and signaling proteins at DNA double strand breaks	BRCA1
Aorta	Primary aortic smooth muscle cell	R-HSA-5693567 HDR through Homologous Recombination HR or Single Strand Annealing SSA	XRCC3
Aorta	Primary aortic smooth muscle cell	R-HSA-5693567 HDR through Homologous Recombination HR or Single Strand Annealing SSA	UBE2I
Aorta	Primary aortic smooth muscle cell	R-HSA-5693567 HDR through Homologous Recombination HR or Single Strand Annealing SSA	TIPIN
Aorta	Primary aortic smooth muscle cell	R-HSA-5693567 HDR through Homologous Recombination HR or Single Strand Annealing SSA	RFC3
Aorta	Primary aortic smooth muscle cell	R-HSA-5693567 HDR through Homologous Recombination HR or Single Strand Annealing SSA	MRE11
Aorta	Primary aortic smooth muscle cell	R-HSA-5693567 HDR through Homologous Recombination HR or Single Strand Annealing SSA	CLSPN
Aorta	Primary aortic smooth muscle cell	R-HSA-5693567 HDR through Homologous Recombination HR or Single Strand Annealing SSA	CDK2	A
Aorta	Primary aortic smooth muscle cell	R-HSA-5693567 HDR through Homologous Recombination HR or Single Strand Annealing SSA	CCNA1
Aorta	Primary aortic smooth muscle cell	R-HSA-5693567 HDR through Homologous Recombination HR or Single Strand Annealing SSA	BRIP1
Aorta	Primary aortic smooth muscle cell	R-HSA-5693567 HDR through Homologous Recombination HR or Single Strand Annealing SSA	BRCA1
Aorta	Primary aortic smooth muscle cell	R-HSA-110373 Resolution of AP sites via the multiple-nucleotide patch replacement pathway	RFC3
Aorta	Primary aortic smooth muscle cell	R-HSA-110373 Resolution of AP sites via the multiple-nucleotide patch replacement pathway	PARP2
Aorta	Primary aortic smooth muscle cell	R-HSA-110373 Resolution of AP sites via the multiple-nucleotide patch replacement pathway	FEN1
Aorta	Primary aortic smooth muscle cell	R-HSA-5250924 B-WICH complex positively regulates rRNA expression	POLR1E
Aorta	Primary aortic smooth muscle cell	R-HSA-5250924 B-WICH complex positively regulates rRNA expression	MYBBP1A
Aorta	Primary aortic smooth muscle cell	R-HSA-5250924 B-WICH complex positively regulates rRNA expression	CD3EAP
Aorta	Primary aortic smooth muscle cell	R-HSA-109688 Cleavage of Growing Transcript in the Termination Region	ZNF473
Aorta	Primary aortic smooth muscle cell	R-HSA-109688 Cleavage of Growing Transcript in the Termination Region	U2AF2
Aorta	Primary aortic smooth muscle cell	R-HSA-109688 Cleavage of Growing Transcript in the Termination Region	SNRPD3
Aorta	Primary aortic smooth muscle cell	R-HSA-109688 Cleavage of Growing Transcript in the Termination Region	NCBP1
Aorta	Primary aortic smooth muscle cell	R-HSA-109688 Cleavage of Growing Transcript in the Termination Region	CSTF2
Aorta	Primary aortic smooth muscle cell	R-HSA-112382 Formation of RNA Pol II elongation complex	SUPT16H
Aorta	Primary aortic smooth muscle cell	R-HSA-112382 Formation of RNA Pol II elongation complex	NELFCD
Aorta	Primary aortic smooth muscle cell	R-HSA-112382 Formation of RNA Pol II elongation complex	NCBP1
Aorta	Primary aortic smooth muscle cell	R-HSA-112382 Formation of RNA Pol II elongation complex	MLLT1
Aorta	Primary aortic smooth muscle cell	R-HSA-112382 Formation of RNA Pol II elongation complex	ELOA
Aorta	Primary aortic smooth muscle cell	R-HSA-3700989 Transcriptional Regulation by TP53	YWHAB
Aorta	Primary aortic smooth muscle cell	R-HSA-3700989 Transcriptional Regulation by TP53	USP2
Aorta	Primary aortic smooth muscle cell	R-HSA-3700989 Transcriptional Regulation by TP53	TP73
Aorta	Primary aortic smooth muscle cell	R-HSA-3700989 Transcriptional Regulation by TP53	TAF7L
Aorta	Primary aortic smooth muscle cell	R-HSA-3700989 Transcriptional Regulation by TP53	TAF6
Aorta	Primary aortic smooth muscle cell	R-HSA-3700989 Transcriptional Regulation by TP53	TAF12
Aorta	Primary aortic smooth muscle cell	R-HSA-3700989 Transcriptional Regulation by TP53	SUPT16H
Aorta	Primary aortic smooth muscle cell	R-HSA-3700989 Transcriptional Regulation by TP53	RFC3
Aorta	Primary aortic smooth muscle cell	R-HSA-3700989 Transcriptional Regulation by TP53	PRMT5
Aorta	Primary aortic smooth muscle cell	R-HSA-3700989 Transcriptional Regulation by TP53	PRKAB1
Aorta	Primary aortic smooth muscle cell	R-HSA-3700989 Transcriptional Regulation by TP53	PRKAA2
Aorta	Primary aortic smooth muscle cell	R-HSA-3700989 Transcriptional Regulation by TP53	PPP2R1A
Aorta	Primary aortic smooth muscle cell	R-HSA-3700989 Transcriptional Regulation by TP53	POU4F2
Aorta	Primary aortic smooth muscle cell	R-HSA-3700989 Transcriptional Regulation by TP53	NELFCD
Aorta	Primary aortic smooth muscle cell	R-HSA-3700989 Transcriptional Regulation by TP53	MRE11
Aorta	Primary aortic smooth muscle cell	R-HSA-3700989 Transcriptional Regulation by TP53	MLST8
Aorta	Primary aortic smooth muscle cell	R-HSA-3700989 Transcriptional Regulation by TP53	MAPKAP1
Aorta	Primary aortic smooth muscle cell	R-HSA-3700989 Transcriptional Regulation by TP53	FANCI
Aorta	Primary aortic smooth muscle cell	R-HSA-3700989 Transcriptional Regulation by TP53	ELOA
Aorta	Primary aortic smooth muscle cell	R-HSA-3700989 Transcriptional Regulation by TP53	E2F8
Aorta	Primary aortic smooth muscle cell	R-HSA-3700989 Transcriptional Regulation by TP53	E2F1
Aorta	Primary aortic smooth muscle cell	R-HSA-3700989 Transcriptional Regulation by TP53	CNOT9
Aorta	Primary aortic smooth muscle cell	R-HSA-3700989 Transcriptional Regulation by TP53	CDK2	A
Aorta	Primary aortic smooth muscle cell	R-HSA-3700989 Transcriptional Regulation by TP53	CCNE2
Aorta	Primary aortic smooth muscle cell	R-HSA-3700989 Transcriptional Regulation by TP53	CCNE1
Aorta	Primary aortic smooth muscle cell	R-HSA-3700989 Transcriptional Regulation by TP53	CCNA1
Aorta	Primary aortic smooth muscle cell	R-HSA-3700989 Transcriptional Regulation by TP53	BRIP1
Aorta	Primary aortic smooth muscle cell	R-HSA-3700989 Transcriptional Regulation by TP53	BRCA1
Aorta	Primary aortic smooth muscle cell	R-HSA-3700989 Transcriptional Regulation by TP53	AKT3
Aorta	Primary aortic smooth muscle cell	R-HSA-73776 RNA Polymerase II Promoter Escape	TAF7L
Aorta	Primary aortic smooth muscle cell	R-HSA-73776 RNA Polymerase II Promoter Escape	TAF6
Aorta	Primary aortic smooth muscle cell	R-HSA-73776 RNA Polymerase II Promoter Escape	TAF12
Aorta	Primary aortic smooth muscle cell	R-HSA-75953 RNA Polymerase II Transcription Initiation	TAF7L
Aorta	Primary aortic smooth muscle cell	R-HSA-75953 RNA Polymerase II Transcription Initiation	TAF6
Aorta	Primary aortic smooth muscle cell	R-HSA-75953 RNA Polymerase II Transcription Initiation	TAF12
Aorta	Primary aortic smooth muscle cell	R-HSA-8864260 Transcriptional regulation by the AP-2 TFAP2 family of transcription factors	UBE2I
Aorta	Primary aortic smooth muscle cell	R-HSA-8864260 Transcriptional regulation by the AP-2 TFAP2 family of transcription factors	TGFA
Aorta	Primary aortic smooth muscle cell	R-HSA-8864260 Transcriptional regulation by the AP-2 TFAP2 family of transcription factors	TFAP2C
Aorta	Primary aortic smooth muscle cell	R-HSA-8864260 Transcriptional regulation by the AP-2 TFAP2 family of transcription factors	TFAP2A
Aorta	Primary aortic smooth muscle cell	R-HSA-8864260 Transcriptional regulation by the AP-2 TFAP2 family of transcription factors	EGFR
Aorta	Primary aortic smooth muscle cell	R-HSA-8864260 Transcriptional regulation by the AP-2 TFAP2 family of transcription factors	ATAD2
Aorta	Primary aortic smooth muscle cell	R-HSA-8878159 Transcriptional regulation by RUNX3	YAP1
Aorta	Primary aortic smooth muscle cell	R-HSA-8878159 Transcriptional regulation by RUNX3	PSME3
Aorta	Primary aortic smooth muscle cell	R-HSA-8878159 Transcriptional regulation by RUNX3	PSMD5
Aorta	Primary aortic smooth muscle cell	R-HSA-8878159 Transcriptional regulation by RUNX3	PSMD2
Aorta	Primary aortic smooth muscle cell	R-HSA-8878159 Transcriptional regulation by RUNX3	PSMC3
Aorta	Primary aortic smooth muscle cell	R-HSA-76061 RNA Polymerase III Transcription Initiation From Type 1 Promoter	POLR3G
Aorta	Primary aortic smooth muscle cell	R-HSA-76061 RNA Polymerase III Transcription Initiation From Type 1 Promoter	POLR3F
Aorta	Primary aortic smooth muscle cell	R-HSA-76061 RNA Polymerase III Transcription Initiation From Type 1 Promoter	GTF3C4
Aorta	Primary aortic smooth muscle cell	R-HSA-76061 RNA Polymerase III Transcription Initiation From Type 1 Promoter	GTF3C2
Aorta	Primary aortic smooth muscle cell	R-HSA-76066 RNA Polymerase III Transcription Initiation From Type 2 Promoter	POLR3G
Aorta	Primary aortic smooth muscle cell	R-HSA-76066 RNA Polymerase III Transcription Initiation From Type 2 Promoter	POLR3F
Aorta	Primary aortic smooth muscle cell	R-HSA-76066 RNA Polymerase III Transcription Initiation From Type 2 Promoter	GTF3C4
Aorta	Primary aortic smooth muscle cell	R-HSA-76066 RNA Polymerase III Transcription Initiation From Type 2 Promoter	GTF3C2
Aorta	Primary aortic smooth muscle cell	R-HSA-76071 RNA Polymerase III Transcription Initiation From Type 3 Promoter	SNAPC2
Aorta	Primary aortic smooth muscle cell	R-HSA-76071 RNA Polymerase III Transcription Initiation From Type 3 Promoter	POLR3G
Aorta	Primary aortic smooth muscle cell	R-HSA-76071 RNA Polymerase III Transcription Initiation From Type 3 Promoter	POLR3F
Aorta	Primary aortic smooth muscle cell	R-HSA-159236 Transport of Mature mRNA derived from an Intron-Containing Transcript	U2AF2
Aorta	Primary aortic smooth muscle cell	R-HSA-159236 Transport of Mature mRNA derived from an Intron-Containing Transcript	NUP188
Aorta	Primary aortic smooth muscle cell	R-HSA-159236 Transport of Mature mRNA derived from an Intron-Containing Transcript	NCBP1
Aorta	Primary aortic smooth muscle cell	R-HSA-72163 mRNA Splicing - Major Pathway	U2AF2
Aorta	Primary aortic smooth muscle cell	R-HSA-72163 mRNA Splicing - Major Pathway	SNRPD3
Aorta	Primary aortic smooth muscle cell	R-HSA-72163 mRNA Splicing - Major Pathway	SNRNP40
Aorta	Primary aortic smooth muscle cell	R-HSA-72163 mRNA Splicing - Major Pathway	PRPF6
Aorta	Primary aortic smooth muscle cell	R-HSA-72163 mRNA Splicing - Major Pathway	PRPF4
Aorta	Primary aortic smooth muscle cell	R-HSA-72163 mRNA Splicing - Major Pathway	PRPF19
Aorta	Primary aortic smooth muscle cell	R-HSA-72163 mRNA Splicing - Major Pathway	NCBP1
Aorta	Primary aortic smooth muscle cell	R-HSA-72163 mRNA Splicing - Major Pathway	HSPA8
Aorta	Primary aortic smooth muscle cell	R-HSA-72163 mRNA Splicing - Major Pathway	CSTF2
Aorta	Primary aortic smooth muscle cell	R-HSA-72165 mRNA Splicing - Minor Pathway	SNRPD3
Aorta	Primary aortic smooth muscle cell	R-HSA-72165 mRNA Splicing - Minor Pathway	SNRNP40
Aorta	Primary aortic smooth muscle cell	R-HSA-72165 mRNA Splicing - Minor Pathway	PRPF6
Aorta	Primary aortic smooth muscle cell	R-HSA-72165 mRNA Splicing - Minor Pathway	NCBP1
Aorta	Primary aortic smooth muscle cell	R-HSA-6790901 rRNA modification in the nucleus and cytosol	PNO1
Aorta	Primary aortic smooth muscle cell	R-HSA-6790901 rRNA modification in the nucleus and cytosol	NHP2
Aorta	Primary aortic smooth muscle cell	R-HSA-6790901 rRNA modification in the nucleus and cytosol	NAT10
Aorta	Primary aortic smooth muscle cell	R-HSA-6790901 rRNA modification in the nucleus and cytosol	DKC1
Aorta	Primary aortic smooth muscle cell	R-HSA-6791226 Major pathway of rRNA processing in the nucleolus and cytosol	WDR3
Aorta	Primary aortic smooth muscle cell	R-HSA-6791226 Major pathway of rRNA processing in the nucleolus and cytosol	UTP20
Aorta	Primary aortic smooth muscle cell	R-HSA-6791226 Major pathway of rRNA processing in the nucleolus and cytosol	TSR1
Aorta	Primary aortic smooth muscle cell	R-HSA-6791226 Major pathway of rRNA processing in the nucleolus and cytosol	TEX10
Aorta	Primary aortic smooth muscle cell	R-HSA-6791226 Major pathway of rRNA processing in the nucleolus and cytosol	SENP3
Aorta	Primary aortic smooth muscle cell	R-HSA-6791226 Major pathway of rRNA processing in the nucleolus and cytosol	RRP9
Aorta	Primary aortic smooth muscle cell	R-HSA-6791226 Major pathway of rRNA processing in the nucleolus and cytosol	RPS11
Aorta	Primary aortic smooth muscle cell	R-HSA-6791226 Major pathway of rRNA processing in the nucleolus and cytosol	RPP40
Aorta	Primary aortic smooth muscle cell	R-HSA-6791226 Major pathway of rRNA processing in the nucleolus and cytosol	RPL38
Aorta	Primary aortic smooth muscle cell	R-HSA-6791226 Major pathway of rRNA processing in the nucleolus and cytosol	RPL27
Aorta	Primary aortic smooth muscle cell	R-HSA-6791226 Major pathway of rRNA processing in the nucleolus and cytosol	PNO1
Aorta	Primary aortic smooth muscle cell	R-HSA-6791226 Major pathway of rRNA processing in the nucleolus and cytosol	PES1
Aorta	Primary aortic smooth muscle cell	R-HSA-6791226 Major pathway of rRNA processing in the nucleolus and cytosol	NOP56
Aorta	Primary aortic smooth muscle cell	R-HSA-6791226 Major pathway of rRNA processing in the nucleolus and cytosol	NOL9
Aorta	Primary aortic smooth muscle cell	R-HSA-6791226 Major pathway of rRNA processing in the nucleolus and cytosol	NOL6
Aorta	Primary aortic smooth muscle cell	R-HSA-6791226 Major pathway of rRNA processing in the nucleolus and cytosol	NIP7
Aorta	Primary aortic smooth muscle cell	R-HSA-6791226 Major pathway of rRNA processing in the nucleolus and cytosol	LAS1L
Aorta	Primary aortic smooth muscle cell	R-HSA-6791226 Major pathway of rRNA processing in the nucleolus and cytosol	IMP4
Aorta	Primary aortic smooth muscle cell	R-HSA-6791226 Major pathway of rRNA processing in the nucleolus and cytosol	GNL3
Aorta	Primary aortic smooth muscle cell	R-HSA-6791226 Major pathway of rRNA processing in the nucleolus and cytosol	FCF1
Aorta	Primary aortic smooth muscle cell	R-HSA-6791226 Major pathway of rRNA processing in the nucleolus and cytosol	EXOSC5
Aorta	Primary aortic smooth muscle cell	R-HSA-6791226 Major pathway of rRNA processing in the nucleolus and cytosol	EXOSC2
Aorta	Primary aortic smooth muscle cell	R-HSA-6791226 Major pathway of rRNA processing in the nucleolus and cytosol	EBNA1BP2
Aorta	Primary aortic smooth muscle cell	R-HSA-6791226 Major pathway of rRNA processing in the nucleolus and cytosol	CSNK1D
Aorta	Primary aortic smooth muscle cell	R-HSA-6791226 Major pathway of rRNA processing in the nucleolus and cytosol	BYSL
Aorta	Primary aortic smooth muscle cell	R-HSA-1234174 Regulation of Hypoxia-inducible Factor HIF by oxygen	PSME3
Aorta	Primary aortic smooth muscle cell	R-HSA-1234174 Regulation of Hypoxia-inducible Factor HIF by oxygen	PSMD5
Aorta	Primary aortic smooth muscle cell	R-HSA-1234174 Regulation of Hypoxia-inducible Factor HIF by oxygen	PSMD2
Aorta	Primary aortic smooth muscle cell	R-HSA-1234174 Regulation of Hypoxia-inducible Factor HIF by oxygen	PSMC3
Aorta	Primary aortic smooth muscle cell	R-HSA-2559582 Senescence-Associated Secretory Phenotype SASP	RELA
Aorta	Primary aortic smooth muscle cell	R-HSA-2559582 Senescence-Associated Secretory Phenotype SASP	IL1A
Aorta	Primary aortic smooth muscle cell	R-HSA-2559582 Senescence-Associated Secretory Phenotype SASP	CDK6
Aorta	Primary aortic smooth muscle cell	R-HSA-2559582 Senescence-Associated Secretory Phenotype SASP	CDK2	A
Aorta	Primary aortic smooth muscle cell	R-HSA-2559582 Senescence-Associated Secretory Phenotype SASP	CCNA1
Aorta	Primary aortic smooth muscle cell	R-HSA-2559586 DNA Damage Telomere Stress Induced Senescence	MRE11
Aorta	Primary aortic smooth muscle cell	R-HSA-2559586 DNA Damage Telomere Stress Induced Senescence	HMGA2
Aorta	Primary aortic smooth muscle cell	R-HSA-2559586 DNA Damage Telomere Stress Induced Senescence	CDK2	A
Aorta	Primary aortic smooth muscle cell	R-HSA-2559586 DNA Damage Telomere Stress Induced Senescence	CCNE2
Aorta	Primary aortic smooth muscle cell	R-HSA-2559586 DNA Damage Telomere Stress Induced Senescence	CCNE1
Aorta	Primary aortic smooth muscle cell	R-HSA-2559586 DNA Damage Telomere Stress Induced Senescence	CCNA1
Aorta	Primary aortic smooth muscle cell	R-HSA-2559586 DNA Damage Telomere Stress Induced Senescence	ACD
Aorta	Primary aortic smooth muscle cell	R-HSA-3371453 Regulation of HSF1-mediated heat shock response	NUP188
Aorta	Primary aortic smooth muscle cell	R-HSA-3371453 Regulation of HSF1-mediated heat shock response	HSPH1
Aorta	Primary aortic smooth muscle cell	R-HSA-3371453 Regulation of HSF1-mediated heat shock response	HSPA8
Aorta	Primary aortic smooth muscle cell	R-HSA-3371453 Regulation of HSF1-mediated heat shock response	HSPA4L
Blood	721 B lymphoblasts	R-HSA-114608 Platelet degranulation	VEGFC
Blood	721 B lymphoblasts	R-HSA-114608 Platelet degranulation	VEGFB
Blood	721 B lymphoblasts	R-HSA-114608 Platelet degranulation	VEGFA	A
Blood	721 B lymphoblasts	R-HSA-114608 Platelet degranulation	TIMP3	A
Blood	721 B lymphoblasts	R-HSA-114608 Platelet degranulation	THBS1
Blood	721 B lymphoblasts	R-HSA-114608 Platelet degranulation	TGFB2
Blood	721 B lymphoblasts	R-HSA-114608 Platelet degranulation	SERPINE1
Blood	721 B lymphoblasts	R-HSA-114608 Platelet degranulation	ISLR
Blood	721 B lymphoblasts	R-HSA-114608 Platelet degranulation	GTPBP2
Blood	721 B lymphoblasts	R-HSA-114608 Platelet degranulation	FN1
Blood	721 B lymphoblasts	R-HSA-114608 Platelet degranulation	ECM1
Blood	721 B lymphoblasts	R-HSA-114608 Platelet degranulation	CLEC3B
Blood	721 B lymphoblasts	R-HSA-114608 Platelet degranulation	ACTN1
Blood	721 B lymphoblasts	R-HSA-399956 CRMPs in Sema3A signaling	PLXNA3
Blood	721 B lymphoblasts	R-HSA-399956 CRMPs in Sema3A signaling	DPYSL4
Blood	721 B lymphoblasts	R-HSA-399956 CRMPs in Sema3A signaling	DPYSL3
Blood	721 B lymphoblasts	R-HSA-419037 NCAM1 interactions	COL6A3
Blood	721 B lymphoblasts	R-HSA-419037 NCAM1 interactions	COL6A2
Blood	721 B lymphoblasts	R-HSA-419037 NCAM1 interactions	COL6A1
Blood	721 B lymphoblasts	R-HSA-419037 NCAM1 interactions	COL5A1
Blood	721 B lymphoblasts	R-HSA-419037 NCAM1 interactions	COL3A1
Blood	721 B lymphoblasts	R-HSA-211897 Cytochrome P450 - arranged by substrate type	PTGIS
Blood	721 B lymphoblasts	R-HSA-211897 Cytochrome P450 - arranged by substrate type	NCOA2
Blood	721 B lymphoblasts	R-HSA-211897 Cytochrome P450 - arranged by substrate type	CYP26B1
Blood	721 B lymphoblasts	R-HSA-211897 Cytochrome P450 - arranged by substrate type	CYP1B1
Blood	721 B lymphoblasts	R-HSA-211897 Cytochrome P450 - arranged by substrate type	ARNT2
Blood	721 B lymphoblasts	R-HSA-211897 Cytochrome P450 - arranged by substrate type	AHR
Blood	721 B lymphoblasts	R-HSA-1989781 PPARA activates gene expression	YAP1
Blood	721 B lymphoblasts	R-HSA-1989781 PPARA activates gene expression	TRIB3
Blood	721 B lymphoblasts	R-HSA-1989781 PPARA activates gene expression	TEAD3
Blood	721 B lymphoblasts	R-HSA-1989781 PPARA activates gene expression	NCOA2
Blood	721 B lymphoblasts	R-HSA-1989781 PPARA activates gene expression	MED8
Blood	721 B lymphoblasts	R-HSA-1989781 PPARA activates gene expression	GLIPR1
Blood	721 B lymphoblasts	R-HSA-1989781 PPARA activates gene expression	CTGF
Blood	721 B lymphoblasts	R-HSA-1989781 PPARA activates gene expression	ARNT2
Blood	721 B lymphoblasts	R-HSA-1989781 PPARA activates gene expression	ANKRD1
Blood	721 B lymphoblasts	R-HSA-1989781 PPARA activates gene expression	AHR
Blood	721 B lymphoblasts	R-HSA-1638091 Heparan sulfate heparin HS-GAG metabolism	VCAN
Blood	721 B lymphoblasts	R-HSA-1638091 Heparan sulfate heparin HS-GAG metabolism	SDC3
Blood	721 B lymphoblasts	R-HSA-1638091 Heparan sulfate heparin HS-GAG metabolism	NDST1
Blood	721 B lymphoblasts	R-HSA-1638091 Heparan sulfate heparin HS-GAG metabolism	HSPG2
Blood	721 B lymphoblasts	R-HSA-1638091 Heparan sulfate heparin HS-GAG metabolism	HS3ST3A1
Blood	721 B lymphoblasts	R-HSA-1638091 Heparan sulfate heparin HS-GAG metabolism	GPC4
Blood	721 B lymphoblasts	R-HSA-1638091 Heparan sulfate heparin HS-GAG metabolism	CSPG4
Blood	721 B lymphoblasts	R-HSA-1793185 Chondroitin sulfate dermatan sulfate metabolism	VCAN
Blood	721 B lymphoblasts	R-HSA-1793185 Chondroitin sulfate dermatan sulfate metabolism	SDC3
Blood	721 B lymphoblasts	R-HSA-1793185 Chondroitin sulfate dermatan sulfate metabolism	HSPG2
Blood	721 B lymphoblasts	R-HSA-1793185 Chondroitin sulfate dermatan sulfate metabolism	GPC4
Blood	721 B lymphoblasts	R-HSA-1793185 Chondroitin sulfate dermatan sulfate metabolism	CSPG4
Blood	721 B lymphoblasts	R-HSA-1793185 Chondroitin sulfate dermatan sulfate metabolism	CHST3
Blood	721 B lymphoblasts	R-HSA-1793185 Chondroitin sulfate dermatan sulfate metabolism	CHPF
Blood	721 B lymphoblasts	R-HSA-2214320 Anchoring fibril formation	COL1A2
Blood	721 B lymphoblasts	R-HSA-2214320 Anchoring fibril formation	COL1A1
Blood	721 B lymphoblasts	R-HSA-2214320 Anchoring fibril formation	BMP1
Blood	721 B lymphoblasts	R-HSA-2243919 Crosslinking of collagen fibrils	PCOLCE
Blood	721 B lymphoblasts	R-HSA-2243919 Crosslinking of collagen fibrils	LOXL2
Blood	721 B lymphoblasts	R-HSA-2243919 Crosslinking of collagen fibrils	LOXL1
Blood	721 B lymphoblasts	R-HSA-2243919 Crosslinking of collagen fibrils	LOX
Blood	721 B lymphoblasts	R-HSA-2243919 Crosslinking of collagen fibrils	COL1A2
Blood	721 B lymphoblasts	R-HSA-2243919 Crosslinking of collagen fibrils	COL1A1
Blood	721 B lymphoblasts	R-HSA-2243919 Crosslinking of collagen fibrils	BMP1
Blood	721 B lymphoblasts	R-HSA-8948216 Collagen chain trimerization	COL8A2
Blood	721 B lymphoblasts	R-HSA-8948216 Collagen chain trimerization	COL8A1
Blood	721 B lymphoblasts	R-HSA-8948216 Collagen chain trimerization	COL6A3
Blood	721 B lymphoblasts	R-HSA-8948216 Collagen chain trimerization	COL6A2
Blood	721 B lymphoblasts	R-HSA-8948216 Collagen chain trimerization	COL6A1
Blood	721 B lymphoblasts	R-HSA-8948216 Collagen chain trimerization	COL5A1
Blood	721 B lymphoblasts	R-HSA-8948216 Collagen chain trimerization	COL3A1
Blood	721 B lymphoblasts	R-HSA-8948216 Collagen chain trimerization	COL1A2
Blood	721 B lymphoblasts	R-HSA-8948216 Collagen chain trimerization	COL1A1
Blood	721 B lymphoblasts	R-HSA-8948216 Collagen chain trimerization	COL16A1
Blood	721 B lymphoblasts	R-HSA-8948216 Collagen chain trimerization	COL11A1
Blood	721 B lymphoblasts	R-HSA-418990 Adherens junctions interactions	CDH2
Blood	721 B lymphoblasts	R-HSA-418990 Adherens junctions interactions	CDH13
Blood	721 B lymphoblasts	R-HSA-418990 Adherens junctions interactions	CDH11
Blood	721 B lymphoblasts	R-HSA-6811558 PI5P PP2A and IER3 Regulate PI3K AKT Signaling	PDGFRB
Blood	721 B lymphoblasts	R-HSA-6811558 PI5P PP2A and IER3 Regulate PI3K AKT Signaling	PDGFRA
Blood	721 B lymphoblasts	R-HSA-6811558 PI5P PP2A and IER3 Regulate PI3K AKT Signaling	NRG1
Blood	721 B lymphoblasts	R-HSA-6811558 PI5P PP2A and IER3 Regulate PI3K AKT Signaling	MET
Blood	721 B lymphoblasts	R-HSA-6811558 PI5P PP2A and IER3 Regulate PI3K AKT Signaling	HBEGF
Blood	721 B lymphoblasts	R-HSA-6811558 PI5P PP2A and IER3 Regulate PI3K AKT Signaling	FRS2
Blood	721 B lymphoblasts	R-HSA-6811558 PI5P PP2A and IER3 Regulate PI3K AKT Signaling	FGF7
Blood	721 B lymphoblasts	R-HSA-6811558 PI5P PP2A and IER3 Regulate PI3K AKT Signaling	FGF2
Blood	721 B lymphoblasts	R-HSA-6811558 PI5P PP2A and IER3 Regulate PI3K AKT Signaling	FGF1
Blood	721 B lymphoblasts	R-HSA-6811558 PI5P PP2A and IER3 Regulate PI3K AKT Signaling	ERBB2
Blood	721 B lymphoblasts	R-HSA-198203 PI3K AKT activation	TRIB3
Blood	721 B lymphoblasts	R-HSA-198203 PI3K AKT activation	PDGFRB
Blood	721 B lymphoblasts	R-HSA-198203 PI3K AKT activation	PDGFRA
Blood	721 B lymphoblasts	R-HSA-198203 PI3K AKT activation	NRG1
Blood	721 B lymphoblasts	R-HSA-198203 PI3K AKT activation	NGF
Blood	721 B lymphoblasts	R-HSA-198203 PI3K AKT activation	MET
Blood	721 B lymphoblasts	R-HSA-198203 PI3K AKT activation	HBEGF
Blood	721 B lymphoblasts	R-HSA-198203 PI3K AKT activation	FRS2
Blood	721 B lymphoblasts	R-HSA-198203 PI3K AKT activation	FGF7
Blood	721 B lymphoblasts	R-HSA-198203 PI3K AKT activation	FGF2
Blood	721 B lymphoblasts	R-HSA-198203 PI3K AKT activation	FGF1
Blood	721 B lymphoblasts	R-HSA-198203 PI3K AKT activation	ERBB2
Blood	721 B lymphoblasts	R-HSA-187687 Signalling to ERKs	TEK
Blood	721 B lymphoblasts	R-HSA-187687 Signalling to ERKs	RASA1
Blood	721 B lymphoblasts	R-HSA-187687 Signalling to ERKs	RANBP9
Blood	721 B lymphoblasts	R-HSA-187687 Signalling to ERKs	PDGFRB
Blood	721 B lymphoblasts	R-HSA-187687 Signalling to ERKs	PDGFRA
Blood	721 B lymphoblasts	R-HSA-187687 Signalling to ERKs	NRG1
Blood	721 B lymphoblasts	R-HSA-187687 Signalling to ERKs	NGF
Blood	721 B lymphoblasts	R-HSA-187687 Signalling to ERKs	MET
Blood	721 B lymphoblasts	R-HSA-187687 Signalling to ERKs	HBEGF
Blood	721 B lymphoblasts	R-HSA-187687 Signalling to ERKs	GFRA1
Blood	721 B lymphoblasts	R-HSA-187687 Signalling to ERKs	FRS2
Blood	721 B lymphoblasts	R-HSA-187687 Signalling to ERKs	FN1
Blood	721 B lymphoblasts	R-HSA-187687 Signalling to ERKs	FGF7
Blood	721 B lymphoblasts	R-HSA-187687 Signalling to ERKs	FGF2
Blood	721 B lymphoblasts	R-HSA-187687 Signalling to ERKs	FGF1
Blood	721 B lymphoblasts	R-HSA-187687 Signalling to ERKs	ERBB2
Blood	721 B lymphoblasts	R-HSA-190241 FGFR2 ligand binding and activation	FGF7
Blood	721 B lymphoblasts	R-HSA-190241 FGFR2 ligand binding and activation	FGF2
Blood	721 B lymphoblasts	R-HSA-190241 FGFR2 ligand binding and activation	FGF1
Blood	721 B lymphoblasts	R-HSA-5654687 Downstream signaling of activated FGFR1	FRS2
Blood	721 B lymphoblasts	R-HSA-5654687 Downstream signaling of activated FGFR1	FGF2
Blood	721 B lymphoblasts	R-HSA-5654687 Downstream signaling of activated FGFR1	FGF1
Blood	721 B lymphoblasts	R-HSA-5654696 Downstream signaling of activated FGFR2	FRS2
Blood	721 B lymphoblasts	R-HSA-5654696 Downstream signaling of activated FGFR2	FGF7
Blood	721 B lymphoblasts	R-HSA-5654696 Downstream signaling of activated FGFR2	FGF2
Blood	721 B lymphoblasts	R-HSA-5654696 Downstream signaling of activated FGFR2	FGF1
Blood	721 B lymphoblasts	R-HSA-5654708 Downstream signaling of activated FGFR3	FRS2
Blood	721 B lymphoblasts	R-HSA-5654708 Downstream signaling of activated FGFR3	FGF2
Blood	721 B lymphoblasts	R-HSA-5654708 Downstream signaling of activated FGFR3	FGF1
Blood	721 B lymphoblasts	R-HSA-5654716 Downstream signaling of activated FGFR4	FRS2
Blood	721 B lymphoblasts	R-HSA-5654716 Downstream signaling of activated FGFR4	FGF2
Blood	721 B lymphoblasts	R-HSA-5654716 Downstream signaling of activated FGFR4	FGF1
Blood	721 B lymphoblasts	R-HSA-5654726 Negative regulation of FGFR1 signaling	FRS2
Blood	721 B lymphoblasts	R-HSA-5654726 Negative regulation of FGFR1 signaling	FGF2
Blood	721 B lymphoblasts	R-HSA-5654726 Negative regulation of FGFR1 signaling	FGF1
Blood	721 B lymphoblasts	R-HSA-5654727 Negative regulation of FGFR2 signaling	FRS2
Blood	721 B lymphoblasts	R-HSA-5654727 Negative regulation of FGFR2 signaling	FGF7
Blood	721 B lymphoblasts	R-HSA-5654727 Negative regulation of FGFR2 signaling	FGF2
Blood	721 B lymphoblasts	R-HSA-5654727 Negative regulation of FGFR2 signaling	FGF1
Blood	721 B lymphoblasts	R-HSA-5654732 Negative regulation of FGFR3 signaling	FRS2
Blood	721 B lymphoblasts	R-HSA-5654732 Negative regulation of FGFR3 signaling	FGF2
Blood	721 B lymphoblasts	R-HSA-5654732 Negative regulation of FGFR3 signaling	FGF1
Blood	721 B lymphoblasts	R-HSA-5654733 Negative regulation of FGFR4 signaling	FRS2
Blood	721 B lymphoblasts	R-HSA-5654733 Negative regulation of FGFR4 signaling	FGF2
Blood	721 B lymphoblasts	R-HSA-5654733 Negative regulation of FGFR4 signaling	FGF1
Blood	721 B lymphoblasts	R-HSA-5218921 VEGFR2 mediated cell proliferation	TEK
Blood	721 B lymphoblasts	R-HSA-5218921 VEGFR2 mediated cell proliferation	RASA1
Blood	721 B lymphoblasts	R-HSA-5218921 VEGFR2 mediated cell proliferation	RANBP9
Blood	721 B lymphoblasts	R-HSA-5218921 VEGFR2 mediated cell proliferation	PDGFRB
Blood	721 B lymphoblasts	R-HSA-5218921 VEGFR2 mediated cell proliferation	PDGFRA
Blood	721 B lymphoblasts	R-HSA-5218921 VEGFR2 mediated cell proliferation	NRG1
Blood	721 B lymphoblasts	R-HSA-5218921 VEGFR2 mediated cell proliferation	MET
Blood	721 B lymphoblasts	R-HSA-5218921 VEGFR2 mediated cell proliferation	HBEGF
Blood	721 B lymphoblasts	R-HSA-5218921 VEGFR2 mediated cell proliferation	GFRA1
Blood	721 B lymphoblasts	R-HSA-5218921 VEGFR2 mediated cell proliferation	FRS2
Blood	721 B lymphoblasts	R-HSA-5218921 VEGFR2 mediated cell proliferation	FN1
Blood	721 B lymphoblasts	R-HSA-5218921 VEGFR2 mediated cell proliferation	FGF7
Blood	721 B lymphoblasts	R-HSA-5218921 VEGFR2 mediated cell proliferation	FGF2
Blood	721 B lymphoblasts	R-HSA-5218921 VEGFR2 mediated cell proliferation	FGF1
Blood	721 B lymphoblasts	R-HSA-5218921 VEGFR2 mediated cell proliferation	ERBB2
Blood	721 B lymphoblasts	R-HSA-4086400 PCP CE pathway	WNT5B
Blood	721 B lymphoblasts	R-HSA-4086400 PCP CE pathway	WNT5A
Blood	721 B lymphoblasts	R-HSA-4086400 PCP CE pathway	FZD7
Blood	721 B lymphoblasts	R-HSA-4086400 PCP CE pathway	FZD1
Blood	721 B lymphoblasts	R-HSA-4086400 PCP CE pathway	DVL1
Blood	721 B lymphoblasts	R-HSA-4086400 PCP CE pathway	AP2M1
Blood	721 B lymphoblasts	R-HSA-4641262 Disassembly of the destruction complex and recruitment of AXIN to the membrane	FZD1
Blood	721 B lymphoblasts	R-HSA-4641262 Disassembly of the destruction complex and recruitment of AXIN to the membrane	DVL1
Blood	721 B lymphoblasts	R-HSA-4641262 Disassembly of the destruction complex and recruitment of AXIN to the membrane	APC
Blood	721 B lymphoblasts	R-HSA-112399 IRS-mediated signalling	TRIB3
Blood	721 B lymphoblasts	R-HSA-112399 IRS-mediated signalling	TEK
Blood	721 B lymphoblasts	R-HSA-112399 IRS-mediated signalling	RASA1
Blood	721 B lymphoblasts	R-HSA-112399 IRS-mediated signalling	RANBP9
Blood	721 B lymphoblasts	R-HSA-112399 IRS-mediated signalling	PRKAB2
Blood	721 B lymphoblasts	R-HSA-112399 IRS-mediated signalling	PDGFRB
Blood	721 B lymphoblasts	R-HSA-112399 IRS-mediated signalling	PDGFRA
Blood	721 B lymphoblasts	R-HSA-112399 IRS-mediated signalling	NRG1
Blood	721 B lymphoblasts	R-HSA-112399 IRS-mediated signalling	MET
Blood	721 B lymphoblasts	R-HSA-112399 IRS-mediated signalling	HBEGF
Blood	721 B lymphoblasts	R-HSA-112399 IRS-mediated signalling	GFRA1
Blood	721 B lymphoblasts	R-HSA-112399 IRS-mediated signalling	FRS2
Blood	721 B lymphoblasts	R-HSA-112399 IRS-mediated signalling	FN1
Blood	721 B lymphoblasts	R-HSA-112399 IRS-mediated signalling	FGF7
Blood	721 B lymphoblasts	R-HSA-112399 IRS-mediated signalling	FGF2
Blood	721 B lymphoblasts	R-HSA-112399 IRS-mediated signalling	FGF1
Blood	721 B lymphoblasts	R-HSA-112399 IRS-mediated signalling	ERBB2
Blood	721 B lymphoblasts	R-HSA-2428928 IRS-related events triggered by IGF1R	TRIB3
Blood	721 B lymphoblasts	R-HSA-2428928 IRS-related events triggered by IGF1R	TEK
Blood	721 B lymphoblasts	R-HSA-2428928 IRS-related events triggered by IGF1R	RASA1
Blood	721 B lymphoblasts	R-HSA-2428928 IRS-related events triggered by IGF1R	RANBP9
Blood	721 B lymphoblasts	R-HSA-2428928 IRS-related events triggered by IGF1R	PRKAB2
Blood	721 B lymphoblasts	R-HSA-2428928 IRS-related events triggered by IGF1R	PDGFRB
Blood	721 B lymphoblasts	R-HSA-2428928 IRS-related events triggered by IGF1R	PDGFRA
Blood	721 B lymphoblasts	R-HSA-2428928 IRS-related events triggered by IGF1R	NRG1
Blood	721 B lymphoblasts	R-HSA-2428928 IRS-related events triggered by IGF1R	MET
Blood	721 B lymphoblasts	R-HSA-2428928 IRS-related events triggered by IGF1R	HBEGF
Blood	721 B lymphoblasts	R-HSA-2428928 IRS-related events triggered by IGF1R	GFRA1
Blood	721 B lymphoblasts	R-HSA-2428928 IRS-related events triggered by IGF1R	FRS2
Blood	721 B lymphoblasts	R-HSA-2428928 IRS-related events triggered by IGF1R	FN1
Blood	721 B lymphoblasts	R-HSA-2428928 IRS-related events triggered by IGF1R	FGF7
Blood	721 B lymphoblasts	R-HSA-2428928 IRS-related events triggered by IGF1R	FGF2
Blood	721 B lymphoblasts	R-HSA-2428928 IRS-related events triggered by IGF1R	FGF1
Blood	721 B lymphoblasts	R-HSA-2428928 IRS-related events triggered by IGF1R	ERBB2
Blood	721 B lymphoblasts	R-HSA-373076 Class A 1 Rhodopsin-like receptors	EDN2
Blood	721 B lymphoblasts	R-HSA-373076 Class A 1 Rhodopsin-like receptors	EDN1	A
Blood	721 B lymphoblasts	R-HSA-373076 Class A 1 Rhodopsin-like receptors	BDKRB1
Blood	721 B lymphoblasts	R-HSA-373080 Class B 2 Secretin family receptors	RAMP1
Blood	721 B lymphoblasts	R-HSA-373080 Class B 2 Secretin family receptors	GNB1
Blood	721 B lymphoblasts	R-HSA-373080 Class B 2 Secretin family receptors	GIP
Blood	721 B lymphoblasts	R-HSA-373080 Class B 2 Secretin family receptors	ADM2
Blood	721 B lymphoblasts	R-HSA-416476 G alpha q signalling events	PLCB4
Blood	721 B lymphoblasts	R-HSA-416476 G alpha q signalling events	GNB1
Blood	721 B lymphoblasts	R-HSA-416476 G alpha q signalling events	EDN2
Blood	721 B lymphoblasts	R-HSA-416476 G alpha q signalling events	EDN1	A
Blood	721 B lymphoblasts	R-HSA-416476 G alpha q signalling events	DGKI
Blood	721 B lymphoblasts	R-HSA-416476 G alpha q signalling events	BDKRB1
Blood	721 B lymphoblasts	R-HSA-418555 G alpha s signalling events	RAMP1
Blood	721 B lymphoblasts	R-HSA-418555 G alpha s signalling events	GPR176
Blood	721 B lymphoblasts	R-HSA-418555 G alpha s signalling events	GNB1
Blood	721 B lymphoblasts	R-HSA-418555 G alpha s signalling events	GIP
Blood	721 B lymphoblasts	R-HSA-418555 G alpha s signalling events	ADM2
Blood	721 B lymphoblasts	R-HSA-8874081 MET activates PTK2 signaling	MET
Blood	721 B lymphoblasts	R-HSA-8874081 MET activates PTK2 signaling	ITGA3
Blood	721 B lymphoblasts	R-HSA-8874081 MET activates PTK2 signaling	FN1
Blood	721 B lymphoblasts	R-HSA-8874081 MET activates PTK2 signaling	COL5A1
Blood	721 B lymphoblasts	R-HSA-8874081 MET activates PTK2 signaling	COL3A1
Blood	721 B lymphoblasts	R-HSA-8874081 MET activates PTK2 signaling	COL1A2
Blood	721 B lymphoblasts	R-HSA-8874081 MET activates PTK2 signaling	COL1A1
Blood	721 B lymphoblasts	R-HSA-8874081 MET activates PTK2 signaling	COL11A1
Blood	721 B lymphoblasts	R-HSA-1168372 Downstream signaling events of B Cell Receptor BCR	TRIB3
Blood	721 B lymphoblasts	R-HSA-1168372 Downstream signaling events of B Cell Receptor BCR	PDGFRB
Blood	721 B lymphoblasts	R-HSA-1168372 Downstream signaling events of B Cell Receptor BCR	PDGFRA
Blood	721 B lymphoblasts	R-HSA-1168372 Downstream signaling events of B Cell Receptor BCR	NRG1
Blood	721 B lymphoblasts	R-HSA-1168372 Downstream signaling events of B Cell Receptor BCR	MET
Blood	721 B lymphoblasts	R-HSA-1168372 Downstream signaling events of B Cell Receptor BCR	HBEGF
Blood	721 B lymphoblasts	R-HSA-1168372 Downstream signaling events of B Cell Receptor BCR	FRS2
Blood	721 B lymphoblasts	R-HSA-1168372 Downstream signaling events of B Cell Receptor BCR	FGF7
Blood	721 B lymphoblasts	R-HSA-1168372 Downstream signaling events of B Cell Receptor BCR	FGF2
Blood	721 B lymphoblasts	R-HSA-1168372 Downstream signaling events of B Cell Receptor BCR	FGF1
Blood	721 B lymphoblasts	R-HSA-1168372 Downstream signaling events of B Cell Receptor BCR	ERBB2
Blood	721 B lymphoblasts	R-HSA-2424491 DAP12 signaling	TRIB3
Blood	721 B lymphoblasts	R-HSA-2424491 DAP12 signaling	TEK
Blood	721 B lymphoblasts	R-HSA-2424491 DAP12 signaling	RASA1
Blood	721 B lymphoblasts	R-HSA-2424491 DAP12 signaling	RANBP9
Blood	721 B lymphoblasts	R-HSA-2424491 DAP12 signaling	PDGFRB
Blood	721 B lymphoblasts	R-HSA-2424491 DAP12 signaling	PDGFRA
Blood	721 B lymphoblasts	R-HSA-2424491 DAP12 signaling	PDE1C
Blood	721 B lymphoblasts	R-HSA-2424491 DAP12 signaling	NRG1
Blood	721 B lymphoblasts	R-HSA-2424491 DAP12 signaling	MET
Blood	721 B lymphoblasts	R-HSA-2424491 DAP12 signaling	HBEGF
Blood	721 B lymphoblasts	R-HSA-2424491 DAP12 signaling	GFRA1
Blood	721 B lymphoblasts	R-HSA-2424491 DAP12 signaling	FRS2
Blood	721 B lymphoblasts	R-HSA-2424491 DAP12 signaling	FN1
Blood	721 B lymphoblasts	R-HSA-2424491 DAP12 signaling	FGF7
Blood	721 B lymphoblasts	R-HSA-2424491 DAP12 signaling	FGF2
Blood	721 B lymphoblasts	R-HSA-2424491 DAP12 signaling	FGF1
Blood	721 B lymphoblasts	R-HSA-2424491 DAP12 signaling	ERBB2
Blood	721 B lymphoblasts	R-HSA-2730905 Role of LAT2 NTAL LAB on calcium mobilization	TRIB3
Blood	721 B lymphoblasts	R-HSA-2730905 Role of LAT2 NTAL LAB on calcium mobilization	PDGFRB
Blood	721 B lymphoblasts	R-HSA-2730905 Role of LAT2 NTAL LAB on calcium mobilization	PDGFRA
Blood	721 B lymphoblasts	R-HSA-2730905 Role of LAT2 NTAL LAB on calcium mobilization	NRG1
Blood	721 B lymphoblasts	R-HSA-2730905 Role of LAT2 NTAL LAB on calcium mobilization	MET
Blood	721 B lymphoblasts	R-HSA-2730905 Role of LAT2 NTAL LAB on calcium mobilization	HBEGF
Blood	721 B lymphoblasts	R-HSA-2730905 Role of LAT2 NTAL LAB on calcium mobilization	FRS2
Blood	721 B lymphoblasts	R-HSA-2730905 Role of LAT2 NTAL LAB on calcium mobilization	FGF7
Blood	721 B lymphoblasts	R-HSA-2730905 Role of LAT2 NTAL LAB on calcium mobilization	FGF2
Blood	721 B lymphoblasts	R-HSA-2730905 Role of LAT2 NTAL LAB on calcium mobilization	FGF1
Blood	721 B lymphoblasts	R-HSA-2730905 Role of LAT2 NTAL LAB on calcium mobilization	ERBB2
Blood	721 B lymphoblasts	R-HSA-448424 Interleukin-17 signaling	TEK
Blood	721 B lymphoblasts	R-HSA-448424 Interleukin-17 signaling	RASA1
Blood	721 B lymphoblasts	R-HSA-448424 Interleukin-17 signaling	RANBP9
Blood	721 B lymphoblasts	R-HSA-448424 Interleukin-17 signaling	PDGFRB
Blood	721 B lymphoblasts	R-HSA-448424 Interleukin-17 signaling	PDGFRA
Blood	721 B lymphoblasts	R-HSA-448424 Interleukin-17 signaling	NRG1
Blood	721 B lymphoblasts	R-HSA-448424 Interleukin-17 signaling	MET
Blood	721 B lymphoblasts	R-HSA-448424 Interleukin-17 signaling	MAPK7
Blood	721 B lymphoblasts	R-HSA-448424 Interleukin-17 signaling	IL6	D
Blood	721 B lymphoblasts	R-HSA-448424 Interleukin-17 signaling	HBEGF
Blood	721 B lymphoblasts	R-HSA-448424 Interleukin-17 signaling	GFRA1
Blood	721 B lymphoblasts	R-HSA-448424 Interleukin-17 signaling	FRS2
Blood	721 B lymphoblasts	R-HSA-448424 Interleukin-17 signaling	FN1
Blood	721 B lymphoblasts	R-HSA-448424 Interleukin-17 signaling	FGF7
Blood	721 B lymphoblasts	R-HSA-448424 Interleukin-17 signaling	FGF2
Blood	721 B lymphoblasts	R-HSA-448424 Interleukin-17 signaling	FGF1
Blood	721 B lymphoblasts	R-HSA-448424 Interleukin-17 signaling	ERBB2
Blood	721 B lymphoblasts	R-HSA-448424 Interleukin-17 signaling	ATF2
Blood	721 B lymphoblasts	R-HSA-451927 Interleukin-2 signaling	TEK
Blood	721 B lymphoblasts	R-HSA-451927 Interleukin-2 signaling	RASA1
Blood	721 B lymphoblasts	R-HSA-451927 Interleukin-2 signaling	RANBP9
Blood	721 B lymphoblasts	R-HSA-451927 Interleukin-2 signaling	PDGFRB
Blood	721 B lymphoblasts	R-HSA-451927 Interleukin-2 signaling	PDGFRA
Blood	721 B lymphoblasts	R-HSA-451927 Interleukin-2 signaling	NRG1
Blood	721 B lymphoblasts	R-HSA-451927 Interleukin-2 signaling	MET
Blood	721 B lymphoblasts	R-HSA-451927 Interleukin-2 signaling	HBEGF
Blood	721 B lymphoblasts	R-HSA-451927 Interleukin-2 signaling	GFRA1
Blood	721 B lymphoblasts	R-HSA-451927 Interleukin-2 signaling	FRS2
Blood	721 B lymphoblasts	R-HSA-451927 Interleukin-2 signaling	FN1
Blood	721 B lymphoblasts	R-HSA-451927 Interleukin-2 signaling	FGF7
Blood	721 B lymphoblasts	R-HSA-451927 Interleukin-2 signaling	FGF2
Blood	721 B lymphoblasts	R-HSA-451927 Interleukin-2 signaling	FGF1
Blood	721 B lymphoblasts	R-HSA-451927 Interleukin-2 signaling	ERBB2
Blood	721 B lymphoblasts	R-HSA-512988 Interleukin-3 5 and GM-CSF signaling	TEK
Blood	721 B lymphoblasts	R-HSA-512988 Interleukin-3 5 and GM-CSF signaling	RASA1
Blood	721 B lymphoblasts	R-HSA-512988 Interleukin-3 5 and GM-CSF signaling	RANBP9
Blood	721 B lymphoblasts	R-HSA-512988 Interleukin-3 5 and GM-CSF signaling	PDGFRB
Blood	721 B lymphoblasts	R-HSA-512988 Interleukin-3 5 and GM-CSF signaling	PDGFRA
Blood	721 B lymphoblasts	R-HSA-512988 Interleukin-3 5 and GM-CSF signaling	NRG1
Blood	721 B lymphoblasts	R-HSA-512988 Interleukin-3 5 and GM-CSF signaling	MET
Blood	721 B lymphoblasts	R-HSA-512988 Interleukin-3 5 and GM-CSF signaling	HBEGF
Blood	721 B lymphoblasts	R-HSA-512988 Interleukin-3 5 and GM-CSF signaling	GFRA1
Blood	721 B lymphoblasts	R-HSA-512988 Interleukin-3 5 and GM-CSF signaling	FRS2
Blood	721 B lymphoblasts	R-HSA-512988 Interleukin-3 5 and GM-CSF signaling	FN1
Blood	721 B lymphoblasts	R-HSA-512988 Interleukin-3 5 and GM-CSF signaling	FGF7
Blood	721 B lymphoblasts	R-HSA-512988 Interleukin-3 5 and GM-CSF signaling	FGF2
Blood	721 B lymphoblasts	R-HSA-512988 Interleukin-3 5 and GM-CSF signaling	FGF1
Blood	721 B lymphoblasts	R-HSA-512988 Interleukin-3 5 and GM-CSF signaling	ERBB2
Blood	721 B lymphoblasts	R-HSA-6783589 Interleukin-6 family signaling	OSMR
Blood	721 B lymphoblasts	R-HSA-6783589 Interleukin-6 family signaling	LIF
Blood	721 B lymphoblasts	R-HSA-6783589 Interleukin-6 family signaling	IL6	D
Blood	721 B lymphoblasts	R-HSA-6783589 Interleukin-6 family signaling	IL11
Blood	721 B lymphoblasts	R-HSA-6785807 Interleukin-4 and 13 signaling	VEGFA	A
Blood	721 B lymphoblasts	R-HSA-6785807 Interleukin-4 and 13 signaling	VCAM1
Blood	721 B lymphoblasts	R-HSA-6785807 Interleukin-4 and 13 signaling	TWIST1
Blood	721 B lymphoblasts	R-HSA-6785807 Interleukin-4 and 13 signaling	LIF
Blood	721 B lymphoblasts	R-HSA-6785807 Interleukin-4 and 13 signaling	IL6	D
Blood	721 B lymphoblasts	R-HSA-6785807 Interleukin-4 and 13 signaling	FN1
Blood	721 B lymphoblasts	R-HSA-6785807 Interleukin-4 and 13 signaling	FGF2
Blood	721 B lymphoblasts	R-HSA-6785807 Interleukin-4 and 13 signaling	COL1A2
Blood	721 B lymphoblasts	R-HSA-6785807 Interleukin-4 and 13 signaling	CCND1
Blood	721 B lymphoblasts	R-HSA-983168 Antigen processing Ubiquitination & Proteasome degradation	WSB1
Blood	721 B lymphoblasts	R-HSA-983168 Antigen processing Ubiquitination & Proteasome degradation	UBE2V2
Blood	721 B lymphoblasts	R-HSA-983168 Antigen processing Ubiquitination & Proteasome degradation	TRIM32
Blood	721 B lymphoblasts	R-HSA-983168 Antigen processing Ubiquitination & Proteasome degradation	RNF14
Blood	721 B lymphoblasts	R-HSA-983168 Antigen processing Ubiquitination & Proteasome degradation	LMO7
Blood	721 B lymphoblasts	R-HSA-983168 Antigen processing Ubiquitination & Proteasome degradation	HERC4
Blood	721 B lymphoblasts	R-HSA-2871796 FCERI mediated MAPK activation	TEK
Blood	721 B lymphoblasts	R-HSA-2871796 FCERI mediated MAPK activation	RASA1
Blood	721 B lymphoblasts	R-HSA-2871796 FCERI mediated MAPK activation	RANBP9
Blood	721 B lymphoblasts	R-HSA-2871796 FCERI mediated MAPK activation	PDGFRB
Blood	721 B lymphoblasts	R-HSA-2871796 FCERI mediated MAPK activation	PDGFRA
Blood	721 B lymphoblasts	R-HSA-2871796 FCERI mediated MAPK activation	NRG1
Blood	721 B lymphoblasts	R-HSA-2871796 FCERI mediated MAPK activation	MET
Blood	721 B lymphoblasts	R-HSA-2871796 FCERI mediated MAPK activation	HBEGF
Blood	721 B lymphoblasts	R-HSA-2871796 FCERI mediated MAPK activation	GFRA1
Blood	721 B lymphoblasts	R-HSA-2871796 FCERI mediated MAPK activation	FRS2
Blood	721 B lymphoblasts	R-HSA-2871796 FCERI mediated MAPK activation	FN1
Blood	721 B lymphoblasts	R-HSA-2871796 FCERI mediated MAPK activation	FGF7
Blood	721 B lymphoblasts	R-HSA-2871796 FCERI mediated MAPK activation	FGF2
Blood	721 B lymphoblasts	R-HSA-2871796 FCERI mediated MAPK activation	FGF1
Blood	721 B lymphoblasts	R-HSA-2871796 FCERI mediated MAPK activation	ERBB2
Blood	721 B lymphoblasts	R-HSA-5620916 VxPx cargo-targeting to cilium	PKD2
Blood	721 B lymphoblasts	R-HSA-5620916 VxPx cargo-targeting to cilium	PKD1
Blood	721 B lymphoblasts	R-HSA-5620916 VxPx cargo-targeting to cilium	ARF4
Blood	721 B lymphoblasts	R-HSA-204005 COPII Coat Protein 2 Mediated Vesicle Transport	USO1
Blood	721 B lymphoblasts	R-HSA-204005 COPII Coat Protein 2 Mediated Vesicle Transport	SEC31A
Blood	721 B lymphoblasts	R-HSA-204005 COPII Coat Protein 2 Mediated Vesicle Transport	SEC24D
Blood	721 B lymphoblasts	R-HSA-204005 COPII Coat Protein 2 Mediated Vesicle Transport	SCFD1
Blood	721 B lymphoblasts	R-HSA-204005 COPII Coat Protein 2 Mediated Vesicle Transport	LMAN1
Blood	721 B lymphoblasts	R-HSA-204005 COPII Coat Protein 2 Mediated Vesicle Transport	GOLGA2
Blood	721 B lymphoblasts	R-HSA-6807878 COPI-mediated anterograde transport	USO1
Blood	721 B lymphoblasts	R-HSA-6807878 COPI-mediated anterograde transport	TMED7
Blood	721 B lymphoblasts	R-HSA-6807878 COPI-mediated anterograde transport	KDELR3
Blood	721 B lymphoblasts	R-HSA-6807878 COPI-mediated anterograde transport	GOLGA2
Blood	721 B lymphoblasts	R-HSA-6807878 COPI-mediated anterograde transport	DYNC1I1
Blood	721 B lymphoblasts	R-HSA-6807878 COPI-mediated anterograde transport	DCTN4
Blood	721 B lymphoblasts	R-HSA-6807878 COPI-mediated anterograde transport	COPZ2
Blood	721 B lymphoblasts	R-HSA-6807878 COPI-mediated anterograde transport	COG5
Blood	721 B lymphoblasts	R-HSA-6807878 COPI-mediated anterograde transport	ARF4
Blood	721 B lymphoblasts	R-HSA-6807878 COPI-mediated anterograde transport	ANK2
Blood	721 B lymphoblasts	R-HSA-209822 Glycoprotein hormones	INHBE
Blood	721 B lymphoblasts	R-HSA-209822 Glycoprotein hormones	INHBB
Blood	721 B lymphoblasts	R-HSA-209822 Glycoprotein hormones	INHBA
Blood	721 B lymphoblasts	R-HSA-381038 XBP1S activates chaperone genes	SSR1
Blood	721 B lymphoblasts	R-HSA-381038 XBP1S activates chaperone genes	SEC61G
Blood	721 B lymphoblasts	R-HSA-381038 XBP1S activates chaperone genes	SEC61A1
Blood	721 B lymphoblasts	R-HSA-381038 XBP1S activates chaperone genes	SEC31A
Blood	721 B lymphoblasts	R-HSA-381038 XBP1S activates chaperone genes	KDELR3
Blood	721 B lymphoblasts	R-HSA-5173214 O-glycosylation of TSR domain-containing proteins	THBS1
Blood	721 B lymphoblasts	R-HSA-5173214 O-glycosylation of TSR domain-containing proteins	ADAMTS6
Blood	721 B lymphoblasts	R-HSA-5173214 O-glycosylation of TSR domain-containing proteins	ADAMTS5
Blood	721 B lymphoblasts	R-HSA-5173214 O-glycosylation of TSR domain-containing proteins	ADAMTS2
Blood	721 B lymphoblasts	R-HSA-5173214 O-glycosylation of TSR domain-containing proteins	ADAMTS1
Blood	721 B lymphoblasts	R-HSA-913709 O-linked glycosylation of mucins	GALNT10
Blood	721 B lymphoblasts	R-HSA-913709 O-linked glycosylation of mucins	GALNT1
Blood	721 B lymphoblasts	R-HSA-913709 O-linked glycosylation of mucins	C1GALT1
Blood	721 B lymphoblasts	R-HSA-948021 Transport to the Golgi and subsequent modification	USO1
Blood	721 B lymphoblasts	R-HSA-948021 Transport to the Golgi and subsequent modification	TMED7
Blood	721 B lymphoblasts	R-HSA-948021 Transport to the Golgi and subsequent modification	SEC31A
Blood	721 B lymphoblasts	R-HSA-948021 Transport to the Golgi and subsequent modification	SEC24D
Blood	721 B lymphoblasts	R-HSA-948021 Transport to the Golgi and subsequent modification	SCFD1
Blood	721 B lymphoblasts	R-HSA-948021 Transport to the Golgi and subsequent modification	LMAN1
Blood	721 B lymphoblasts	R-HSA-948021 Transport to the Golgi and subsequent modification	KDELR3
Blood	721 B lymphoblasts	R-HSA-948021 Transport to the Golgi and subsequent modification	GOLGA2
Blood	721 B lymphoblasts	R-HSA-948021 Transport to the Golgi and subsequent modification	DYNC1I1
[truncated: 15,649 more rows]
