# Supplementary material for: Understanding allergic multimorbidity within the non-eosinophilic interactome
Source: PLoS One. 2019 Nov 6;14(11):e0224448. doi: 10.1371/journal.pone.0224448 (PMC6834334; doi:10.1371/journal.pone.0224448)
Supplement: S6 Table — (XLS) [file pone.0224448.s008.xls]

## Sheet: comorbidity.1000.netscore_z.script35.pl.pathways_in_tissues
pathway	tissue	cell type	total n of pathway genes	connectivity score	connectivity P	status
R-HSA-418457 cGMP effects	Adipose tissue from abdomen and thigh	Adipose-derived adult stem cells (ADASCs)	10	0	1	Removed because all components contain < 3 nodes Removed because it contains <= 2 genes Removed because it contains <= 1 edges Removed because non-significant connectivity
R-HSA-114608 Platelet degranulation	Adipose tissue from abdomen and thigh	Adipose-derived adult stem cells (ADASCs)	85	0.923077	0.000556095
R-HSA-977443 GABA receptor activation	Adipose tissue from abdomen and thigh	Adipose-derived adult stem cells (ADASCs)	28	0.5	4.41808e-06
R-HSA-1296025 ATP sensitive Potassium channels	Adipose tissue from abdomen and thigh	Adipose-derived adult stem cells (ADASCs)	3	1	1	Removed because all components contain < 3 nodes Removed because it contains <= 2 genes Removed because it contains <= 1 edges Removed because non-significant connectivity
R-HSA-5674135 MAP2K and MAPK activation	Adipose tissue from abdomen and thigh	Adipose-derived adult stem cells (ADASCs)	29	1	3.17434e-06
R-HSA-3928663 EPHA-mediated growth cone collapse	Adipose tissue from abdomen and thigh	Adipose-derived adult stem cells (ADASCs)	16	1	1	Removed because all components contain < 3 nodes Removed because it contains <= 2 genes Removed because it contains <= 1 edges Removed because non-significant connectivity
R-HSA-400685 Sema4D in semaphorin signaling	Adipose tissue from abdomen and thigh	Adipose-derived adult stem cells (ADASCs)	11	0	1	Removed because all components contain < 3 nodes Removed because it contains <= 2 genes Removed because it contains <= 1 edges Removed because non-significant connectivity
R-HSA-381676 Glucagon-like Peptide-1 GLP1 regulates insulin secretion	Adipose tissue from abdomen and thigh	Adipose-derived adult stem cells (ADASCs)	21	0.5	1	Removed because all components contain < 3 nodes Removed because it contains <= 1 edges Removed because non-significant connectivity
R-HSA-400042 Adrenalinenoradrenaline inhibits insulin secretion	Adipose tissue from abdomen and thigh	Adipose-derived adult stem cells (ADASCs)	13	1	1	Removed because all components contain < 3 nodes Removed because it contains <= 2 genes Removed because it contains <= 1 edges Removed because non-significant connectivity
R-HSA-211897 Cytochrome P450 - arranged by substrate type	Adipose tissue from abdomen and thigh	Adipose-derived adult stem cells (ADASCs)	35	0.833333	0
R-HSA-1483206 Glycerophospholipid biosynthesis	Adipose tissue from abdomen and thigh	Adipose-derived adult stem cells (ADASCs)	46	0.5	1	Removed because all components contain < 3 nodes Removed because it contains <= 1 edges Removed because non-significant connectivity
R-HSA-1483255 PI Metabolism	Adipose tissue from abdomen and thigh	Adipose-derived adult stem cells (ADASCs)	38	0.5	1	Removed because all components contain < 3 nodes Removed because it contains <= 1 edges Removed because non-significant connectivity
R-HSA-163560 Triglyceride catabolism	Adipose tissue from abdomen and thigh	Adipose-derived adult stem cells (ADASCs)	7	1	1	Removed because all components contain < 3 nodes Removed because it contains <= 2 genes Removed because it contains <= 1 edges Removed because non-significant connectivity
R-HSA-1660662 Glycosphingolipid metabolism	Adipose tissue from abdomen and thigh	Adipose-derived adult stem cells (ADASCs)	25	0.5	1	Removed because all components contain < 3 nodes Removed because it contains <= 1 edges Removed because non-significant connectivity
R-HSA-194068 Bile acid and bile salt metabolism	Adipose tissue from abdomen and thigh	Adipose-derived adult stem cells (ADASCs)	25	1	0
R-HSA-196791 Vitamin D calciferol metabolism	Adipose tissue from abdomen and thigh	Adipose-derived adult stem cells (ADASCs)	6	1	1	Removed because all components contain < 3 nodes Removed because it contains <= 2 genes Removed because it contains <= 1 edges Removed because non-significant connectivity
R-HSA-1989781 PPARA activates gene expression	Adipose tissue from abdomen and thigh	Adipose-derived adult stem cells (ADASCs)	68	1	2.02971e-12
R-HSA-8978870 Fatty acid synthesis	Adipose tissue from abdomen and thigh	Adipose-derived adult stem cells (ADASCs)	52	0.333333	1	Removed because all components contain < 3 nodes Removed because it contains <= 1 edges Removed because non-significant connectivity
R-HSA-1638074 Keratan sulfate keratin metabolism	Adipose tissue from abdomen and thigh	Adipose-derived adult stem cells (ADASCs)	26	1	0
R-HSA-2214320 Anchoring fibril formation	Adipose tissue from abdomen and thigh	Adipose-derived adult stem cells (ADASCs)	11	1	1	Removed because all components contain < 3 nodes Removed because it contains <= 2 genes Removed because it contains <= 1 edges Removed because non-significant connectivity
R-HSA-8948216 Collagen chain trimerization	Adipose tissue from abdomen and thigh	Adipose-derived adult stem cells (ADASCs)	24	1	0
R-HSA-418990 Adherens junctions interactions	Adipose tissue from abdomen and thigh	Adipose-derived adult stem cells (ADASCs)	20	1	7.91411e-06
R-HSA-6811558 PI5P PP2A and IER3 Regulate PI3K AKT Signaling	Adipose tissue from abdomen and thigh	Adipose-derived adult stem cells (ADASCs)	51	0.6	6.84585e-07
R-HSA-111933 Calmodulin induced events	Adipose tissue from abdomen and thigh	Adipose-derived adult stem cells (ADASCs)	18	0	1	Removed because all components contain < 3 nodes Removed because it contains <= 2 genes Removed because it contains <= 1 edges Removed because non-significant connectivity
R-HSA-198203 PI3K AKT activation	Adipose tissue from abdomen and thigh	Adipose-derived adult stem cells (ADASCs)	73	0.6	2.3953e-05
R-HSA-167021 PLC-gamma1 signalling	Adipose tissue from abdomen and thigh	Adipose-derived adult stem cells (ADASCs)	18	0	1	Removed because all components contain < 3 nodes Removed because it contains <= 2 genes Removed because it contains <= 1 edges Removed because non-significant connectivity
R-HSA-187687 Signalling to ERKs	Adipose tissue from abdomen and thigh	Adipose-derived adult stem cells (ADASCs)	162	0.6	0.000269629
R-HSA-190241 FGFR2 ligand binding and activation	Adipose tissue from abdomen and thigh	Adipose-derived adult stem cells (ADASCs)	10	1	1	Removed because all components contain < 3 nodes Removed because it contains <= 2 genes Removed because it contains <= 1 edges Removed because non-significant connectivity
R-HSA-190322 FGFR4 ligand binding and activation	Adipose tissue from abdomen and thigh	Adipose-derived adult stem cells (ADASCs)	8	1	1	Removed because all components contain < 3 nodes Removed because it contains <= 2 genes Removed because it contains <= 1 edges Removed because non-significant connectivity
R-HSA-5654696 Downstream signaling of activated FGFR2	Adipose tissue from abdomen and thigh	Adipose-derived adult stem cells (ADASCs)	15	1	1	Removed because all components contain < 3 nodes Removed because it contains <= 2 genes Removed because it contains <= 1 edges Removed because non-significant connectivity
R-HSA-5654716 Downstream signaling of activated FGFR4	Adipose tissue from abdomen and thigh	Adipose-derived adult stem cells (ADASCs)	14	1	1	Removed because all components contain < 3 nodes Removed because it contains <= 2 genes Removed because it contains <= 1 edges Removed because non-significant connectivity
R-HSA-5654727 Negative regulation of FGFR2 signaling	Adipose tissue from abdomen and thigh	Adipose-derived adult stem cells (ADASCs)	19	1	1	Removed because all components contain < 3 nodes Removed because it contains <= 2 genes Removed because it contains <= 1 edges Removed because non-significant connectivity
R-HSA-5654733 Negative regulation of FGFR4 signaling	Adipose tissue from abdomen and thigh	Adipose-derived adult stem cells (ADASCs)	18	1	1	Removed because all components contain < 3 nodes Removed because it contains <= 2 genes Removed because it contains <= 1 edges Removed because non-significant connectivity
R-HSA-195399 VEGF binds to VEGFR leading to receptor dimerization	Adipose tissue from abdomen and thigh	Adipose-derived adult stem cells (ADASCs)	8	1	1	Removed because all components contain < 3 nodes Removed because it contains <= 2 genes Removed because it contains <= 1 edges Removed because non-significant connectivity
R-HSA-5218921 VEGFR2 mediated cell proliferation	Adipose tissue from abdomen and thigh	Adipose-derived adult stem cells (ADASCs)	158	0.727273	7.49839e-06
R-HSA-4086398 Ca2+ pathway	Adipose tissue from abdomen and thigh	Adipose-derived adult stem cells (ADASCs)	37	1	0.00988003
R-HSA-4086400 PCP CE pathway	Adipose tissue from abdomen and thigh	Adipose-derived adult stem cells (ADASCs)	60	1	6.80114e-05
R-HSA-4641263 Regulation of FZD by ubiquitination	Adipose tissue from abdomen and thigh	Adipose-derived adult stem cells (ADASCs)	10	1	0
R-HSA-112399 IRS-mediated signalling	Adipose tissue from abdomen and thigh	Adipose-derived adult stem cells (ADASCs)	181	0.583333	0.000103552
R-HSA-2428928 IRS-related events triggered by IGF1R	Adipose tissue from abdomen and thigh	Adipose-derived adult stem cells (ADASCs)	184	0.615385	5.94648e-07
R-HSA-112040 G-protein mediated events	Adipose tissue from abdomen and thigh	Adipose-derived adult stem cells (ADASCs)	28	0.25	1	Removed because all components contain < 3 nodes Removed because it contains <= 1 edges Removed because non-significant connectivity
R-HSA-202040 G-protein activation	Adipose tissue from abdomen and thigh	Adipose-derived adult stem cells (ADASCs)	18	1	0.0379794
R-HSA-2179392 EGFR Transactivation by Gastrin	Adipose tissue from abdomen and thigh	Adipose-derived adult stem cells (ADASCs)	5	1	1	Removed because all components contain < 3 nodes Removed because it contains <= 2 genes Removed because it contains <= 1 edges Removed because non-significant connectivity
R-HSA-373076 Class A 1 Rhodopsin-like receptors	Adipose tissue from abdomen and thigh	Adipose-derived adult stem cells (ADASCs)	183	0.916667	0.0209268
R-HSA-373080 Class B 2 Secretin family receptors	Adipose tissue from abdomen and thigh	Adipose-derived adult stem cells (ADASCs)	43	1	1.70798e-05
R-HSA-381753 Olfactory Signaling Pathway	Adipose tissue from abdomen and thigh	Adipose-derived adult stem cells (ADASCs)	17	1	0
R-HSA-416476 G alpha q signalling events	Adipose tissue from abdomen and thigh	Adipose-derived adult stem cells (ADASCs)	118	0.928571	0.00095887
R-HSA-416482 G alpha 12 13 signalling events	Adipose tissue from abdomen and thigh	Adipose-derived adult stem cells (ADASCs)	46	0	1	Removed because all components contain < 3 nodes Removed because it contains <= 2 genes Removed because it contains <= 1 edges Removed because non-significant connectivity
R-HSA-418555 G alpha s signalling events	Adipose tissue from abdomen and thigh	Adipose-derived adult stem cells (ADASCs)	86	1	1.1817e-08
R-HSA-418594 G alpha i signalling events	Adipose tissue from abdomen and thigh	Adipose-derived adult stem cells (ADASCs)	109	0.941176	0.155076	Removed because non-significant connectivity
R-HSA-418597 G alpha z signalling events	Adipose tissue from abdomen and thigh	Adipose-derived adult stem cells (ADASCs)	15	1	1	Removed because all components contain < 3 nodes Removed because it contains <= 2 genes Removed because it contains <= 1 edges Removed because non-significant connectivity
R-HSA-420499 Class C 3 Metabotropic glutamate pheromone receptors	Adipose tissue from abdomen and thigh	Adipose-derived adult stem cells (ADASCs)	13	0	1	Removed because all components contain < 3 nodes Removed because it contains <= 2 genes Removed because it contains <= 1 edges Removed because non-significant connectivity
R-HSA-8874081 MET activates PTK2 signaling	Adipose tissue from abdomen and thigh	Adipose-derived adult stem cells (ADASCs)	21	0.5	1	Removed because all components contain < 3 nodes Removed because non-significant connectivity
R-HSA-1168372 Downstream signaling events of B Cell Receptor BCR	Adipose tissue from abdomen and thigh	Adipose-derived adult stem cells (ADASCs)	113	0.6	1.62068e-05
R-HSA-2424491 DAP12 signaling	Adipose tissue from abdomen and thigh	Adipose-derived adult stem cells (ADASCs)	214	0.5	0.000332107
R-HSA-2730905 Role of LAT2 NTAL LAB on calcium mobilization	Adipose tissue from abdomen and thigh	Adipose-derived adult stem cells (ADASCs)	77	0.6	6.48558e-06
R-HSA-448424 Interleukin-17 signaling	Adipose tissue from abdomen and thigh	Adipose-derived adult stem cells (ADASCs)	185	0.583333	0.00149272
R-HSA-449836 Other interleukin signaling	Adipose tissue from abdomen and thigh	Adipose-derived adult stem cells (ADASCs)	26	0	1	Removed because all components contain < 3 nodes Removed because it contains <= 2 genes Removed because it contains <= 1 edges Removed because non-significant connectivity
R-HSA-451927 Interleukin-2 signaling	Adipose tissue from abdomen and thigh	Adipose-derived adult stem cells (ADASCs)	163	0.6	0.000220244
R-HSA-512988 Interleukin-3 5 and GM-CSF signaling	Adipose tissue from abdomen and thigh	Adipose-derived adult stem cells (ADASCs)	170	0.6	5.40988e-05
R-HSA-6783589 Interleukin-6 family signaling	Adipose tissue from abdomen and thigh	Adipose-derived adult stem cells (ADASCs)	15	1	0
R-HSA-6783783 Interleukin-10 signaling	Adipose tissue from abdomen and thigh	Adipose-derived adult stem cells (ADASCs)	38	1	0.00082202
R-HSA-6785807 Interleukin-4 and 13 signaling	Adipose tissue from abdomen and thigh	Adipose-derived adult stem cells (ADASCs)	88	0.571429	0.0147955
R-HSA-877300 Interferon gamma signaling	Adipose tissue from abdomen and thigh	Adipose-derived adult stem cells (ADASCs)	41	1	0
R-HSA-166016 Toll Like Receptor 4 TLR4 Cascade	Adipose tissue from abdomen and thigh	Adipose-derived adult stem cells (ADASCs)	74	0	1	Removed because all components contain < 3 nodes Removed because it contains <= 1 edges Removed because non-significant connectivity
R-HSA-168138 Toll Like Receptor 9 TLR9 Cascade	Adipose tissue from abdomen and thigh	Adipose-derived adult stem cells (ADASCs)	54	0	1	Removed because all components contain < 3 nodes Removed because it contains <= 1 edges Removed because non-significant connectivity
R-HSA-168142 Toll Like Receptor 10 TLR10 Cascade	Adipose tissue from abdomen and thigh	Adipose-derived adult stem cells (ADASCs)	47	0	1	Removed because all components contain < 3 nodes Removed because it contains <= 2 genes Removed because it contains <= 1 edges Removed because non-significant connectivity
R-HSA-168164 Toll Like Receptor 3 TLR3 Cascade	Adipose tissue from abdomen and thigh	Adipose-derived adult stem cells (ADASCs)	56	0	1	Removed because all components contain < 3 nodes Removed because it contains <= 1 edges Removed because non-significant connectivity
R-HSA-168176 Toll Like Receptor 5 TLR5 Cascade	Adipose tissue from abdomen and thigh	Adipose-derived adult stem cells (ADASCs)	47	0	1	Removed because all components contain < 3 nodes Removed because it contains <= 2 genes Removed because it contains <= 1 edges Removed because non-significant connectivity
R-HSA-168181 Toll Like Receptor 7 8 TLR7 8 Cascade	Adipose tissue from abdomen and thigh	Adipose-derived adult stem cells (ADASCs)	52	0	1	Removed because all components contain < 3 nodes Removed because it contains <= 1 edges Removed because non-significant connectivity
R-HSA-181438 Toll Like Receptor 2 TLR2 Cascade	Adipose tissue from abdomen and thigh	Adipose-derived adult stem cells (ADASCs)	57	0	1	Removed because all components contain < 3 nodes Removed because it contains <= 1 edges Removed because non-significant connectivity
R-HSA-2871796 FCERI mediated MAPK activation	Adipose tissue from abdomen and thigh	Adipose-derived adult stem cells (ADASCs)	165	0.6	0.000860034
R-HSA-5686938 Regulation of TLR by endogenous ligand	Adipose tissue from abdomen and thigh	Adipose-derived adult stem cells (ADASCs)	15	1	4.07696e-06
R-HSA-977606 Regulation of Complement cascade	Adipose tissue from abdomen and thigh	Adipose-derived adult stem cells (ADASCs)	26	0.333333	1	Removed because all components contain < 3 nodes Removed because it contains <= 1 edges Removed because non-significant connectivity
R-HSA-8963888 Chylomicron assembly	Adipose tissue from abdomen and thigh	Adipose-derived adult stem cells (ADASCs)	7	1	0.000551786
R-HSA-8963901 Chylomicron remodeling	Adipose tissue from abdomen and thigh	Adipose-derived adult stem cells (ADASCs)	7	1	7.10714e-06
R-HSA-8964041 LDL remodeling	Adipose tissue from abdomen and thigh	Adipose-derived adult stem cells (ADASCs)	3	1	1	Removed because all components contain < 3 nodes Removed because it contains <= 2 genes Removed because it contains <= 1 edges Removed because non-significant connectivity
R-HSA-8964058 HDL remodeling	Adipose tissue from abdomen and thigh	Adipose-derived adult stem cells (ADASCs)	7	0.75	0.000751374
R-HSA-3295583 TRP channels	Adipose tissue from abdomen and thigh	Adipose-derived adult stem cells (ADASCs)	18	1	0
R-HSA-6814122 Cooperation of PDCL PhLP1 and TRiC CCT in G-protein beta folding	Adipose tissue from abdomen and thigh	Adipose-derived adult stem cells (ADASCs)	28	1	0.0799685	Removed because non-significant connectivity
R-HSA-5173214 O-glycosylation of TSR domain-containing proteins	Adipose tissue from abdomen and thigh	Adipose-derived adult stem cells (ADASCs)	14	1	0
R-HSA-5689880 Ub-specific processing proteases	Adipose tissue from abdomen and thigh	Adipose-derived adult stem cells (ADASCs)	105	0	1	Removed because all components contain < 3 nodes Removed because it contains <= 2 genes Removed because it contains <= 1 edges Removed because non-significant connectivity
R-HSA-111465 Apoptotic cleavage of cellular proteins	Adipose tissue from abdomen and thigh	Adipose-derived adult stem cells (ADASCs)	25	0	1	Removed because all components contain < 3 nodes Removed because it contains <= 1 edges Removed because non-significant connectivity
R-HSA-421837 Clathrin derived vesicle budding	Adipose tissue from abdomen and thigh	Adipose-derived adult stem cells (ADASCs)	42	1	1	Removed because all components contain < 3 nodes Removed because it contains <= 2 genes Removed because it contains <= 1 edges Removed because non-significant connectivity
R-HSA-8856825 Cargo recognition for clathrin-mediated endocytosis	Adipose tissue from abdomen and thigh	Adipose-derived adult stem cells (ADASCs)	69	1	0.00345268
R-HSA-3700989 Transcriptional Regulation by TP53	Adipose tissue from abdomen and thigh	Adipose-derived adult stem cells (ADASCs)	224	0	1	Removed because all components contain < 3 nodes Removed because it contains <= 1 edges Removed because non-significant connectivity
R-HSA-8864260 Transcriptional regulation by the AP-2 TFAP2 family of transcription factors	Adipose tissue from abdomen and thigh	Adipose-derived adult stem cells (ADASCs)	27	1	1	Removed because all components contain < 3 nodes Removed because it contains <= 2 genes Removed because it contains <= 1 edges Removed because non-significant connectivity
R-HSA-8878159 Transcriptional regulation by RUNX3	Adipose tissue from abdomen and thigh	Adipose-derived adult stem cells (ADASCs)	64	1	1	Removed because all components contain < 3 nodes Removed because it contains <= 2 genes Removed because it contains <= 1 edges Removed because non-significant connectivity
R-HSA-418457 cGMP effects	Adipose tissue from abdomen	Adipose-derived adult stem cells (ADASCs)	10	0	1	Removed because all components contain < 3 nodes Removed because it contains <= 2 genes Removed because it contains <= 1 edges Removed because non-significant connectivity
R-HSA-114608 Platelet degranulation	Adipose tissue from abdomen	Adipose-derived adult stem cells (ADASCs)	85	0.9	0.000188488
R-HSA-1296025 ATP sensitive Potassium channels	Adipose tissue from abdomen	Adipose-derived adult stem cells (ADASCs)	3	1	1	Removed because all components contain < 3 nodes Removed because it contains <= 2 genes Removed because it contains <= 1 edges Removed because non-significant connectivity
R-HSA-3928663 EPHA-mediated growth cone collapse	Adipose tissue from abdomen	Adipose-derived adult stem cells (ADASCs)	16	1	1	Removed because all components contain < 3 nodes Removed because it contains <= 2 genes Removed because it contains <= 1 edges Removed because non-significant connectivity
R-HSA-419037 NCAM1 interactions	Adipose tissue from abdomen	Adipose-derived adult stem cells (ADASCs)	15	1	0.000220481
R-HSA-428890 Role of Abl in Robo-Slit signaling	Adipose tissue from abdomen	Adipose-derived adult stem cells (ADASCs)	5	1	1	Removed because all components contain < 3 nodes Removed because it contains <= 2 genes Removed because it contains <= 1 edges Removed because non-significant connectivity
R-HSA-196807 Nicotinate metabolism	Adipose tissue from abdomen	Adipose-derived adult stem cells (ADASCs)	11	0.5	1	Removed because all components contain < 3 nodes Removed because it contains <= 1 edges Removed because non-significant connectivity
R-HSA-156590 Glutathione conjugation	Adipose tissue from abdomen	Adipose-derived adult stem cells (ADASCs)	18	1	0
R-HSA-211897 Cytochrome P450 - arranged by substrate type	Adipose tissue from abdomen	Adipose-derived adult stem cells (ADASCs)	35	0.4	0
R-HSA-1660661 Sphingolipid de novo biosynthesis	Adipose tissue from abdomen	Adipose-derived adult stem cells (ADASCs)	23	1	0
R-HSA-194068 Bile acid and bile salt metabolism	Adipose tissue from abdomen	Adipose-derived adult stem cells (ADASCs)	25	1	0
R-HSA-196071 Metabolism of steroid hormones	Adipose tissue from abdomen	Adipose-derived adult stem cells (ADASCs)	19	0	1	Removed because all components contain < 3 nodes Removed because it contains <= 2 genes Removed because it contains <= 1 edges Removed because non-significant connectivity
R-HSA-1989781 PPARA activates gene expression	Adipose tissue from abdomen	Adipose-derived adult stem cells (ADASCs)	68	0.5	0.00238166
R-HSA-8978870 Fatty acid synthesis	Adipose tissue from abdomen	Adipose-derived adult stem cells (ADASCs)	52	0.666667	0
R-HSA-1638074 Keratan sulfate keratin metabolism	Adipose tissue from abdomen	Adipose-derived adult stem cells (ADASCs)	26	1	2.73051e-07
R-HSA-1638091 Heparan sulfate heparin HS-GAG metabolism	Adipose tissue from abdomen	Adipose-derived adult stem cells (ADASCs)	35	1	2.80684e-08
R-HSA-1793185 Chondroitin sulfate dermatan sulfate metabolism	Adipose tissue from abdomen	Adipose-derived adult stem cells (ADASCs)	33	1	6.50948e-09
R-HSA-2214320 Anchoring fibril formation	Adipose tissue from abdomen	Adipose-derived adult stem cells (ADASCs)	11	0.5	1	Removed because all components contain < 3 nodes Removed because it contains <= 1 edges Removed because non-significant connectivity
R-HSA-2243919 Crosslinking of collagen fibrils	Adipose tissue from abdomen	Adipose-derived adult stem cells (ADASCs)	13	1	8.59771e-09
R-HSA-8948216 Collagen chain trimerization	Adipose tissue from abdomen	Adipose-derived adult stem cells (ADASCs)	24	1	0.000155229
R-HSA-418990 Adherens junctions interactions	Adipose tissue from abdomen	Adipose-derived adult stem cells (ADASCs)	20	1	1	Removed because all components contain < 3 nodes Removed because it contains <= 2 genes Removed because it contains <= 1 edges Removed because non-significant connectivity
R-HSA-6811558 PI5P PP2A and IER3 Regulate PI3K AKT Signaling	Adipose tissue from abdomen	Adipose-derived adult stem cells (ADASCs)	51	1	8.22842e-08
R-HSA-198203 PI3K AKT activation	Adipose tissue from abdomen	Adipose-derived adult stem cells (ADASCs)	73	1	7.51687e-06
R-HSA-187687 Signalling to ERKs	Adipose tissue from abdomen	Adipose-derived adult stem cells (ADASCs)	162	1	1.25875e-11
R-HSA-190241 FGFR2 ligand binding and activation	Adipose tissue from abdomen	Adipose-derived adult stem cells (ADASCs)	10	1	1	Removed because all components contain < 3 nodes Removed because it contains <= 2 genes Removed because it contains <= 1 edges Removed because non-significant connectivity
R-HSA-190242 FGFR1 ligand binding and activation	Adipose tissue from abdomen	Adipose-derived adult stem cells (ADASCs)	8	1	1	Removed because all components contain < 3 nodes Removed because it contains <= 2 genes Removed because it contains <= 1 edges Removed because non-significant connectivity
R-HSA-5654696 Downstream signaling of activated FGFR2	Adipose tissue from abdomen	Adipose-derived adult stem cells (ADASCs)	15	1	1	Removed because all components contain < 3 nodes Removed because it contains <= 2 genes Removed because it contains <= 1 edges Removed because non-significant connectivity
R-HSA-5654726 Negative regulation of FGFR1 signaling	Adipose tissue from abdomen	Adipose-derived adult stem cells (ADASCs)	18	1	1	Removed because all components contain < 3 nodes Removed because it contains <= 2 genes Removed because it contains <= 1 edges Removed because non-significant connectivity
R-HSA-5654727 Negative regulation of FGFR2 signaling	Adipose tissue from abdomen	Adipose-derived adult stem cells (ADASCs)	19	1	1	Removed because all components contain < 3 nodes Removed because it contains <= 2 genes Removed because it contains <= 1 edges Removed because non-significant connectivity
R-HSA-195399 VEGF binds to VEGFR leading to receptor dimerization	Adipose tissue from abdomen	Adipose-derived adult stem cells (ADASCs)	8	1	1	Removed because all components contain < 3 nodes Removed because it contains <= 2 genes Removed because it contains <= 1 edges Removed because non-significant connectivity
R-HSA-5218921 VEGFR2 mediated cell proliferation	Adipose tissue from abdomen	Adipose-derived adult stem cells (ADASCs)	158	1	1.41323e-11
R-HSA-4086398 Ca2+ pathway	Adipose tissue from abdomen	Adipose-derived adult stem cells (ADASCs)	37	0.75	0.000171171
R-HSA-4086400 PCP CE pathway	Adipose tissue from abdomen	Adipose-derived adult stem cells (ADASCs)	60	1	2.66153e-05
R-HSA-112399 IRS-mediated signalling	Adipose tissue from abdomen	Adipose-derived adult stem cells (ADASCs)	181	0.8	4.48274e-10
R-HSA-2428928 IRS-related events triggered by IGF1R	Adipose tissue from abdomen	Adipose-derived adult stem cells (ADASCs)	184	0.833333	4.46313e-09
R-HSA-2428933 SHC-related events triggered by IGF1R	Adipose tissue from abdomen	Adipose-derived adult stem cells (ADASCs)	3	1	1	Removed because all components contain < 3 nodes Removed because it contains <= 2 genes Removed because it contains <= 1 edges Removed because non-significant connectivity
R-HSA-373076 Class A 1 Rhodopsin-like receptors	Adipose tissue from abdomen	Adipose-derived adult stem cells (ADASCs)	183	1	1.43371e-05
R-HSA-416476 G alpha q signalling events	Adipose tissue from abdomen	Adipose-derived adult stem cells (ADASCs)	118	1	2.84976e-06
R-HSA-418555 G alpha s signalling events	Adipose tissue from abdomen	Adipose-derived adult stem cells (ADASCs)	86	0	1	Removed because all components contain < 3 nodes Removed because it contains <= 2 genes Removed because it contains <= 1 edges Removed because non-significant connectivity
R-HSA-418594 G alpha i signalling events	Adipose tissue from abdomen	Adipose-derived adult stem cells (ADASCs)	109	1	1.86969e-05
R-HSA-8874081 MET activates PTK2 signaling	Adipose tissue from abdomen	Adipose-derived adult stem cells (ADASCs)	21	0.75	0.00123922
R-HSA-1168372 Downstream signaling events of B Cell Receptor BCR	Adipose tissue from abdomen	Adipose-derived adult stem cells (ADASCs)	113	1	3.98918e-08
R-HSA-2424491 DAP12 signaling	Adipose tissue from abdomen	Adipose-derived adult stem cells (ADASCs)	214	1	1.04117e-12
R-HSA-2730905 Role of LAT2 NTAL LAB on calcium mobilization	Adipose tissue from abdomen	Adipose-derived adult stem cells (ADASCs)	77	1	7.41562e-09
R-HSA-448424 Interleukin-17 signaling	Adipose tissue from abdomen	Adipose-derived adult stem cells (ADASCs)	185	0.888889	3.40829e-08
R-HSA-449836 Other interleukin signaling	Adipose tissue from abdomen	Adipose-derived adult stem cells (ADASCs)	26	1	1	Removed because all components contain < 3 nodes Removed because it contains <= 2 genes Removed because it contains <= 1 edges Removed because non-significant connectivity
R-HSA-451927 Interleukin-2 signaling	Adipose tissue from abdomen	Adipose-derived adult stem cells (ADASCs)	163	1	1.05249e-13
R-HSA-512988 Interleukin-3 5 and GM-CSF signaling	Adipose tissue from abdomen	Adipose-derived adult stem cells (ADASCs)	170	1	2.00506e-13
R-HSA-6783589 Interleukin-6 family signaling	Adipose tissue from abdomen	Adipose-derived adult stem cells (ADASCs)	15	1	1.02607e-12
R-HSA-6783783 Interleukin-10 signaling	Adipose tissue from abdomen	Adipose-derived adult stem cells (ADASCs)	38	1	4.79211e-05
R-HSA-6785807 Interleukin-4 and 13 signaling	Adipose tissue from abdomen	Adipose-derived adult stem cells (ADASCs)	88	0.75	0.000351263
R-HSA-877300 Interferon gamma signaling	Adipose tissue from abdomen	Adipose-derived adult stem cells (ADASCs)	41	1	0
R-HSA-1236975 Antigen processing-Cross presentation	Adipose tissue from abdomen	Adipose-derived adult stem cells (ADASCs)	50	1	1	Removed because all components contain < 3 nodes Removed because it contains <= 2 genes Removed because it contains <= 1 edges Removed because non-significant connectivity
R-HSA-983168 Antigen processing Ubiquitination & Proteasome degradation	Adipose tissue from abdomen	Adipose-derived adult stem cells (ADASCs)	149	1	2.98994e-09
R-HSA-166016 Toll Like Receptor 4 TLR4 Cascade	Adipose tissue from abdomen	Adipose-derived adult stem cells (ADASCs)	74	0.666667	5.21805e-14
R-HSA-166665 Terminal pathway of complement	Adipose tissue from abdomen	Adipose-derived adult stem cells (ADASCs)	7	1	4.44089e-16
R-HSA-168138 Toll Like Receptor 9 TLR9 Cascade	Adipose tissue from abdomen	Adipose-derived adult stem cells (ADASCs)	54	0.333333	1	Removed because all components contain < 3 nodes Removed because it contains <= 1 edges Removed because non-significant connectivity
R-HSA-168164 Toll Like Receptor 3 TLR3 Cascade	Adipose tissue from abdomen	Adipose-derived adult stem cells (ADASCs)	56	0.5	1	Removed because all components contain < 3 nodes Removed because it contains <= 1 edges Removed because non-significant connectivity
R-HSA-168181 Toll Like Receptor 7 8 TLR7 8 Cascade	Adipose tissue from abdomen	Adipose-derived adult stem cells (ADASCs)	52	0.5	1	Removed because all components contain < 3 nodes Removed because it contains <= 1 edges Removed because non-significant connectivity
R-HSA-181438 Toll Like Receptor 2 TLR2 Cascade	Adipose tissue from abdomen	Adipose-derived adult stem cells (ADASCs)	57	0.5	1	Removed because all components contain < 3 nodes Removed because it contains <= 1 edges Removed because non-significant connectivity
R-HSA-2871796 FCERI mediated MAPK activation	Adipose tissue from abdomen	Adipose-derived adult stem cells (ADASCs)	165	1	2.16938e-13
R-HSA-5686938 Regulation of TLR by endogenous ligand	Adipose tissue from abdomen	Adipose-derived adult stem cells (ADASCs)	15	1	1	Removed because all components contain < 3 nodes Removed because it contains <= 2 genes Removed because it contains <= 1 edges Removed because non-significant connectivity
R-HSA-977606 Regulation of Complement cascade	Adipose tissue from abdomen	Adipose-derived adult stem cells (ADASCs)	26	0.8	0
R-HSA-5620922 BBSome-mediated cargo-targeting to cilium	Adipose tissue from abdomen	Adipose-derived adult stem cells (ADASCs)	11	1	1	Removed because all components contain < 3 nodes Removed because it contains <= 2 genes Removed because it contains <= 1 edges Removed because non-significant connectivity
R-HSA-8963889 Assembly of active LPL and LIPC lipase complexes	Adipose tissue from abdomen	Adipose-derived adult stem cells (ADASCs)	8	1	1	Removed because all components contain < 3 nodes Removed because it contains <= 2 genes Removed because it contains <= 1 edges Removed because non-significant connectivity
R-HSA-3295583 TRP channels	Adipose tissue from abdomen	Adipose-derived adult stem cells (ADASCs)	18	1	1	Removed because all components contain < 3 nodes Removed because it contains <= 2 genes Removed because it contains <= 1 edges Removed because non-significant connectivity
R-HSA-6807878 COPI-mediated anterograde transport	Adipose tissue from abdomen	Adipose-derived adult stem cells (ADASCs)	59	1	0
R-HSA-446193 Biosynthesis of the N-glycan precursor dolichol lipid-linked oligosaccharide LLO and transfer to a nascent protein	Adipose tissue from abdomen	Adipose-derived adult stem cells (ADASCs)	41	1	1	Removed because all components contain < 3 nodes Removed because it contains <= 2 genes Removed because it contains <= 1 edges Removed because non-significant connectivity
R-HSA-5173214 O-glycosylation of TSR domain-containing proteins	Adipose tissue from abdomen	Adipose-derived adult stem cells (ADASCs)	14	1	0
R-HSA-5689880 Ub-specific processing proteases	Adipose tissue from abdomen	Adipose-derived adult stem cells (ADASCs)	105	0	1	Removed because all components contain < 3 nodes Removed because it contains <= 2 genes Removed because it contains <= 1 edges Removed because non-significant connectivity
R-HSA-948021 Transport to the Golgi and subsequent modification	Adipose tissue from abdomen	Adipose-derived adult stem cells (ADASCs)	112	1	0
R-HSA-140534 Ligand-dependent caspase activation	Adipose tissue from abdomen	Adipose-derived adult stem cells (ADASCs)	12	1	1	Removed because all components contain < 3 nodes Removed because it contains <= 2 genes Removed because it contains <= 1 edges Removed because non-significant connectivity
R-HSA-6811438 Intra-Golgi traffic	Adipose tissue from abdomen	Adipose-derived adult stem cells (ADASCs)	25	1	1	Removed because all components contain < 3 nodes Removed because it contains <= 2 genes Removed because it contains <= 1 edges Removed because non-significant connectivity
R-HSA-8856688 Golgi-to-ER retrograde transport	Adipose tissue from abdomen	Adipose-derived adult stem cells (ADASCs)	79	1	4.44089e-16
R-HSA-8856825 Cargo recognition for clathrin-mediated endocytosis	Adipose tissue from abdomen	Adipose-derived adult stem cells (ADASCs)	69	1	0.0154261
R-HSA-3700989 Transcriptional Regulation by TP53	Adipose tissue from abdomen	Adipose-derived adult stem cells (ADASCs)	224	0.25	1	Removed because all components contain < 3 nodes Removed because it contains <= 1 edges Removed because non-significant connectivity
R-HSA-383280 Nuclear Receptor transcription pathway	Adipose tissue from abdomen	Adipose-derived adult stem cells (ADASCs)	25	0	1	Removed because all components contain < 3 nodes Removed because it contains <= 1 edges Removed because non-significant connectivity
R-HSA-8878159 Transcriptional regulation by RUNX3	Adipose tissue from abdomen	Adipose-derived adult stem cells (ADASCs)	64	0.5	1	Removed because all components contain < 3 nodes Removed because it contains <= 1 edges Removed because non-significant connectivity
R-HSA-2559582 Senescence-Associated Secretory Phenotype SASP	Adipose tissue from abdomen	Adipose-derived adult stem cells (ADASCs)	37	1	1	Removed because all components contain < 3 nodes Removed because it contains <= 2 genes Removed because it contains <= 1 edges Removed because non-significant connectivity
R-HSA-139853 Elevation of cytosolic Ca2+ levels	Aorta	Primary aortic smooth muscle cell	12	1	1	Removed because all components contain < 3 nodes Removed because it contains <= 2 genes Removed because it contains <= 1 edges Removed because non-significant connectivity
R-HSA-418457 cGMP effects	Aorta	Primary aortic smooth muscle cell	10	0	1	Removed because all components contain < 3 nodes Removed because it contains <= 2 genes Removed because it contains <= 1 edges Removed because non-significant connectivity
R-HSA-114608 Platelet degranulation	Aorta	Primary aortic smooth muscle cell	85	0.5	7.9145e-05
R-HSA-392170 ADP signalling through P2Y purinoceptor 12	Aorta	Primary aortic smooth muscle cell	12	1	1	Removed because all components contain < 3 nodes Removed because it contains <= 2 genes Removed because it contains <= 1 edges Removed because non-significant connectivity
R-HSA-418592 ADP signalling through P2Y purinoceptor 1	Aorta	Primary aortic smooth muscle cell	15	1	0.0199947
R-HSA-428930 Thromboxane signalling through TP receptor	Aorta	Primary aortic smooth muscle cell	14	1	1	Removed because all components contain < 3 nodes Removed because it contains <= 2 genes Removed because it contains <= 1 edges Removed because non-significant connectivity
R-HSA-181431 Acetylcholine binding and downstream events	Aorta	Primary aortic smooth muscle cell	13	1	0
R-HSA-399721 Glutamate binding activation of AMPA receptors and synaptic plasticity	Aorta	Primary aortic smooth muscle cell	18	0.666667	0.000298262
R-HSA-442755 Activation of NMDA receptor and postsynaptic events	Aorta	Primary aortic smooth muscle cell	24	1	3.12805e-05
R-HSA-451326 Activation of kainate receptors upon glutamate binding	Aorta	Primary aortic smooth muscle cell	21	0.666667	1	Removed because all components contain < 3 nodes Removed because non-significant connectivity
R-HSA-888590 GABA synthesis release reuptake and degradation	Aorta	Primary aortic smooth muscle cell	10	1	0
R-HSA-977443 GABA receptor activation	Aorta	Primary aortic smooth muscle cell	28	1	0.000757097
R-HSA-1296059 G protein gated Potassium channels	Aorta	Primary aortic smooth muscle cell	11	1	0.000897543
R-HSA-5658442 Regulation of RAS by GAPs	Aorta	Primary aortic smooth muscle cell	33	1	0.00027942
R-HSA-5673000 RAF activation	Aorta	Primary aortic smooth muscle cell	21	1	1	Removed because all components contain < 3 nodes Removed because it contains <= 2 genes Removed because it contains <= 1 edges Removed because non-significant connectivity
R-HSA-5675221 Negative regulation of MAPK pathway	Aorta	Primary aortic smooth muscle cell	29	1	7.55422e-06
R-HSA-3928662 EPHB-mediated forward signaling	Aorta	Primary aortic smooth muscle cell	21	1	1	Removed because all components contain < 3 nodes Removed because it contains <= 2 genes Removed because it contains <= 1 edges Removed because non-significant connectivity
R-HSA-3928663 EPHA-mediated growth cone collapse	Aorta	Primary aortic smooth muscle cell	16	0	1	Removed because all components contain < 3 nodes Removed because it contains <= 2 genes Removed because it contains <= 1 edges Removed because non-significant connectivity
R-HSA-3928664 Ephrin signaling	Aorta	Primary aortic smooth muscle cell	11	1	1	Removed because all components contain < 3 nodes Removed because it contains <= 2 genes Removed because it contains <= 1 edges Removed because non-significant connectivity
R-HSA-3928665 EPH-ephrin mediated repulsion of cells	Aorta	Primary aortic smooth muscle cell	31	1	0
R-HSA-399954 Sema3A PAK dependent Axon repulsion	Aorta	Primary aortic smooth muscle cell	9	1	1	Removed because all components contain < 3 nodes Removed because it contains <= 2 genes Removed because it contains <= 1 edges Removed because non-significant connectivity
R-HSA-419037 NCAM1 interactions	Aorta	Primary aortic smooth muscle cell	15	1	5.21805e-14
R-HSA-445095 Interaction between L1 and Ankyrins	Aorta	Primary aortic smooth muscle cell	10	1	1	Removed because all components contain < 3 nodes Removed because it contains <= 2 genes Removed because it contains <= 1 edges Removed because non-significant connectivity
R-HSA-445144 Signal transduction by L1	Aorta	Primary aortic smooth muscle cell	12	1	1	Removed because all components contain < 3 nodes Removed because it contains <= 2 genes Removed because it contains <= 1 edges Removed because non-significant connectivity
R-HSA-70153 Glucose transport	Aorta	Primary aortic smooth muscle cell	30	0	1	Removed because all components contain < 3 nodes Removed because it contains <= 2 genes Removed because it contains <= 1 edges Removed because non-significant connectivity
R-HSA-74259 Purine catabolism	Aorta	Primary aortic smooth muscle cell	7	0	1	Removed because all components contain < 3 nodes Removed because it contains <= 2 genes Removed because it contains <= 1 edges Removed because non-significant connectivity
R-HSA-164378 PKA activation in glucagon signalling	Aorta	Primary aortic smooth muscle cell	8	1	1	Removed because all components contain < 3 nodes Removed because it contains <= 2 genes Removed because it contains <= 1 edges Removed because non-significant connectivity
R-HSA-381676 Glucagon-like Peptide-1 GLP1 regulates insulin secretion	Aorta	Primary aortic smooth muscle cell	21	1	0.000247835
R-HSA-400042 Adrenalinenoradrenaline inhibits insulin secretion	Aorta	Primary aortic smooth muscle cell	13	1	0.0164258
R-HSA-199220 Vitamin B5 pantothenate metabolism	Aorta	Primary aortic smooth muscle cell	13	0	1	Removed because all components contain < 3 nodes Removed because it contains <= 2 genes Removed because it contains <= 1 edges Removed because non-significant connectivity
R-HSA-947581 Molybdenum cofactor biosynthesis	Aorta	Primary aortic smooth muscle cell	2	1	1	Removed because all components contain < 3 nodes Removed because it contains <= 2 genes Removed because it contains <= 1 edges Removed because non-significant connectivity
R-HSA-1474151 Tetrahydrobiopterin BH4 synthesis recycling salvage and regulation	Aorta	Primary aortic smooth muscle cell	10	0	1	Removed because all components contain < 3 nodes Removed because it contains <= 2 genes Removed because it contains <= 1 edges Removed because non-significant connectivity
R-HSA-156588 Glucuronidation	Aorta	Primary aortic smooth muscle cell	8	0	1	Removed because all components contain < 3 nodes Removed because it contains <= 2 genes Removed because it contains <= 1 edges Removed because non-significant connectivity
R-HSA-211897 Cytochrome P450 - arranged by substrate type	Aorta	Primary aortic smooth muscle cell	35	0.6	1	Removed because all components contain < 3 nodes Removed because non-significant connectivity
R-HSA-1483255 PI Metabolism	Aorta	Primary aortic smooth muscle cell	38	1	1	Removed because all components contain < 3 nodes Removed because it contains <= 2 genes Removed because it contains <= 1 edges Removed because non-significant connectivity
R-HSA-1660661 Sphingolipid de novo biosynthesis	Aorta	Primary aortic smooth muscle cell	23	0	1	Removed because all components contain < 3 nodes Removed because it contains <= 2 genes Removed because it contains <= 1 edges Removed because non-significant connectivity
R-HSA-194068 Bile acid and bile salt metabolism	Aorta	Primary aortic smooth muscle cell	25	0.666667	0
R-HSA-196791 Vitamin D calciferol metabolism	Aorta	Primary aortic smooth muscle cell	6	0.666667	1	Removed because all components contain < 3 nodes Removed because non-significant connectivity
R-HSA-1989781 PPARA activates gene expression	Aorta	Primary aortic smooth muscle cell	68	0.75	0
R-HSA-8978870 Fatty acid synthesis	Aorta	Primary aortic smooth muscle cell	52	0.5	1	Removed because all components contain < 3 nodes Removed because it contains <= 1 edges Removed because non-significant connectivity
R-HSA-350562 Regulation of ornithine decarboxylase ODC	Aorta	Primary aortic smooth muscle cell	30	1	1.79819e-06
R-HSA-1638074 Keratan sulfate keratin metabolism	Aorta	Primary aortic smooth muscle cell	26	1	0
R-HSA-1638091 Heparan sulfate heparin HS-GAG metabolism	Aorta	Primary aortic smooth muscle cell	35	1	1	Removed because all components contain < 3 nodes Removed because it contains <= 2 genes Removed because it contains <= 1 edges Removed because non-significant connectivity
R-HSA-70263 Gluconeogenesis	Aorta	Primary aortic smooth muscle cell	24	0	1	Removed because all components contain < 3 nodes Removed because it contains <= 2 genes Removed because it contains <= 1 edges Removed because non-significant connectivity
R-HSA-2214320 Anchoring fibril formation	Aorta	Primary aortic smooth muscle cell	11	1	0
R-HSA-2243919 Crosslinking of collagen fibrils	Aorta	Primary aortic smooth muscle cell	13	0.5	1	Removed because all components contain < 3 nodes Removed because it contains <= 1 edges Removed because non-significant connectivity
R-HSA-8948216 Collagen chain trimerization	Aorta	Primary aortic smooth muscle cell	24	1	1.33227e-14
R-HSA-418990 Adherens junctions interactions	Aorta	Primary aortic smooth muscle cell	20	1	0
R-HSA-6811558 PI5P PP2A and IER3 Regulate PI3K AKT Signaling	Aorta	Primary aortic smooth muscle cell	51	1	1.23148e-09
R-HSA-111933 Calmodulin induced events	Aorta	Primary aortic smooth muscle cell	18	1	0.0444632
R-HSA-1358803 Downregulation of ERBB2 ERBB3 signaling	Aorta	Primary aortic smooth muscle cell	8	0	1	Removed because all components contain < 3 nodes Removed because it contains <= 2 genes Removed because it contains <= 1 edges Removed because non-significant connectivity
R-HSA-198203 PI3K AKT activation	Aorta	Primary aortic smooth muscle cell	73	1	2.01572e-12
R-HSA-167021 PLC-gamma1 signalling	Aorta	Primary aortic smooth muscle cell	18	1	0.0238389
R-HSA-187687 Signalling to ERKs	Aorta	Primary aortic smooth muscle cell	162	0.9	1.3861e-07
R-HSA-193639 p75NTR signals via NF-kB	Aorta	Primary aortic smooth muscle cell	11	1	1	Removed because all components contain < 3 nodes Removed because it contains <= 2 genes Removed because it contains <= 1 edges Removed because non-significant connectivity
R-HSA-193692 Regulated proteolysis of p75NTR	Aorta	Primary aortic smooth muscle cell	7	1	1	Removed because all components contain < 3 nodes Removed because it contains <= 2 genes Removed because it contains <= 1 edges Removed because non-significant connectivity
R-HSA-193697 p75NTR regulates axonogenesis	Aorta	Primary aortic smooth muscle cell	6	1	1	Removed because all components contain < 3 nodes Removed because it contains <= 2 genes Removed because it contains <= 1 edges Removed because non-significant connectivity
R-HSA-204998 Cell death signalling via NRAGE NRIF and NADE	Aorta	Primary aortic smooth muscle cell	39	0	1	Removed because all components contain < 3 nodes Removed because it contains <= 2 genes Removed because it contains <= 1 edges Removed because non-significant connectivity
R-HSA-5654726 Negative regulation of FGFR1 signaling	Aorta	Primary aortic smooth muscle cell	18	1	1	Removed because all components contain < 3 nodes Removed because it contains <= 2 genes Removed because it contains <= 1 edges Removed because non-significant connectivity
R-HSA-5654727 Negative regulation of FGFR2 signaling	Aorta	Primary aortic smooth muscle cell	19	1	1	Removed because all components contain < 3 nodes Removed because it contains <= 2 genes Removed because it contains <= 1 edges Removed because non-significant connectivity
R-HSA-5654732 Negative regulation of FGFR3 signaling	Aorta	Primary aortic smooth muscle cell	16	1	1	Removed because all components contain < 3 nodes Removed because it contains <= 2 genes Removed because it contains <= 1 edges Removed because non-significant connectivity
R-HSA-5654733 Negative regulation of FGFR4 signaling	Aorta	Primary aortic smooth muscle cell	18	1	1	Removed because all components contain < 3 nodes Removed because it contains <= 2 genes Removed because it contains <= 1 edges Removed because non-significant connectivity
R-HSA-6803529 FGFR2 alternative splicing	Aorta	Primary aortic smooth muscle cell	23	1	1	Removed because all components contain < 3 nodes Removed because it contains <= 2 genes Removed because it contains <= 1 edges Removed because non-significant connectivity
R-HSA-195399 VEGF binds to VEGFR leading to receptor dimerization	Aorta	Primary aortic smooth muscle cell	8	0	1	Removed because all components contain < 3 nodes Removed because it contains <= 2 genes Removed because it contains <= 1 edges Removed because non-significant connectivity
R-HSA-5218920 VEGFR2 mediated vascular permeability	Aorta	Primary aortic smooth muscle cell	17	0.75	8.45715e-08
R-HSA-5218921 VEGFR2 mediated cell proliferation	Aorta	Primary aortic smooth muscle cell	158	0.9	4.0398e-05
R-HSA-5663220 RHO GTPases Activate Formins	Aorta	Primary aortic smooth muscle cell	76	0.875	1.03938e-07
R-HSA-3769402 Deactivation of the beta-catenin transactivating complex	Aorta	Primary aortic smooth muscle cell	25	0	1	Removed because all components contain < 3 nodes Removed because it contains <= 2 genes Removed because it contains <= 1 edges Removed because non-significant connectivity
R-HSA-3772470 Negative regulation of TCF-dependent signaling by WNT ligand antagonists	Aorta	Primary aortic smooth muscle cell	6	1	1	Removed because all components contain < 3 nodes Removed because it contains <= 2 genes Removed because it contains <= 1 edges Removed because non-significant connectivity
R-HSA-4086398 Ca2+ pathway	Aorta	Primary aortic smooth muscle cell	37	1	0.0402057
R-HSA-4086400 PCP CE pathway	Aorta	Primary aortic smooth muscle cell	60	0.666667	0.0240654
R-HSA-4641257 Degradation of AXIN	Aorta	Primary aortic smooth muscle cell	31	1	0.000639936
R-HSA-4641258 Degradation of DVL	Aorta	Primary aortic smooth muscle cell	35	1	2.56731e-06
R-HSA-4641262 Disassembly of the destruction complex and recruitment of AXIN to the membrane	Aorta	Primary aortic smooth muscle cell	23	0	1	Removed because all components contain < 3 nodes Removed because it contains <= 2 genes Removed because it contains <= 1 edges Removed because non-significant connectivity
R-HSA-2485179 Activation of the phototransduction cascade	Aorta	Primary aortic smooth muscle cell	5	1	1	Removed because all components contain < 3 nodes Removed because it contains <= 2 genes Removed because it contains <= 1 edges Removed because non-significant connectivity
R-HSA-112399 IRS-mediated signalling	Aorta	Primary aortic smooth muscle cell	181	0.875	5.31557e-06
R-HSA-2428928 IRS-related events triggered by IGF1R	Aorta	Primary aortic smooth muscle cell	184	0.875	3.72025e-08
R-HSA-112040 G-protein mediated events	Aorta	Primary aortic smooth muscle cell	28	1	0.00267596
R-HSA-180024 DARPP-32 events	Aorta	Primary aortic smooth muscle cell	13	0	1	Removed because all components contain < 3 nodes Removed because it contains <= 2 genes Removed because it contains <= 1 edges Removed because non-significant connectivity
R-HSA-202040 G-protein activation	Aorta	Primary aortic smooth muscle cell	18	1	0.00786542
R-HSA-2179392 EGFR Transactivation by Gastrin	Aorta	Primary aortic smooth muscle cell	5	1	1.03317e-05
R-HSA-373076 Class A 1 Rhodopsin-like receptors	Aorta	Primary aortic smooth muscle cell	183	0.896552	0.00836752
R-HSA-373080 Class B 2 Secretin family receptors	Aorta	Primary aortic smooth muscle cell	43	1	7.93798e-05
R-HSA-381753 Olfactory Signaling Pathway	Aorta	Primary aortic smooth muscle cell	17	1	5.14833e-11
R-HSA-397795 G-protein beta gamma signalling	Aorta	Primary aortic smooth muscle cell	30	1	0.00539319
R-HSA-416476 G alpha q signalling events	Aorta	Primary aortic smooth muscle cell	118	0.944444	9.34403e-06
R-HSA-416482 G alpha 12 13 signalling events	Aorta	Primary aortic smooth muscle cell	46	1	0.000410039
R-HSA-418555 G alpha s signalling events	Aorta	Primary aortic smooth muscle cell	86	1	5.7466e-06
R-HSA-418594 G alpha i signalling events	Aorta	Primary aortic smooth muscle cell	109	1	0.00107882
R-HSA-418597 G alpha z signalling events	Aorta	Primary aortic smooth muscle cell	15	1	0.00901198
R-HSA-420499 Class C 3 Metabotropic glutamate pheromone receptors	Aorta	Primary aortic smooth muscle cell	13	0.857143	0.00648636
R-HSA-5610780 Degradation of GLI1 by the proteasome	Aorta	Primary aortic smooth muscle cell	35	1	0.000827125
R-HSA-5610785 GLI3 is processed to GLI3R by the proteasome	Aorta	Primary aortic smooth muscle cell	36	0.75	0.0896492	Removed because non-significant connectivity
R-HSA-8874081 MET activates PTK2 signaling	Aorta	Primary aortic smooth muscle cell	21	1	5.14833e-11
R-HSA-8875555 MET activates RAP1 and RAC1	Aorta	Primary aortic smooth muscle cell	7	1	1	Removed because all components contain < 3 nodes Removed because it contains <= 2 genes Removed because it contains <= 1 edges Removed because non-significant connectivity
R-HSA-5357905 Regulation of TNFR1 signaling	Aorta	Primary aortic smooth muscle cell	15	1	1	Removed because all components contain < 3 nodes Removed because it contains <= 2 genes Removed because it contains <= 1 edges Removed because non-significant connectivity
R-HSA-5357956 TNFR1-induced NFkappaB signaling pathway	Aorta	Primary aortic smooth muscle cell	14	1	1	Removed because all components contain < 3 nodes Removed because it contains <= 2 genes Removed because it contains <= 1 edges Removed because non-significant connectivity
R-HSA-68867 Assembly of the pre-replicative complex	Aorta	Primary aortic smooth muscle cell	45	1	4.57552e-05
R-HSA-68962 Activation of the pre-replicative complex	Aorta	Primary aortic smooth muscle cell	25	1	4.9004e-08
R-HSA-68949 Orc1 removal from chromatin	Aorta	Primary aortic smooth muscle cell	48	1	0.00028812
R-HSA-69017 CDK-mediated phosphorylation and removal of Cdc6	Aorta	Primary aortic smooth muscle cell	30	1	6.8447e-05
R-HSA-69109 Leading Strand Synthesis	Aorta	Primary aortic smooth muscle cell	10	1	1	Removed because all components contain < 3 nodes Removed because it contains <= 2 genes Removed because it contains <= 1 edges Removed because non-significant connectivity
R-HSA-69186 Lagging Strand Synthesis	Aorta	Primary aortic smooth muscle cell	15	1	3.1555e-08
R-HSA-1538133 G0 and Early G1	Aorta	Primary aortic smooth muscle cell	17	1	0.000192409
R-HSA-174143 APC C-mediated degradation of cell cycle proteins	Aorta	Primary aortic smooth muscle cell	57	1	3.99493e-05
R-HSA-2555396 Mitotic Metaphase and Anaphase	Aorta	Primary aortic smooth muscle cell	112	1	4.35465e-11
R-HSA-68875 Mitotic Prophase	Aorta	Primary aortic smooth muscle cell	46	0	1	Removed because all components contain < 3 nodes Removed because it contains <= 1 edges Removed because non-significant connectivity
R-HSA-68877 Mitotic Prometaphase	Aorta	Primary aortic smooth muscle cell	74	1	3.59046e-13
R-HSA-68911 G2 Phase	Aorta	Primary aortic smooth muscle cell	5	1	0.00013211
R-HSA-69206 G1 S Transition	Aorta	Primary aortic smooth muscle cell	86	1	6.64051e-06
R-HSA-69236 G1 Phase	Aorta	Primary aortic smooth muscle cell	34	0.333333	1	Removed because all components contain < 3 nodes Removed because it contains <= 1 edges Removed because non-significant connectivity
R-HSA-69275 G2 M Transition	Aorta	Primary aortic smooth muscle cell	113	0.916667	7.00531e-05
R-HSA-69656 Cyclin A Cdk2-associated events at S phase entry	Aorta	Primary aortic smooth muscle cell	54	1	3.87913e-06
R-HSA-75815 Ubiquitin-dependent degradation of Cyclin D	Aorta	Primary aortic smooth muscle cell	30	1	0.000115457
R-HSA-176187 Activation of ATR in response to replication stress	Aorta	Primary aortic smooth muscle cell	31	1	7.00543e-07
R-HSA-69473 G2 M DNA damage checkpoint	Aorta	Primary aortic smooth muscle cell	43	0.75	0.00349176
R-HSA-69580 p53-Dependent G1 S DNA damage checkpoint	Aorta	Primary aortic smooth muscle cell	39	1	9.15499e-05
R-HSA-69613 p53-Independent G1 S DNA damage checkpoint	Aorta	Primary aortic smooth muscle cell	30	1	8.67813e-05
R-HSA-180786 Extension of Telomeres	Aorta	Primary aortic smooth muscle cell	20	0.75	0.00342027
R-HSA-606279 Deposition of new CENPA-containing nucleosomes at the centromere	Aorta	Primary aortic smooth muscle cell	19	1	1	Removed because all components contain < 3 nodes Removed because it contains <= 2 genes Removed because it contains <= 1 edges Removed because non-significant connectivity
R-HSA-1168372 Downstream signaling events of B Cell Receptor BCR	Aorta	Primary aortic smooth muscle cell	113	1	3.35148e-07
R-HSA-2424491 DAP12 signaling	Aorta	Primary aortic smooth muscle cell	214	0.965517	8.46829e-07
R-HSA-2730905 Role of LAT2 NTAL LAB on calcium mobilization	Aorta	Primary aortic smooth muscle cell	77	1	3.33067e-15
R-HSA-1169410 Antiviral mechanism by IFN-stimulated genes	Aorta	Primary aortic smooth muscle cell	41	0	1	Removed because all components contain < 3 nodes Removed because it contains <= 1 edges Removed because non-significant connectivity
R-HSA-446652 Interleukin-1 signaling	Aorta	Primary aortic smooth muscle cell	57	1	6.4281e-05
R-HSA-448424 Interleukin-17 signaling	Aorta	Primary aortic smooth muscle cell	185	0.8	0.000201845
R-HSA-449836 Other interleukin signaling	Aorta	Primary aortic smooth muscle cell	26	0.5	1	Removed because all components contain < 3 nodes Removed because it contains <= 1 edges Removed because non-significant connectivity
R-HSA-451927 Interleukin-2 signaling	Aorta	Primary aortic smooth muscle cell	163	0.85	1.33435e-05
R-HSA-512988 Interleukin-3 5 and GM-CSF signaling	Aorta	Primary aortic smooth muscle cell	170	0.909091	2.69385e-07
R-HSA-5669034 TNFs bind their physiological receptors	Aorta	Primary aortic smooth muscle cell	17	0.5	1	Removed because all components contain < 3 nodes Removed because it contains <= 1 edges Removed because non-significant connectivity
R-HSA-5676590 NIK-->noncanonical NF-kB signaling	Aorta	Primary aortic smooth muscle cell	37	1	9.58801e-05
R-HSA-5676594 TNF receptor superfamily TNFSF members mediating non-canonical NF-kB pathway	Aorta	Primary aortic smooth muscle cell	7	1	1	Removed because all components contain < 3 nodes Removed because it contains <= 2 genes Removed because it contains <= 1 edges Removed because non-significant connectivity
R-HSA-6783589 Interleukin-6 family signaling	Aorta	Primary aortic smooth muscle cell	15	0.5	1	Removed because all components contain < 3 nodes Removed because it contains <= 1 edges Removed because non-significant connectivity
R-HSA-6783783 Interleukin-10 signaling	Aorta	Primary aortic smooth muscle cell	38	0.857143	3.49981e-07
R-HSA-6785807 Interleukin-4 and 13 signaling	Aorta	Primary aortic smooth muscle cell	88	0.545455	0.000196946
R-HSA-909733 Interferon alpha beta signaling	Aorta	Primary aortic smooth muscle cell	31	1	1	Removed because all components contain < 3 nodes Removed because it contains <= 2 genes Removed because it contains <= 1 edges Removed because non-significant connectivity
R-HSA-1236975 Antigen processing-Cross presentation	Aorta	Primary aortic smooth muscle cell	50	0.8	1.2462e-05
R-HSA-202424 Downstream TCR signaling	Aorta	Primary aortic smooth muscle cell	51	0.8	0.0270223
R-HSA-389356 CD28 co-stimulation	Aorta	Primary aortic smooth muscle cell	17	1	6.57252e-14
R-HSA-389513 CTLA4 inhibitory signaling	Aorta	Primary aortic smooth muscle cell	15	1	1	Removed because all components contain < 3 nodes Removed because it contains <= 2 genes Removed because it contains <= 1 edges Removed because non-significant connectivity
R-HSA-983168 Antigen processing Ubiquitination & Proteasome degradation	Aorta	Primary aortic smooth muscle cell	149	1	2.22045e-16
R-HSA-1461973 Defensins	Aorta	Primary aortic smooth muscle cell	13	0	1	Removed because all components contain < 3 nodes Removed because it contains <= 1 edges Removed because non-significant connectivity
R-HSA-166016 Toll Like Receptor 4 TLR4 Cascade	Aorta	Primary aortic smooth muscle cell	74	1	0.000155279
R-HSA-166663 Initial triggering of complement	Aorta	Primary aortic smooth muscle cell	11	0	1	Removed because all components contain < 3 nodes Removed because it contains <= 2 genes Removed because it contains <= 1 edges Removed because non-significant connectivity
R-HSA-166665 Terminal pathway of complement	Aorta	Primary aortic smooth muscle cell	7	1	1	Removed because all components contain < 3 nodes Removed because it contains <= 2 genes Removed because it contains <= 1 edges Removed because non-significant connectivity
R-HSA-168138 Toll Like Receptor 9 TLR9 Cascade	Aorta	Primary aortic smooth muscle cell	54	1	0.00468239
R-HSA-168142 Toll Like Receptor 10 TLR10 Cascade	Aorta	Primary aortic smooth muscle cell	47	1	1	Removed because all components contain < 3 nodes Removed because it contains <= 2 genes Removed because it contains <= 1 edges Removed because non-significant connectivity
R-HSA-168164 Toll Like Receptor 3 TLR3 Cascade	Aorta	Primary aortic smooth muscle cell	56	1	0.00307046
R-HSA-168176 Toll Like Receptor 5 TLR5 Cascade	Aorta	Primary aortic smooth muscle cell	47	1	1	Removed because all components contain < 3 nodes Removed because it contains <= 2 genes Removed because it contains <= 1 edges Removed because non-significant connectivity
R-HSA-168181 Toll Like Receptor 7 8 TLR7 8 Cascade	Aorta	Primary aortic smooth muscle cell	52	1	0.00013211
R-HSA-181438 Toll Like Receptor 2 TLR2 Cascade	Aorta	Primary aortic smooth muscle cell	57	1	9.3988e-05
R-HSA-2029482 Regulation of actin dynamics for phagocytic cup formation	Aorta	Primary aortic smooth muscle cell	38	0	1	Removed because all components contain < 3 nodes Removed because it contains <= 2 genes Removed because it contains <= 1 edges Removed because non-significant connectivity
R-HSA-2871796 FCERI mediated MAPK activation	Aorta	Primary aortic smooth muscle cell	165	0.8	0.000158618
R-HSA-2871837 FCERI mediated NF-kB activation	Aorta	Primary aortic smooth muscle cell	44	1	0.00139482
R-HSA-5607764 CLEC7A Dectin-1 signaling	Aorta	Primary aortic smooth muscle cell	57	1	0.00287781
R-HSA-5621575 CD209 DC-SIGN signaling	Aorta	Primary aortic smooth muscle cell	13	1	1	Removed because all components contain < 3 nodes Removed because it contains <= 2 genes Removed because it contains <= 1 edges Removed because non-significant connectivity
R-HSA-5686938 Regulation of TLR by endogenous ligand	Aorta	Primary aortic smooth muscle cell	15	1	1	Removed because all components contain < 3 nodes Removed because it contains <= 2 genes Removed because it contains <= 1 edges Removed because non-significant connectivity
R-HSA-933541 TRAF6 mediated IRF7 activation	Aorta	Primary aortic smooth muscle cell	17	0.5	1	Removed because all components contain < 3 nodes Removed because it contains <= 1 edges Removed because non-significant connectivity
R-HSA-977606 Regulation of Complement cascade	Aorta	Primary aortic smooth muscle cell	26	0.333333	1	Removed because all components contain < 3 nodes Removed because it contains <= 1 edges Removed because non-significant connectivity
R-HSA-442660 Na+ Cl- dependent neurotransmitter transporters	Aorta	Primary aortic smooth muscle cell	10	0	1	Removed because all components contain < 3 nodes Removed because it contains <= 2 genes Removed because it contains <= 1 edges Removed because non-significant connectivity
R-HSA-3295583 TRP channels	Aorta	Primary aortic smooth muscle cell	18	0.666667	4.44089e-16
R-HSA-204005 COPII Coat Protein 2 Mediated Vesicle Transport	Aorta	Primary aortic smooth muscle cell	40	1	0
R-HSA-5694530 Cargo concentration in the ER	Aorta	Primary aortic smooth muscle cell	20	1	0
R-HSA-6807878 COPI-mediated anterograde transport	Aorta	Primary aortic smooth muscle cell	59	1	0
R-HSA-209822 Glycoprotein hormones	Aorta	Primary aortic smooth muscle cell	9	1	0
R-HSA-380994 ATF4 activates genes	Aorta	Primary aortic smooth muscle cell	18	1	3.1555e-08
R-HSA-6814122 Cooperation of PDCL PhLP1 and TRiC CCT in G-protein beta folding	Aorta	Primary aortic smooth muscle cell	28	1	0.0437676
R-HSA-3108232 SUMO E3 ligases SUMOylate target proteins	Aorta	Primary aortic smooth muscle cell	61	1	1.17684e-14
R-HSA-446193 Biosynthesis of the N-glycan precursor dolichol lipid-linked oligosaccharide LLO and transfer to a nascent protein	Aorta	Primary aortic smooth muscle cell	41	0	1	Removed because all components contain < 3 nodes Removed because it contains <= 2 genes Removed because it contains <= 1 edges Removed because non-significant connectivity
R-HSA-5173214 O-glycosylation of TSR domain-containing proteins	Aorta	Primary aortic smooth muscle cell	14	1	0
R-HSA-5689603 UCH proteinases	Aorta	Primary aortic smooth muscle cell	47	0.8	2.82835e-06
R-HSA-5689880 Ub-specific processing proteases	Aorta	Primary aortic smooth muscle cell	105	0.666667	2.21484e-05
R-HSA-913709 O-linked glycosylation of mucins	Aorta	Primary aortic smooth muscle cell	23	0	1	Removed because all components contain < 3 nodes Removed because it contains <= 2 genes Removed because it contains <= 1 edges Removed because non-significant connectivity
R-HSA-948021 Transport to the Golgi and subsequent modification	Aorta	Primary aortic smooth muscle cell	112	0.9	0
R-HSA-156827 L13a-mediated translational silencing of Ceruloplasmin expression	Aorta	Primary aortic smooth muscle cell	65	1	1.58843e-08
R-HSA-72737 Cap-dependent Translation Initiation	Aorta	Primary aortic smooth muscle cell	70	0.833333	5.72875e-14
R-HSA-114452 Activation of BH3-only proteins	Aorta	Primary aortic smooth muscle cell	16	0.5	1	Removed because all components contain < 3 nodes Removed because it contains <= 1 edges Removed because non-significant connectivity
R-HSA-421837 Clathrin derived vesicle budding	Aorta	Primary aortic smooth muscle cell	42	1	6.73444e-10
R-HSA-6811438 Intra-Golgi traffic	Aorta	Primary aortic smooth muscle cell	25	1	1	Removed because all components contain < 3 nodes Removed because it contains <= 2 genes Removed because it contains <= 1 edges Removed because non-significant connectivity
R-HSA-6811440 Retrograde transport at the Trans-Golgi-Network	Aorta	Primary aortic smooth muscle cell	26	1	1	Removed because all components contain < 3 nodes Removed because it contains <= 2 genes Removed because it contains <= 1 edges Removed because non-significant connectivity
R-HSA-8856688 Golgi-to-ER retrograde transport	Aorta	Primary aortic smooth muscle cell	79	1	2.22045e-16
R-HSA-8856825 Cargo recognition for clathrin-mediated endocytosis	Aorta	Primary aortic smooth muscle cell	69	1	9.33253e-13
R-HSA-5685939 HDR through MMEJ alt-NHEJ	Aorta	Primary aortic smooth muscle cell	10	1	2.94613e-10
R-HSA-5693565 Recruitment and ATM-mediated phosphorylation of repair and signaling proteins at DNA double strand breaks	Aorta	Primary aortic smooth muscle cell	37	1	3.66634e-06
R-HSA-5693567 HDR through Homologous Recombination HR or Single Strand Annealing SSA	Aorta	Primary aortic smooth muscle cell	67	1	6.49754e-08
R-HSA-5696395 Formation of Incision Complex in GG-NER	Aorta	Primary aortic smooth muscle cell	32	1	1	Removed because all components contain < 3 nodes Removed because it contains <= 2 genes Removed because it contains <= 1 edges Removed because non-significant connectivity
R-HSA-5696400 Dual Incision in GG-NER	Aorta	Primary aortic smooth muscle cell	31	1	1	Removed because all components contain < 3 nodes Removed because it contains <= 2 genes Removed because it contains <= 1 edges Removed because non-significant connectivity
R-HSA-6782135 Dual incision in TC-NER	Aorta	Primary aortic smooth muscle cell	44	1	1	Removed because all components contain < 3 nodes Removed because it contains <= 2 genes Removed because it contains <= 1 edges Removed because non-significant connectivity
R-HSA-6782210 Gap-filling DNA repair synthesis and ligation in TC-NER	Aorta	Primary aortic smooth muscle cell	43	1	1	Removed because all components contain < 3 nodes Removed because it contains <= 2 genes Removed because it contains <= 1 edges Removed because non-significant connectivity
R-HSA-110373 Resolution of AP sites via the multiple-nucleotide patch replacement pathway	Aorta	Primary aortic smooth muscle cell	19	1	8.59771e-09
R-HSA-5250924 B-WICH complex positively regulates rRNA expression	Aorta	Primary aortic smooth muscle cell	26	1	1.19807e-08
R-HSA-109688 Cleavage of Growing Transcript in the Termination Region	Aorta	Primary aortic smooth muscle cell	42	1	5.10703e-15
R-HSA-112382 Formation of RNA Pol II elongation complex	Aorta	Primary aortic smooth muscle cell	37	1	0
R-HSA-113418 Formation of the Early Elongation Complex	Aorta	Primary aortic smooth muscle cell	23	1	1	Removed because all components contain < 3 nodes Removed because it contains <= 2 genes Removed because it contains <= 1 edges Removed because non-significant connectivity
R-HSA-3700989 Transcriptional Regulation by TP53	Aorta	Primary aortic smooth muscle cell	224	0.821429	3.38618e-12
R-HSA-73776 RNA Polymerase II Promoter Escape	Aorta	Primary aortic smooth muscle cell	32	1	0
R-HSA-75953 RNA Polymerase II Transcription Initiation	Aorta	Primary aortic smooth muscle cell	32	1	0
R-HSA-8864260 Transcriptional regulation by the AP-2 TFAP2 family of transcription factors	Aorta	Primary aortic smooth muscle cell	27	0.8	3.47092e-07
R-HSA-8878159 Transcriptional regulation by RUNX3	Aorta	Primary aortic smooth muscle cell	64	0.75	0.000644411
R-HSA-73762 RNA Polymerase I Transcription Initiation	Aorta	Primary aortic smooth muscle cell	31	1	1	Removed because all components contain < 3 nodes Removed because it contains <= 2 genes Removed because it contains <= 1 edges Removed because non-significant connectivity
R-HSA-73772 RNA Polymerase I Promoter Escape	Aorta	Primary aortic smooth muscle cell	22	1	1	Removed because all components contain < 3 nodes Removed because it contains <= 2 genes Removed because it contains <= 1 edges Removed because non-significant connectivity
R-HSA-76061 RNA Polymerase III Transcription Initiation From Type 1 Promoter	Aorta	Primary aortic smooth muscle cell	18	1	0
R-HSA-76066 RNA Polymerase III Transcription Initiation From Type 2 Promoter	Aorta	Primary aortic smooth muscle cell	17	1	0
R-HSA-76071 RNA Polymerase III Transcription Initiation From Type 3 Promoter	Aorta	Primary aortic smooth muscle cell	19	1	3.12355e-11
R-HSA-159234 Transport of Mature mRNAs Derived from Intronless Transcripts	Aorta	Primary aortic smooth muscle cell	27	1	1	Removed because all components contain < 3 nodes Removed because it contains <= 2 genes Removed because it contains <= 1 edges Removed because non-significant connectivity
R-HSA-159236 Transport of Mature mRNA derived from an Intron-Containing Transcript	Aorta	Primary aortic smooth muscle cell	46	1	4.44089e-16
R-HSA-72163 mRNA Splicing - Major Pathway	Aorta	Primary aortic smooth muscle cell	120	1	4.55191e-14
R-HSA-72165 mRNA Splicing - Minor Pathway	Aorta	Primary aortic smooth muscle cell	32	1	2.29194e-12
R-HSA-6790901 rRNA modification in the nucleus and cytosol	Aorta	Primary aortic smooth muscle cell	8	1	0.000246915
R-HSA-6791226 Major pathway of rRNA processing in the nucleolus and cytosol	Aorta	Primary aortic smooth muscle cell	93	1	0.0111194
R-HSA-1234174 Regulation of Hypoxia-inducible Factor HIF by oxygen	Aorta	Primary aortic smooth muscle cell	45	1	0.000830632
R-HSA-2559580 Oxidative Stress Induced Senescence	Aorta	Primary aortic smooth muscle cell	39	1	1	Removed because all components contain < 3 nodes Removed because it contains <= 2 genes Removed because it contains <= 1 edges Removed because non-significant connectivity
R-HSA-2559582 Senescence-Associated Secretory Phenotype SASP	Aorta	Primary aortic smooth muscle cell	37	0.75	0.00204325
R-HSA-2559585 Oncogene Induced Senescence	Aorta	Primary aortic smooth muscle cell	20	1	1	Removed because all components contain < 3 nodes Removed because it contains <= 2 genes Removed because it contains <= 1 edges Removed because non-significant connectivity
R-HSA-2559586 DNA Damage Telomere Stress Induced Senescence	Aorta	Primary aortic smooth muscle cell	34	0.833333	4.31427e-07
R-HSA-3371453 Regulation of HSF1-mediated heat shock response	Aorta	Primary aortic smooth muscle cell	41	1	2.16683e-08
R-HSA-3371571 HSF1-dependent transactivation	Aorta	Primary aortic smooth muscle cell	11	0.333333	1	Removed because all components contain < 3 nodes Removed because it contains <= 1 edges Removed because non-significant connectivity
R-HSA-114608 Platelet degranulation	Blood	721 B lymphoblasts	85	0.916667	0.0426544
R-HSA-181429 Serotonin Neurotransmitter Release Cycle	Blood	721 B lymphoblasts	9	1	1	Removed because all components contain < 3 nodes Removed because it contains <= 2 genes Removed because it contains <= 1 edges Removed because non-significant connectivity
R-HSA-181430 Norepinephrine Neurotransmitter Release Cycle	Blood	721 B lymphoblasts	8	1	1	Removed because all components contain < 3 nodes Removed because it contains <= 2 genes Removed because it contains <= 1 edges Removed because non-significant connectivity
R-HSA-210500 Glutamate Neurotransmitter Release Cycle	Blood	721 B lymphoblasts	17	0.5	1	Removed because all components contain < 3 nodes Removed because it contains <= 1 edges Removed because non-significant connectivity
R-HSA-212676 Dopamine Neurotransmitter Release Cycle	Blood	721 B lymphoblasts	13	1	1	Removed because all components contain < 3 nodes Removed because it contains <= 2 genes Removed because it contains <= 1 edges Removed because non-significant connectivity
R-HSA-264642 Acetylcholine Neurotransmitter Release Cycle	Blood	721 B lymphoblasts	9	1	1	Removed because all components contain < 3 nodes Removed because it contains <= 2 genes Removed because it contains <= 1 edges Removed because non-significant connectivity
R-HSA-451326 Activation of kainate receptors upon glutamate binding	Blood	721 B lymphoblasts	21	0	1	Removed because all components contain < 3 nodes Removed because it contains <= 2 genes Removed because it contains <= 1 edges Removed because non-significant connectivity
R-HSA-3928662 EPHB-mediated forward signaling	Blood	721 B lymphoblasts	21	0	1	Removed because all components contain < 3 nodes Removed because it contains <= 1 edges Removed because non-significant connectivity
R-HSA-3928663 EPHA-mediated growth cone collapse	Blood	721 B lymphoblasts	16	1	1	Removed because all components contain < 3 nodes Removed because it contains <= 2 genes Removed because it contains <= 1 edges Removed because non-significant connectivity
R-HSA-3928665 EPH-ephrin mediated repulsion of cells	Blood	721 B lymphoblasts	31	0.5	1	Removed because all components contain < 3 nodes Removed because it contains <= 1 edges Removed because non-significant connectivity
R-HSA-399956 CRMPs in Sema3A signaling	Blood	721 B lymphoblasts	10	1	5.21805e-14
R-HSA-400685 Sema4D in semaphorin signaling	Blood	721 B lymphoblasts	11	0.666667	1	Removed because all components contain < 3 nodes Removed because non-significant connectivity
R-HSA-419037 NCAM1 interactions	Blood	721 B lymphoblasts	15	1	0.0277953
R-HSA-437239 Recycling pathway of L1	Blood	721 B lymphoblasts	21	0	1	Removed because all components contain < 3 nodes Removed because it contains <= 2 genes Removed because it contains <= 1 edges Removed because non-significant connectivity
R-HSA-196780 Biotin transport and metabolism	Blood	721 B lymphoblasts	9	1	1	Removed because all components contain < 3 nodes Removed because it contains <= 2 genes Removed because it contains <= 1 edges Removed because non-significant connectivity
R-HSA-196807 Nicotinate metabolism	Blood	721 B lymphoblasts	11	0	1	Removed because all components contain < 3 nodes Removed because it contains <= 1 edges Removed because non-significant connectivity
R-HSA-211897 Cytochrome P450 - arranged by substrate type	Blood	721 B lymphoblasts	35	0.6	0
R-HSA-8937144 Aryl hydrocarbon receptor signalling	Blood	721 B lymphoblasts	4	1	1	Removed because all components contain < 3 nodes Removed because it contains <= 2 genes Removed because it contains <= 1 edges Removed because non-significant connectivity
R-HSA-1660661 Sphingolipid de novo biosynthesis	Blood	721 B lymphoblasts	23	0.5	1	Removed because all components contain < 3 nodes Removed because it contains <= 1 edges Removed because non-significant connectivity
R-HSA-194068 Bile acid and bile salt metabolism	Blood	721 B lymphoblasts	25	0	1	Removed because all components contain < 3 nodes Removed because it contains <= 2 genes Removed because it contains <= 1 edges Removed because non-significant connectivity
R-HSA-196071 Metabolism of steroid hormones	Blood	721 B lymphoblasts	19	0	1	Removed because all components contain < 3 nodes Removed because it contains <= 2 genes Removed because it contains <= 1 edges Removed because non-significant connectivity
R-HSA-1989781 PPARA activates gene expression	Blood	721 B lymphoblasts	68	1	0
R-HSA-8978870 Fatty acid synthesis	Blood	721 B lymphoblasts	52	0.5	1	Removed because all components contain < 3 nodes Removed because it contains <= 1 edges Removed because non-significant connectivity
R-HSA-977347 Serine biosynthesis	Blood	721 B lymphoblasts	4	1	1	Removed because all components contain < 3 nodes Removed because it contains <= 2 genes Removed because it contains <= 1 edges Removed because non-significant connectivity
R-HSA-1638091 Heparan sulfate heparin HS-GAG metabolism	Blood	721 B lymphoblasts	35	1	1.72951e-12
R-HSA-1793185 Chondroitin sulfate dermatan sulfate metabolism	Blood	721 B lymphoblasts	33	1	1.15463e-12
R-HSA-70263 Gluconeogenesis	Blood	721 B lymphoblasts	24	1	1	Removed because all components contain < 3 nodes Removed because it contains <= 2 genes Removed because it contains <= 1 edges Removed because non-significant connectivity
R-HSA-2214320 Anchoring fibril formation	Blood	721 B lymphoblasts	11	1	0.0021998
R-HSA-2243919 Crosslinking of collagen fibrils	Blood	721 B lymphoblasts	13	1	1.81225e-05
R-HSA-8948216 Collagen chain trimerization	Blood	721 B lymphoblasts	24	1	0.015148
R-HSA-418990 Adherens junctions interactions	Blood	721 B lymphoblasts	20	1	0
R-HSA-6811558 PI5P PP2A and IER3 Regulate PI3K AKT Signaling	Blood	721 B lymphoblasts	51	0.888889	1.84656e-07
R-HSA-1358803 Downregulation of ERBB2 ERBB3 signaling	Blood	721 B lymphoblasts	8	1	1	Removed because all components contain < 3 nodes Removed because it contains <= 2 genes Removed because it contains <= 1 edges Removed because non-significant connectivity
R-HSA-198203 PI3K AKT activation	Blood	721 B lymphoblasts	73	0.818182	0.000171948
R-HSA-1912408 Pre-NOTCH Transcription and Translation	Blood	721 B lymphoblasts	13	1	1	Removed because all components contain < 3 nodes Removed because it contains <= 2 genes Removed because it contains <= 1 edges Removed because non-significant connectivity
R-HSA-1912420 Pre-NOTCH Processing in Golgi	Blood	721 B lymphoblasts	4	1	1	Removed because all components contain < 3 nodes Removed because it contains <= 2 genes Removed because it contains <= 1 edges Removed because non-significant connectivity
R-HSA-177504 Retrograde neurotrophin signalling	Blood	721 B lymphoblasts	8	1	1	Removed because all components contain < 3 nodes Removed because it contains <= 2 genes Removed because it contains <= 1 edges Removed because non-significant connectivity
R-HSA-187687 Signalling to ERKs	Blood	721 B lymphoblasts	162	1	7.21445e-12
R-HSA-193639 p75NTR signals via NF-kB	Blood	721 B lymphoblasts	11	1	1	Removed because all components contain < 3 nodes Removed because it contains <= 2 genes Removed because it contains <= 1 edges Removed because non-significant connectivity
R-HSA-204998 Cell death signalling via NRAGE NRIF and NADE	Blood	721 B lymphoblasts	39	0.5	1	Removed because all components contain < 3 nodes Removed because it contains <= 1 edges Removed because non-significant connectivity
R-HSA-190239 FGFR3 ligand binding and activation	Blood	721 B lymphoblasts	7	1	1	Removed because all components contain < 3 nodes Removed because it contains <= 2 genes Removed because it contains <= 1 edges Removed because non-significant connectivity
R-HSA-190241 FGFR2 ligand binding and activation	Blood	721 B lymphoblasts	10	1	0.00126531
R-HSA-190242 FGFR1 ligand binding and activation	Blood	721 B lymphoblasts	8	1	1	Removed because all components contain < 3 nodes Removed because it contains <= 2 genes Removed because it contains <= 1 edges Removed because non-significant connectivity
R-HSA-190322 FGFR4 ligand binding and activation	Blood	721 B lymphoblasts	8	1	1	Removed because all components contain < 3 nodes Removed because it contains <= 2 genes Removed because it contains <= 1 edges Removed because non-significant connectivity
R-HSA-5654687 Downstream signaling of activated FGFR1	Blood	721 B lymphoblasts	14	1	0.000834804
R-HSA-5654696 Downstream signaling of activated FGFR2	Blood	721 B lymphoblasts	15	1	0.000134136
R-HSA-5654708 Downstream signaling of activated FGFR3	Blood	721 B lymphoblasts	12	1	0.0026249
R-HSA-5654716 Downstream signaling of activated FGFR4	Blood	721 B lymphoblasts	14	1	0.00432889
R-HSA-5654726 Negative regulation of FGFR1 signaling	Blood	721 B lymphoblasts	18	1	0.00213782
R-HSA-5654727 Negative regulation of FGFR2 signaling	Blood	721 B lymphoblasts	19	1	0.000108967
R-HSA-5654732 Negative regulation of FGFR3 signaling	Blood	721 B lymphoblasts	16	1	0.00997994
R-HSA-5654733 Negative regulation of FGFR4 signaling	Blood	721 B lymphoblasts	18	1	0.0021988
R-HSA-195399 VEGF binds to VEGFR leading to receptor dimerization	Blood	721 B lymphoblasts	8	0.5	1	Removed because all components contain < 3 nodes Removed because it contains <= 1 edges Removed because non-significant connectivity
R-HSA-5218921 VEGFR2 mediated cell proliferation	Blood	721 B lymphoblasts	158	1	2.0392e-10
R-HSA-5625970 RHO GTPases activate KTN1	Blood	721 B lymphoblasts	7	1	1	Removed because all components contain < 3 nodes Removed because it contains <= 2 genes Removed because it contains <= 1 edges Removed because non-significant connectivity
R-HSA-5627123 RHO GTPases activate PAKs	Blood	721 B lymphoblasts	15	1	1	Removed because all components contain < 3 nodes Removed because it contains <= 2 genes Removed because it contains <= 1 edges Removed because non-significant connectivity
R-HSA-5663220 RHO GTPases Activate Formins	Blood	721 B lymphoblasts	76	0	1	Removed because all components contain < 3 nodes Removed because it contains <= 2 genes Removed because it contains <= 1 edges Removed because non-significant connectivity
R-HSA-3769402 Deactivation of the beta-catenin transactivating complex	Blood	721 B lymphoblasts	25	0	1	Removed because all components contain < 3 nodes Removed because it contains <= 1 edges Removed because non-significant connectivity
R-HSA-3772470 Negative regulation of TCF-dependent signaling by WNT ligand antagonists	Blood	721 B lymphoblasts	6	1	1	Removed because all components contain < 3 nodes Removed because it contains <= 2 genes Removed because it contains <= 1 edges Removed because non-significant connectivity
R-HSA-4086398 Ca2+ pathway	Blood	721 B lymphoblasts	37	0.5	1	Removed because all components contain < 3 nodes Removed because it contains <= 1 edges Removed because non-significant connectivity
R-HSA-4086400 PCP CE pathway	Blood	721 B lymphoblasts	60	1	4.80903e-09
R-HSA-4641262 Disassembly of the destruction complex and recruitment of AXIN to the membrane	Blood	721 B lymphoblasts	23	1	2.87925e-12
R-HSA-112399 IRS-mediated signalling	Blood	721 B lymphoblasts	181	0.875	5.56559e-08
R-HSA-2428928 IRS-related events triggered by IGF1R	Blood	721 B lymphoblasts	184	0.875	1.32572e-08
R-HSA-112040 G-protein mediated events	Blood	721 B lymphoblasts	28	0	1	Removed because all components contain < 3 nodes Removed because it contains <= 2 genes Removed because it contains <= 1 edges Removed because non-significant connectivity
R-HSA-373076 Class A 1 Rhodopsin-like receptors	Blood	721 B lymphoblasts	183	1	0
R-HSA-373080 Class B 2 Secretin family receptors	Blood	721 B lymphoblasts	43	1	0
R-HSA-416476 G alpha q signalling events	Blood	721 B lymphoblasts	118	1	2.22045e-16
R-HSA-416482 G alpha 12 13 signalling events	Blood	721 B lymphoblasts	46	0	1	Removed because all components contain < 3 nodes Removed because it contains <= 1 edges Removed because non-significant connectivity
R-HSA-418555 G alpha s signalling events	Blood	721 B lymphoblasts	86	1	0
R-HSA-418594 G alpha i signalling events	Blood	721 B lymphoblasts	109	1	1	Removed because all components contain < 3 nodes Removed because it contains <= 2 genes Removed because it contains <= 1 edges Removed because non-significant connectivity
R-HSA-8874081 MET activates PTK2 signaling	Blood	721 B lymphoblasts	21	1	0.0237948
R-HSA-5357905 Regulation of TNFR1 signaling	Blood	721 B lymphoblasts	15	1	1	Removed because all components contain < 3 nodes Removed because it contains <= 2 genes Removed because it contains <= 1 edges Removed because non-significant connectivity
R-HSA-68875 Mitotic Prophase	Blood	721 B lymphoblasts	46	1	1	Removed because all components contain < 3 nodes Removed because it contains <= 2 genes Removed because it contains <= 1 edges Removed because non-significant connectivity
R-HSA-1168372 Downstream signaling events of B Cell Receptor BCR	Blood	721 B lymphoblasts	113	0.8	9.31671e-06
R-HSA-2424491 DAP12 signaling	Blood	721 B lymphoblasts	214	0.875	1.34773e-08
R-HSA-2730905 Role of LAT2 NTAL LAB on calcium mobilization	Blood	721 B lymphoblasts	77	0.8	2.70137e-05
R-HSA-448424 Interleukin-17 signaling	Blood	721 B lymphoblasts	185	1	2.5666e-08
R-HSA-451927 Interleukin-2 signaling	Blood	721 B lymphoblasts	163	1	6.17684e-08
R-HSA-512988 Interleukin-3 5 and GM-CSF signaling	Blood	721 B lymphoblasts	170	1	4.02801e-10
R-HSA-6783589 Interleukin-6 family signaling	Blood	721 B lymphoblasts	15	1	6.57252e-14
R-HSA-6783783 Interleukin-10 signaling	Blood	721 B lymphoblasts	38	1	1	Removed because all components contain < 3 nodes Removed because it contains <= 2 genes Removed because it contains <= 1 edges Removed because non-significant connectivity
R-HSA-6785807 Interleukin-4 and 13 signaling	Blood	721 B lymphoblasts	88	0.875	0.00464856
R-HSA-877300 Interferon gamma signaling	Blood	721 B lymphoblasts	41	1	1	Removed because all components contain < 3 nodes Removed because it contains <= 2 genes Removed because it contains <= 1 edges Removed because non-significant connectivity
R-HSA-1236975 Antigen processing-Cross presentation	Blood	721 B lymphoblasts	50	0	1	Removed because all components contain < 3 nodes Removed because it contains <= 2 genes Removed because it contains <= 1 edges Removed because non-significant connectivity
R-HSA-983168 Antigen processing Ubiquitination & Proteasome degradation	Blood	721 B lymphoblasts	149	1	4.93211e-09
R-HSA-983170 Antigen Presentation Folding assembly and peptide loading of class I MHC	Blood	721 B lymphoblasts	7	1	1	Removed because all components contain < 3 nodes Removed because it contains <= 2 genes Removed because it contains <= 1 edges Removed because non-significant connectivity
R-HSA-166016 Toll Like Receptor 4 TLR4 Cascade	Blood	721 B lymphoblasts	74	0	1	Removed because all components contain < 3 nodes Removed because it contains <= 2 genes Removed because it contains <= 1 edges Removed because non-significant connectivity
R-HSA-168138 Toll Like Receptor 9 TLR9 Cascade	Blood	721 B lymphoblasts	54	0	1	Removed because all components contain < 3 nodes Removed because it contains <= 1 edges Removed because non-significant connectivity
R-HSA-168142 Toll Like Receptor 10 TLR10 Cascade	Blood	721 B lymphoblasts	47	0	1	Removed because all components contain < 3 nodes Removed because it contains <= 2 genes Removed because it contains <= 1 edges Removed because non-significant connectivity
R-HSA-168164 Toll Like Receptor 3 TLR3 Cascade	Blood	721 B lymphoblasts	56	0	1	Removed because all components contain < 3 nodes Removed because it contains <= 2 genes Removed because it contains <= 1 edges Removed because non-significant connectivity
R-HSA-168176 Toll Like Receptor 5 TLR5 Cascade	Blood	721 B lymphoblasts	47	0	1	Removed because all components contain < 3 nodes Removed because it contains <= 2 genes Removed because it contains <= 1 edges Removed because non-significant connectivity
R-HSA-168181 Toll Like Receptor 7 8 TLR7 8 Cascade	Blood	721 B lymphoblasts	52	0	1	Removed because all components contain < 3 nodes Removed because it contains <= 2 genes Removed because it contains <= 1 edges Removed because non-significant connectivity
R-HSA-181438 Toll Like Receptor 2 TLR2 Cascade	Blood	721 B lymphoblasts	57	0	1	Removed because all components contain < 3 nodes Removed because it contains <= 2 genes Removed because it contains <= 1 edges Removed because non-significant connectivity
R-HSA-2029482 Regulation of actin dynamics for phagocytic cup formation	Blood	721 B lymphoblasts	38	1	1	Removed because all components contain < 3 nodes Removed because it contains <= 2 genes Removed because it contains <= 1 edges Removed because non-significant connectivity
R-HSA-2871796 FCERI mediated MAPK activation	Blood	721 B lymphoblasts	165	1	1.63808e-08
R-HSA-977606 Regulation of Complement cascade	Blood	721 B lymphoblasts	26	1	1	Removed because all components contain < 3 nodes Removed because it contains <= 2 genes Removed because it contains <= 1 edges Removed because non-significant connectivity
R-HSA-5620916 VxPx cargo-targeting to cilium	Blood	721 B lymphoblasts	11	1	0
R-HSA-8866427 VLDLR internalisation and degradation	Blood	721 B lymphoblasts	9	1	1	Removed because all components contain < 3 nodes Removed because it contains <= 2 genes Removed because it contains <= 1 edges Removed because non-significant connectivity
R-HSA-3295583 TRP channels	Blood	721 B lymphoblasts	18	1	1	Removed because all components contain < 3 nodes Removed because it contains <= 2 genes Removed because it contains <= 1 edges Removed because non-significant connectivity
R-HSA-204005 COPII Coat Protein 2 Mediated Vesicle Transport	Blood	721 B lymphoblasts	40	1	1.17744e-08
R-HSA-5694530 Cargo concentration in the ER	Blood	721 B lymphoblasts	20	1	1	Removed because all components contain < 3 nodes Removed because it contains <= 2 genes Removed because it contains <= 1 edges Removed because non-significant connectivity
R-HSA-6807878 COPI-mediated anterograde transport	Blood	721 B lymphoblasts	59	1	0.00020092
R-HSA-209822 Glycoprotein hormones	Blood	721 B lymphoblasts	9	1	5.21805e-14
R-HSA-400511 Synthesis secretion and inactivation of Glucose-dependent Insulinotropic Polypeptide GIP	Blood	721 B lymphoblasts	4	1	1	Removed because all components contain < 3 nodes Removed because it contains <= 2 genes Removed because it contains <= 1 edges Removed because non-significant connectivity
R-HSA-381038 XBP1S activates chaperone genes	Blood	721 B lymphoblasts	39	0.5	0.00853635
R-HSA-5173214 O-glycosylation of TSR domain-containing proteins	Blood	721 B lymphoblasts	14	1	5.68345e-12
R-HSA-532668 N-glycan trimming in the ER and Calnexin Calreticulin cycle	Blood	721 B lymphoblasts	23	1	1	Removed because all components contain < 3 nodes Removed because it contains <= 2 genes Removed because it contains <= 1 edges Removed because non-significant connectivity
R-HSA-5689880 Ub-specific processing proteases	Blood	721 B lymphoblasts	105	0	1	Removed because all components contain < 3 nodes Removed because it contains <= 2 genes Removed because it contains <= 1 edges Removed because non-significant connectivity
R-HSA-913709 O-linked glycosylation of mucins	Blood	721 B lymphoblasts	23	1	0
R-HSA-948021 Transport to the Golgi and subsequent modification	Blood	721 B lymphoblasts	112	1	2.00682e-06
R-HSA-379716 Cytosolic tRNA aminoacylation	Blood	721 B lymphoblasts	15	1	1	Removed because all components contain < 3 nodes Removed because it contains <= 2 genes Removed because it contains <= 1 edges Removed because non-significant connectivity
R-HSA-190828 Gap junction trafficking	Blood	721 B lymphoblasts	20	1	1	Removed because all components contain < 3 nodes Removed because it contains <= 2 genes Removed because it contains <= 1 edges Removed because non-significant connectivity
R-HSA-421837 Clathrin derived vesicle budding	Blood	721 B lymphoblasts	42	1	0
R-HSA-6811440 Retrograde transport at the Trans-Golgi-Network	Blood	721 B lymphoblasts	26	1	5.12102e-10
R-HSA-8856688 Golgi-to-ER retrograde transport	Blood	721 B lymphoblasts	79	1	5.22732e-05
R-HSA-8856825 Cargo recognition for clathrin-mediated endocytosis	Blood	721 B lymphoblasts	69	1	6.57252e-14
R-HSA-5693565 Recruitment and ATM-mediated phosphorylation of repair and signaling proteins at DNA double strand breaks	Blood	721 B lymphoblasts	37	0	1	Removed because all components contain < 3 nodes Removed because it contains <= 2 genes Removed because it contains <= 1 edges Removed because non-significant connectivity
R-HSA-2032785 YAP1- and WWTR1 TAZ-stimulated gene expression	Blood	721 B lymphoblasts	13	1	0
R-HSA-350054 Notch-HLH transcription pathway	Blood	721 B lymphoblasts	9	1	1	Removed because all components contain < 3 nodes Removed because it contains <= 2 genes Removed because it contains <= 1 edges Removed because non-significant connectivity
R-HSA-3700989 Transcriptional Regulation by TP53	Blood	721 B lymphoblasts	224	0	1	Removed because all components contain < 3 nodes Removed because it contains <= 1 edges Removed because non-significant connectivity
R-HSA-8864260 Transcriptional regulation by the AP-2 TFAP2 family of transcription factors	Blood	721 B lymphoblasts	27	1	1	Removed because all components contain < 3 nodes Removed because it contains <= 2 genes Removed because it contains <= 1 edges Removed because non-significant connectivity
R-HSA-8878159 Transcriptional regulation by RUNX3	Blood	721 B lymphoblasts	64	1	2.20886e-10
R-HSA-2559582 Senescence-Associated Secretory Phenotype SASP	Blood	721 B lymphoblasts	37	0	1	Removed because all components contain < 3 nodes Removed because it contains <= 2 genes Removed because it contains <= 1 edges Removed because non-significant connectivity
R-HSA-3371453 Regulation of HSF1-mediated heat shock response	Blood	721 B lymphoblasts	41	1	1	Removed because all components contain < 3 nodes Removed because it contains <= 2 genes Removed because it contains <= 1 edges Removed because non-significant connectivity
R-HSA-139853 Elevation of cytosolic Ca2+ levels	Blood	BDCA4+ dentritic cell	12	1	1	Removed because all components contain < 3 nodes Removed because it contains <= 2 genes Removed because it contains <= 1 edges Removed because non-significant connectivity
R-HSA-418457 cGMP effects	Blood	BDCA4+ dentritic cell	10	0.5	1	Removed because all components contain < 3 nodes Removed because it contains <= 1 edges Removed because non-significant connectivity
R-HSA-114608 Platelet degranulation	Blood	BDCA4+ dentritic cell	85	1	1.4441e-08
R-HSA-392170 ADP signalling through P2Y purinoceptor 12	Blood	BDCA4+ dentritic cell	12	1	1	Removed because all components contain < 3 nodes Removed because it contains <= 2 genes Removed because it contains <= 1 edges Removed because non-significant connectivity
R-HSA-418592 ADP signalling through P2Y purinoceptor 1	Blood	BDCA4+ dentritic cell	15	1	1	Removed because all components contain < 3 nodes Removed because it contains <= 2 genes Removed because it contains <= 1 edges Removed because non-significant connectivity
R-HSA-428930 Thromboxane signalling through TP receptor	Blood	BDCA4+ dentritic cell	14	1	0.688088	Removed because non-significant connectivity
R-HSA-442755 Activation of NMDA receptor and postsynaptic events	Blood	BDCA4+ dentritic cell	24	0.5	1	Removed because all components contain < 3 nodes Removed because it contains <= 1 edges Removed because non-significant connectivity
R-HSA-451326 Activation of kainate receptors upon glutamate binding	Blood	BDCA4+ dentritic cell	21	1	1	Removed because all components contain < 3 nodes Removed because it contains <= 2 genes Removed because it contains <= 1 edges Removed because non-significant connectivity
R-HSA-888590 GABA synthesis release reuptake and degradation	Blood	BDCA4+ dentritic cell	10	1	1	Removed because all components contain < 3 nodes Removed because it contains <= 2 genes Removed because it contains <= 1 edges Removed because non-significant connectivity
R-HSA-977443 GABA receptor activation	Blood	BDCA4+ dentritic cell	28	0.666667	1.20691e-10
R-HSA-5674135 MAP2K and MAPK activation	Blood	BDCA4+ dentritic cell	29	1	7.94023e-07
R-HSA-3928663 EPHA-mediated growth cone collapse	Blood	BDCA4+ dentritic cell	16	1	1	Removed because all components contain < 3 nodes Removed because it contains <= 2 genes Removed because it contains <= 1 edges Removed because non-significant connectivity
R-HSA-3928665 EPH-ephrin mediated repulsion of cells	Blood	BDCA4+ dentritic cell	31	1	0
R-HSA-419037 NCAM1 interactions	Blood	BDCA4+ dentritic cell	15	1	5.78471e-11
R-HSA-445144 Signal transduction by L1	Blood	BDCA4+ dentritic cell	12	0	1	Removed because all components contain < 3 nodes Removed because it contains <= 1 edges Removed because non-significant connectivity
R-HSA-70153 Glucose transport	Blood	BDCA4+ dentritic cell	30	1	1	Removed because all components contain < 3 nodes Removed because it contains <= 2 genes Removed because it contains <= 1 edges Removed because non-significant connectivity
R-HSA-70268 Pyruvate metabolism	Blood	BDCA4+ dentritic cell	17	1	1	Removed because all components contain < 3 nodes Removed because it contains <= 2 genes Removed because it contains <= 1 edges Removed because non-significant connectivity
R-HSA-381676 Glucagon-like Peptide-1 GLP1 regulates insulin secretion	Blood	BDCA4+ dentritic cell	21	1	0.0647351	Removed because non-significant connectivity
R-HSA-400042 Adrenalinenoradrenaline inhibits insulin secretion	Blood	BDCA4+ dentritic cell	13	1	1	Removed because all components contain < 3 nodes Removed because it contains <= 2 genes Removed because it contains <= 1 edges Removed because non-significant connectivity
R-HSA-211897 Cytochrome P450 - arranged by substrate type	Blood	BDCA4+ dentritic cell	35	0.5	1	Removed because all components contain < 3 nodes Removed because non-significant connectivity
R-HSA-1483206 Glycerophospholipid biosynthesis	Blood	BDCA4+ dentritic cell	46	0	1	Removed because all components contain < 3 nodes Removed because it contains <= 2 genes Removed because it contains <= 1 edges Removed because non-significant connectivity
R-HSA-1660661 Sphingolipid de novo biosynthesis	Blood	BDCA4+ dentritic cell	23	1	1	Removed because all components contain < 3 nodes Removed because it contains <= 2 genes Removed because it contains <= 1 edges Removed because non-significant connectivity
R-HSA-1660662 Glycosphingolipid metabolism	Blood	BDCA4+ dentritic cell	25	1	1	Removed because all components contain < 3 nodes Removed because it contains <= 2 genes Removed because it contains <= 1 edges Removed because non-significant connectivity
R-HSA-194068 Bile acid and bile salt metabolism	Blood	BDCA4+ dentritic cell	25	0.5	1	Removed because all components contain < 3 nodes Removed because it contains <= 1 edges Removed because non-significant connectivity
R-HSA-196791 Vitamin D calciferol metabolism	Blood	BDCA4+ dentritic cell	6	1	1	Removed because all components contain < 3 nodes Removed because it contains <= 2 genes Removed because it contains <= 1 edges Removed because non-significant connectivity
R-HSA-1989781 PPARA activates gene expression	Blood	BDCA4+ dentritic cell	68	0.75	0
R-HSA-8978870 Fatty acid synthesis	Blood	BDCA4+ dentritic cell	52	1	0
R-HSA-71240 Tryptophan catabolism	Blood	BDCA4+ dentritic cell	8	1	1	Removed because all components contain < 3 nodes Removed because it contains <= 2 genes Removed because it contains <= 1 edges Removed because non-significant connectivity
R-HSA-1638091 Heparan sulfate heparin HS-GAG metabolism	Blood	BDCA4+ dentritic cell	35	1	1	Removed because all components contain < 3 nodes Removed because it contains <= 2 genes Removed because it contains <= 1 edges Removed because non-significant connectivity
R-HSA-1793185 Chondroitin sulfate dermatan sulfate metabolism	Blood	BDCA4+ dentritic cell	33	1	1	Removed because all components contain < 3 nodes Removed because it contains <= 2 genes Removed because it contains <= 1 edges Removed because non-significant connectivity
R-HSA-2214320 Anchoring fibril formation	Blood	BDCA4+ dentritic cell	11	1	1	Removed because all components contain < 3 nodes Removed because it contains <= 2 genes Removed because it contains <= 1 edges Removed because non-significant connectivity
R-HSA-2243919 Crosslinking of collagen fibrils	Blood	BDCA4+ dentritic cell	13	1	1	Removed because all components contain < 3 nodes Removed because it contains <= 2 genes Removed because it contains <= 1 edges Removed because non-significant connectivity
R-HSA-8948216 Collagen chain trimerization	Blood	BDCA4+ dentritic cell	24	0.75	1.34125e-06
R-HSA-418990 Adherens junctions interactions	Blood	BDCA4+ dentritic cell	20	1	4.44089e-16
R-HSA-6811558 PI5P PP2A and IER3 Regulate PI3K AKT Signaling	Blood	BDCA4+ dentritic cell	51	0.5	2.87925e-12
R-HSA-111933 Calmodulin induced events	Blood	BDCA4+ dentritic cell	18	1	1	Removed because all components contain < 3 nodes Removed because it contains <= 2 genes Removed because it contains <= 1 edges Removed because non-significant connectivity
R-HSA-198203 PI3K AKT activation	Blood	BDCA4+ dentritic cell	73	0.5	4.61695e-11
R-HSA-167021 PLC-gamma1 signalling	Blood	BDCA4+ dentritic cell	18	1	1	Removed because all components contain < 3 nodes Removed because it contains <= 2 genes Removed because it contains <= 1 edges Removed because non-significant connectivity
R-HSA-187687 Signalling to ERKs	Blood	BDCA4+ dentritic cell	162	0.636364	1.64925e-07
R-HSA-204998 Cell death signalling via NRAGE NRIF and NADE	Blood	BDCA4+ dentritic cell	39	0	1	Removed because all components contain < 3 nodes Removed because it contains <= 2 genes Removed because it contains <= 1 edges Removed because non-significant connectivity
R-HSA-190241 FGFR2 ligand binding and activation	Blood	BDCA4+ dentritic cell	10	1	0
R-HSA-190242 FGFR1 ligand binding and activation	Blood	BDCA4+ dentritic cell	8	1	1	Removed because all components contain < 3 nodes Removed because it contains <= 2 genes Removed because it contains <= 1 edges Removed because non-significant connectivity
R-HSA-190322 FGFR4 ligand binding and activation	Blood	BDCA4+ dentritic cell	8	1	1	Removed because all components contain < 3 nodes Removed because it contains <= 2 genes Removed because it contains <= 1 edges Removed because non-significant connectivity
R-HSA-5654687 Downstream signaling of activated FGFR1	Blood	BDCA4+ dentritic cell	14	1	0
R-HSA-5654696 Downstream signaling of activated FGFR2	Blood	BDCA4+ dentritic cell	15	1	0
R-HSA-5654716 Downstream signaling of activated FGFR4	Blood	BDCA4+ dentritic cell	14	1	1	Removed because all components contain < 3 nodes Removed because it contains <= 2 genes Removed because it contains <= 1 edges Removed because non-significant connectivity
R-HSA-5654726 Negative regulation of FGFR1 signaling	Blood	BDCA4+ dentritic cell	18	1	1	Removed because all components contain < 3 nodes Removed because it contains <= 2 genes Removed because it contains <= 1 edges Removed because non-significant connectivity
R-HSA-5654727 Negative regulation of FGFR2 signaling	Blood	BDCA4+ dentritic cell	19	1	0
R-HSA-5654733 Negative regulation of FGFR4 signaling	Blood	BDCA4+ dentritic cell	18	1	1	Removed because all components contain < 3 nodes Removed because it contains <= 2 genes Removed because it contains <= 1 edges Removed because non-significant connectivity
R-HSA-5218921 VEGFR2 mediated cell proliferation	Blood	BDCA4+ dentritic cell	158	0.7	2.92622e-09
R-HSA-5663220 RHO GTPases Activate Formins	Blood	BDCA4+ dentritic cell	76	1	1	Removed because all components contain < 3 nodes Removed because it contains <= 2 genes Removed because it contains <= 1 edges Removed because non-significant connectivity
R-HSA-3772470 Negative regulation of TCF-dependent signaling by WNT ligand antagonists	Blood	BDCA4+ dentritic cell	6	1	1	Removed because all components contain < 3 nodes Removed because it contains <= 2 genes Removed because it contains <= 1 edges Removed because non-significant connectivity
R-HSA-4086398 Ca2+ pathway	Blood	BDCA4+ dentritic cell	37	1	0.0399378
R-HSA-2485179 Activation of the phototransduction cascade	Blood	BDCA4+ dentritic cell	5	1	4.44089e-16
R-HSA-2514859 Inactivation recovery and regulation of the phototransduction cascade	Blood	BDCA4+ dentritic cell	16	1	0
R-HSA-112399 IRS-mediated signalling	Blood	BDCA4+ dentritic cell	181	0.7	3.8734e-09
R-HSA-2428928 IRS-related events triggered by IGF1R	Blood	BDCA4+ dentritic cell	184	0.7	4.8524e-06
R-HSA-112040 G-protein mediated events	Blood	BDCA4+ dentritic cell	28	1	2.94613e-10
R-HSA-202040 G-protein activation	Blood	BDCA4+ dentritic cell	18	1	0.555617	Removed because non-significant connectivity
R-HSA-373076 Class A 1 Rhodopsin-like receptors	Blood	BDCA4+ dentritic cell	183	0.964286	0.0470743
R-HSA-373080 Class B 2 Secretin family receptors	Blood	BDCA4+ dentritic cell	43	1	0.00462891
R-HSA-381753 Olfactory Signaling Pathway	Blood	BDCA4+ dentritic cell	17	1	0
R-HSA-397795 G-protein beta gamma signalling	Blood	BDCA4+ dentritic cell	30	0.5	1	Removed because all components contain < 3 nodes Removed because it contains <= 1 edges Removed because non-significant connectivity
R-HSA-416476 G alpha q signalling events	Blood	BDCA4+ dentritic cell	118	0.947368	0.0103275
R-HSA-416482 G alpha 12 13 signalling events	Blood	BDCA4+ dentritic cell	46	0.6	0.326704	Removed because non-significant connectivity
R-HSA-418555 G alpha s signalling events	Blood	BDCA4+ dentritic cell	86	1	0.00205221
R-HSA-418594 G alpha i signalling events	Blood	BDCA4+ dentritic cell	109	1	0.0493075
R-HSA-418597 G alpha z signalling events	Blood	BDCA4+ dentritic cell	15	1	1	Removed because non-significant connectivity
R-HSA-420499 Class C 3 Metabotropic glutamate pheromone receptors	Blood	BDCA4+ dentritic cell	13	1	0.0253853
R-HSA-2555396 Mitotic Metaphase and Anaphase	Blood	BDCA4+ dentritic cell	112	1	1	Removed because all components contain < 3 nodes Removed because it contains <= 2 genes Removed because it contains <= 1 edges Removed because non-significant connectivity
R-HSA-68877 Mitotic Prometaphase	Blood	BDCA4+ dentritic cell	74	1	1	Removed because all components contain < 3 nodes Removed because it contains <= 2 genes Removed because it contains <= 1 edges Removed because non-significant connectivity
R-HSA-69275 G2 M Transition	Blood	BDCA4+ dentritic cell	113	1	1	Removed because all components contain < 3 nodes Removed because it contains <= 2 genes Removed because it contains <= 1 edges Removed because non-significant connectivity
R-HSA-1168372 Downstream signaling events of B Cell Receptor BCR	Blood	BDCA4+ dentritic cell	113	0.4	3.1555e-08
R-HSA-2424491 DAP12 signaling	Blood	BDCA4+ dentritic cell	214	0.666667	1.96512e-05
R-HSA-2730905 Role of LAT2 NTAL LAB on calcium mobilization	Blood	BDCA4+ dentritic cell	77	0.5	5.21805e-14
R-HSA-446652 Interleukin-1 signaling	Blood	BDCA4+ dentritic cell	57	1	1	Removed because all components contain < 3 nodes Removed because it contains <= 2 genes Removed because it contains <= 1 edges Removed because non-significant connectivity
R-HSA-447115 Interleukin-12 family signaling	Blood	BDCA4+ dentritic cell	10	1	1	Removed because all components contain < 3 nodes Removed because it contains <= 2 genes Removed because it contains <= 1 edges Removed because non-significant connectivity
R-HSA-448424 Interleukin-17 signaling	Blood	BDCA4+ dentritic cell	185	0.583333	4.81602e-06
R-HSA-449836 Other interleukin signaling	Blood	BDCA4+ dentritic cell	26	0.25	1	Removed because all components contain < 3 nodes Removed because it contains <= 1 edges Removed because non-significant connectivity
R-HSA-451927 Interleukin-2 signaling	Blood	BDCA4+ dentritic cell	163	0.7	1.87402e-09
R-HSA-512988 Interleukin-3 5 and GM-CSF signaling	Blood	BDCA4+ dentritic cell	170	0.583333	2.12298e-08
R-HSA-5669034 TNFs bind their physiological receptors	Blood	BDCA4+ dentritic cell	17	0.5	1	Removed because all components contain < 3 nodes Removed because it contains <= 1 edges Removed because non-significant connectivity
R-HSA-5676590 NIK-->noncanonical NF-kB signaling	Blood	BDCA4+ dentritic cell	37	1	1.22732e-05
R-HSA-6783783 Interleukin-10 signaling	Blood	BDCA4+ dentritic cell	38	0	1	Removed because all components contain < 3 nodes Removed because it contains <= 1 edges Removed because non-significant connectivity
R-HSA-6785807 Interleukin-4 and 13 signaling	Blood	BDCA4+ dentritic cell	88	0.75	6.34726e-11
R-HSA-877300 Interferon gamma signaling	Blood	BDCA4+ dentritic cell	41	1	4.44089e-16
R-HSA-8854691 Interleukin-20 family signaling	Blood	BDCA4+ dentritic cell	5	1	1	Removed because all components contain < 3 nodes Removed because it contains <= 2 genes Removed because it contains <= 1 edges Removed because non-significant connectivity
R-HSA-909733 Interferon alpha beta signaling	Blood	BDCA4+ dentritic cell	31	0.5	1	Removed because all components contain < 3 nodes Removed because it contains <= 1 edges Removed because non-significant connectivity
R-HSA-1236975 Antigen processing-Cross presentation	Blood	BDCA4+ dentritic cell	50	0	1	Removed because all components contain < 3 nodes Removed because it contains <= 2 genes Removed because it contains <= 1 edges Removed because non-significant connectivity
R-HSA-389356 CD28 co-stimulation	Blood	BDCA4+ dentritic cell	17	0.5	1	Removed because all components contain < 3 nodes Removed because it contains <= 1 edges Removed because non-significant connectivity
R-HSA-5690714 CD22 mediated BCR regulation	Blood	BDCA4+ dentritic cell	3	1	1.56998e-05
R-HSA-983168 Antigen processing Ubiquitination & Proteasome degradation	Blood	BDCA4+ dentritic cell	149	1	0
R-HSA-983695 Antigen activates B Cell Receptor BCR leading to generation of second messengers	Blood	BDCA4+ dentritic cell	19	1	1.14803e-07
R-HSA-1606322 ZBP1DAI mediated induction of type I IFNs	Blood	BDCA4+ dentritic cell	15	1	0
R-HSA-166016 Toll Like Receptor 4 TLR4 Cascade	Blood	BDCA4+ dentritic cell	74	0.5	1	Removed because all components contain < 3 nodes Removed because non-significant connectivity
R-HSA-166663 Initial triggering of complement	Blood	BDCA4+ dentritic cell	11	1	0
R-HSA-168138 Toll Like Receptor 9 TLR9 Cascade	Blood	BDCA4+ dentritic cell	54	1	1	Removed because all components contain < 3 nodes Removed because it contains <= 2 genes Removed because it contains <= 1 edges Removed because non-significant connectivity
R-HSA-168142 Toll Like Receptor 10 TLR10 Cascade	Blood	BDCA4+ dentritic cell	47	1	1	Removed because all components contain < 3 nodes Removed because it contains <= 2 genes Removed because it contains <= 1 edges Removed because non-significant connectivity
R-HSA-168164 Toll Like Receptor 3 TLR3 Cascade	Blood	BDCA4+ dentritic cell	56	1	1	Removed because all components contain < 3 nodes Removed because it contains <= 2 genes Removed because it contains <= 1 edges Removed because non-significant connectivity
R-HSA-168176 Toll Like Receptor 5 TLR5 Cascade	Blood	BDCA4+ dentritic cell	47	1	1	Removed because all components contain < 3 nodes Removed because it contains <= 2 genes Removed because it contains <= 1 edges Removed because non-significant connectivity
R-HSA-168181 Toll Like Receptor 7 8 TLR7 8 Cascade	Blood	BDCA4+ dentritic cell	52	1	1	Removed because all components contain < 3 nodes Removed because it contains <= 2 genes Removed because it contains <= 1 edges Removed because non-significant connectivity
R-HSA-181438 Toll Like Receptor 2 TLR2 Cascade	Blood	BDCA4+ dentritic cell	57	0.5	1	Removed because all components contain < 3 nodes Removed because it contains <= 1 edges Removed because non-significant connectivity
R-HSA-2029481 FCGR activation	Blood	BDCA4+ dentritic cell	7	1	1	Removed because all components contain < 3 nodes Removed because it contains <= 2 genes Removed because it contains <= 1 edges Removed because non-significant connectivity
R-HSA-2029482 Regulation of actin dynamics for phagocytic cup formation	Blood	BDCA4+ dentritic cell	38	1	1	Removed because all components contain < 3 nodes Removed because it contains <= 2 genes Removed because it contains <= 1 edges Removed because non-significant connectivity
R-HSA-2871796 FCERI mediated MAPK activation	Blood	BDCA4+ dentritic cell	165	0.636364	1.11306e-05
R-HSA-2871809 FCERI mediated Ca+2 mobilization	Blood	BDCA4+ dentritic cell	19	1	1	Removed because all components contain < 3 nodes Removed because it contains <= 2 genes Removed because it contains <= 1 edges Removed because non-significant connectivity
R-HSA-3134975 Regulation of innate immune responses to cytosolic DNA	Blood	BDCA4+ dentritic cell	7	1	1	Removed because all components contain < 3 nodes Removed because it contains <= 2 genes Removed because it contains <= 1 edges Removed because non-significant connectivity
R-HSA-5607764 CLEC7A Dectin-1 signaling	Blood	BDCA4+ dentritic cell	57	1	9.86235e-05
R-HSA-5686938 Regulation of TLR by endogenous ligand	Blood	BDCA4+ dentritic cell	15	0.5	1	Removed because all components contain < 3 nodes Removed because it contains <= 1 edges Removed because non-significant connectivity
R-HSA-5620916 VxPx cargo-targeting to cilium	Blood	BDCA4+ dentritic cell	11	1	1	Removed because all components contain < 3 nodes Removed because it contains <= 2 genes Removed because it contains <= 1 edges Removed because non-significant connectivity
R-HSA-442660 Na+ Cl- dependent neurotransmitter transporters	Blood	BDCA4+ dentritic cell	10	0.333333	1	Removed because all components contain < 3 nodes Removed because it contains <= 1 edges Removed because non-significant connectivity
R-HSA-549132 Organic cation anion zwitterion transport	Blood	BDCA4+ dentritic cell	5	0	1	Removed because all components contain < 3 nodes Removed because it contains <= 2 genes Removed because it contains <= 1 edges Removed because non-significant connectivity
R-HSA-879518 Transport of organic anions	Blood	BDCA4+ dentritic cell	6	0	1	Removed because all components contain < 3 nodes Removed because it contains <= 2 genes Removed because it contains <= 1 edges Removed because non-significant connectivity
R-HSA-3295583 TRP channels	Blood	BDCA4+ dentritic cell	18	1	1	Removed because all components contain < 3 nodes Removed because it contains <= 2 genes Removed because it contains <= 1 edges Removed because non-significant connectivity
R-HSA-204005 COPII Coat Protein 2 Mediated Vesicle Transport	Blood	BDCA4+ dentritic cell	40	1	0
R-HSA-5694530 Cargo concentration in the ER	Blood	BDCA4+ dentritic cell	20	1	0
R-HSA-6807878 COPI-mediated anterograde transport	Blood	BDCA4+ dentritic cell	59	0.5	1	Removed because all components contain < 3 nodes Removed because it contains <= 1 edges Removed because non-significant connectivity
R-HSA-381771 Synthesis secretion and inactivation of Glucagon-like Peptide-1 GLP-1	Blood	BDCA4+ dentritic cell	8	1	1	Removed because all components contain < 3 nodes Removed because it contains <= 2 genes Removed because it contains <= 1 edges Removed because non-significant connectivity
R-HSA-400511 Synthesis secretion and inactivation of Glucose-dependent Insulinotropic Polypeptide GIP	Blood	BDCA4+ dentritic cell	4	1	1	Removed because all components contain < 3 nodes Removed because it contains <= 2 genes Removed because it contains <= 1 edges Removed because non-significant connectivity
R-HSA-6814122 Cooperation of PDCL PhLP1 and TRiC CCT in G-protein beta folding	Blood	BDCA4+ dentritic cell	28	1	0
R-HSA-3108232 SUMO E3 ligases SUMOylate target proteins	Blood	BDCA4+ dentritic cell	61	0	1	Removed because all components contain < 3 nodes Removed because it contains <= 2 genes Removed because it contains <= 1 edges Removed because non-significant connectivity
R-HSA-948021 Transport to the Golgi and subsequent modification	Blood	BDCA4+ dentritic cell	112	0.8	2.9976e-14
R-HSA-156827 L13a-mediated translational silencing of Ceruloplasmin expression	Blood	BDCA4+ dentritic cell	65	1	0
R-HSA-72737 Cap-dependent Translation Initiation	Blood	BDCA4+ dentritic cell	70	1	0
R-HSA-421837 Clathrin derived vesicle budding	Blood	BDCA4+ dentritic cell	42	1	0
R-HSA-8856825 Cargo recognition for clathrin-mediated endocytosis	Blood	BDCA4+ dentritic cell	69	1	2.89795e-06
R-HSA-5693565 Recruitment and ATM-mediated phosphorylation of repair and signaling proteins at DNA double strand breaks	Blood	BDCA4+ dentritic cell	37	1	1	Removed because all components contain < 3 nodes Removed because it contains <= 2 genes Removed because it contains <= 1 edges Removed because non-significant connectivity
R-HSA-3700989 Transcriptional Regulation by TP53	Blood	BDCA4+ dentritic cell	224	0	1	Removed because all components contain < 3 nodes Removed because it contains <= 2 genes Removed because it contains <= 1 edges Removed because non-significant connectivity
R-HSA-76061 RNA Polymerase III Transcription Initiation From Type 1 Promoter	Blood	BDCA4+ dentritic cell	18	1	1	Removed because all components contain < 3 nodes Removed because it contains <= 2 genes Removed because it contains <= 1 edges Removed because non-significant connectivity
R-HSA-76066 RNA Polymerase III Transcription Initiation From Type 2 Promoter	Blood	BDCA4+ dentritic cell	17	1	1	Removed because all components contain < 3 nodes Removed because it contains <= 2 genes Removed because it contains <= 1 edges Removed because non-significant connectivity
R-HSA-6791226 Major pathway of rRNA processing in the nucleolus and cytosol	Blood	BDCA4+ dentritic cell	93	1	0
R-HSA-418359 Reduction of cytosolic Ca++ levels	Blood	CD14+ monocyte	9	0	1	Removed because all components contain < 3 nodes Removed because it contains <= 2 genes Removed because it contains <= 1 edges Removed because non-significant connectivity
R-HSA-418457 cGMP effects	Blood	CD14+ monocyte	10	0	1	Removed because all components contain < 3 nodes Removed because it contains <= 2 genes Removed because it contains <= 1 edges Removed because non-significant connectivity
R-HSA-114608 Platelet degranulation	Blood	CD14+ monocyte	85	1	1.41724e-08
R-HSA-392170 ADP signalling through P2Y purinoceptor 12	Blood	CD14+ monocyte	12	1	1	Removed because all components contain < 3 nodes Removed because it contains <= 2 genes Removed because it contains <= 1 edges Removed because non-significant connectivity
R-HSA-418592 ADP signalling through P2Y purinoceptor 1	Blood	CD14+ monocyte	15	1	1	Removed because all components contain < 3 nodes Removed because it contains <= 2 genes Removed because it contains <= 1 edges Removed because non-significant connectivity
R-HSA-428930 Thromboxane signalling through TP receptor	Blood	CD14+ monocyte	14	1	1	Removed because all components contain < 3 nodes Removed because it contains <= 2 genes Removed because it contains <= 1 edges Removed because non-significant connectivity
R-HSA-181431 Acetylcholine binding and downstream events	Blood	CD14+ monocyte	13	1	0
R-HSA-210500 Glutamate Neurotransmitter Release Cycle	Blood	CD14+ monocyte	17	0	1	Removed because all components contain < 3 nodes Removed because it contains <= 2 genes Removed because it contains <= 1 edges Removed because non-significant connectivity
R-HSA-399721 Glutamate binding activation of AMPA receptors and synaptic plasticity	Blood	CD14+ monocyte	18	1	1.05183e-12
R-HSA-442755 Activation of NMDA receptor and postsynaptic events	Blood	CD14+ monocyte	24	1	0.000333075
R-HSA-451326 Activation of kainate receptors upon glutamate binding	Blood	CD14+ monocyte	21	0.75	0.00906051
R-HSA-977443 GABA receptor activation	Blood	CD14+ monocyte	28	0.833333	0.0400364
R-HSA-1296059 G protein gated Potassium channels	Blood	CD14+ monocyte	11	1	0.641092	Removed because non-significant connectivity
R-HSA-5674135 MAP2K and MAPK activation	Blood	CD14+ monocyte	29	0.5	1	Removed because all components contain < 3 nodes Removed because it contains <= 1 edges Removed because non-significant connectivity
R-HSA-445095 Interaction between L1 and Ankyrins	Blood	CD14+ monocyte	10	1	1	Removed because all components contain < 3 nodes Removed because it contains <= 2 genes Removed because it contains <= 1 edges Removed because non-significant connectivity
R-HSA-70153 Glucose transport	Blood	CD14+ monocyte	30	0.5	1	Removed because all components contain < 3 nodes Removed because it contains <= 1 edges Removed because non-significant connectivity
R-HSA-164378 PKA activation in glucagon signalling	Blood	CD14+ monocyte	8	1	1	Removed because all components contain < 3 nodes Removed because it contains <= 2 genes Removed because it contains <= 1 edges Removed because non-significant connectivity
R-HSA-381676 Glucagon-like Peptide-1 GLP1 regulates insulin secretion	Blood	CD14+ monocyte	21	1	0.652493	Removed because non-significant connectivity
R-HSA-400042 Adrenalinenoradrenaline inhibits insulin secretion	Blood	CD14+ monocyte	13	1	1	Removed because all components contain < 3 nodes Removed because it contains <= 2 genes Removed because it contains <= 1 edges Removed because non-significant connectivity
R-HSA-196780 Biotin transport and metabolism	Blood	CD14+ monocyte	9	1	1	Removed because all components contain < 3 nodes Removed because it contains <= 2 genes Removed because it contains <= 1 edges Removed because non-significant connectivity
R-HSA-211897 Cytochrome P450 - arranged by substrate type	Blood	CD14+ monocyte	35	0.333333	1	Removed because all components contain < 3 nodes Removed because it contains <= 1 edges Removed because non-significant connectivity
R-HSA-1483255 PI Metabolism	Blood	CD14+ monocyte	38	1	1	Removed because all components contain < 3 nodes Removed because it contains <= 2 genes Removed because it contains <= 1 edges Removed because non-significant connectivity
R-HSA-196071 Metabolism of steroid hormones	Blood	CD14+ monocyte	19	0	1	Removed because all components contain < 3 nodes Removed because it contains <= 2 genes Removed because it contains <= 1 edges Removed because non-significant connectivity
R-HSA-196791 Vitamin D calciferol metabolism	Blood	CD14+ monocyte	6	0.5	1	Removed because all components contain < 3 nodes Removed because it contains <= 1 edges Removed because non-significant connectivity
R-HSA-8978870 Fatty acid synthesis	Blood	CD14+ monocyte	52	0.666667	0
R-HSA-209905 Catecholamine biosynthesis	Blood	CD14+ monocyte	3	1	1	Removed because all components contain < 3 nodes Removed because it contains <= 2 genes Removed because it contains <= 1 edges Removed because non-significant connectivity
R-HSA-1638091 Heparan sulfate heparin HS-GAG metabolism	Blood	CD14+ monocyte	35	1	1	Removed because all components contain < 3 nodes Removed because it contains <= 2 genes Removed because it contains <= 1 edges Removed because non-significant connectivity
R-HSA-1793185 Chondroitin sulfate dermatan sulfate metabolism	Blood	CD14+ monocyte	33	1	1	Removed because all components contain < 3 nodes Removed because it contains <= 2 genes Removed because it contains <= 1 edges Removed because non-significant connectivity
R-HSA-70171 Glycolysis	Blood	CD14+ monocyte	23	1	0
R-HSA-70263 Gluconeogenesis	Blood	CD14+ monocyte	24	0.666667	4.44089e-16
R-HSA-111933 Calmodulin induced events	Blood	CD14+ monocyte	18	1	0.00956781
R-HSA-167021 PLC-gamma1 signalling	Blood	CD14+ monocyte	18	1	0.00797257
R-HSA-187687 Signalling to ERKs	Blood	CD14+ monocyte	162	0.545455	8.81659e-11
R-HSA-5218921 VEGFR2 mediated cell proliferation	Blood	CD14+ monocyte	158	0.5	1.78858e-06
R-HSA-4086398 Ca2+ pathway	Blood	CD14+ monocyte	37	1	0.713303	Removed because non-significant connectivity
R-HSA-4086400 PCP CE pathway	Blood	CD14+ monocyte	60	0	1	Removed because all components contain < 3 nodes Removed because it contains <= 2 genes Removed because it contains <= 1 edges Removed because non-significant connectivity
R-HSA-2514859 Inactivation recovery and regulation of the phototransduction cascade	Blood	CD14+ monocyte	16	0.5	1	Removed because all components contain < 3 nodes Removed because it contains <= 1 edges Removed because non-significant connectivity
R-HSA-112399 IRS-mediated signalling	Blood	CD14+ monocyte	181	0.416667	1.18621e-06
R-HSA-2428928 IRS-related events triggered by IGF1R	Blood	CD14+ monocyte	184	0.416667	9.50975e-08
R-HSA-112040 G-protein mediated events	Blood	CD14+ monocyte	28	1	0.0329876
R-HSA-202040 G-protein activation	Blood	CD14+ monocyte	18	1	0.769212	Removed because non-significant connectivity
R-HSA-373076 Class A 1 Rhodopsin-like receptors	Blood	CD14+ monocyte	183	0.909091	0.00399524
R-HSA-373080 Class B 2 Secretin family receptors	Blood	CD14+ monocyte	43	1	0.397747	Removed because non-significant connectivity
R-HSA-381753 Olfactory Signaling Pathway	Blood	CD14+ monocyte	17	0	1	Removed because all components contain < 3 nodes Removed because it contains <= 2 genes Removed because it contains <= 1 edges Removed because non-significant connectivity
R-HSA-397795 G-protein beta gamma signalling	Blood	CD14+ monocyte	30	0.666667	1	Removed because non-significant connectivity
R-HSA-416476 G alpha q signalling events	Blood	CD14+ monocyte	118	1	0.0289739
R-HSA-416482 G alpha 12 13 signalling events	Blood	CD14+ monocyte	46	0.666667	0.75435	Removed because non-significant connectivity
R-HSA-418555 G alpha s signalling events	Blood	CD14+ monocyte	86	1	0.00482823
R-HSA-418594 G alpha i signalling events	Blood	CD14+ monocyte	109	1	0.00114742
R-HSA-418597 G alpha z signalling events	Blood	CD14+ monocyte	15	1	1	Removed because non-significant connectivity
R-HSA-420499 Class C 3 Metabotropic glutamate pheromone receptors	Blood	CD14+ monocyte	13	1	0.0252602
R-HSA-69275 G2 M Transition	Blood	CD14+ monocyte	113	1	0
R-HSA-2424491 DAP12 signaling	Blood	CD14+ monocyte	214	0.666667	4.92528e-07
R-HSA-446652 Interleukin-1 signaling	Blood	CD14+ monocyte	57	1	1	Removed because all components contain < 3 nodes Removed because it contains <= 2 genes Removed because it contains <= 1 edges Removed because non-significant connectivity
R-HSA-448424 Interleukin-17 signaling	Blood	CD14+ monocyte	185	0.5	5.72393e-08
R-HSA-449836 Other interleukin signaling	Blood	CD14+ monocyte	26	0.5	1	Removed because all components contain < 3 nodes Removed because it contains <= 1 edges Removed because non-significant connectivity
R-HSA-451927 Interleukin-2 signaling	Blood	CD14+ monocyte	163	0.5	1.75398e-07
R-HSA-512988 Interleukin-3 5 and GM-CSF signaling	Blood	CD14+ monocyte	170	0.5	2.63711e-08
R-HSA-5669034 TNFs bind their physiological receptors	Blood	CD14+ monocyte	17	1	1	Removed because all components contain < 3 nodes Removed because it contains <= 2 genes Removed because it contains <= 1 edges Removed because non-significant connectivity
R-HSA-6785807 Interleukin-4 and 13 signaling	Blood	CD14+ monocyte	88	0.5	0.0524045	Removed because non-significant connectivity
R-HSA-877300 Interferon gamma signaling	Blood	CD14+ monocyte	41	0	1	Removed because all components contain < 3 nodes Removed because it contains <= 2 genes Removed because it contains <= 1 edges Removed because non-significant connectivity
R-HSA-983168 Antigen processing Ubiquitination & Proteasome degradation	Blood	CD14+ monocyte	149	1	0
R-HSA-166016 Toll Like Receptor 4 TLR4 Cascade	Blood	CD14+ monocyte	74	0.666667	0
R-HSA-166663 Initial triggering of complement	Blood	CD14+ monocyte	11	1	1	Removed because all components contain < 3 nodes Removed because it contains <= 2 genes Removed because it contains <= 1 edges Removed because non-significant connectivity
R-HSA-168138 Toll Like Receptor 9 TLR9 Cascade	Blood	CD14+ monocyte	54	0.5	1	Removed because all components contain < 3 nodes Removed because it contains <= 1 edges Removed because non-significant connectivity
R-HSA-168142 Toll Like Receptor 10 TLR10 Cascade	Blood	CD14+ monocyte	47	0.5	1	Removed because all components contain < 3 nodes Removed because it contains <= 1 edges Removed because non-significant connectivity
R-HSA-168164 Toll Like Receptor 3 TLR3 Cascade	Blood	CD14+ monocyte	56	0.666667	0
R-HSA-168176 Toll Like Receptor 5 TLR5 Cascade	Blood	CD14+ monocyte	47	0.5	1	Removed because all components contain < 3 nodes Removed because it contains <= 1 edges Removed because non-significant connectivity
R-HSA-168181 Toll Like Receptor 7 8 TLR7 8 Cascade	Blood	CD14+ monocyte	52	0.5	1	Removed because all components contain < 3 nodes Removed because it contains <= 1 edges Removed because non-significant connectivity
R-HSA-168638 NOD1 2 Signaling Pathway	Blood	CD14+ monocyte	17	1	0
R-HSA-181438 Toll Like Receptor 2 TLR2 Cascade	Blood	CD14+ monocyte	57	0.5	1	Removed because all components contain < 3 nodes Removed because it contains <= 1 edges Removed because non-significant connectivity
R-HSA-2871796 FCERI mediated MAPK activation	Blood	CD14+ monocyte	165	0.5	1.05991e-06
R-HSA-2871809 FCERI mediated Ca+2 mobilization	Blood	CD14+ monocyte	19	1	1	Removed because all components contain < 3 nodes Removed because it contains <= 2 genes Removed because it contains <= 1 edges Removed because non-significant connectivity
R-HSA-5607764 CLEC7A Dectin-1 signaling	Blood	CD14+ monocyte	57	0	1	Removed because all components contain < 3 nodes Removed because it contains <= 2 genes Removed because it contains <= 1 edges Removed because non-significant connectivity
R-HSA-977606 Regulation of Complement cascade	Blood	CD14+ monocyte	26	0	1	Removed because all components contain < 3 nodes Removed because it contains <= 2 genes Removed because it contains <= 1 edges Removed because non-significant connectivity
R-HSA-8963888 Chylomicron assembly	Blood	CD14+ monocyte	7	1	1	Removed because all components contain < 3 nodes Removed because it contains <= 2 genes Removed because it contains <= 1 edges Removed because non-significant connectivity
R-HSA-8963889 Assembly of active LPL and LIPC lipase complexes	Blood	CD14+ monocyte	8	1	1	Removed because all components contain < 3 nodes Removed because it contains <= 2 genes Removed because it contains <= 1 edges Removed because non-significant connectivity
R-HSA-8964038 LDL clearance	Blood	CD14+ monocyte	13	0	1	Removed because all components contain < 3 nodes Removed because it contains <= 2 genes Removed because it contains <= 1 edges Removed because non-significant connectivity
R-HSA-442660 Na+ Cl- dependent neurotransmitter transporters	Blood	CD14+ monocyte	10	0	1	Removed because all components contain < 3 nodes Removed because it contains <= 2 genes Removed because it contains <= 1 edges Removed because non-significant connectivity
R-HSA-6807878 COPI-mediated anterograde transport	Blood	CD14+ monocyte	59	1	1	Removed because all components contain < 3 nodes Removed because it contains <= 2 genes Removed because it contains <= 1 edges Removed because non-significant connectivity
R-HSA-381771 Synthesis secretion and inactivation of Glucagon-like Peptide-1 GLP-1	Blood	CD14+ monocyte	8	1	1	Removed because all components contain < 3 nodes Removed because it contains <= 2 genes Removed because it contains <= 1 edges Removed because non-significant connectivity
R-HSA-6814122 Cooperation of PDCL PhLP1 and TRiC CCT in G-protein beta folding	Blood	CD14+ monocyte	28	1	0.000680094
R-HSA-159854 Gamma-carboxylation transport and amino-terminal cleavage of proteins	Blood	CD14+ monocyte	7	0.666667	0
R-HSA-3108232 SUMO E3 ligases SUMOylate target proteins	Blood	CD14+ monocyte	61	0	1	Removed because all components contain < 3 nodes Removed because it contains <= 1 edges Removed because non-significant connectivity
R-HSA-5173214 O-glycosylation of TSR domain-containing proteins	Blood	CD14+ monocyte	14	1	0
R-HSA-5689880 Ub-specific processing proteases	Blood	CD14+ monocyte	105	0	1	Removed because all components contain < 3 nodes Removed because it contains <= 1 edges Removed because non-significant connectivity
R-HSA-948021 Transport to the Golgi and subsequent modification	Blood	CD14+ monocyte	112	0.4	1	Removed because all components contain < 3 nodes Removed because non-significant connectivity
R-HSA-156827 L13a-mediated translational silencing of Ceruloplasmin expression	Blood	CD14+ monocyte	65	1	1	Removed because all components contain < 3 nodes Removed because it contains <= 2 genes Removed because it contains <= 1 edges Removed because non-significant connectivity
R-HSA-72737 Cap-dependent Translation Initiation	Blood	CD14+ monocyte	70	1	1	Removed because all components contain < 3 nodes Removed because it contains <= 2 genes Removed because it contains <= 1 edges Removed because non-significant connectivity
R-HSA-111465 Apoptotic cleavage of cellular proteins	Blood	CD14+ monocyte	25	0	1	Removed because all components contain < 3 nodes Removed because it contains <= 1 edges Removed because non-significant connectivity
R-HSA-75108 Activation myristolyation of BID and translocation to mitochondria	Blood	CD14+ monocyte	3	1	1	Removed because all components contain < 3 nodes Removed because it contains <= 2 genes Removed because it contains <= 1 edges Removed because non-significant connectivity
R-HSA-8856688 Golgi-to-ER retrograde transport	Blood	CD14+ monocyte	79	1	0
R-HSA-8856825 Cargo recognition for clathrin-mediated endocytosis	Blood	CD14+ monocyte	69	1	1.14892e-10
R-HSA-112382 Formation of RNA Pol II elongation complex	Blood	CD14+ monocyte	37	1	1	Removed because all components contain < 3 nodes Removed because it contains <= 2 genes Removed because it contains <= 1 edges Removed because non-significant connectivity
R-HSA-3700989 Transcriptional Regulation by TP53	Blood	CD14+ monocyte	224	0.75	1.9984e-15
R-HSA-383280 Nuclear Receptor transcription pathway	Blood	CD14+ monocyte	25	0.5	1	Removed because all components contain < 3 nodes Removed because it contains <= 1 edges Removed because non-significant connectivity
R-HSA-73776 RNA Polymerase II Promoter Escape	Blood	CD14+ monocyte	32	1	1	Removed because all components contain < 3 nodes Removed because it contains <= 2 genes Removed because it contains <= 1 edges Removed because non-significant connectivity
R-HSA-75953 RNA Polymerase II Transcription Initiation	Blood	CD14+ monocyte	32	1	1	Removed because all components contain < 3 nodes Removed because it contains <= 2 genes Removed because it contains <= 1 edges Removed because non-significant connectivity
R-HSA-76071 RNA Polymerase III Transcription Initiation From Type 3 Promoter	Blood	CD14+ monocyte	19	1	1	Removed because all components contain < 3 nodes Removed because it contains <= 2 genes Removed because it contains <= 1 edges Removed because non-significant connectivity
R-HSA-159234 Transport of Mature mRNAs Derived from Intronless Transcripts	Blood	CD14+ monocyte	27	1	1	Removed because all components contain < 3 nodes Removed because it contains <= 2 genes Removed because it contains <= 1 edges Removed because non-significant connectivity
R-HSA-72163 mRNA Splicing - Major Pathway	Blood	CD14+ monocyte	120	1	1.89848e-12
R-HSA-3371453 Regulation of HSF1-mediated heat shock response	Blood	CD14+ monocyte	41	0.666667	0
R-HSA-3371571 HSF1-dependent transactivation	Blood	CD14+ monocyte	11	0	1	Removed because all components contain < 3 nodes Removed because it contains <= 2 genes Removed because it contains <= 1 edges Removed because non-significant connectivity
R-HSA-114608 Platelet degranulation	Blood	CD19+ B cell (neg. sel.)	85	0.866667	0.00479676
R-HSA-392170 ADP signalling through P2Y purinoceptor 12	Blood	CD19+ B cell (neg. sel.)	12	1	1	Removed because all components contain < 3 nodes Removed because it contains <= 2 genes Removed because it contains <= 1 edges Removed because non-significant connectivity
R-HSA-418592 ADP signalling through P2Y purinoceptor 1	Blood	CD19+ B cell (neg. sel.)	15	1	1	Removed because all components contain < 3 nodes Removed because it contains <= 2 genes Removed because it contains <= 1 edges Removed because non-significant connectivity
R-HSA-181429 Serotonin Neurotransmitter Release Cycle	Blood	CD19+ B cell (neg. sel.)	9	1	1	Removed because all components contain < 3 nodes Removed because it contains <= 2 genes Removed because it contains <= 1 edges Removed because non-significant connectivity
R-HSA-181430 Norepinephrine Neurotransmitter Release Cycle	Blood	CD19+ B cell (neg. sel.)	8	1	1	Removed because all components contain < 3 nodes Removed because it contains <= 2 genes Removed because it contains <= 1 edges Removed because non-significant connectivity
R-HSA-181431 Acetylcholine binding and downstream events	Blood	CD19+ B cell (neg. sel.)	13	1	0
R-HSA-210500 Glutamate Neurotransmitter Release Cycle	Blood	CD19+ B cell (neg. sel.)	17	1	0
R-HSA-212676 Dopamine Neurotransmitter Release Cycle	Blood	CD19+ B cell (neg. sel.)	13	1	0
R-HSA-264642 Acetylcholine Neurotransmitter Release Cycle	Blood	CD19+ B cell (neg. sel.)	9	1	1	Removed because all components contain < 3 nodes Removed because it contains <= 2 genes Removed because it contains <= 1 edges Removed because non-significant connectivity
R-HSA-399721 Glutamate binding activation of AMPA receptors and synaptic plasticity	Blood	CD19+ B cell (neg. sel.)	18	1	0
R-HSA-442755 Activation of NMDA receptor and postsynaptic events	Blood	CD19+ B cell (neg. sel.)	24	1	1.9855e-06
R-HSA-451326 Activation of kainate receptors upon glutamate binding	Blood	CD19+ B cell (neg. sel.)	21	0.75	6.08051e-07
R-HSA-888590 GABA synthesis release reuptake and degradation	Blood	CD19+ B cell (neg. sel.)	10	1	1	Removed because all components contain < 3 nodes Removed because it contains <= 2 genes Removed because it contains <= 1 edges Removed because non-significant connectivity
R-HSA-977443 GABA receptor activation	Blood	CD19+ B cell (neg. sel.)	28	0.666667	0.00592499
R-HSA-1296059 G protein gated Potassium channels	Blood	CD19+ B cell (neg. sel.)	11	1	1	Removed because all components contain < 3 nodes Removed because it contains <= 2 genes Removed because it contains <= 1 edges Removed because non-significant connectivity
R-HSA-5673000 RAF activation	Blood	CD19+ B cell (neg. sel.)	21	1	1	Removed because all components contain < 3 nodes Removed because it contains <= 2 genes Removed because it contains <= 1 edges Removed because non-significant connectivity
R-HSA-5674135 MAP2K and MAPK activation	Blood	CD19+ B cell (neg. sel.)	29	1	0.000592393
R-HSA-5675221 Negative regulation of MAPK pathway	Blood	CD19+ B cell (neg. sel.)	29	1	1	Removed because all components contain < 3 nodes Removed because it contains <= 2 genes Removed because it contains <= 1 edges Removed because non-significant connectivity
R-HSA-3928662 EPHB-mediated forward signaling	Blood	CD19+ B cell (neg. sel.)	21	1	0
R-HSA-3928664 Ephrin signaling	Blood	CD19+ B cell (neg. sel.)	11	1	0
R-HSA-3928665 EPH-ephrin mediated repulsion of cells	Blood	CD19+ B cell (neg. sel.)	31	0	1	Removed because all components contain < 3 nodes Removed because it contains <= 2 genes Removed because it contains <= 1 edges Removed because non-significant connectivity
R-HSA-419037 NCAM1 interactions	Blood	CD19+ B cell (neg. sel.)	15	0	1	Removed because all components contain < 3 nodes Removed because it contains <= 2 genes Removed because it contains <= 1 edges Removed because non-significant connectivity
R-HSA-437239 Recycling pathway of L1	Blood	CD19+ B cell (neg. sel.)	21	0	1	Removed because all components contain < 3 nodes Removed because it contains <= 1 edges Removed because non-significant connectivity
R-HSA-445095 Interaction between L1 and Ankyrins	Blood	CD19+ B cell (neg. sel.)	10	1	1	Removed because all components contain < 3 nodes Removed because it contains <= 2 genes Removed because it contains <= 1 edges Removed because non-significant connectivity
R-HSA-445144 Signal transduction by L1	Blood	CD19+ B cell (neg. sel.)	12	0	1	Removed because all components contain < 3 nodes Removed because it contains <= 1 edges Removed because non-significant connectivity
R-HSA-73614 Pyrimidine salvage	Blood	CD19+ B cell (neg. sel.)	7	1	0
R-HSA-164378 PKA activation in glucagon signalling	Blood	CD19+ B cell (neg. sel.)	8	1	1	Removed because all components contain < 3 nodes Removed because it contains <= 2 genes Removed because it contains <= 1 edges Removed because non-significant connectivity
R-HSA-381676 Glucagon-like Peptide-1 GLP1 regulates insulin secretion	Blood	CD19+ B cell (neg. sel.)	21	1	0.00719269
R-HSA-400042 Adrenalinenoradrenaline inhibits insulin secretion	Blood	CD19+ B cell (neg. sel.)	13	1	0.364797	Removed because non-significant connectivity
R-HSA-199220 Vitamin B5 pantothenate metabolism	Blood	CD19+ B cell (neg. sel.)	13	1	1	Removed because all components contain < 3 nodes Removed because it contains <= 2 genes Removed because it contains <= 1 edges Removed because non-significant connectivity
R-HSA-211897 Cytochrome P450 - arranged by substrate type	Blood	CD19+ B cell (neg. sel.)	35	0.555556	0
R-HSA-1483206 Glycerophospholipid biosynthesis	Blood	CD19+ B cell (neg. sel.)	46	0	1	Removed because all components contain < 3 nodes Removed because it contains <= 2 genes Removed because it contains <= 1 edges Removed because non-significant connectivity
R-HSA-1483255 PI Metabolism	Blood	CD19+ B cell (neg. sel.)	38	0.666667	0
R-HSA-163560 Triglyceride catabolism	Blood	CD19+ B cell (neg. sel.)	7	0.5	1	Removed because all components contain < 3 nodes Removed because it contains <= 1 edges Removed because non-significant connectivity
R-HSA-1655829 Regulation of cholesterol biosynthesis by SREBP SREBF	Blood	CD19+ B cell (neg. sel.)	25	1	1	Removed because all components contain < 3 nodes Removed because it contains <= 2 genes Removed because it contains <= 1 edges Removed because non-significant connectivity
R-HSA-1660661 Sphingolipid de novo biosynthesis	Blood	CD19+ B cell (neg. sel.)	23	0.5	1	Removed because all components contain < 3 nodes Removed because it contains <= 1 edges Removed because non-significant connectivity
R-HSA-1660662 Glycosphingolipid metabolism	Blood	CD19+ B cell (neg. sel.)	25	0.5	1	Removed because all components contain < 3 nodes Removed because it contains <= 1 edges Removed because non-significant connectivity
R-HSA-194068 Bile acid and bile salt metabolism	Blood	CD19+ B cell (neg. sel.)	25	0.5	1	Removed because all components contain < 3 nodes Removed because it contains <= 1 edges Removed because non-significant connectivity
R-HSA-196071 Metabolism of steroid hormones	Blood	CD19+ B cell (neg. sel.)	19	1	0.000420334
R-HSA-1989781 PPARA activates gene expression	Blood	CD19+ B cell (neg. sel.)	68	1	0
R-HSA-8978870 Fatty acid synthesis	Blood	CD19+ B cell (neg. sel.)	52	0.833333	0
R-HSA-8978919 Fatty acid catabolism	Blood	CD19+ B cell (neg. sel.)	45	0	1	Removed because all components contain < 3 nodes Removed because it contains <= 1 edges Removed because non-significant connectivity
R-HSA-209968 Thyroxine biosynthesis	Blood	CD19+ B cell (neg. sel.)	6	0.5	1	Removed because all components contain < 3 nodes Removed because it contains <= 1 edges Removed because non-significant connectivity
R-HSA-1638091 Heparan sulfate heparin HS-GAG metabolism	Blood	CD19+ B cell (neg. sel.)	35	0.75	0
R-HSA-1793185 Chondroitin sulfate dermatan sulfate metabolism	Blood	CD19+ B cell (neg. sel.)	33	1	0
R-HSA-70171 Glycolysis	Blood	CD19+ B cell (neg. sel.)	23	1	1	Removed because all components contain < 3 nodes Removed because it contains <= 2 genes Removed because it contains <= 1 edges Removed because non-significant connectivity
R-HSA-70263 Gluconeogenesis	Blood	CD19+ B cell (neg. sel.)	24	1	1	Removed because all components contain < 3 nodes Removed because it contains <= 2 genes Removed because it contains <= 1 edges Removed because non-significant connectivity
R-HSA-2214320 Anchoring fibril formation	Blood	CD19+ B cell (neg. sel.)	11	0	1	Removed because all components contain < 3 nodes Removed because it contains <= 2 genes Removed because it contains <= 1 edges Removed because non-significant connectivity
R-HSA-2243919 Crosslinking of collagen fibrils	Blood	CD19+ B cell (neg. sel.)	13	0	1	Removed because all components contain < 3 nodes Removed because it contains <= 2 genes Removed because it contains <= 1 edges Removed because non-significant connectivity
R-HSA-8948216 Collagen chain trimerization	Blood	CD19+ B cell (neg. sel.)	24	1	3.12355e-11
R-HSA-418990 Adherens junctions interactions	Blood	CD19+ B cell (neg. sel.)	20	1	1	Removed because all components contain < 3 nodes Removed because it contains <= 2 genes Removed because it contains <= 1 edges Removed because non-significant connectivity
R-HSA-420029 Tight junction interactions	Blood	CD19+ B cell (neg. sel.)	4	1	1	Removed because all components contain < 3 nodes Removed because it contains <= 2 genes Removed because it contains <= 1 edges Removed because non-significant connectivity
R-HSA-6811558 PI5P PP2A and IER3 Regulate PI3K AKT Signaling	Blood	CD19+ B cell (neg. sel.)	51	0.857143	3.28604e-12
R-HSA-112409 RAF-independent MAPK1 3 activation	Blood	CD19+ B cell (neg. sel.)	15	0.666667	1	Removed because all components contain < 3 nodes Removed because non-significant connectivity
R-HSA-111933 Calmodulin induced events	Blood	CD19+ B cell (neg. sel.)	18	0.5	0.0484977
R-HSA-198203 PI3K AKT activation	Blood	CD19+ B cell (neg. sel.)	73	0.777778	1.42775e-13
R-HSA-167021 PLC-gamma1 signalling	Blood	CD19+ B cell (neg. sel.)	18	0.5	0.112603	Removed because non-significant connectivity
R-HSA-187687 Signalling to ERKs	Blood	CD19+ B cell (neg. sel.)	162	0.923077	1.79803e-06
R-HSA-198725 Nuclear Events kinase and transcription factor activation	Blood	CD19+ B cell (neg. sel.)	16	1	5.21805e-14
R-HSA-204998 Cell death signalling via NRAGE NRIF and NADE	Blood	CD19+ B cell (neg. sel.)	39	0	1	Removed because all components contain < 3 nodes Removed because it contains <= 1 edges Removed because non-significant connectivity
R-HSA-190322 FGFR4 ligand binding and activation	Blood	CD19+ B cell (neg. sel.)	8	1	1	Removed because all components contain < 3 nodes Removed because it contains <= 2 genes Removed because it contains <= 1 edges Removed because non-significant connectivity
R-HSA-5654687 Downstream signaling of activated FGFR1	Blood	CD19+ B cell (neg. sel.)	14	1	1	Removed because all components contain < 3 nodes Removed because it contains <= 2 genes Removed because it contains <= 1 edges Removed because non-significant connectivity
R-HSA-5654696 Downstream signaling of activated FGFR2	Blood	CD19+ B cell (neg. sel.)	15	1	1	Removed because all components contain < 3 nodes Removed because it contains <= 2 genes Removed because it contains <= 1 edges Removed because non-significant connectivity
R-HSA-5654708 Downstream signaling of activated FGFR3	Blood	CD19+ B cell (neg. sel.)	12	1	1	Removed because all components contain < 3 nodes Removed because it contains <= 2 genes Removed because it contains <= 1 edges Removed because non-significant connectivity
R-HSA-5654716 Downstream signaling of activated FGFR4	Blood	CD19+ B cell (neg. sel.)	14	1	0
R-HSA-5654733 Negative regulation of FGFR4 signaling	Blood	CD19+ B cell (neg. sel.)	18	1	1	Removed because all components contain < 3 nodes Removed because it contains <= 2 genes Removed because it contains <= 1 edges Removed because non-significant connectivity
R-HSA-5218921 VEGFR2 mediated cell proliferation	Blood	CD19+ B cell (neg. sel.)	158	0.884615	3.15228e-07
R-HSA-5626467 RHO GTPases activate IQGAPs	Blood	CD19+ B cell (neg. sel.)	18	0	1	Removed because all components contain < 3 nodes Removed because it contains <= 2 genes Removed because it contains <= 1 edges Removed because non-significant connectivity
R-HSA-5668599 RHO GTPases Activate NADPH Oxidases	Blood	CD19+ B cell (neg. sel.)	8	1	1	Removed because all components contain < 3 nodes Removed because it contains <= 2 genes Removed because it contains <= 1 edges Removed because non-significant connectivity
R-HSA-4086398 Ca2+ pathway	Blood	CD19+ B cell (neg. sel.)	37	0.75	2.75581e-06
R-HSA-4086400 PCP CE pathway	Blood	CD19+ B cell (neg. sel.)	60	0.75	5.00926e-05
R-HSA-4641262 Disassembly of the destruction complex and recruitment of AXIN to the membrane	Blood	CD19+ B cell (neg. sel.)	23	0.5	1	Removed because all components contain < 3 nodes Removed because it contains <= 1 edges Removed because non-significant connectivity
R-HSA-2514859 Inactivation recovery and regulation of the phototransduction cascade	Blood	CD19+ B cell (neg. sel.)	16	1	0
R-HSA-112399 IRS-mediated signalling	Blood	CD19+ B cell (neg. sel.)	181	0.857143	5.98599e-06
R-HSA-2428928 IRS-related events triggered by IGF1R	Blood	CD19+ B cell (neg. sel.)	184	0.862069	9.80563e-09
R-HSA-112040 G-protein mediated events	Blood	CD19+ B cell (neg. sel.)	28	0.857143	0.00298403
R-HSA-180024 DARPP-32 events	Blood	CD19+ B cell (neg. sel.)	13	1	0.00013211
R-HSA-202040 G-protein activation	Blood	CD19+ B cell (neg. sel.)	18	1	0.172459	Removed because non-significant connectivity
R-HSA-373076 Class A 1 Rhodopsin-like receptors	Blood	CD19+ B cell (neg. sel.)	183	0.977273	0.0848219	Removed because non-significant connectivity
R-HSA-373080 Class B 2 Secretin family receptors	Blood	CD19+ B cell (neg. sel.)	43	1	5.70035e-05
R-HSA-381753 Olfactory Signaling Pathway	Blood	CD19+ B cell (neg. sel.)	17	0	1	Removed because all components contain < 3 nodes Removed because it contains <= 2 genes Removed because it contains <= 1 edges Removed because non-significant connectivity
R-HSA-397795 G-protein beta gamma signalling	Blood	CD19+ B cell (neg. sel.)	30	1	0.0123732
R-HSA-416476 G alpha q signalling events	Blood	CD19+ B cell (neg. sel.)	118	0.952381	0.0222766
R-HSA-416482 G alpha 12 13 signalling events	Blood	CD19+ B cell (neg. sel.)	46	0.6	0.0129551
R-HSA-418555 G alpha s signalling events	Blood	CD19+ B cell (neg. sel.)	86	0.909091	0.104131	Removed because non-significant connectivity
R-HSA-418594 G alpha i signalling events	Blood	CD19+ B cell (neg. sel.)	109	1	0.507123	Removed because non-significant connectivity
R-HSA-418597 G alpha z signalling events	Blood	CD19+ B cell (neg. sel.)	15	1	0.166658	Removed because non-significant connectivity
R-HSA-420499 Class C 3 Metabotropic glutamate pheromone receptors	Blood	CD19+ B cell (neg. sel.)	13	0.666667	0.0905195	Removed because non-significant connectivity
R-HSA-5610780 Degradation of GLI1 by the proteasome	Blood	CD19+ B cell (neg. sel.)	35	1	1	Removed because all components contain < 3 nodes Removed because it contains <= 2 genes Removed because it contains <= 1 edges Removed because non-significant connectivity
R-HSA-5610785 GLI3 is processed to GLI3R by the proteasome	Blood	CD19+ B cell (neg. sel.)	36	1	1	Removed because all components contain < 3 nodes Removed because it contains <= 2 genes Removed because it contains <= 1 edges Removed because non-significant connectivity
R-HSA-5635838 Activation of SMO	Blood	CD19+ B cell (neg. sel.)	10	1	0.00870206
R-HSA-141405 Inhibition of the proteolytic activity of APC C required for the onset of anaphase by mitotic spindle checkpoint components	Blood	CD19+ B cell (neg. sel.)	14	1	1	Removed because all components contain < 3 nodes Removed because it contains <= 2 genes Removed because it contains <= 1 edges Removed because non-significant connectivity
R-HSA-174143 APC C-mediated degradation of cell cycle proteins	Blood	CD19+ B cell (neg. sel.)	57	1	1	Removed because all components contain < 3 nodes Removed because it contains <= 2 genes Removed because it contains <= 1 edges Removed because non-significant connectivity
R-HSA-2555396 Mitotic Metaphase and Anaphase	Blood	CD19+ B cell (neg. sel.)	112	0.5	1	Removed because all components contain < 3 nodes Removed because it contains <= 1 edges Removed because non-significant connectivity
R-HSA-69236 G1 Phase	Blood	CD19+ B cell (neg. sel.)	34	0	1	Removed because all components contain < 3 nodes Removed because it contains <= 1 edges Removed because non-significant connectivity
R-HSA-69275 G2 M Transition	Blood	CD19+ B cell (neg. sel.)	113	0.5	1	Removed because all components contain < 3 nodes Removed because it contains <= 1 edges Removed because non-significant connectivity
R-HSA-1168372 Downstream signaling events of B Cell Receptor BCR	Blood	CD19+ B cell (neg. sel.)	113	0.777778	1.77636e-15
R-HSA-2424491 DAP12 signaling	Blood	CD19+ B cell (neg. sel.)	214	0.885714	2.92121e-07
R-HSA-2730905 Role of LAT2 NTAL LAB on calcium mobilization	Blood	CD19+ B cell (neg. sel.)	77	0.833333	0
R-HSA-446652 Interleukin-1 signaling	Blood	CD19+ B cell (neg. sel.)	57	1	0
R-HSA-447115 Interleukin-12 family signaling	Blood	CD19+ B cell (neg. sel.)	10	1	1	Removed because all components contain < 3 nodes Removed because it contains <= 2 genes Removed because it contains <= 1 edges Removed because non-significant connectivity
R-HSA-448424 Interleukin-17 signaling	Blood	CD19+ B cell (neg. sel.)	185	0.967742	1.45463e-10
R-HSA-449836 Other interleukin signaling	Blood	CD19+ B cell (neg. sel.)	26	0.333333	1	Removed because all components contain < 3 nodes Removed because it contains <= 1 edges Removed because non-significant connectivity
R-HSA-451927 Interleukin-2 signaling	Blood	CD19+ B cell (neg. sel.)	163	0.888889	2.20511e-06
R-HSA-512988 Interleukin-3 5 and GM-CSF signaling	Blood	CD19+ B cell (neg. sel.)	170	0.931034	4.38384e-08
R-HSA-5669034 TNFs bind their physiological receptors	Blood	CD19+ B cell (neg. sel.)	17	0.5	1	Removed because all components contain < 3 nodes Removed because it contains <= 1 edges Removed because non-significant connectivity
R-HSA-6783589 Interleukin-6 family signaling	Blood	CD19+ B cell (neg. sel.)	15	1	1.95537e-06
R-HSA-6783783 Interleukin-10 signaling	Blood	CD19+ B cell (neg. sel.)	38	1	0.000243914
R-HSA-6785807 Interleukin-4 and 13 signaling	Blood	CD19+ B cell (neg. sel.)	88	0.764706	0.159641	Removed because non-significant connectivity
R-HSA-877300 Interferon gamma signaling	Blood	CD19+ B cell (neg. sel.)	41	0.9	1.8482e-08
R-HSA-909733 Interferon alpha beta signaling	Blood	CD19+ B cell (neg. sel.)	31	1	0
R-HSA-1236975 Antigen processing-Cross presentation	Blood	CD19+ B cell (neg. sel.)	50	0.888889	0.000115457
R-HSA-202424 Downstream TCR signaling	Blood	CD19+ B cell (neg. sel.)	51	0	1	Removed because all components contain < 3 nodes Removed because it contains <= 1 edges Removed because non-significant connectivity
R-HSA-202433 Generation of second messenger molecules	Blood	CD19+ B cell (neg. sel.)	11	0.5	1	Removed because all components contain < 3 nodes Removed because it contains <= 1 edges Removed because non-significant connectivity
R-HSA-389356 CD28 co-stimulation	Blood	CD19+ B cell (neg. sel.)	17	1	1.30504e-07
R-HSA-983168 Antigen processing Ubiquitination & Proteasome degradation	Blood	CD19+ B cell (neg. sel.)	149	1	0
R-HSA-1461973 Defensins	Blood	CD19+ B cell (neg. sel.)	13	0.333333	1	Removed because all components contain < 3 nodes Removed because it contains <= 1 edges Removed because non-significant connectivity
R-HSA-1606322 ZBP1DAI mediated induction of type I IFNs	Blood	CD19+ B cell (neg. sel.)	15	1	1	Removed because all components contain < 3 nodes Removed because it contains <= 2 genes Removed because it contains <= 1 edges Removed because non-significant connectivity
R-HSA-166016 Toll Like Receptor 4 TLR4 Cascade	Blood	CD19+ B cell (neg. sel.)	74	0.947368	7.49149e-10
R-HSA-166663 Initial triggering of complement	Blood	CD19+ B cell (neg. sel.)	11	0.75	0
R-HSA-1679131 Trafficking and processing of endosomal TLR	Blood	CD19+ B cell (neg. sel.)	9	0.5	1	Removed because all components contain < 3 nodes Removed because it contains <= 1 edges Removed because non-significant connectivity
R-HSA-168138 Toll Like Receptor 9 TLR9 Cascade	Blood	CD19+ B cell (neg. sel.)	54	1	7.7397e-11
R-HSA-168142 Toll Like Receptor 10 TLR10 Cascade	Blood	CD19+ B cell (neg. sel.)	47	1	8.88178e-15
R-HSA-168164 Toll Like Receptor 3 TLR3 Cascade	Blood	CD19+ B cell (neg. sel.)	56	1	2.48773e-09
R-HSA-168176 Toll Like Receptor 5 TLR5 Cascade	Blood	CD19+ B cell (neg. sel.)	47	1	0
R-HSA-168181 Toll Like Receptor 7 8 TLR7 8 Cascade	Blood	CD19+ B cell (neg. sel.)	52	1	1.43886e-10
R-HSA-168638 NOD1 2 Signaling Pathway	Blood	CD19+ B cell (neg. sel.)	17	0.75	6.34542e-05
R-HSA-174577 Activation of C3 and C5	Blood	CD19+ B cell (neg. sel.)	4	0	1	Removed because all components contain < 3 nodes Removed because it contains <= 2 genes Removed because it contains <= 1 edges Removed because non-significant connectivity
R-HSA-181438 Toll Like Receptor 2 TLR2 Cascade	Blood	CD19+ B cell (neg. sel.)	57	0.928571	1.1583e-09
R-HSA-2029481 FCGR activation	Blood	CD19+ B cell (neg. sel.)	7	1	0.000344566
R-HSA-2029482 Regulation of actin dynamics for phagocytic cup formation	Blood	CD19+ B cell (neg. sel.)	38	1	9.28606e-11
R-HSA-2029485 Role of phospholipids in phagocytosis	Blood	CD19+ B cell (neg. sel.)	12	1	2.32237e-06
R-HSA-2871796 FCERI mediated MAPK activation	Blood	CD19+ B cell (neg. sel.)	165	0.892857	1.00637e-07
R-HSA-2871809 FCERI mediated Ca+2 mobilization	Blood	CD19+ B cell (neg. sel.)	19	1	1	Removed because all components contain < 3 nodes Removed because it contains <= 2 genes Removed because it contains <= 1 edges Removed because non-significant connectivity
R-HSA-2871837 FCERI mediated NF-kB activation	Blood	CD19+ B cell (neg. sel.)	44	0.333333	1	Removed because all components contain < 3 nodes Removed because it contains <= 1 edges Removed because non-significant connectivity
R-HSA-3134963 DEx H-box helicases activate type I IFN and inflammatory cytokines production	Blood	CD19+ B cell (neg. sel.)	8	1	1	Removed because all components contain < 3 nodes Removed because it contains <= 2 genes Removed because it contains <= 1 edges Removed because non-significant connectivity
R-HSA-5607764 CLEC7A Dectin-1 signaling	Blood	CD19+ B cell (neg. sel.)	57	0	1	Removed because all components contain < 3 nodes Removed because it contains <= 1 edges Removed because non-significant connectivity
R-HSA-5621480 Dectin-2 family	Blood	CD19+ B cell (neg. sel.)	8	0.666667	1	Removed because all components contain < 3 nodes Removed because non-significant connectivity
R-HSA-5621575 CD209 DC-SIGN signaling	Blood	CD19+ B cell (neg. sel.)	13	0.5	1	Removed because all components contain < 3 nodes Removed because it contains <= 1 edges Removed because non-significant connectivity
R-HSA-5686938 Regulation of TLR by endogenous ligand	Blood	CD19+ B cell (neg. sel.)	15	0.909091	3.36654e-07
R-HSA-622312 Inflammasomes	Blood	CD19+ B cell (neg. sel.)	14	1	1.58642e-11
R-HSA-6799990 Metal sequestration by antimicrobial proteins	Blood	CD19+ B cell (neg. sel.)	5	1	1	Removed because all components contain < 3 nodes Removed because it contains <= 2 genes Removed because it contains <= 1 edges Removed because non-significant connectivity
R-HSA-933541 TRAF6 mediated IRF7 activation	Blood	CD19+ B cell (neg. sel.)	17	1	1	Removed because all components contain < 3 nodes Removed because it contains <= 2 genes Removed because it contains <= 1 edges Removed because non-significant connectivity
R-HSA-933542 TRAF6 mediated NF-kB activation	Blood	CD19+ B cell (neg. sel.)	14	1	1	Removed because all components contain < 3 nodes Removed because it contains <= 2 genes Removed because it contains <= 1 edges Removed because non-significant connectivity
R-HSA-977606 Regulation of Complement cascade	Blood	CD19+ B cell (neg. sel.)	26	0	1	Removed because all components contain < 3 nodes Removed because it contains <= 1 edges Removed because non-significant connectivity
R-HSA-8963889 Assembly of active LPL and LIPC lipase complexes	Blood	CD19+ B cell (neg. sel.)	8	1	1	Removed because all components contain < 3 nodes Removed because it contains <= 2 genes Removed because it contains <= 1 edges Removed because non-significant connectivity
R-HSA-8963896 HDL assembly	Blood	CD19+ B cell (neg. sel.)	4	1	1	Removed because all components contain < 3 nodes Removed because it contains <= 2 genes Removed because it contains <= 1 edges Removed because non-significant connectivity
R-HSA-8964038 LDL clearance	Blood	CD19+ B cell (neg. sel.)	13	0	1	Removed because all components contain < 3 nodes Removed because it contains <= 2 genes Removed because it contains <= 1 edges Removed because non-significant connectivity
R-HSA-428643 Organic anion transporters	Blood	CD19+ B cell (neg. sel.)	5	0.5	1	Removed because all components contain < 3 nodes Removed because it contains <= 1 edges Removed because non-significant connectivity
R-HSA-3295583 TRP channels	Blood	CD19+ B cell (neg. sel.)	18	0	1	Removed because all components contain < 3 nodes Removed because it contains <= 2 genes Removed because it contains <= 1 edges Removed because non-significant connectivity
R-HSA-204005 COPII Coat Protein 2 Mediated Vesicle Transport	Blood	CD19+ B cell (neg. sel.)	40	1	0
R-HSA-5694530 Cargo concentration in the ER	Blood	CD19+ B cell (neg. sel.)	20	1	1	Removed because all components contain < 3 nodes Removed because it contains <= 2 genes Removed because it contains <= 1 edges Removed because non-significant connectivity
R-HSA-6807878 COPI-mediated anterograde transport	Blood	CD19+ B cell (neg. sel.)	59	0.8	0
R-HSA-209822 Glycoprotein hormones	Blood	CD19+ B cell (neg. sel.)	9	1	1	Removed because all components contain < 3 nodes Removed because it contains <= 2 genes Removed because it contains <= 1 edges Removed because non-significant connectivity
R-HSA-6814122 Cooperation of PDCL PhLP1 and TRiC CCT in G-protein beta folding	Blood	CD19+ B cell (neg. sel.)	28	1	0.00481539
R-HSA-1663150 The activation of arylsulfatases	Blood	CD19+ B cell (neg. sel.)	6	1	1	Removed because all components contain < 3 nodes Removed because it contains <= 2 genes Removed because it contains <= 1 edges Removed because non-significant connectivity
R-HSA-446193 Biosynthesis of the N-glycan precursor dolichol lipid-linked oligosaccharide LLO and transfer to a nascent protein	Blood	CD19+ B cell (neg. sel.)	41	0.333333	1	Removed because all components contain < 3 nodes Removed because it contains <= 1 edges Removed because non-significant connectivity
R-HSA-5173214 O-glycosylation of TSR domain-containing proteins	Blood	CD19+ B cell (neg. sel.)	14	1	0
R-HSA-5689880 Ub-specific processing proteases	Blood	CD19+ B cell (neg. sel.)	105	0.333333	1	Removed because all components contain < 3 nodes Removed because it contains <= 1 edges Removed because non-significant connectivity
R-HSA-5689896 Ovarian tumor domain proteases	Blood	CD19+ B cell (neg. sel.)	24	0	1	Removed because all components contain < 3 nodes Removed because it contains <= 2 genes Removed because it contains <= 1 edges Removed because non-significant connectivity
R-HSA-913709 O-linked glycosylation of mucins	Blood	CD19+ B cell (neg. sel.)	23	1	1	Removed because all components contain < 3 nodes Removed because it contains <= 2 genes Removed because it contains <= 1 edges Removed because non-significant connectivity
R-HSA-948021 Transport to the Golgi and subsequent modification	Blood	CD19+ B cell (neg. sel.)	112	0.636364	0
R-HSA-111465 Apoptotic cleavage of cellular proteins	Blood	CD19+ B cell (neg. sel.)	25	0	1	Removed because all components contain < 3 nodes Removed because it contains <= 2 genes Removed because it contains <= 1 edges Removed because non-significant connectivity
R-HSA-111471 Apoptotic factor-mediated response	Blood	CD19+ B cell (neg. sel.)	6	1	1	Removed because all components contain < 3 nodes Removed because it contains <= 2 genes Removed because it contains <= 1 edges Removed because non-significant connectivity
R-HSA-140534 Ligand-dependent caspase activation	Blood	CD19+ B cell (neg. sel.)	12	1	1	Removed because all components contain < 3 nodes Removed because it contains <= 2 genes Removed because it contains <= 1 edges Removed because non-significant connectivity
R-HSA-190828 Gap junction trafficking	Blood	CD19+ B cell (neg. sel.)	20	0	1	Removed because all components contain < 3 nodes Removed because it contains <= 2 genes Removed because it contains <= 1 edges Removed because non-significant connectivity
R-HSA-421837 Clathrin derived vesicle budding	Blood	CD19+ B cell (neg. sel.)	42	1	1.13284e-08
R-HSA-6811440 Retrograde transport at the Trans-Golgi-Network	Blood	CD19+ B cell (neg. sel.)	26	1	1	Removed because all components contain < 3 nodes Removed because it contains <= 2 genes Removed because it contains <= 1 edges Removed because non-significant connectivity
R-HSA-8856688 Golgi-to-ER retrograde transport	Blood	CD19+ B cell (neg. sel.)	79	0.5	1	Removed because all components contain < 3 nodes Removed because it contains <= 1 edges Removed because non-significant connectivity
R-HSA-8856825 Cargo recognition for clathrin-mediated endocytosis	Blood	CD19+ B cell (neg. sel.)	69	1	1.75634e-05
R-HSA-2032785 YAP1- and WWTR1 TAZ-stimulated gene expression	Blood	CD19+ B cell (neg. sel.)	13	1	1	Removed because all components contain < 3 nodes Removed because it contains <= 2 genes Removed because it contains <= 1 edges Removed because non-significant connectivity
R-HSA-3700989 Transcriptional Regulation by TP53	Blood	CD19+ B cell (neg. sel.)	224	0.428571	1	Removed because all components contain < 3 nodes Removed because non-significant connectivity
R-HSA-383280 Nuclear Receptor transcription pathway	Blood	CD19+ B cell (neg. sel.)	25	0	1	Removed because all components contain < 3 nodes Removed because it contains <= 2 genes Removed because it contains <= 1 edges Removed because non-significant connectivity
R-HSA-8864260 Transcriptional regulation by the AP-2 TFAP2 family of transcription factors	Blood	CD19+ B cell (neg. sel.)	27	1	1	Removed because all components contain < 3 nodes Removed because it contains <= 2 genes Removed because it contains <= 1 edges Removed because non-significant connectivity
R-HSA-8878159 Transcriptional regulation by RUNX3	Blood	CD19+ B cell (neg. sel.)	64	1	1	Removed because all components contain < 3 nodes Removed because it contains <= 2 genes Removed because it contains <= 1 edges Removed because non-significant connectivity
R-HSA-1234174 Regulation of Hypoxia-inducible Factor HIF by oxygen	Blood	CD19+ B cell (neg. sel.)	45	0.666667	2.53542e-07
R-HSA-2559580 Oxidative Stress Induced Senescence	Blood	CD19+ B cell (neg. sel.)	39	1	1	Removed because all components contain < 3 nodes Removed because it contains <= 2 genes Removed because it contains <= 1 edges Removed because non-significant connectivity
R-HSA-2559582 Senescence-Associated Secretory Phenotype SASP	Blood	CD19+ B cell (neg. sel.)	37	0.666667	2.94613e-10
R-HSA-114608 Platelet degranulation	Blood	CD34+ T cell	85	1	2.99584e-05
R-HSA-5675221 Negative regulation of MAPK pathway	Blood	CD34+ T cell	29	0.5	1	Removed because all components contain < 3 nodes Removed because it contains <= 1 edges Removed because non-significant connectivity
R-HSA-6811558 PI5P PP2A and IER3 Regulate PI3K AKT Signaling	Blood	CD34+ T cell	51	1	1	Removed because all components contain < 3 nodes Removed because it contains <= 2 genes Removed because it contains <= 1 edges Removed because non-significant connectivity
R-HSA-112409 RAF-independent MAPK1 3 activation	Blood	CD34+ T cell	15	1	1	Removed because all components contain < 3 nodes Removed because it contains <= 2 genes Removed because it contains <= 1 edges Removed because non-significant connectivity
R-HSA-2173796 SMAD2 SMAD3 SMAD4 heterotrimer regulates transcription	Blood	CD34+ T cell	20	0	1	Removed because all components contain < 3 nodes Removed because it contains <= 2 genes Removed because it contains <= 1 edges Removed because non-significant connectivity
R-HSA-198203 PI3K AKT activation	Blood	CD34+ T cell	73	1	6.20838e-05
R-HSA-187687 Signalling to ERKs	Blood	CD34+ T cell	162	0.4	1	Removed because all components contain < 3 nodes Removed because non-significant connectivity
R-HSA-198725 Nuclear Events kinase and transcription factor activation	Blood	CD34+ T cell	16	0	1	Removed because all components contain < 3 nodes Removed because it contains <= 2 genes Removed because it contains <= 1 edges Removed because non-significant connectivity
R-HSA-5218921 VEGFR2 mediated cell proliferation	Blood	CD34+ T cell	158	0.5	1	Removed because all components contain < 3 nodes Removed because non-significant connectivity
R-HSA-196299 Beta-catenin phosphorylation cascade	Blood	CD34+ T cell	13	1	1	Removed because all components contain < 3 nodes Removed because it contains <= 2 genes Removed because it contains <= 1 edges Removed because non-significant connectivity
R-HSA-4641262 Disassembly of the destruction complex and recruitment of AXIN to the membrane	Blood	CD34+ T cell	23	1	1	Removed because all components contain < 3 nodes Removed because it contains <= 2 genes Removed because it contains <= 1 edges Removed because non-significant connectivity
R-HSA-112399 IRS-mediated signalling	Blood	CD34+ T cell	181	0.4	1	Removed because all components contain < 3 nodes Removed because non-significant connectivity
R-HSA-2428928 IRS-related events triggered by IGF1R	Blood	CD34+ T cell	184	0.4	1	Removed because all components contain < 3 nodes Removed because non-significant connectivity
R-HSA-112040 G-protein mediated events	Blood	CD34+ T cell	28	0	1	Removed because all components contain < 3 nodes Removed because it contains <= 2 genes Removed because it contains <= 1 edges Removed because non-significant connectivity
R-HSA-373076 Class A 1 Rhodopsin-like receptors	Blood	CD34+ T cell	183	1	0.00963072
R-HSA-416476 G alpha q signalling events	Blood	CD34+ T cell	118	1	8.66876e-05
R-HSA-418594 G alpha i signalling events	Blood	CD34+ T cell	109	1	0.0311061
R-HSA-69206 G1 S Transition	Blood	CD34+ T cell	86	1	1	Removed because all components contain < 3 nodes Removed because it contains <= 2 genes Removed because it contains <= 1 edges Removed because non-significant connectivity
R-HSA-69236 G1 Phase	Blood	CD34+ T cell	34	1	1	Removed because all components contain < 3 nodes Removed because it contains <= 2 genes Removed because it contains <= 1 edges Removed because non-significant connectivity
R-HSA-69275 G2 M Transition	Blood	CD34+ T cell	113	0	1	Removed because all components contain < 3 nodes Removed because it contains <= 2 genes Removed because it contains <= 1 edges Removed because non-significant connectivity
R-HSA-69656 Cyclin A Cdk2-associated events at S phase entry	Blood	CD34+ T cell	54	1	1	Removed because all components contain < 3 nodes Removed because it contains <= 2 genes Removed because it contains <= 1 edges Removed because non-significant connectivity
R-HSA-1168372 Downstream signaling events of B Cell Receptor BCR	Blood	CD34+ T cell	113	0.666667	0.000233075
R-HSA-2424491 DAP12 signaling	Blood	CD34+ T cell	214	0.428571	0.0366831
R-HSA-2730905 Role of LAT2 NTAL LAB on calcium mobilization	Blood	CD34+ T cell	77	1	8.67206e-05
R-HSA-448424 Interleukin-17 signaling	Blood	CD34+ T cell	185	0.4	1	Removed because all components contain < 3 nodes Removed because non-significant connectivity
R-HSA-451927 Interleukin-2 signaling	Blood	CD34+ T cell	163	0.5	1	Removed because all components contain < 3 nodes Removed because non-significant connectivity
R-HSA-512988 Interleukin-3 5 and GM-CSF signaling	Blood	CD34+ T cell	170	0.5	1	Removed because all components contain < 3 nodes Removed because non-significant connectivity
R-HSA-6785807 Interleukin-4 and 13 signaling	Blood	CD34+ T cell	88	0	1	Removed because all components contain < 3 nodes Removed because it contains <= 1 edges Removed because non-significant connectivity
R-HSA-1461973 Defensins	Blood	CD34+ T cell	13	1	1	Removed because all components contain < 3 nodes Removed because it contains <= 2 genes Removed because it contains <= 1 edges Removed because non-significant connectivity
R-HSA-166016 Toll Like Receptor 4 TLR4 Cascade	Blood	CD34+ T cell	74	0	1	Removed because all components contain < 3 nodes Removed because it contains <= 1 edges Removed because non-significant connectivity
R-HSA-168138 Toll Like Receptor 9 TLR9 Cascade	Blood	CD34+ T cell	54	0	1	Removed because all components contain < 3 nodes Removed because it contains <= 2 genes Removed because it contains <= 1 edges Removed because non-significant connectivity
R-HSA-168142 Toll Like Receptor 10 TLR10 Cascade	Blood	CD34+ T cell	47	0	1	Removed because all components contain < 3 nodes Removed because it contains <= 2 genes Removed because it contains <= 1 edges Removed because non-significant connectivity
R-HSA-168164 Toll Like Receptor 3 TLR3 Cascade	Blood	CD34+ T cell	56	0	1	Removed because all components contain < 3 nodes Removed because it contains <= 2 genes Removed because it contains <= 1 edges Removed because non-significant connectivity
R-HSA-168176 Toll Like Receptor 5 TLR5 Cascade	Blood	CD34+ T cell	47	0	1	Removed because all components contain < 3 nodes Removed because it contains <= 2 genes Removed because it contains <= 1 edges Removed because non-significant connectivity
R-HSA-168181 Toll Like Receptor 7 8 TLR7 8 Cascade	Blood	CD34+ T cell	52	0	1	Removed because all components contain < 3 nodes Removed because it contains <= 2 genes Removed because it contains <= 1 edges Removed because non-significant connectivity
R-HSA-181438 Toll Like Receptor 2 TLR2 Cascade	Blood	CD34+ T cell	57	0	1	Removed because all components contain < 3 nodes Removed because it contains <= 2 genes Removed because it contains <= 1 edges Removed because non-significant connectivity
R-HSA-2871796 FCERI mediated MAPK activation	Blood	CD34+ T cell	165	0.5	1	Removed because all components contain < 3 nodes Removed because non-significant connectivity
R-HSA-8856688 Golgi-to-ER retrograde transport	Blood	CD34+ T cell	79	1	1	Removed because all components contain < 3 nodes Removed because it contains <= 2 genes Removed because it contains <= 1 edges Removed because non-significant connectivity
R-HSA-8856825 Cargo recognition for clathrin-mediated endocytosis	Blood	CD34+ T cell	69	1	1	Removed because all components contain < 3 nodes Removed because it contains <= 2 genes Removed because it contains <= 1 edges Removed because non-significant connectivity
R-HSA-3700989 Transcriptional Regulation by TP53	Blood	CD34+ T cell	224	0.333333	1	Removed because all components contain < 3 nodes Removed because it contains <= 1 edges Removed because non-significant connectivity
R-HSA-72163 mRNA Splicing - Major Pathway	Blood	CD34+ T cell	120	1	1	Removed because all components contain < 3 nodes Removed because it contains <= 2 genes Removed because it contains <= 1 edges Removed because non-significant connectivity
R-HSA-114608 Platelet degranulation	Blood	CD34+ cell	85	0.5	1	Removed because all components contain < 3 nodes Removed because it contains <= 1 edges Removed because non-significant connectivity
R-HSA-5658442 Regulation of RAS by GAPs	Blood	CD34+ cell	33	1	0.0173082
R-HSA-3928662 EPHB-mediated forward signaling	Blood	CD34+ cell	21	0	1	Removed because all components contain < 3 nodes Removed because it contains <= 2 genes Removed because it contains <= 1 edges Removed because non-significant connectivity
R-HSA-399954 Sema3A PAK dependent Axon repulsion	Blood	CD34+ cell	9	1	1	Removed because all components contain < 3 nodes Removed because it contains <= 2 genes Removed because it contains <= 1 edges Removed because non-significant connectivity
R-HSA-70153 Glucose transport	Blood	CD34+ cell	30	1	0.00460885
R-HSA-611105 Respiratory electron transport	Blood	CD34+ cell	49	1	0
R-HSA-70268 Pyruvate metabolism	Blood	CD34+ cell	17	1	1	Removed because all components contain < 3 nodes Removed because it contains <= 2 genes Removed because it contains <= 1 edges Removed because non-significant connectivity
R-HSA-71403 Citric acid cycle TCA cycle	Blood	CD34+ cell	15	1	0
R-HSA-73817 Purine ribonucleoside monophosphate biosynthesis	Blood	CD34+ cell	7	1	1	Removed because all components contain < 3 nodes Removed because it contains <= 2 genes Removed because it contains <= 1 edges Removed because non-significant connectivity
R-HSA-199220 Vitamin B5 pantothenate metabolism	Blood	CD34+ cell	13	1	1	Removed because all components contain < 3 nodes Removed because it contains <= 2 genes Removed because it contains <= 1 edges Removed because non-significant connectivity
R-HSA-1989781 PPARA activates gene expression	Blood	CD34+ cell	68	0	1	Removed because all components contain < 3 nodes Removed because it contains <= 1 edges Removed because non-significant connectivity
R-HSA-8978870 Fatty acid synthesis	Blood	CD34+ cell	52	0.8	0
R-HSA-350562 Regulation of ornithine decarboxylase ODC	Blood	CD34+ cell	30	1	0.0128578
R-HSA-6811558 PI5P PP2A and IER3 Regulate PI3K AKT Signaling	Blood	CD34+ cell	51	0	1	Removed because all components contain < 3 nodes Removed because it contains <= 2 genes Removed because it contains <= 1 edges Removed because non-significant connectivity
R-HSA-198203 PI3K AKT activation	Blood	CD34+ cell	73	0	1	Removed because all components contain < 3 nodes Removed because it contains <= 2 genes Removed because it contains <= 1 edges Removed because non-significant connectivity
R-HSA-187687 Signalling to ERKs	Blood	CD34+ cell	162	0.888889	2.32272e-06
R-HSA-198725 Nuclear Events kinase and transcription factor activation	Blood	CD34+ cell	16	1	1	Removed because all components contain < 3 nodes Removed because it contains <= 2 genes Removed because it contains <= 1 edges Removed because non-significant connectivity
R-HSA-204998 Cell death signalling via NRAGE NRIF and NADE	Blood	CD34+ cell	39	0	1	Removed because all components contain < 3 nodes Removed because it contains <= 2 genes Removed because it contains <= 1 edges Removed because non-significant connectivity
R-HSA-6803529 FGFR2 alternative splicing	Blood	CD34+ cell	23	1	1	Removed because all components contain < 3 nodes Removed because it contains <= 2 genes Removed because it contains <= 1 edges Removed because non-significant connectivity
R-HSA-5218921 VEGFR2 mediated cell proliferation	Blood	CD34+ cell	158	0.75	3.02461e-05
R-HSA-5663220 RHO GTPases Activate Formins	Blood	CD34+ cell	76	1	0.0144687
R-HSA-4086400 PCP CE pathway	Blood	CD34+ cell	60	0.666667	0.0190377
R-HSA-4641257 Degradation of AXIN	Blood	CD34+ cell	31	1	0.0179318
R-HSA-4641258 Degradation of DVL	Blood	CD34+ cell	35	1	0.00411483
R-HSA-112399 IRS-mediated signalling	Blood	CD34+ cell	181	0.666667	0.000230701
R-HSA-2428928 IRS-related events triggered by IGF1R	Blood	CD34+ cell	184	0.666667	0.00261721
R-HSA-373076 Class A 1 Rhodopsin-like receptors	Blood	CD34+ cell	183	0.857143	0
R-HSA-416476 G alpha q signalling events	Blood	CD34+ cell	118	1	1	Removed because all components contain < 3 nodes Removed because it contains <= 2 genes Removed because it contains <= 1 edges Removed because non-significant connectivity
R-HSA-418555 G alpha s signalling events	Blood	CD34+ cell	86	1	1	Removed because all components contain < 3 nodes Removed because it contains <= 2 genes Removed because it contains <= 1 edges Removed because non-significant connectivity
R-HSA-418594 G alpha i signalling events	Blood	CD34+ cell	109	1	1.5207e-11
R-HSA-5610780 Degradation of GLI1 by the proteasome	Blood	CD34+ cell	35	1	0.0105321
R-HSA-5610785 GLI3 is processed to GLI3R by the proteasome	Blood	CD34+ cell	36	1	0.00307046
R-HSA-68867 Assembly of the pre-replicative complex	Blood	CD34+ cell	45	1	0.0107079
R-HSA-68962 Activation of the pre-replicative complex	Blood	CD34+ cell	25	1	5.32419e-05
R-HSA-68949 Orc1 removal from chromatin	Blood	CD34+ cell	48	1	0.0310638
R-HSA-69017 CDK-mediated phosphorylation and removal of Cdc6	Blood	CD34+ cell	30	1	0.00828639
R-HSA-69109 Leading Strand Synthesis	Blood	CD34+ cell	10	1	0.00287892
R-HSA-69186 Lagging Strand Synthesis	Blood	CD34+ cell	15	1	0.0004183
R-HSA-141405 Inhibition of the proteolytic activity of APC C required for the onset of anaphase by mitotic spindle checkpoint components	Blood	CD34+ cell	14	1	1	Removed because all components contain < 3 nodes Removed because it contains <= 2 genes Removed because it contains <= 1 edges Removed because non-significant connectivity
R-HSA-1538133 G0 and Early G1	Blood	CD34+ cell	17	1	0.0304644
R-HSA-174143 APC C-mediated degradation of cell cycle proteins	Blood	CD34+ cell	57	1	0.0217033
R-HSA-2555396 Mitotic Metaphase and Anaphase	Blood	CD34+ cell	112	0.95	0.0580118	Removed because non-significant connectivity
R-HSA-68875 Mitotic Prophase	Blood	CD34+ cell	46	0.8	0.042254
R-HSA-68877 Mitotic Prometaphase	Blood	CD34+ cell	74	1	0.02317
R-HSA-68884 Mitotic Telophase Cytokinesis	Blood	CD34+ cell	11	1	1	Removed because all components contain < 3 nodes Removed because it contains <= 2 genes Removed because it contains <= 1 edges Removed because non-significant connectivity
R-HSA-68911 G2 Phase	Blood	CD34+ cell	5	1	0.0464465
R-HSA-69206 G1 S Transition	Blood	CD34+ cell	86	1	0.00806344
R-HSA-69236 G1 Phase	Blood	CD34+ cell	34	0.5	1	Removed because all components contain < 3 nodes Removed because it contains <= 1 edges Removed because non-significant connectivity
R-HSA-69275 G2 M Transition	Blood	CD34+ cell	113	1	0.00532587
R-HSA-69656 Cyclin A Cdk2-associated events at S phase entry	Blood	CD34+ cell	54	1	0.0229501
R-HSA-75815 Ubiquitin-dependent degradation of Cyclin D	Blood	CD34+ cell	30	1	0.00843074
R-HSA-176187 Activation of ATR in response to replication stress	Blood	CD34+ cell	31	1	0.00167494
R-HSA-69473 G2 M DNA damage checkpoint	Blood	CD34+ cell	43	1	0.00296748
R-HSA-69580 p53-Dependent G1 S DNA damage checkpoint	Blood	CD34+ cell	39	1	0.0354413
R-HSA-69613 p53-Independent G1 S DNA damage checkpoint	Blood	CD34+ cell	30	1	0.0244341
R-HSA-180786 Extension of Telomeres	Blood	CD34+ cell	20	1	0.000162612
R-HSA-606279 Deposition of new CENPA-containing nucleosomes at the centromere	Blood	CD34+ cell	19	1	0.000220481
R-HSA-1168372 Downstream signaling events of B Cell Receptor BCR	Blood	CD34+ cell	113	0.75	0.03253
R-HSA-2424491 DAP12 signaling	Blood	CD34+ cell	214	0.75	3.02054e-05
R-HSA-2730905 Role of LAT2 NTAL LAB on calcium mobilization	Blood	CD34+ cell	77	0.5	1	Removed because all components contain < 3 nodes Removed because it contains <= 1 edges Removed because non-significant connectivity
R-HSA-1169410 Antiviral mechanism by IFN-stimulated genes	Blood	CD34+ cell	41	1	0.000565283
R-HSA-446652 Interleukin-1 signaling	Blood	CD34+ cell	57	0.75	0.000974092
R-HSA-448424 Interleukin-17 signaling	Blood	CD34+ cell	185	0.888889	4.56552e-06
R-HSA-451927 Interleukin-2 signaling	Blood	CD34+ cell	163	0.75	5.84946e-05
R-HSA-512988 Interleukin-3 5 and GM-CSF signaling	Blood	CD34+ cell	170	0.75	2.38454e-05
R-HSA-5676590 NIK-->noncanonical NF-kB signaling	Blood	CD34+ cell	37	1	0.0166942
R-HSA-6783783 Interleukin-10 signaling	Blood	CD34+ cell	38	0.666667	1	Removed because all components contain < 3 nodes Removed because non-significant connectivity
R-HSA-6785807 Interleukin-4 and 13 signaling	Blood	CD34+ cell	88	0.666667	1.64433e-06
R-HSA-1236975 Antigen processing-Cross presentation	Blood	CD34+ cell	50	0.5	0.0600781	Removed because non-significant connectivity
R-HSA-202424 Downstream TCR signaling	Blood	CD34+ cell	51	1	0.00246137
R-HSA-983168 Antigen processing Ubiquitination & Proteasome degradation	Blood	CD34+ cell	149	1	0.000688975
R-HSA-1461973 Defensins	Blood	CD34+ cell	13	0.5	1	Removed because all components contain < 3 nodes Removed because it contains <= 1 edges Removed because non-significant connectivity
R-HSA-1606322 ZBP1DAI mediated induction of type I IFNs	Blood	CD34+ cell	15	1	1	Removed because all components contain < 3 nodes Removed because it contains <= 2 genes Removed because it contains <= 1 edges Removed because non-significant connectivity
R-HSA-166016 Toll Like Receptor 4 TLR4 Cascade	Blood	CD34+ cell	74	0.833333	1.18128e-13
R-HSA-168138 Toll Like Receptor 9 TLR9 Cascade	Blood	CD34+ cell	54	0.666667	1	Removed because all components contain < 3 nodes Removed because non-significant connectivity
R-HSA-168142 Toll Like Receptor 10 TLR10 Cascade	Blood	CD34+ cell	47	0.666667	1	Removed because all components contain < 3 nodes Removed because non-significant connectivity
R-HSA-168164 Toll Like Receptor 3 TLR3 Cascade	Blood	CD34+ cell	56	0.666667	1	Removed because all components contain < 3 nodes Removed because non-significant connectivity
R-HSA-168176 Toll Like Receptor 5 TLR5 Cascade	Blood	CD34+ cell	47	0.666667	1	Removed because all components contain < 3 nodes Removed because non-significant connectivity
R-HSA-168181 Toll Like Receptor 7 8 TLR7 8 Cascade	Blood	CD34+ cell	52	0.666667	1	Removed because all components contain < 3 nodes Removed because non-significant connectivity
R-HSA-168638 NOD1 2 Signaling Pathway	Blood	CD34+ cell	17	0	1	Removed because all components contain < 3 nodes Removed because it contains <= 2 genes Removed because it contains <= 1 edges Removed because non-significant connectivity
R-HSA-181438 Toll Like Receptor 2 TLR2 Cascade	Blood	CD34+ cell	57	0.833333	0
R-HSA-2029481 FCGR activation	Blood	CD34+ cell	7	1	1	Removed because all components contain < 3 nodes Removed because it contains <= 2 genes Removed because it contains <= 1 edges Removed because non-significant connectivity
R-HSA-2029482 Regulation of actin dynamics for phagocytic cup formation	Blood	CD34+ cell	38	1	1.21535e-09
R-HSA-2029485 Role of phospholipids in phagocytosis	Blood	CD34+ cell	12	1	1	Removed because all components contain < 3 nodes Removed because it contains <= 2 genes Removed because it contains <= 1 edges Removed because non-significant connectivity
R-HSA-2871796 FCERI mediated MAPK activation	Blood	CD34+ cell	165	0.777778	5.0056e-06
R-HSA-2871837 FCERI mediated NF-kB activation	Blood	CD34+ cell	44	1	0.0175844
R-HSA-3134963 DEx H-box helicases activate type I IFN and inflammatory cytokines production	Blood	CD34+ cell	8	1	1	Removed because all components contain < 3 nodes Removed because it contains <= 2 genes Removed because it contains <= 1 edges Removed because non-significant connectivity
R-HSA-5607764 CLEC7A Dectin-1 signaling	Blood	CD34+ cell	57	0.666667	0.0316012
R-HSA-5686938 Regulation of TLR by endogenous ligand	Blood	CD34+ cell	15	1	1	Removed because all components contain < 3 nodes Removed because it contains <= 2 genes Removed because it contains <= 1 edges Removed because non-significant connectivity
R-HSA-622312 Inflammasomes	Blood	CD34+ cell	14	1	1	Removed because all components contain < 3 nodes Removed because it contains <= 2 genes Removed because it contains <= 1 edges Removed because non-significant connectivity
R-HSA-933542 TRAF6 mediated NF-kB activation	Blood	CD34+ cell	14	1	1	Removed because all components contain < 3 nodes Removed because it contains <= 2 genes Removed because it contains <= 1 edges Removed because non-significant connectivity
R-HSA-380994 ATF4 activates genes	Blood	CD34+ cell	18	1	1	Removed because all components contain < 3 nodes Removed because it contains <= 2 genes Removed because it contains <= 1 edges Removed because non-significant connectivity
R-HSA-3108232 SUMO E3 ligases SUMOylate target proteins	Blood	CD34+ cell	61	0.8	0.10758	Removed because non-significant connectivity
R-HSA-5689603 UCH proteinases	Blood	CD34+ cell	47	1	9.47489e-07
R-HSA-5689880 Ub-specific processing proteases	Blood	CD34+ cell	105	0.8	0.01303
R-HSA-5689901 Metalloprotease DUBs	Blood	CD34+ cell	13	0.5	1	Removed because all components contain < 3 nodes Removed because it contains <= 1 edges Removed because non-significant connectivity
R-HSA-8866654 E3 ubiquitin ligases ubiquitinate target proteins	Blood	CD34+ cell	21	0	1	Removed because all components contain < 3 nodes Removed because it contains <= 2 genes Removed because it contains <= 1 edges Removed because non-significant connectivity
R-HSA-156827 L13a-mediated translational silencing of Ceruloplasmin expression	Blood	CD34+ cell	65	1	0
R-HSA-72737 Cap-dependent Translation Initiation	Blood	CD34+ cell	70	1	0
R-HSA-111471 Apoptotic factor-mediated response	Blood	CD34+ cell	6	1	1	Removed because all components contain < 3 nodes Removed because it contains <= 2 genes Removed because it contains <= 1 edges Removed because non-significant connectivity
R-HSA-421837 Clathrin derived vesicle budding	Blood	CD34+ cell	42	1	0
R-HSA-8856688 Golgi-to-ER retrograde transport	Blood	CD34+ cell	79	1	0.00617832
R-HSA-8856825 Cargo recognition for clathrin-mediated endocytosis	Blood	CD34+ cell	69	1	1	Removed because all components contain < 3 nodes Removed because it contains <= 2 genes Removed because it contains <= 1 edges Removed because non-significant connectivity
R-HSA-5685939 HDR through MMEJ alt-NHEJ	Blood	CD34+ cell	10	1	8.56814e-06
R-HSA-5693565 Recruitment and ATM-mediated phosphorylation of repair and signaling proteins at DNA double strand breaks	Blood	CD34+ cell	37	0.666667	0.0406966
R-HSA-5693567 HDR through Homologous Recombination HR or Single Strand Annealing SSA	Blood	CD34+ cell	67	1	0.00284254
R-HSA-5696394 DNA Damage Recognition in GG-NER	Blood	CD34+ cell	27	0	1	Removed because all components contain < 3 nodes Removed because it contains <= 2 genes Removed because it contains <= 1 edges Removed because non-significant connectivity
R-HSA-5696395 Formation of Incision Complex in GG-NER	Blood	CD34+ cell	32	1	9.92297e-05
R-HSA-5696397 Gap-filling DNA repair synthesis and ligation in GG-NER	Blood	CD34+ cell	18	1	0.0143884
R-HSA-5696400 Dual Incision in GG-NER	Blood	CD34+ cell	31	1	0.000693549
R-HSA-6782135 Dual incision in TC-NER	Blood	CD34+ cell	44	1	0.00316096
R-HSA-6782210 Gap-filling DNA repair synthesis and ligation in TC-NER	Blood	CD34+ cell	43	1	0.00662558
R-HSA-110373 Resolution of AP sites via the multiple-nucleotide patch replacement pathway	Blood	CD34+ cell	19	1	0.000216968
R-HSA-110312 Translesion synthesis by REV1	Blood	CD34+ cell	12	1	1	Removed because all components contain < 3 nodes Removed because it contains <= 2 genes Removed because it contains <= 1 edges Removed because non-significant connectivity
R-HSA-110320 Translesion Synthesis by POLH	Blood	CD34+ cell	12	1	1	Removed because all components contain < 3 nodes Removed because it contains <= 2 genes Removed because it contains <= 1 edges Removed because non-significant connectivity
R-HSA-5655862 Translesion synthesis by POLK	Blood	CD34+ cell	12	1	1	Removed because all components contain < 3 nodes Removed because it contains <= 2 genes Removed because it contains <= 1 edges Removed because non-significant connectivity
R-HSA-5656121 Translesion synthesis by POLI	Blood	CD34+ cell	13	1	1	Removed because all components contain < 3 nodes Removed because it contains <= 2 genes Removed because it contains <= 1 edges Removed because non-significant connectivity
R-HSA-5656169 Termination of translesion DNA synthesis	Blood	CD34+ cell	21	1	0.0122193
R-HSA-5250924 B-WICH complex positively regulates rRNA expression	Blood	CD34+ cell	26	1	1	Removed because all components contain < 3 nodes Removed because it contains <= 2 genes Removed because it contains <= 1 edges Removed because non-significant connectivity
R-HSA-109688 Cleavage of Growing Transcript in the Termination Region	Blood	CD34+ cell	42	1	0.000221728
R-HSA-112382 Formation of RNA Pol II elongation complex	Blood	CD34+ cell	37	1	1.50596e-05
R-HSA-113418 Formation of the Early Elongation Complex	Blood	CD34+ cell	23	1	1	Removed because all components contain < 3 nodes Removed because it contains <= 2 genes Removed because it contains <= 1 edges Removed because non-significant connectivity
R-HSA-3700989 Transcriptional Regulation by TP53	Blood	CD34+ cell	224	0.913043	0.000123303
R-HSA-8864260 Transcriptional regulation by the AP-2 TFAP2 family of transcription factors	Blood	CD34+ cell	27	0	1	Removed because all components contain < 3 nodes Removed because it contains <= 1 edges Removed because non-significant connectivity
R-HSA-8878159 Transcriptional regulation by RUNX3	Blood	CD34+ cell	64	0.5	1	Removed because all components contain < 3 nodes Removed because it contains <= 1 edges Removed because non-significant connectivity
R-HSA-73762 RNA Polymerase I Transcription Initiation	Blood	CD34+ cell	31	0.5	1	Removed because all components contain < 3 nodes Removed because it contains <= 1 edges Removed because non-significant connectivity
R-HSA-73772 RNA Polymerase I Promoter Escape	Blood	CD34+ cell	22	1	1	Removed because all components contain < 3 nodes Removed because it contains <= 2 genes Removed because it contains <= 1 edges Removed because non-significant connectivity
R-HSA-76061 RNA Polymerase III Transcription Initiation From Type 1 Promoter	Blood	CD34+ cell	18	1	0
R-HSA-76066 RNA Polymerase III Transcription Initiation From Type 2 Promoter	Blood	CD34+ cell	17	1	0
R-HSA-76071 RNA Polymerase III Transcription Initiation From Type 3 Promoter	Blood	CD34+ cell	19	1	1	Removed because all components contain < 3 nodes Removed because it contains <= 2 genes Removed because it contains <= 1 edges Removed because non-significant connectivity
R-HSA-159234 Transport of Mature mRNAs Derived from Intronless Transcripts	Blood	CD34+ cell	27	1	0.000172624
R-HSA-159236 Transport of Mature mRNA derived from an Intron-Containing Transcript	Blood	CD34+ cell	46	1	0.00211234
R-HSA-72163 mRNA Splicing - Major Pathway	Blood	CD34+ cell	120	1	9.76778e-07
R-HSA-72165 mRNA Splicing - Minor Pathway	Blood	CD34+ cell	32	1	0.000264593
R-HSA-6791226 Major pathway of rRNA processing in the nucleolus and cytosol	Blood	CD34+ cell	93	1	0.000334669
R-HSA-1234174 Regulation of Hypoxia-inducible Factor HIF by oxygen	Blood	CD34+ cell	45	1	0.00526388
R-HSA-2559580 Oxidative Stress Induced Senescence	Blood	CD34+ cell	39	0	1	Removed because all components contain < 3 nodes Removed because it contains <= 1 edges Removed because non-significant connectivity
R-HSA-2559582 Senescence-Associated Secretory Phenotype SASP	Blood	CD34+ cell	37	1	0.00869472
R-HSA-2559586 DNA Damage Telomere Stress Induced Senescence	Blood	CD34+ cell	34	0.833333	0.0024099
R-HSA-3371453 Regulation of HSF1-mediated heat shock response	Blood	CD34+ cell	41	1	2.07774e-05
R-HSA-3371571 HSF1-dependent transactivation	Blood	CD34+ cell	11	1	1	Removed because all components contain < 3 nodes Removed because it contains <= 2 genes Removed because it contains <= 1 edges Removed because non-significant connectivity
R-HSA-114608 Platelet degranulation	Blood	CD34+ hematopoietic stem cell	85	0.5	1.56998e-05
R-HSA-392170 ADP signalling through P2Y purinoceptor 12	Blood	CD34+ hematopoietic stem cell	12	1	1	Removed because all components contain < 3 nodes Removed because it contains <= 2 genes Removed because it contains <= 1 edges Removed because non-significant connectivity
R-HSA-418592 ADP signalling through P2Y purinoceptor 1	Blood	CD34+ hematopoietic stem cell	15	1	1	Removed because all components contain < 3 nodes Removed because it contains <= 2 genes Removed because it contains <= 1 edges Removed because non-significant connectivity
R-HSA-428930 Thromboxane signalling through TP receptor	Blood	CD34+ hematopoietic stem cell	14	1	1	Removed because all components contain < 3 nodes Removed because it contains <= 2 genes Removed because it contains <= 1 edges Removed because non-significant connectivity
R-HSA-181429 Serotonin Neurotransmitter Release Cycle	Blood	CD34+ hematopoietic stem cell	9	1	1	Removed because all components contain < 3 nodes Removed because it contains <= 2 genes Removed because it contains <= 1 edges Removed because non-significant connectivity
R-HSA-181430 Norepinephrine Neurotransmitter Release Cycle	Blood	CD34+ hematopoietic stem cell	8	1	1	Removed because all components contain < 3 nodes Removed because it contains <= 2 genes Removed because it contains <= 1 edges Removed because non-significant connectivity
R-HSA-210500 Glutamate Neurotransmitter Release Cycle	Blood	CD34+ hematopoietic stem cell	17	1	1	Removed because all components contain < 3 nodes Removed because it contains <= 2 genes Removed because it contains <= 1 edges Removed because non-significant connectivity
R-HSA-212676 Dopamine Neurotransmitter Release Cycle	Blood	CD34+ hematopoietic stem cell	13	1	4.25814e-10
R-HSA-264642 Acetylcholine Neurotransmitter Release Cycle	Blood	CD34+ hematopoietic stem cell	9	1	1	Removed because all components contain < 3 nodes Removed because it contains <= 2 genes Removed because it contains <= 1 edges Removed because non-significant connectivity
R-HSA-451326 Activation of kainate receptors upon glutamate binding	Blood	CD34+ hematopoietic stem cell	21	0.333333	1	Removed because all components contain < 3 nodes Removed because it contains <= 1 edges Removed because non-significant connectivity
R-HSA-888590 GABA synthesis release reuptake and degradation	Blood	CD34+ hematopoietic stem cell	10	1	1	Removed because all components contain < 3 nodes Removed because it contains <= 2 genes Removed because it contains <= 1 edges Removed because non-significant connectivity
R-HSA-977443 GABA receptor activation	Blood	CD34+ hematopoietic stem cell	28	0.666667	8.59771e-09
R-HSA-1296059 G protein gated Potassium channels	Blood	CD34+ hematopoietic stem cell	11	1	1	Removed because all components contain < 3 nodes Removed because it contains <= 2 genes Removed because it contains <= 1 edges Removed because non-significant connectivity
R-HSA-5658442 Regulation of RAS by GAPs	Blood	CD34+ hematopoietic stem cell	33	1	1	Removed because all components contain < 3 nodes Removed because it contains <= 2 genes Removed because it contains <= 1 edges Removed because non-significant connectivity
R-HSA-5673000 RAF activation	Blood	CD34+ hematopoietic stem cell	21	1	1	Removed because all components contain < 3 nodes Removed because it contains <= 2 genes Removed because it contains <= 1 edges Removed because non-significant connectivity
R-HSA-5675221 Negative regulation of MAPK pathway	Blood	CD34+ hematopoietic stem cell	29	1	1	Removed because all components contain < 3 nodes Removed because it contains <= 2 genes Removed because it contains <= 1 edges Removed because non-significant connectivity
R-HSA-3928662 EPHB-mediated forward signaling	Blood	CD34+ hematopoietic stem cell	21	1	5.21805e-14
R-HSA-3928663 EPHA-mediated growth cone collapse	Blood	CD34+ hematopoietic stem cell	16	1	6.57252e-14
R-HSA-3928664 Ephrin signaling	Blood	CD34+ hematopoietic stem cell	11	1	1.85308e-09
R-HSA-3928665 EPH-ephrin mediated repulsion of cells	Blood	CD34+ hematopoietic stem cell	31	1	0
R-HSA-399954 Sema3A PAK dependent Axon repulsion	Blood	CD34+ hematopoietic stem cell	9	1	3.08642e-14
R-HSA-399956 CRMPs in Sema3A signaling	Blood	CD34+ hematopoietic stem cell	10	1	0
R-HSA-400685 Sema4D in semaphorin signaling	Blood	CD34+ hematopoietic stem cell	11	1	0
R-HSA-419037 NCAM1 interactions	Blood	CD34+ hematopoietic stem cell	15	1	9.76996e-15
R-HSA-437239 Recycling pathway of L1	Blood	CD34+ hematopoietic stem cell	21	0.8	2.72332e-06
R-HSA-445095 Interaction between L1 and Ankyrins	Blood	CD34+ hematopoietic stem cell	10	1	1	Removed because all components contain < 3 nodes Removed because it contains <= 2 genes Removed because it contains <= 1 edges Removed because non-significant connectivity
R-HSA-445144 Signal transduction by L1	Blood	CD34+ hematopoietic stem cell	12	0	1	Removed because all components contain < 3 nodes Removed because it contains <= 2 genes Removed because it contains <= 1 edges Removed because non-significant connectivity
R-HSA-70153 Glucose transport	Blood	CD34+ hematopoietic stem cell	30	0.714286	0.000220316
R-HSA-611105 Respiratory electron transport	Blood	CD34+ hematopoietic stem cell	49	1	1	Removed because all components contain < 3 nodes Removed because it contains <= 2 genes Removed because it contains <= 1 edges Removed because non-significant connectivity
R-HSA-73817 Purine ribonucleoside monophosphate biosynthesis	Blood	CD34+ hematopoietic stem cell	7	1	0
R-HSA-381676 Glucagon-like Peptide-1 GLP1 regulates insulin secretion	Blood	CD34+ hematopoietic stem cell	21	1	1	Removed because all components contain < 3 nodes Removed because it contains <= 2 genes Removed because it contains <= 1 edges Removed because non-significant connectivity
R-HSA-400042 Adrenalinenoradrenaline inhibits insulin secretion	Blood	CD34+ hematopoietic stem cell	13	1	1	Removed because all components contain < 3 nodes Removed because it contains <= 2 genes Removed because it contains <= 1 edges Removed because non-significant connectivity
R-HSA-196780 Biotin transport and metabolism	Blood	CD34+ hematopoietic stem cell	9	0	1	Removed because all components contain < 3 nodes Removed because it contains <= 2 genes Removed because it contains <= 1 edges Removed because non-significant connectivity
R-HSA-199220 Vitamin B5 pantothenate metabolism	Blood	CD34+ hematopoietic stem cell	13	0	1	Removed because all components contain < 3 nodes Removed because it contains <= 2 genes Removed because it contains <= 1 edges Removed because non-significant connectivity
R-HSA-211897 Cytochrome P450 - arranged by substrate type	Blood	CD34+ hematopoietic stem cell	35	0	1	Removed because all components contain < 3 nodes Removed because it contains <= 1 edges Removed because non-significant connectivity
R-HSA-1483206 Glycerophospholipid biosynthesis	Blood	CD34+ hematopoietic stem cell	46	0.4	1	Removed because all components contain < 3 nodes Removed because non-significant connectivity
R-HSA-1655829 Regulation of cholesterol biosynthesis by SREBP SREBF	Blood	CD34+ hematopoietic stem cell	25	0.857143	0
R-HSA-1660661 Sphingolipid de novo biosynthesis	Blood	CD34+ hematopoietic stem cell	23	1	1	Removed because all components contain < 3 nodes Removed because it contains <= 2 genes Removed because it contains <= 1 edges Removed because non-significant connectivity
R-HSA-191273 Cholesterol biosynthesis	Blood	CD34+ hematopoietic stem cell	16	1	0
R-HSA-194068 Bile acid and bile salt metabolism	Blood	CD34+ hematopoietic stem cell	25	0	1	Removed because all components contain < 3 nodes Removed because it contains <= 2 genes Removed because it contains <= 1 edges Removed because non-significant connectivity
R-HSA-1989781 PPARA activates gene expression	Blood	CD34+ hematopoietic stem cell	68	0.625	0
R-HSA-8978870 Fatty acid synthesis	Blood	CD34+ hematopoietic stem cell	52	0.666667	8.88178e-16
R-HSA-8978919 Fatty acid catabolism	Blood	CD34+ hematopoietic stem cell	45	1	0
R-HSA-1614558 Degradation of cysteine and homocysteine	Blood	CD34+ hematopoietic stem cell	5	1	1	Removed because all components contain < 3 nodes Removed because it contains <= 2 genes Removed because it contains <= 1 edges Removed because non-significant connectivity
R-HSA-1614603 Cysteine formation from homocysteine	Blood	CD34+ hematopoietic stem cell	2	1	1	Removed because all components contain < 3 nodes Removed because it contains <= 2 genes Removed because it contains <= 1 edges Removed because non-significant connectivity
R-HSA-350562 Regulation of ornithine decarboxylase ODC	Blood	CD34+ hematopoietic stem cell	30	0.5	1	Removed because all components contain < 3 nodes Removed because it contains <= 1 edges Removed because non-significant connectivity
R-HSA-70635 Urea cycle	Blood	CD34+ hematopoietic stem cell	6	0	1	Removed because all components contain < 3 nodes Removed because it contains <= 2 genes Removed because it contains <= 1 edges Removed because non-significant connectivity
R-HSA-977347 Serine biosynthesis	Blood	CD34+ hematopoietic stem cell	4	1	1	Removed because all components contain < 3 nodes Removed because it contains <= 2 genes Removed because it contains <= 1 edges Removed because non-significant connectivity
R-HSA-1638091 Heparan sulfate heparin HS-GAG metabolism	Blood	CD34+ hematopoietic stem cell	35	1	0
R-HSA-1793185 Chondroitin sulfate dermatan sulfate metabolism	Blood	CD34+ hematopoietic stem cell	33	1	0
R-HSA-2142845 Hyaluronan metabolism	Blood	CD34+ hematopoietic stem cell	9	1	1	Removed because all components contain < 3 nodes Removed because it contains <= 2 genes Removed because it contains <= 1 edges Removed because non-significant connectivity
R-HSA-3322077 Glycogen synthesis	Blood	CD34+ hematopoietic stem cell	10	0.5	1	Removed because all components contain < 3 nodes Removed because it contains <= 1 edges Removed because non-significant connectivity
R-HSA-70171 Glycolysis	Blood	CD34+ hematopoietic stem cell	23	1	0
R-HSA-70221 Glycogen breakdown glycogenolysis	Blood	CD34+ hematopoietic stem cell	14	0.333333	1	Removed because all components contain < 3 nodes Removed because it contains <= 1 edges Removed because non-significant connectivity
R-HSA-70263 Gluconeogenesis	Blood	CD34+ hematopoietic stem cell	24	0.666667	2.62655e-09
R-HSA-8948216 Collagen chain trimerization	Blood	CD34+ hematopoietic stem cell	24	1	0
R-HSA-418990 Adherens junctions interactions	Blood	CD34+ hematopoietic stem cell	20	1	6.66134e-16
R-HSA-6811558 PI5P PP2A and IER3 Regulate PI3K AKT Signaling	Blood	CD34+ hematopoietic stem cell	51	0.857143	0.000378733
R-HSA-2173795 Downregulation of SMAD2 3 SMAD4 transcriptional activity	Blood	CD34+ hematopoietic stem cell	17	1	2.42817e-05
R-HSA-2173796 SMAD2 SMAD3 SMAD4 heterotrimer regulates transcription	Blood	CD34+ hematopoietic stem cell	20	0	1	Removed because all components contain < 3 nodes Removed because it contains <= 1 edges Removed because non-significant connectivity
R-HSA-198203 PI3K AKT activation	Blood	CD34+ hematopoietic stem cell	73	0.8	0.00121552
R-HSA-1912408 Pre-NOTCH Transcription and Translation	Blood	CD34+ hematopoietic stem cell	13	0	1	Removed because all components contain < 3 nodes Removed because it contains <= 2 genes Removed because it contains <= 1 edges Removed because non-significant connectivity
R-HSA-177504 Retrograde neurotrophin signalling	Blood	CD34+ hematopoietic stem cell	8	1	1	Removed because all components contain < 3 nodes Removed because it contains <= 2 genes Removed because it contains <= 1 edges Removed because non-significant connectivity
R-HSA-187687 Signalling to ERKs	Blood	CD34+ hematopoietic stem cell	162	0.785714	0.000160423
R-HSA-193639 p75NTR signals via NF-kB	Blood	CD34+ hematopoietic stem cell	11	1	1	Removed because all components contain < 3 nodes Removed because it contains <= 2 genes Removed because it contains <= 1 edges Removed because non-significant connectivity
R-HSA-198725 Nuclear Events kinase and transcription factor activation	Blood	CD34+ hematopoietic stem cell	16	1	1.56998e-05
R-HSA-204998 Cell death signalling via NRAGE NRIF and NADE	Blood	CD34+ hematopoietic stem cell	39	0	1	Removed because all components contain < 3 nodes Removed because it contains <= 1 edges Removed because non-significant connectivity
R-HSA-190242 FGFR1 ligand binding and activation	Blood	CD34+ hematopoietic stem cell	8	1	1	Removed because all components contain < 3 nodes Removed because it contains <= 2 genes Removed because it contains <= 1 edges Removed because non-significant connectivity
R-HSA-190322 FGFR4 ligand binding and activation	Blood	CD34+ hematopoietic stem cell	8	1	1	Removed because all components contain < 3 nodes Removed because it contains <= 2 genes Removed because it contains <= 1 edges Removed because non-significant connectivity
R-HSA-5654716 Downstream signaling of activated FGFR4	Blood	CD34+ hematopoietic stem cell	14	1	1	Removed because all components contain < 3 nodes Removed because it contains <= 2 genes Removed because it contains <= 1 edges Removed because non-significant connectivity
R-HSA-5654726 Negative regulation of FGFR1 signaling	Blood	CD34+ hematopoietic stem cell	18	0.5	1	Removed because all components contain < 3 nodes Removed because it contains <= 1 edges Removed because non-significant connectivity
R-HSA-5654727 Negative regulation of FGFR2 signaling	Blood	CD34+ hematopoietic stem cell	19	0	1	Removed because all components contain < 3 nodes Removed because it contains <= 2 genes Removed because it contains <= 1 edges Removed because non-significant connectivity
R-HSA-5654732 Negative regulation of FGFR3 signaling	Blood	CD34+ hematopoietic stem cell	16	0	1	Removed because all components contain < 3 nodes Removed because it contains <= 2 genes Removed because it contains <= 1 edges Removed because non-significant connectivity
R-HSA-5654733 Negative regulation of FGFR4 signaling	Blood	CD34+ hematopoietic stem cell	18	0.5	1	Removed because all components contain < 3 nodes Removed because it contains <= 1 edges Removed because non-significant connectivity
R-HSA-6803529 FGFR2 alternative splicing	Blood	CD34+ hematopoietic stem cell	23	1	6.57252e-14
R-HSA-5218920 VEGFR2 mediated vascular permeability	Blood	CD34+ hematopoietic stem cell	17	0	1	Removed because all components contain < 3 nodes Removed because it contains <= 1 edges Removed because non-significant connectivity
R-HSA-5218921 VEGFR2 mediated cell proliferation	Blood	CD34+ hematopoietic stem cell	158	0.785714	0.000102631
R-HSA-5626467 RHO GTPases activate IQGAPs	Blood	CD34+ hematopoietic stem cell	18	0.6	0.00346743
R-HSA-5627123 RHO GTPases activate PAKs	Blood	CD34+ hematopoietic stem cell	15	0.5	1	Removed because all components contain < 3 nodes Removed because it contains <= 1 edges Removed because non-significant connectivity
R-HSA-5663220 RHO GTPases Activate Formins	Blood	CD34+ hematopoietic stem cell	76	1	0.0192323
R-HSA-196299 Beta-catenin phosphorylation cascade	Blood	CD34+ hematopoietic stem cell	13	1	0.10753	Removed because non-significant connectivity
R-HSA-201722 Formation of the beta-catenin TCF transactivating complex	Blood	CD34+ hematopoietic stem cell	23	1	2.54648e-08
R-HSA-3769402 Deactivation of the beta-catenin transactivating complex	Blood	CD34+ hematopoietic stem cell	25	1	1.24345e-14
R-HSA-4086398 Ca2+ pathway	Blood	CD34+ hematopoietic stem cell	37	0.857143	0.00119305
R-HSA-4086400 PCP CE pathway	Blood	CD34+ hematopoietic stem cell	60	0.875	0.000979419
R-HSA-4641257 Degradation of AXIN	Blood	CD34+ hematopoietic stem cell	31	1	5.21805e-14
R-HSA-4641258 Degradation of DVL	Blood	CD34+ hematopoietic stem cell	35	1	1.19807e-08
R-HSA-4641262 Disassembly of the destruction complex and recruitment of AXIN to the membrane	Blood	CD34+ hematopoietic stem cell	23	1	0.0536266	Removed because non-significant connectivity
R-HSA-2514859 Inactivation recovery and regulation of the phototransduction cascade	Blood	CD34+ hematopoietic stem cell	16	0	1	Removed because all components contain < 3 nodes Removed because it contains <= 2 genes Removed because it contains <= 1 edges Removed because non-significant connectivity
R-HSA-112399 IRS-mediated signalling	Blood	CD34+ hematopoietic stem cell	181	0.75	1.90348e-05
R-HSA-2428928 IRS-related events triggered by IGF1R	Blood	CD34+ hematopoietic stem cell	184	0.705882	0.000114833
R-HSA-112040 G-protein mediated events	Blood	CD34+ hematopoietic stem cell	28	0	1	Removed because all components contain < 3 nodes Removed because it contains <= 2 genes Removed because it contains <= 1 edges Removed because non-significant connectivity
R-HSA-180024 DARPP-32 events	Blood	CD34+ hematopoietic stem cell	13	1	1	Removed because all components contain < 3 nodes Removed because it contains <= 2 genes Removed because it contains <= 1 edges Removed because non-significant connectivity
R-HSA-202040 G-protein activation	Blood	CD34+ hematopoietic stem cell	18	1	1	Removed because all components contain < 3 nodes Removed because it contains <= 2 genes Removed because it contains <= 1 edges Removed because non-significant connectivity
R-HSA-373076 Class A 1 Rhodopsin-like receptors	Blood	CD34+ hematopoietic stem cell	183	0.833333	0
R-HSA-373080 Class B 2 Secretin family receptors	Blood	CD34+ hematopoietic stem cell	43	1	0
R-HSA-397795 G-protein beta gamma signalling	Blood	CD34+ hematopoietic stem cell	30	1	1	Removed because all components contain < 3 nodes Removed because it contains <= 2 genes Removed because it contains <= 1 edges Removed because non-significant connectivity
R-HSA-416476 G alpha q signalling events	Blood	CD34+ hematopoietic stem cell	118	1	0
R-HSA-416482 G alpha 12 13 signalling events	Blood	CD34+ hematopoietic stem cell	46	0.333333	1	Removed because all components contain < 3 nodes Removed because non-significant connectivity
R-HSA-418555 G alpha s signalling events	Blood	CD34+ hematopoietic stem cell	86	1	2.01932e-11
R-HSA-418594 G alpha i signalling events	Blood	CD34+ hematopoietic stem cell	109	1	2.29194e-12
R-HSA-418597 G alpha z signalling events	Blood	CD34+ hematopoietic stem cell	15	1	1	Removed because all components contain < 3 nodes Removed because it contains <= 2 genes Removed because it contains <= 1 edges Removed because non-significant connectivity
R-HSA-5610780 Degradation of GLI1 by the proteasome	Blood	CD34+ hematopoietic stem cell	35	1	1	Removed because all components contain < 3 nodes Removed because it contains <= 2 genes Removed because it contains <= 1 edges Removed because non-significant connectivity
R-HSA-5610785 GLI3 is processed to GLI3R by the proteasome	Blood	CD34+ hematopoietic stem cell	36	1	1	Removed because all components contain < 3 nodes Removed because it contains <= 2 genes Removed because it contains <= 1 edges Removed because non-significant connectivity
R-HSA-8874081 MET activates PTK2 signaling	Blood	CD34+ hematopoietic stem cell	21	0	1	Removed because all components contain < 3 nodes Removed because it contains <= 2 genes Removed because it contains <= 1 edges Removed because non-significant connectivity
R-HSA-68867 Assembly of the pre-replicative complex	Blood	CD34+ hematopoietic stem cell	45	1	0.000373746
R-HSA-68962 Activation of the pre-replicative complex	Blood	CD34+ hematopoietic stem cell	25	1	0.00328212
R-HSA-68949 Orc1 removal from chromatin	Blood	CD34+ hematopoietic stem cell	48	1	0.00349228
R-HSA-69017 CDK-mediated phosphorylation and removal of Cdc6	Blood	CD34+ hematopoietic stem cell	30	1	0.0427306
R-HSA-69109 Leading Strand Synthesis	Blood	CD34+ hematopoietic stem cell	10	1	0.00125973
R-HSA-69186 Lagging Strand Synthesis	Blood	CD34+ hematopoietic stem cell	15	1	1.67681e-05
R-HSA-141405 Inhibition of the proteolytic activity of APC C required for the onset of anaphase by mitotic spindle checkpoint components	Blood	CD34+ hematopoietic stem cell	14	1	0.175801	Removed because non-significant connectivity
R-HSA-1538133 G0 and Early G1	Blood	CD34+ hematopoietic stem cell	17	1	0.00357938
R-HSA-174143 APC C-mediated degradation of cell cycle proteins	Blood	CD34+ hematopoietic stem cell	57	1	0.0329465
R-HSA-2555396 Mitotic Metaphase and Anaphase	Blood	CD34+ hematopoietic stem cell	112	0.956522	0.0506337	Removed because non-significant connectivity
R-HSA-68875 Mitotic Prophase	Blood	CD34+ hematopoietic stem cell	46	0.8	7.3813e-05
R-HSA-68877 Mitotic Prometaphase	Blood	CD34+ hematopoietic stem cell	74	1	0.00854613
R-HSA-68884 Mitotic Telophase Cytokinesis	Blood	CD34+ hematopoietic stem cell	11	1	0.00238166
R-HSA-69206 G1 S Transition	Blood	CD34+ hematopoietic stem cell	86	1	0.000977717
R-HSA-69236 G1 Phase	Blood	CD34+ hematopoietic stem cell	34	0.75	5.22732e-05
R-HSA-69275 G2 M Transition	Blood	CD34+ hematopoietic stem cell	113	1	0.0119708
R-HSA-69656 Cyclin A Cdk2-associated events at S phase entry	Blood	CD34+ hematopoietic stem cell	54	1	0.000102326
R-HSA-75815 Ubiquitin-dependent degradation of Cyclin D	Blood	CD34+ hematopoietic stem cell	30	1	1	Removed because all components contain < 3 nodes Removed because it contains <= 2 genes Removed because it contains <= 1 edges Removed because non-significant connectivity
R-HSA-176187 Activation of ATR in response to replication stress	Blood	CD34+ hematopoietic stem cell	31	1	0.00515961
R-HSA-69473 G2 M DNA damage checkpoint	Blood	CD34+ hematopoietic stem cell	43	1	0.0011542
R-HSA-69580 p53-Dependent G1 S DNA damage checkpoint	Blood	CD34+ hematopoietic stem cell	39	1	0.0229344
R-HSA-69613 p53-Independent G1 S DNA damage checkpoint	Blood	CD34+ hematopoietic stem cell	30	1	0.0108791
R-HSA-180786 Extension of Telomeres	Blood	CD34+ hematopoietic stem cell	20	1	0.000237471
R-HSA-606279 Deposition of new CENPA-containing nucleosomes at the centromere	Blood	CD34+ hematopoietic stem cell	19	1	2.92624e-07
R-HSA-1168372 Downstream signaling events of B Cell Receptor BCR	Blood	CD34+ hematopoietic stem cell	113	0.846154	0.00226947
R-HSA-2424491 DAP12 signaling	Blood	CD34+ hematopoietic stem cell	214	0.764706	0.000346463
R-HSA-2730905 Role of LAT2 NTAL LAB on calcium mobilization	Blood	CD34+ hematopoietic stem cell	77	0.8	0.00334675
R-HSA-1169410 Antiviral mechanism by IFN-stimulated genes	Blood	CD34+ hematopoietic stem cell	41	1	2.01204e-05
R-HSA-446652 Interleukin-1 signaling	Blood	CD34+ hematopoietic stem cell	57	0.333333	1	Removed because all components contain < 3 nodes Removed because it contains <= 1 edges Removed because non-significant connectivity
R-HSA-448424 Interleukin-17 signaling	Blood	CD34+ hematopoietic stem cell	185	0.875	4.06021e-07
R-HSA-451927 Interleukin-2 signaling	Blood	CD34+ hematopoietic stem cell	163	0.769231	2.19497e-05
R-HSA-512988 Interleukin-3 5 and GM-CSF signaling	Blood	CD34+ hematopoietic stem cell	170	0.785714	6.98072e-06
R-HSA-5676590 NIK-->noncanonical NF-kB signaling	Blood	CD34+ hematopoietic stem cell	37	0.5	1	Removed because all components contain < 3 nodes Removed because it contains <= 1 edges Removed because non-significant connectivity
R-HSA-6785807 Interleukin-4 and 13 signaling	Blood	CD34+ hematopoietic stem cell	88	0.666667	0.00854386
R-HSA-1236975 Antigen processing-Cross presentation	Blood	CD34+ hematopoietic stem cell	50	1	1	Removed because all components contain < 3 nodes Removed because it contains <= 2 genes Removed because it contains <= 1 edges Removed because non-significant connectivity
R-HSA-202424 Downstream TCR signaling	Blood	CD34+ hematopoietic stem cell	51	1	0.000124947
R-HSA-389356 CD28 co-stimulation	Blood	CD34+ hematopoietic stem cell	17	0	1	Removed because all components contain < 3 nodes Removed because it contains <= 2 genes Removed because it contains <= 1 edges Removed because non-significant connectivity
R-HSA-389513 CTLA4 inhibitory signaling	Blood	CD34+ hematopoietic stem cell	15	1	1	Removed because all components contain < 3 nodes Removed because it contains <= 2 genes Removed because it contains <= 1 edges Removed because non-significant connectivity
R-HSA-983168 Antigen processing Ubiquitination & Proteasome degradation	Blood	CD34+ hematopoietic stem cell	149	0.944444	0.00276
R-HSA-166016 Toll Like Receptor 4 TLR4 Cascade	Blood	CD34+ hematopoietic stem cell	74	0.833333	9.28468e-05
R-HSA-168138 Toll Like Receptor 9 TLR9 Cascade	Blood	CD34+ hematopoietic stem cell	54	1	1.8061e-06
R-HSA-168142 Toll Like Receptor 10 TLR10 Cascade	Blood	CD34+ hematopoietic stem cell	47	1	1.89848e-05
R-HSA-168164 Toll Like Receptor 3 TLR3 Cascade	Blood	CD34+ hematopoietic stem cell	56	1	1.29424e-05
R-HSA-168176 Toll Like Receptor 5 TLR5 Cascade	Blood	CD34+ hematopoietic stem cell	47	1	1.77799e-06
R-HSA-168181 Toll Like Receptor 7 8 TLR7 8 Cascade	Blood	CD34+ hematopoietic stem cell	52	1	1.77441e-07
R-HSA-181438 Toll Like Receptor 2 TLR2 Cascade	Blood	CD34+ hematopoietic stem cell	57	1	6.2084e-07
R-HSA-2029482 Regulation of actin dynamics for phagocytic cup formation	Blood	CD34+ hematopoietic stem cell	38	0.666667	5.91863e-07
R-HSA-2871796 FCERI mediated MAPK activation	Blood	CD34+ hematopoietic stem cell	165	0.785714	0.000101167
R-HSA-2871837 FCERI mediated NF-kB activation	Blood	CD34+ hematopoietic stem cell	44	1	2.56731e-06
R-HSA-5607764 CLEC7A Dectin-1 signaling	Blood	CD34+ hematopoietic stem cell	57	0.8	0.000212152
R-HSA-8866427 VLDLR internalisation and degradation	Blood	CD34+ hematopoietic stem cell	9	1	1	Removed because all components contain < 3 nodes Removed because it contains <= 2 genes Removed because it contains <= 1 edges Removed because non-significant connectivity
R-HSA-8963888 Chylomicron assembly	Blood	CD34+ hematopoietic stem cell	7	1	0
R-HSA-8963901 Chylomicron remodeling	Blood	CD34+ hematopoietic stem cell	7	1	0
R-HSA-8964026 Chylomicron clearance	Blood	CD34+ hematopoietic stem cell	5	1	1	Removed because all components contain < 3 nodes Removed because it contains <= 2 genes Removed because it contains <= 1 edges Removed because non-significant connectivity
R-HSA-8964038 LDL clearance	Blood	CD34+ hematopoietic stem cell	13	1	1	Removed because all components contain < 3 nodes Removed because it contains <= 2 genes Removed because it contains <= 1 edges Removed because non-significant connectivity
R-HSA-8964046 VLDL clearance	Blood	CD34+ hematopoietic stem cell	3	1	1	Removed because all components contain < 3 nodes Removed because it contains <= 2 genes Removed because it contains <= 1 edges Removed because non-significant connectivity
R-HSA-8964058 HDL remodeling	Blood	CD34+ hematopoietic stem cell	7	0.5	1	Removed because all components contain < 3 nodes Removed because it contains <= 1 edges Removed because non-significant connectivity
R-HSA-3295583 TRP channels	Blood	CD34+ hematopoietic stem cell	18	1	0
R-HSA-6807878 COPI-mediated anterograde transport	Blood	CD34+ hematopoietic stem cell	59	0.8	0
R-HSA-400511 Synthesis secretion and inactivation of Glucose-dependent Insulinotropic Polypeptide GIP	Blood	CD34+ hematopoietic stem cell	4	1	1	Removed because all components contain < 3 nodes Removed because it contains <= 2 genes Removed because it contains <= 1 edges Removed because non-significant connectivity
R-HSA-380994 ATF4 activates genes	Blood	CD34+ hematopoietic stem cell	18	1	0
R-HSA-381038 XBP1S activates chaperone genes	Blood	CD34+ hematopoietic stem cell	39	0	1	Removed because all components contain < 3 nodes Removed because it contains <= 1 edges Removed because non-significant connectivity
R-HSA-6814122 Cooperation of PDCL PhLP1 and TRiC CCT in G-protein beta folding	Blood	CD34+ hematopoietic stem cell	28	0.666667	5.91863e-07
R-HSA-3108232 SUMO E3 ligases SUMOylate target proteins	Blood	CD34+ hematopoietic stem cell	61	1	3.96235e-05
R-HSA-5689603 UCH proteinases	Blood	CD34+ hematopoietic stem cell	47	0.5	1	Removed because all components contain < 3 nodes Removed because it contains <= 1 edges Removed because non-significant connectivity
R-HSA-5689880 Ub-specific processing proteases	Blood	CD34+ hematopoietic stem cell	105	0.875	5.45998e-08
R-HSA-5689896 Ovarian tumor domain proteases	Blood	CD34+ hematopoietic stem cell	24	1	0.000343892
R-HSA-8866652 Synthesis of active ubiquitin roles of E1 and E2 enzymes	Blood	CD34+ hematopoietic stem cell	18	1	9.67249e-05
R-HSA-8866654 E3 ubiquitin ligases ubiquitinate target proteins	Blood	CD34+ hematopoietic stem cell	21	0.333333	1	Removed because all components contain < 3 nodes Removed because it contains <= 1 edges Removed because non-significant connectivity
R-HSA-913709 O-linked glycosylation of mucins	Blood	CD34+ hematopoietic stem cell	23	1	0
R-HSA-948021 Transport to the Golgi and subsequent modification	Blood	CD34+ hematopoietic stem cell	112	0.8	0
R-HSA-156827 L13a-mediated translational silencing of Ceruloplasmin expression	Blood	CD34+ hematopoietic stem cell	65	1	0
R-HSA-72737 Cap-dependent Translation Initiation	Blood	CD34+ hematopoietic stem cell	70	1	4.44089e-16
R-HSA-111465 Apoptotic cleavage of cellular proteins	Blood	CD34+ hematopoietic stem cell	25	0	1	Removed because all components contain < 3 nodes Removed because it contains <= 1 edges Removed because non-significant connectivity
R-HSA-190828 Gap junction trafficking	Blood	CD34+ hematopoietic stem cell	20	0.5	1	Removed because all components contain < 3 nodes Removed because it contains <= 1 edges Removed because non-significant connectivity
R-HSA-421837 Clathrin derived vesicle budding	Blood	CD34+ hematopoietic stem cell	42	1	0
R-HSA-8856688 Golgi-to-ER retrograde transport	Blood	CD34+ hematopoietic stem cell	79	0.75	5.1812e-06
R-HSA-8856825 Cargo recognition for clathrin-mediated endocytosis	Blood	CD34+ hematopoietic stem cell	69	1	7.32555e-05
R-HSA-5685939 HDR through MMEJ alt-NHEJ	Blood	CD34+ hematopoietic stem cell	10	0.5	1	Removed because all components contain < 3 nodes Removed because it contains <= 1 edges Removed because non-significant connectivity
R-HSA-5693565 Recruitment and ATM-mediated phosphorylation of repair and signaling proteins at DNA double strand breaks	Blood	CD34+ hematopoietic stem cell	37	0.833333	0.000244781
R-HSA-5693567 HDR through Homologous Recombination HR or Single Strand Annealing SSA	Blood	CD34+ hematopoietic stem cell	67	1	0.000264085
R-HSA-5696395 Formation of Incision Complex in GG-NER	Blood	CD34+ hematopoietic stem cell	32	1	1.34351e-05
R-HSA-5696397 Gap-filling DNA repair synthesis and ligation in GG-NER	Blood	CD34+ hematopoietic stem cell	18	1	5.1987e-09
R-HSA-5696400 Dual Incision in GG-NER	Blood	CD34+ hematopoietic stem cell	31	1	9.65582e-09
R-HSA-6782135 Dual incision in TC-NER	Blood	CD34+ hematopoietic stem cell	44	1	0.0128338
R-HSA-6782210 Gap-filling DNA repair synthesis and ligation in TC-NER	Blood	CD34+ hematopoietic stem cell	43	1	0.000150099
R-HSA-110373 Resolution of AP sites via the multiple-nucleotide patch replacement pathway	Blood	CD34+ hematopoietic stem cell	19	1	5.7455e-08
R-HSA-110312 Translesion synthesis by REV1	Blood	CD34+ hematopoietic stem cell	12	1	0.000420334
R-HSA-110320 Translesion Synthesis by POLH	Blood	CD34+ hematopoietic stem cell	12	1	0.000465258
R-HSA-5655862 Translesion synthesis by POLK	Blood	CD34+ hematopoietic stem cell	12	1	0.000138102
R-HSA-5656121 Translesion synthesis by POLI	Blood	CD34+ hematopoietic stem cell	13	1	0.000178785
R-HSA-5656169 Termination of translesion DNA synthesis	Blood	CD34+ hematopoietic stem cell	21	1	9.92297e-05
R-HSA-109688 Cleavage of Growing Transcript in the Termination Region	Blood	CD34+ hematopoietic stem cell	42	1	6.80114e-05
R-HSA-112382 Formation of RNA Pol II elongation complex	Blood	CD34+ hematopoietic stem cell	37	1	9.7179e-06
R-HSA-2032785 YAP1- and WWTR1 TAZ-stimulated gene expression	Blood	CD34+ hematopoietic stem cell	13	0.5	1	Removed because all components contain < 3 nodes Removed because it contains <= 1 edges Removed because non-significant connectivity
R-HSA-3700989 Transcriptional Regulation by TP53	Blood	CD34+ hematopoietic stem cell	224	0.96	1.80644e-05
R-HSA-73776 RNA Polymerase II Promoter Escape	Blood	CD34+ hematopoietic stem cell	32	1	3.1555e-08
R-HSA-75953 RNA Polymerase II Transcription Initiation	Blood	CD34+ hematopoietic stem cell	32	1	8.59771e-09
R-HSA-8864260 Transcriptional regulation by the AP-2 TFAP2 family of transcription factors	Blood	CD34+ hematopoietic stem cell	27	0.571429	0.000532201
R-HSA-8878159 Transcriptional regulation by RUNX3	Blood	CD34+ hematopoietic stem cell	64	1	9.7708e-06
R-HSA-76061 RNA Polymerase III Transcription Initiation From Type 1 Promoter	Blood	CD34+ hematopoietic stem cell	18	1	0
R-HSA-76066 RNA Polymerase III Transcription Initiation From Type 2 Promoter	Blood	CD34+ hematopoietic stem cell	17	1	0
R-HSA-76071 RNA Polymerase III Transcription Initiation From Type 3 Promoter	Blood	CD34+ hematopoietic stem cell	19	1	4.44089e-16
R-HSA-159234 Transport of Mature mRNAs Derived from Intronless Transcripts	Blood	CD34+ hematopoietic stem cell	27	1	1.413e-05
R-HSA-159236 Transport of Mature mRNA derived from an Intron-Containing Transcript	Blood	CD34+ hematopoietic stem cell	46	1	3.69475e-05
R-HSA-72163 mRNA Splicing - Major Pathway	Blood	CD34+ hematopoietic stem cell	120	1	1.58153e-06
R-HSA-72165 mRNA Splicing - Minor Pathway	Blood	CD34+ hematopoietic stem cell	32	1	0.00131365
R-HSA-6791226 Major pathway of rRNA processing in the nucleolus and cytosol	Blood	CD34+ hematopoietic stem cell	93	1	0
R-HSA-1234174 Regulation of Hypoxia-inducible Factor HIF by oxygen	Blood	CD34+ hematopoietic stem cell	45	1	5.77426e-09
R-HSA-2559580 Oxidative Stress Induced Senescence	Blood	CD34+ hematopoietic stem cell	39	0.5	1	Removed because all components contain < 3 nodes Removed because it contains <= 1 edges Removed because non-significant connectivity
R-HSA-2559582 Senescence-Associated Secretory Phenotype SASP	Blood	CD34+ hematopoietic stem cell	37	0.666667	0.158528	Removed because non-significant connectivity
R-HSA-2559586 DNA Damage Telomere Stress Induced Senescence	Blood	CD34+ hematopoietic stem cell	34	1	2.20366e-08
R-HSA-3371453 Regulation of HSF1-mediated heat shock response	Blood	CD34+ hematopoietic stem cell	41	0.777778	5.33507e-05
R-HSA-3371511 HSF1 activation	Blood	CD34+ hematopoietic stem cell	7	0	1	Removed because all components contain < 3 nodes Removed because it contains <= 2 genes Removed because it contains <= 1 edges Removed because non-significant connectivity
R-HSA-3371571 HSF1-dependent transactivation	Blood	CD34+ hematopoietic stem cell	11	0.5	1	Removed because all components contain < 3 nodes Removed because it contains <= 1 edges Removed because non-significant connectivity
R-HSA-418457 cGMP effects	Blood	CD4+ T cell	10	0	1	Removed because all components contain < 3 nodes Removed because it contains <= 2 genes Removed because it contains <= 1 edges Removed because non-significant connectivity
R-HSA-114608 Platelet degranulation	Blood	CD4+ T cell	85	1	0
R-HSA-181431 Acetylcholine binding and downstream events	Blood	CD4+ T cell	13	1	1	Removed because all components contain < 3 nodes Removed because it contains <= 2 genes Removed because it contains <= 1 edges Removed because non-significant connectivity
R-HSA-399721 Glutamate binding activation of AMPA receptors and synaptic plasticity	Blood	CD4+ T cell	18	0.5	1	Removed because all components contain < 3 nodes Removed because it contains <= 1 edges Removed because non-significant connectivity
R-HSA-442755 Activation of NMDA receptor and postsynaptic events	Blood	CD4+ T cell	24	1	1.89848e-12
R-HSA-451326 Activation of kainate receptors upon glutamate binding	Blood	CD4+ T cell	21	0.75	8.67206e-05
R-HSA-977443 GABA receptor activation	Blood	CD4+ T cell	28	0.666667	9.92297e-05
R-HSA-1296059 G protein gated Potassium channels	Blood	CD4+ T cell	11	1	0.000605172
R-HSA-445095 Interaction between L1 and Ankyrins	Blood	CD4+ T cell	10	1	1	Removed because all components contain < 3 nodes Removed because it contains <= 2 genes Removed because it contains <= 1 edges Removed because non-significant connectivity
R-HSA-70153 Glucose transport	Blood	CD4+ T cell	30	0.5	1	Removed because all components contain < 3 nodes Removed because it contains <= 1 edges Removed because non-significant connectivity
R-HSA-166187 Mitochondrial Uncoupling Proteins	Blood	CD4+ T cell	4	1	1	Removed because all components contain < 3 nodes Removed because it contains <= 2 genes Removed because it contains <= 1 edges Removed because non-significant connectivity
R-HSA-381676 Glucagon-like Peptide-1 GLP1 regulates insulin secretion	Blood	CD4+ T cell	21	1	0.861094	Removed because non-significant connectivity
R-HSA-196741 Cobalamin Cbl vitamin B12 transport and metabolism	Blood	CD4+ T cell	16	1	1	Removed because all components contain < 3 nodes Removed because it contains <= 2 genes Removed because it contains <= 1 edges Removed because non-significant connectivity
R-HSA-211897 Cytochrome P450 - arranged by substrate type	Blood	CD4+ T cell	35	0.5	1	Removed because all components contain < 3 nodes Removed because it contains <= 1 edges Removed because non-significant connectivity
R-HSA-1483255 PI Metabolism	Blood	CD4+ T cell	38	1	1	Removed because all components contain < 3 nodes Removed because it contains <= 2 genes Removed because it contains <= 1 edges Removed because non-significant connectivity
R-HSA-196071 Metabolism of steroid hormones	Blood	CD4+ T cell	19	1	0.000339128
R-HSA-1638074 Keratan sulfate keratin metabolism	Blood	CD4+ T cell	26	0	1	Removed because all components contain < 3 nodes Removed because it contains <= 2 genes Removed because it contains <= 1 edges Removed because non-significant connectivity
R-HSA-6811558 PI5P PP2A and IER3 Regulate PI3K AKT Signaling	Blood	CD4+ T cell	51	0	1	Removed because all components contain < 3 nodes Removed because it contains <= 2 genes Removed because it contains <= 1 edges Removed because non-significant connectivity
R-HSA-111933 Calmodulin induced events	Blood	CD4+ T cell	18	0.5	1	Removed because all components contain < 3 nodes Removed because it contains <= 1 edges Removed because non-significant connectivity
R-HSA-198203 PI3K AKT activation	Blood	CD4+ T cell	73	0	1	Removed because all components contain < 3 nodes Removed because it contains <= 2 genes Removed because it contains <= 1 edges Removed because non-significant connectivity
R-HSA-167021 PLC-gamma1 signalling	Blood	CD4+ T cell	18	0.5	1	Removed because all components contain < 3 nodes Removed because it contains <= 1 edges Removed because non-significant connectivity
R-HSA-187687 Signalling to ERKs	Blood	CD4+ T cell	162	0.4	1	Removed because all components contain < 3 nodes Removed because non-significant connectivity
R-HSA-204998 Cell death signalling via NRAGE NRIF and NADE	Blood	CD4+ T cell	39	0	1	Removed because all components contain < 3 nodes Removed because it contains <= 1 edges Removed because non-significant connectivity
R-HSA-6803529 FGFR2 alternative splicing	Blood	CD4+ T cell	23	1	1	Removed because all components contain < 3 nodes Removed because it contains <= 2 genes Removed because it contains <= 1 edges Removed because non-significant connectivity
R-HSA-195399 VEGF binds to VEGFR leading to receptor dimerization	Blood	CD4+ T cell	8	1	1	Removed because all components contain < 3 nodes Removed because it contains <= 2 genes Removed because it contains <= 1 edges Removed because non-significant connectivity
R-HSA-5218921 VEGFR2 mediated cell proliferation	Blood	CD4+ T cell	158	0.333333	1	Removed because all components contain < 3 nodes Removed because non-significant connectivity
R-HSA-4086398 Ca2+ pathway	Blood	CD4+ T cell	37	1	1	Removed because all components contain < 3 nodes Removed because it contains <= 2 genes Removed because it contains <= 1 edges Removed because non-significant connectivity
R-HSA-2514859 Inactivation recovery and regulation of the phototransduction cascade	Blood	CD4+ T cell	16	0.666667	1.56998e-05
R-HSA-112399 IRS-mediated signalling	Blood	CD4+ T cell	181	0.384615	0.00700499
R-HSA-2428928 IRS-related events triggered by IGF1R	Blood	CD4+ T cell	184	0.384615	0.0103823
R-HSA-112040 G-protein mediated events	Blood	CD4+ T cell	28	0.666667	0.00659047
R-HSA-202040 G-protein activation	Blood	CD4+ T cell	18	1	1	Removed because all components contain < 3 nodes Removed because it contains <= 2 genes Removed because it contains <= 1 edges Removed because non-significant connectivity
R-HSA-373076 Class A 1 Rhodopsin-like receptors	Blood	CD4+ T cell	183	0.96	0.0202113
R-HSA-373080 Class B 2 Secretin family receptors	Blood	CD4+ T cell	43	1	0.664108	Removed because non-significant connectivity
R-HSA-381753 Olfactory Signaling Pathway	Blood	CD4+ T cell	17	0	1	Removed because all components contain < 3 nodes Removed because it contains <= 1 edges Removed because non-significant connectivity
R-HSA-397795 G-protein beta gamma signalling	Blood	CD4+ T cell	30	0.5	1	Removed because all components contain < 3 nodes Removed because it contains <= 1 edges Removed because non-significant connectivity
R-HSA-416476 G alpha q signalling events	Blood	CD4+ T cell	118	1	0.0201703
R-HSA-416482 G alpha 12 13 signalling events	Blood	CD4+ T cell	46	0.25	1	Removed because all components contain < 3 nodes Removed because it contains <= 1 edges Removed because non-significant connectivity
R-HSA-418555 G alpha s signalling events	Blood	CD4+ T cell	86	0.933333	0.052528	Removed because non-significant connectivity
R-HSA-418594 G alpha i signalling events	Blood	CD4+ T cell	109	1	0.0163724
R-HSA-420499 Class C 3 Metabotropic glutamate pheromone receptors	Blood	CD4+ T cell	13	0.666667	1	Removed because all components contain < 3 nodes Removed because non-significant connectivity
R-HSA-5357786 TNFR1-induced proapoptotic signaling	Blood	CD4+ T cell	10	1	4.33221e-08
R-HSA-5357905 Regulation of TNFR1 signaling	Blood	CD4+ T cell	15	1	5.21805e-14
R-HSA-5357956 TNFR1-induced NFkappaB signaling pathway	Blood	CD4+ T cell	14	1	1	Removed because all components contain < 3 nodes Removed because it contains <= 2 genes Removed because it contains <= 1 edges Removed because non-significant connectivity
R-HSA-174143 APC C-mediated degradation of cell cycle proteins	Blood	CD4+ T cell	57	1	1	Removed because all components contain < 3 nodes Removed because it contains <= 2 genes Removed because it contains <= 1 edges Removed because non-significant connectivity
R-HSA-68875 Mitotic Prophase	Blood	CD4+ T cell	46	1	1	Removed because all components contain < 3 nodes Removed because it contains <= 2 genes Removed because it contains <= 1 edges Removed because non-significant connectivity
R-HSA-69275 G2 M Transition	Blood	CD4+ T cell	113	0	1	Removed because all components contain < 3 nodes Removed because it contains <= 2 genes Removed because it contains <= 1 edges Removed because non-significant connectivity
R-HSA-69656 Cyclin A Cdk2-associated events at S phase entry	Blood	CD4+ T cell	54	0	1	Removed because all components contain < 3 nodes Removed because it contains <= 2 genes Removed because it contains <= 1 edges Removed because non-significant connectivity
R-HSA-1168372 Downstream signaling events of B Cell Receptor BCR	Blood	CD4+ T cell	113	0	1	Removed because all components contain < 3 nodes Removed because it contains <= 2 genes Removed because it contains <= 1 edges Removed because non-significant connectivity
R-HSA-2424491 DAP12 signaling	Blood	CD4+ T cell	214	0.461538	0.0012161
R-HSA-2730905 Role of LAT2 NTAL LAB on calcium mobilization	Blood	CD4+ T cell	77	0	1	Removed because all components contain < 3 nodes Removed because it contains <= 2 genes Removed because it contains <= 1 edges Removed because non-significant connectivity
R-HSA-1169410 Antiviral mechanism by IFN-stimulated genes	Blood	CD4+ T cell	41	1	1	Removed because all components contain < 3 nodes Removed because it contains <= 2 genes Removed because it contains <= 1 edges Removed because non-significant connectivity
R-HSA-448424 Interleukin-17 signaling	Blood	CD4+ T cell	185	0.3	1	Removed because all components contain < 3 nodes Removed because non-significant connectivity
R-HSA-451927 Interleukin-2 signaling	Blood	CD4+ T cell	163	0.4	1	Removed because all components contain < 3 nodes Removed because non-significant connectivity
R-HSA-512988 Interleukin-3 5 and GM-CSF signaling	Blood	CD4+ T cell	170	0.454545	1	Removed because all components contain < 3 nodes Removed because non-significant connectivity
R-HSA-6783589 Interleukin-6 family signaling	Blood	CD4+ T cell	15	1	1	Removed because all components contain < 3 nodes Removed because it contains <= 2 genes Removed because it contains <= 1 edges Removed because non-significant connectivity
R-HSA-6783783 Interleukin-10 signaling	Blood	CD4+ T cell	38	1	0.00160824
R-HSA-6785807 Interleukin-4 and 13 signaling	Blood	CD4+ T cell	88	0.5	1	Removed because all components contain < 3 nodes Removed because non-significant connectivity
R-HSA-983168 Antigen processing Ubiquitination & Proteasome degradation	Blood	CD4+ T cell	149	1	0
R-HSA-1606322 ZBP1DAI mediated induction of type I IFNs	Blood	CD4+ T cell	15	0.5	1	Removed because all components contain < 3 nodes Removed because it contains <= 1 edges Removed because non-significant connectivity
R-HSA-166016 Toll Like Receptor 4 TLR4 Cascade	Blood	CD4+ T cell	74	0.666667	7.9145e-05
R-HSA-168138 Toll Like Receptor 9 TLR9 Cascade	Blood	CD4+ T cell	54	0	1	Removed because all components contain < 3 nodes Removed because it contains <= 2 genes Removed because it contains <= 1 edges Removed because non-significant connectivity
R-HSA-168142 Toll Like Receptor 10 TLR10 Cascade	Blood	CD4+ T cell	47	0	1	Removed because all components contain < 3 nodes Removed because it contains <= 2 genes Removed because it contains <= 1 edges Removed because non-significant connectivity
R-HSA-168164 Toll Like Receptor 3 TLR3 Cascade	Blood	CD4+ T cell	56	0.666667	2.53542e-07
R-HSA-168176 Toll Like Receptor 5 TLR5 Cascade	Blood	CD4+ T cell	47	0	1	Removed because all components contain < 3 nodes Removed because it contains <= 2 genes Removed because it contains <= 1 edges Removed because non-significant connectivity
R-HSA-168181 Toll Like Receptor 7 8 TLR7 8 Cascade	Blood	CD4+ T cell	52	0	1	Removed because all components contain < 3 nodes Removed because it contains <= 2 genes Removed because it contains <= 1 edges Removed because non-significant connectivity
R-HSA-168638 NOD1 2 Signaling Pathway	Blood	CD4+ T cell	17	1	1	Removed because all components contain < 3 nodes Removed because it contains <= 2 genes Removed because it contains <= 1 edges Removed because non-significant connectivity
R-HSA-181438 Toll Like Receptor 2 TLR2 Cascade	Blood	CD4+ T cell	57	0	1	Removed because all components contain < 3 nodes Removed because it contains <= 2 genes Removed because it contains <= 1 edges Removed because non-significant connectivity
R-HSA-2871796 FCERI mediated MAPK activation	Blood	CD4+ T cell	165	0.333333	1	Removed because all components contain < 3 nodes Removed because non-significant connectivity
R-HSA-933542 TRAF6 mediated NF-kB activation	Blood	CD4+ T cell	14	0	1	Removed because all components contain < 3 nodes Removed because it contains <= 2 genes Removed because it contains <= 1 edges Removed because non-significant connectivity
R-HSA-933543 NF-kB activation through FADD RIP-1 pathway mediated by caspase-8 and -10	Blood	CD4+ T cell	7	1	1	Removed because all components contain < 3 nodes Removed because it contains <= 2 genes Removed because it contains <= 1 edges Removed because non-significant connectivity
R-HSA-8964011 HDL clearance	Blood	CD4+ T cell	4	1	1	Removed because all components contain < 3 nodes Removed because it contains <= 2 genes Removed because it contains <= 1 edges Removed because non-significant connectivity
R-HSA-442660 Na+ Cl- dependent neurotransmitter transporters	Blood	CD4+ T cell	10	0	1	Removed because all components contain < 3 nodes Removed because it contains <= 1 edges Removed because non-significant connectivity
R-HSA-83936 Transport of nucleosides and free purine and pyrimidine bases across the plasma membrane	Blood	CD4+ T cell	4	0	1	Removed because all components contain < 3 nodes Removed because it contains <= 2 genes Removed because it contains <= 1 edges Removed because non-significant connectivity
R-HSA-3295583 TRP channels	Blood	CD4+ T cell	18	0.666667	3.12355e-11
R-HSA-6807878 COPI-mediated anterograde transport	Blood	CD4+ T cell	59	1	1	Removed because all components contain < 3 nodes Removed because it contains <= 2 genes Removed because it contains <= 1 edges Removed because non-significant connectivity
R-HSA-3108232 SUMO E3 ligases SUMOylate target proteins	Blood	CD4+ T cell	61	0.5	1	Removed because all components contain < 3 nodes Removed because it contains <= 1 edges Removed because non-significant connectivity
R-HSA-446193 Biosynthesis of the N-glycan precursor dolichol lipid-linked oligosaccharide LLO and transfer to a nascent protein	Blood	CD4+ T cell	41	0	1	Removed because all components contain < 3 nodes Removed because it contains <= 2 genes Removed because it contains <= 1 edges Removed because non-significant connectivity
R-HSA-5689880 Ub-specific processing proteases	Blood	CD4+ T cell	105	0.333333	1	Removed because all components contain < 3 nodes Removed because it contains <= 1 edges Removed because non-significant connectivity
R-HSA-5689896 Ovarian tumor domain proteases	Blood	CD4+ T cell	24	0	1	Removed because all components contain < 3 nodes Removed because it contains <= 2 genes Removed because it contains <= 1 edges Removed because non-significant connectivity
R-HSA-948021 Transport to the Golgi and subsequent modification	Blood	CD4+ T cell	112	0.6	0
R-HSA-156827 L13a-mediated translational silencing of Ceruloplasmin expression	Blood	CD4+ T cell	65	1	0
R-HSA-72737 Cap-dependent Translation Initiation	Blood	CD4+ T cell	70	1	0
R-HSA-111465 Apoptotic cleavage of cellular proteins	Blood	CD4+ T cell	25	0	1	Removed because all components contain < 3 nodes Removed because it contains <= 2 genes Removed because it contains <= 1 edges Removed because non-significant connectivity
R-HSA-140534 Ligand-dependent caspase activation	Blood	CD4+ T cell	12	1	2.42655e-08
R-HSA-75108 Activation myristolyation of BID and translocation to mitochondria	Blood	CD4+ T cell	3	1	1	Removed because all components contain < 3 nodes Removed because it contains <= 2 genes Removed because it contains <= 1 edges Removed because non-significant connectivity
R-HSA-5675482 Regulation of necroptotic cell death	Blood	CD4+ T cell	11	1	5.77426e-09
R-HSA-8856825 Cargo recognition for clathrin-mediated endocytosis	Blood	CD4+ T cell	69	1	0
R-HSA-5693565 Recruitment and ATM-mediated phosphorylation of repair and signaling proteins at DNA double strand breaks	Blood	CD4+ T cell	37	1	0
R-HSA-109688 Cleavage of Growing Transcript in the Termination Region	Blood	CD4+ T cell	42	1	1	Removed because all components contain < 3 nodes Removed because it contains <= 2 genes Removed because it contains <= 1 edges Removed because non-significant connectivity
R-HSA-3700989 Transcriptional Regulation by TP53	Blood	CD4+ T cell	224	0.666667	3.14309e-08
R-HSA-383280 Nuclear Receptor transcription pathway	Blood	CD4+ T cell	25	0.5	1	Removed because all components contain < 3 nodes Removed because it contains <= 1 edges Removed because non-significant connectivity
R-HSA-73776 RNA Polymerase II Promoter Escape	Blood	CD4+ T cell	32	1	1	Removed because all components contain < 3 nodes Removed because it contains <= 2 genes Removed because it contains <= 1 edges Removed because non-significant connectivity
R-HSA-75953 RNA Polymerase II Transcription Initiation	Blood	CD4+ T cell	32	1	1	Removed because all components contain < 3 nodes Removed because it contains <= 2 genes Removed because it contains <= 1 edges Removed because non-significant connectivity
R-HSA-76071 RNA Polymerase III Transcription Initiation From Type 3 Promoter	Blood	CD4+ T cell	19	1	1	Removed because all components contain < 3 nodes Removed because it contains <= 2 genes Removed because it contains <= 1 edges Removed because non-significant connectivity
R-HSA-159234 Transport of Mature mRNAs Derived from Intronless Transcripts	Blood	CD4+ T cell	27	1	1.85308e-09
R-HSA-159236 Transport of Mature mRNA derived from an Intron-Containing Transcript	Blood	CD4+ T cell	46	1	0
R-HSA-72163 mRNA Splicing - Major Pathway	Blood	CD4+ T cell	120	1	4.09046e-11
R-HSA-6791226 Major pathway of rRNA processing in the nucleolus and cytosol	Blood	CD4+ T cell	93	1	1	Removed because all components contain < 3 nodes Removed because it contains <= 2 genes Removed because it contains <= 1 edges Removed because non-significant connectivity
R-HSA-3371453 Regulation of HSF1-mediated heat shock response	Blood	CD4+ T cell	41	0.333333	1	Removed because all components contain < 3 nodes Removed because it contains <= 1 edges Removed because non-significant connectivity
R-HSA-418457 cGMP effects	Blood	CD8+ T cell	10	0	1	Removed because all components contain < 3 nodes Removed because it contains <= 1 edges Removed because non-significant connectivity
R-HSA-977443 GABA receptor activation	Blood	CD8+ T cell	28	0	1	Removed because all components contain < 3 nodes Removed because it contains <= 2 genes Removed because it contains <= 1 edges Removed because non-significant connectivity
R-HSA-1296059 G protein gated Potassium channels	Blood	CD8+ T cell	11	0	1	Removed because all components contain < 3 nodes Removed because it contains <= 2 genes Removed because it contains <= 1 edges Removed because non-significant connectivity
R-HSA-3928663 EPHA-mediated growth cone collapse	Blood	CD8+ T cell	16	1	1	Removed because all components contain < 3 nodes Removed because it contains <= 2 genes Removed because it contains <= 1 edges Removed because non-significant connectivity
R-HSA-3928665 EPH-ephrin mediated repulsion of cells	Blood	CD8+ T cell	31	1	1	Removed because all components contain < 3 nodes Removed because it contains <= 2 genes Removed because it contains <= 1 edges Removed because non-significant connectivity
R-HSA-8850843 Phosphate bond hydrolysis by NTPDase proteins	Blood	CD8+ T cell	3	1	1	Removed because all components contain < 3 nodes Removed because it contains <= 2 genes Removed because it contains <= 1 edges Removed because non-significant connectivity
R-HSA-381676 Glucagon-like Peptide-1 GLP1 regulates insulin secretion	Blood	CD8+ T cell	21	0	1	Removed because all components contain < 3 nodes Removed because it contains <= 2 genes Removed because it contains <= 1 edges Removed because non-significant connectivity
R-HSA-196780 Biotin transport and metabolism	Blood	CD8+ T cell	9	1	1	Removed because all components contain < 3 nodes Removed because it contains <= 2 genes Removed because it contains <= 1 edges Removed because non-significant connectivity
R-HSA-1483206 Glycerophospholipid biosynthesis	Blood	CD8+ T cell	46	0	1	Removed because all components contain < 3 nodes Removed because it contains <= 2 genes Removed because it contains <= 1 edges Removed because non-significant connectivity
R-HSA-163560 Triglyceride catabolism	Blood	CD8+ T cell	7	0.5	1	Removed because all components contain < 3 nodes Removed because it contains <= 1 edges Removed because non-significant connectivity
R-HSA-196071 Metabolism of steroid hormones	Blood	CD8+ T cell	19	1	1	Removed because all components contain < 3 nodes Removed because it contains <= 2 genes Removed because it contains <= 1 edges Removed because non-significant connectivity
R-HSA-8978919 Fatty acid catabolism	Blood	CD8+ T cell	45	1	1	Removed because all components contain < 3 nodes Removed because it contains <= 2 genes Removed because it contains <= 1 edges Removed because non-significant connectivity
R-HSA-6811558 PI5P PP2A and IER3 Regulate PI3K AKT Signaling	Blood	CD8+ T cell	51	1	1	Removed because all components contain < 3 nodes Removed because it contains <= 2 genes Removed because it contains <= 1 edges Removed because non-significant connectivity
R-HSA-111933 Calmodulin induced events	Blood	CD8+ T cell	18	0	1	Removed because all components contain < 3 nodes Removed because it contains <= 2 genes Removed because it contains <= 1 edges Removed because non-significant connectivity
R-HSA-198203 PI3K AKT activation	Blood	CD8+ T cell	73	1	1	Removed because all components contain < 3 nodes Removed because it contains <= 2 genes Removed because it contains <= 1 edges Removed because non-significant connectivity
R-HSA-167021 PLC-gamma1 signalling	Blood	CD8+ T cell	18	0	1	Removed because all components contain < 3 nodes Removed because it contains <= 2 genes Removed because it contains <= 1 edges Removed because non-significant connectivity
R-HSA-2514859 Inactivation recovery and regulation of the phototransduction cascade	Blood	CD8+ T cell	16	1	1	Removed because all components contain < 3 nodes Removed because it contains <= 2 genes Removed because it contains <= 1 edges Removed because non-significant connectivity
R-HSA-112040 G-protein mediated events	Blood	CD8+ T cell	28	0	1	Removed because all components contain < 3 nodes Removed because it contains <= 2 genes Removed because it contains <= 1 edges Removed because non-significant connectivity
R-HSA-373076 Class A 1 Rhodopsin-like receptors	Blood	CD8+ T cell	183	0.923077	0.00657676
R-HSA-373080 Class B 2 Secretin family receptors	Blood	CD8+ T cell	43	1	0.00201374
R-HSA-381753 Olfactory Signaling Pathway	Blood	CD8+ T cell	17	0	1	Removed because all components contain < 3 nodes Removed because it contains <= 2 genes Removed because it contains <= 1 edges Removed because non-significant connectivity
R-HSA-416476 G alpha q signalling events	Blood	CD8+ T cell	118	1	0.000387762
R-HSA-418555 G alpha s signalling events	Blood	CD8+ T cell	86	0.666667	0.028346
R-HSA-418594 G alpha i signalling events	Blood	CD8+ T cell	109	0.857143	0.018305
R-HSA-1168372 Downstream signaling events of B Cell Receptor BCR	Blood	CD8+ T cell	113	1	1	Removed because all components contain < 3 nodes Removed because it contains <= 2 genes Removed because it contains <= 1 edges Removed because non-significant connectivity
R-HSA-2424491 DAP12 signaling	Blood	CD8+ T cell	214	0.25	1	Removed because all components contain < 3 nodes Removed because it contains <= 1 edges Removed because non-significant connectivity
R-HSA-2730905 Role of LAT2 NTAL LAB on calcium mobilization	Blood	CD8+ T cell	77	1	1	Removed because all components contain < 3 nodes Removed because it contains <= 2 genes Removed because it contains <= 1 edges Removed because non-significant connectivity
R-HSA-5669034 TNFs bind their physiological receptors	Blood	CD8+ T cell	17	0.333333	1	Removed because all components contain < 3 nodes Removed because it contains <= 1 edges Removed because non-significant connectivity
R-HSA-6783783 Interleukin-10 signaling	Blood	CD8+ T cell	38	0.25	1	Removed because all components contain < 3 nodes Removed because it contains <= 1 edges Removed because non-significant connectivity
R-HSA-6785807 Interleukin-4 and 13 signaling	Blood	CD8+ T cell	88	0.333333	1	Removed because all components contain < 3 nodes Removed because it contains <= 1 edges Removed because non-significant connectivity
R-HSA-877300 Interferon gamma signaling	Blood	CD8+ T cell	41	1	1.22732e-05
R-HSA-909733 Interferon alpha beta signaling	Blood	CD8+ T cell	31	1	7.19269e-12
R-HSA-389356 CD28 co-stimulation	Blood	CD8+ T cell	17	1	1	Removed because all components contain < 3 nodes Removed because it contains <= 2 genes Removed because it contains <= 1 edges Removed because non-significant connectivity
R-HSA-389513 CTLA4 inhibitory signaling	Blood	CD8+ T cell	15	1	1	Removed because all components contain < 3 nodes Removed because it contains <= 2 genes Removed because it contains <= 1 edges Removed because non-significant connectivity
R-HSA-5690714 CD22 mediated BCR regulation	Blood	CD8+ T cell	3	1	1	Removed because all components contain < 3 nodes Removed because it contains <= 2 genes Removed because it contains <= 1 edges Removed because non-significant connectivity
R-HSA-983695 Antigen activates B Cell Receptor BCR leading to generation of second messengers	Blood	CD8+ T cell	19	1	1	Removed because all components contain < 3 nodes Removed because it contains <= 2 genes Removed because it contains <= 1 edges Removed because non-significant connectivity
R-HSA-913709 O-linked glycosylation of mucins	Blood	CD8+ T cell	23	1	1	Removed because all components contain < 3 nodes Removed because it contains <= 2 genes Removed because it contains <= 1 edges Removed because non-significant connectivity
R-HSA-5693567 HDR through Homologous Recombination HR or Single Strand Annealing SSA	Blood	CD8+ T cell	67	1	1	Removed because all components contain < 3 nodes Removed because it contains <= 2 genes Removed because it contains <= 1 edges Removed because non-significant connectivity
R-HSA-3700989 Transcriptional Regulation by TP53	Blood	CD8+ T cell	224	0	1	Removed because all components contain < 3 nodes Removed because it contains <= 2 genes Removed because it contains <= 1 edges Removed because non-significant connectivity
R-HSA-76061 RNA Polymerase III Transcription Initiation From Type 1 Promoter	Blood	CD8+ T cell	18	1	1	Removed because all components contain < 3 nodes Removed because it contains <= 2 genes Removed because it contains <= 1 edges Removed because non-significant connectivity
R-HSA-76066 RNA Polymerase III Transcription Initiation From Type 2 Promoter	Blood	CD8+ T cell	17	1	1	Removed because all components contain < 3 nodes Removed because it contains <= 2 genes Removed because it contains <= 1 edges Removed because non-significant connectivity
R-HSA-3371453 Regulation of HSF1-mediated heat shock response	Blood	CD8+ T cell	41	0	1	Removed because all components contain < 3 nodes Removed because it contains <= 2 genes Removed because it contains <= 1 edges Removed because non-significant connectivity
R-HSA-381676 Glucagon-like Peptide-1 GLP1 regulates insulin secretion	Blood	Central memory 1 CD4+ T cell	21	1	1	Removed because all components contain < 3 nodes Removed because it contains <= 2 genes Removed because it contains <= 1 edges Removed because non-significant connectivity
R-HSA-1483255 PI Metabolism	Blood	Central memory 1 CD4+ T cell	38	0	1	Removed because all components contain < 3 nodes Removed because it contains <= 2 genes Removed because it contains <= 1 edges Removed because non-significant connectivity
R-HSA-6811558 PI5P PP2A and IER3 Regulate PI3K AKT Signaling	Blood	Central memory 1 CD4+ T cell	51	0.5	1	Removed because all components contain < 3 nodes Removed because it contains <= 1 edges Removed because non-significant connectivity
R-HSA-198203 PI3K AKT activation	Blood	Central memory 1 CD4+ T cell	73	0.5	1	Removed because all components contain < 3 nodes Removed because it contains <= 1 edges Removed because non-significant connectivity
R-HSA-187687 Signalling to ERKs	Blood	Central memory 1 CD4+ T cell	162	0.5	0.046315
R-HSA-190241 FGFR2 ligand binding and activation	Blood	Central memory 1 CD4+ T cell	10	1	1	Removed because all components contain < 3 nodes Removed because it contains <= 2 genes Removed because it contains <= 1 edges Removed because non-significant connectivity
R-HSA-190242 FGFR1 ligand binding and activation	Blood	Central memory 1 CD4+ T cell	8	1	1	Removed because all components contain < 3 nodes Removed because it contains <= 2 genes Removed because it contains <= 1 edges Removed because non-significant connectivity
R-HSA-5654687 Downstream signaling of activated FGFR1	Blood	Central memory 1 CD4+ T cell	14	1	2.42817e-05
R-HSA-5654696 Downstream signaling of activated FGFR2	Blood	Central memory 1 CD4+ T cell	15	1	5.91863e-07
R-HSA-5654708 Downstream signaling of activated FGFR3	Blood	Central memory 1 CD4+ T cell	12	1	1	Removed because all components contain < 3 nodes Removed because it contains <= 2 genes Removed because it contains <= 1 edges Removed because non-significant connectivity
R-HSA-5654716 Downstream signaling of activated FGFR4	Blood	Central memory 1 CD4+ T cell	14	1	1	Removed because all components contain < 3 nodes Removed because it contains <= 2 genes Removed because it contains <= 1 edges Removed because non-significant connectivity
R-HSA-5654726 Negative regulation of FGFR1 signaling	Blood	Central memory 1 CD4+ T cell	18	1	1	Removed because all components contain < 3 nodes Removed because it contains <= 2 genes Removed because it contains <= 1 edges Removed because non-significant connectivity
R-HSA-5654727 Negative regulation of FGFR2 signaling	Blood	Central memory 1 CD4+ T cell	19	1	1	Removed because all components contain < 3 nodes Removed because it contains <= 2 genes Removed because it contains <= 1 edges Removed because non-significant connectivity
R-HSA-5218921 VEGFR2 mediated cell proliferation	Blood	Central memory 1 CD4+ T cell	158	0.5	0.0446477
R-HSA-112399 IRS-mediated signalling	Blood	Central memory 1 CD4+ T cell	181	0.333333	1	Removed because all components contain < 3 nodes Removed because it contains <= 1 edges Removed because non-significant connectivity
R-HSA-2428928 IRS-related events triggered by IGF1R	Blood	Central memory 1 CD4+ T cell	184	0.333333	1	Removed because all components contain < 3 nodes Removed because it contains <= 1 edges Removed because non-significant connectivity
R-HSA-373076 Class A 1 Rhodopsin-like receptors	Blood	Central memory 1 CD4+ T cell	183	0.666667	1.56998e-05
R-HSA-397795 G-protein beta gamma signalling	Blood	Central memory 1 CD4+ T cell	30	0	1	Removed because all components contain < 3 nodes Removed because it contains <= 2 genes Removed because it contains <= 1 edges Removed because non-significant connectivity
R-HSA-416476 G alpha q signalling events	Blood	Central memory 1 CD4+ T cell	118	1	1	Removed because all components contain < 3 nodes Removed because it contains <= 2 genes Removed because it contains <= 1 edges Removed because non-significant connectivity
R-HSA-418555 G alpha s signalling events	Blood	Central memory 1 CD4+ T cell	86	1	4.17295e-05
R-HSA-418594 G alpha i signalling events	Blood	Central memory 1 CD4+ T cell	109	1	0.000177162
R-HSA-1168372 Downstream signaling events of B Cell Receptor BCR	Blood	Central memory 1 CD4+ T cell	113	0.5	1	Removed because all components contain < 3 nodes Removed because it contains <= 1 edges Removed because non-significant connectivity
R-HSA-2424491 DAP12 signaling	Blood	Central memory 1 CD4+ T cell	214	0.666667	0.000189108
R-HSA-2730905 Role of LAT2 NTAL LAB on calcium mobilization	Blood	Central memory 1 CD4+ T cell	77	0.5	1	Removed because all components contain < 3 nodes Removed because it contains <= 1 edges Removed because non-significant connectivity
R-HSA-1169410 Antiviral mechanism by IFN-stimulated genes	Blood	Central memory 1 CD4+ T cell	41	0	1	Removed because all components contain < 3 nodes Removed because it contains <= 2 genes Removed because it contains <= 1 edges Removed because non-significant connectivity
R-HSA-448424 Interleukin-17 signaling	Blood	Central memory 1 CD4+ T cell	185	0.25	1	Removed because all components contain < 3 nodes Removed because it contains <= 1 edges Removed because non-significant connectivity
R-HSA-451927 Interleukin-2 signaling	Blood	Central memory 1 CD4+ T cell	163	0.333333	1	Removed because all components contain < 3 nodes Removed because it contains <= 1 edges Removed because non-significant connectivity
R-HSA-512988 Interleukin-3 5 and GM-CSF signaling	Blood	Central memory 1 CD4+ T cell	170	0.333333	1	Removed because all components contain < 3 nodes Removed because it contains <= 1 edges Removed because non-significant connectivity
R-HSA-5676594 TNF receptor superfamily TNFSF members mediating non-canonical NF-kB pathway	Blood	Central memory 1 CD4+ T cell	7	1	1	Removed because all components contain < 3 nodes Removed because it contains <= 2 genes Removed because it contains <= 1 edges Removed because non-significant connectivity
R-HSA-6783589 Interleukin-6 family signaling	Blood	Central memory 1 CD4+ T cell	15	0	1	Removed because all components contain < 3 nodes Removed because it contains <= 2 genes Removed because it contains <= 1 edges Removed because non-significant connectivity
R-HSA-6785807 Interleukin-4 and 13 signaling	Blood	Central memory 1 CD4+ T cell	88	0.5	1	Removed because all components contain < 3 nodes Removed because it contains <= 1 edges Removed because non-significant connectivity
R-HSA-877300 Interferon gamma signaling	Blood	Central memory 1 CD4+ T cell	41	0	1	Removed because all components contain < 3 nodes Removed because it contains <= 2 genes Removed because it contains <= 1 edges Removed because non-significant connectivity
R-HSA-202433 Generation of second messenger molecules	Blood	Central memory 1 CD4+ T cell	11	1	1	Removed because all components contain < 3 nodes Removed because it contains <= 2 genes Removed because it contains <= 1 edges Removed because non-significant connectivity
R-HSA-983168 Antigen processing Ubiquitination & Proteasome degradation	Blood	Central memory 1 CD4+ T cell	149	1	0.000105657
R-HSA-1461973 Defensins	Blood	Central memory 1 CD4+ T cell	13	0	1	Removed because all components contain < 3 nodes Removed because it contains <= 2 genes Removed because it contains <= 1 edges Removed because non-significant connectivity
R-HSA-1606322 ZBP1DAI mediated induction of type I IFNs	Blood	Central memory 1 CD4+ T cell	15	1	1	Removed because all components contain < 3 nodes Removed because it contains <= 2 genes Removed because it contains <= 1 edges Removed because non-significant connectivity
R-HSA-166016 Toll Like Receptor 4 TLR4 Cascade	Blood	Central memory 1 CD4+ T cell	74	0	1	Removed because all components contain < 3 nodes Removed because it contains <= 2 genes Removed because it contains <= 1 edges Removed because non-significant connectivity
R-HSA-2871796 FCERI mediated MAPK activation	Blood	Central memory 1 CD4+ T cell	165	0.5	0.00813193
R-HSA-2871809 FCERI mediated Ca+2 mobilization	Blood	Central memory 1 CD4+ T cell	19	1	1	Removed because all components contain < 3 nodes Removed because it contains <= 2 genes Removed because it contains <= 1 edges Removed because non-significant connectivity
R-HSA-3134975 Regulation of innate immune responses to cytosolic DNA	Blood	Central memory 1 CD4+ T cell	7	1	1	Removed because all components contain < 3 nodes Removed because it contains <= 2 genes Removed because it contains <= 1 edges Removed because non-significant connectivity
R-HSA-156827 L13a-mediated translational silencing of Ceruloplasmin expression	Blood	Central memory 1 CD4+ T cell	65	1	0.0163457
R-HSA-72737 Cap-dependent Translation Initiation	Blood	Central memory 1 CD4+ T cell	70	1	0.0167258
R-HSA-8856825 Cargo recognition for clathrin-mediated endocytosis	Blood	Central memory 1 CD4+ T cell	69	1	4.07696e-06
R-HSA-3700989 Transcriptional Regulation by TP53	Blood	Central memory 1 CD4+ T cell	224	0	1	Removed because all components contain < 3 nodes Removed because it contains <= 2 genes Removed because it contains <= 1 edges Removed because non-significant connectivity
R-HSA-6791226 Major pathway of rRNA processing in the nucleolus and cytosol	Blood	Central memory 1 CD4+ T cell	93	1	0.0168589
R-HSA-5673000 RAF activation	Blood	Central memory CD4+ T cell	21	1	1	Removed because all components contain < 3 nodes Removed because it contains <= 2 genes Removed because it contains <= 1 edges Removed because non-significant connectivity
R-HSA-5675221 Negative regulation of MAPK pathway	Blood	Central memory CD4+ T cell	29	1	1	Removed because all components contain < 3 nodes Removed because it contains <= 2 genes Removed because it contains <= 1 edges Removed because non-significant connectivity
R-HSA-611105 Respiratory electron transport	Blood	Central memory CD4+ T cell	49	1	0
R-HSA-381676 Glucagon-like Peptide-1 GLP1 regulates insulin secretion	Blood	Central memory CD4+ T cell	21	1	1	Removed because all components contain < 3 nodes Removed because it contains <= 2 genes Removed because it contains <= 1 edges Removed because non-significant connectivity
R-HSA-1483255 PI Metabolism	Blood	Central memory CD4+ T cell	38	0	1	Removed because all components contain < 3 nodes Removed because it contains <= 2 genes Removed because it contains <= 1 edges Removed because non-significant connectivity
R-HSA-6811558 PI5P PP2A and IER3 Regulate PI3K AKT Signaling	Blood	Central memory CD4+ T cell	51	0	1	Removed because all components contain < 3 nodes Removed because it contains <= 1 edges Removed because non-significant connectivity
R-HSA-198203 PI3K AKT activation	Blood	Central memory CD4+ T cell	73	0	1	Removed because all components contain < 3 nodes Removed because it contains <= 1 edges Removed because non-significant connectivity
R-HSA-187687 Signalling to ERKs	Blood	Central memory CD4+ T cell	162	0.833333	0.00878885
R-HSA-5654687 Downstream signaling of activated FGFR1	Blood	Central memory CD4+ T cell	14	1	1	Removed because all components contain < 3 nodes Removed because it contains <= 2 genes Removed because it contains <= 1 edges Removed because non-significant connectivity
R-HSA-5654696 Downstream signaling of activated FGFR2	Blood	Central memory CD4+ T cell	15	1	1	Removed because all components contain < 3 nodes Removed because it contains <= 2 genes Removed because it contains <= 1 edges Removed because non-significant connectivity
R-HSA-5654708 Downstream signaling of activated FGFR3	Blood	Central memory CD4+ T cell	12	1	1	Removed because all components contain < 3 nodes Removed because it contains <= 2 genes Removed because it contains <= 1 edges Removed because non-significant connectivity
R-HSA-5654716 Downstream signaling of activated FGFR4	Blood	Central memory CD4+ T cell	14	1	1	Removed because all components contain < 3 nodes Removed because it contains <= 2 genes Removed because it contains <= 1 edges Removed because non-significant connectivity
R-HSA-5218921 VEGFR2 mediated cell proliferation	Blood	Central memory CD4+ T cell	158	0.833333	0.0202599
R-HSA-4086398 Ca2+ pathway	Blood	Central memory CD4+ T cell	37	0	1	Removed because all components contain < 3 nodes Removed because it contains <= 2 genes Removed because it contains <= 1 edges Removed because non-significant connectivity
R-HSA-112399 IRS-mediated signalling	Blood	Central memory CD4+ T cell	181	0.8	0.0147361
R-HSA-2428928 IRS-related events triggered by IGF1R	Blood	Central memory CD4+ T cell	184	0.8	0.00878811
R-HSA-373076 Class A 1 Rhodopsin-like receptors	Blood	Central memory CD4+ T cell	183	0.333333	1	Removed because all components contain < 3 nodes Removed because it contains <= 1 edges Removed because non-significant connectivity
R-HSA-397795 G-protein beta gamma signalling	Blood	Central memory CD4+ T cell	30	0.5	1	Removed because all components contain < 3 nodes Removed because it contains <= 1 edges Removed because non-significant connectivity
R-HSA-416476 G alpha q signalling events	Blood	Central memory CD4+ T cell	118	1	3.1555e-08
R-HSA-416482 G alpha 12 13 signalling events	Blood	Central memory CD4+ T cell	46	0	1	Removed because all components contain < 3 nodes Removed because it contains <= 2 genes Removed because it contains <= 1 edges Removed because non-significant connectivity
R-HSA-418555 G alpha s signalling events	Blood	Central memory CD4+ T cell	86	1	3.61551e-05
R-HSA-418594 G alpha i signalling events	Blood	Central memory CD4+ T cell	109	1	1	Removed because all components contain < 3 nodes Removed because it contains <= 2 genes Removed because it contains <= 1 edges Removed because non-significant connectivity
R-HSA-418597 G alpha z signalling events	Blood	Central memory CD4+ T cell	15	1	1	Removed because all components contain < 3 nodes Removed because it contains <= 2 genes Removed because it contains <= 1 edges Removed because non-significant connectivity
R-HSA-1168372 Downstream signaling events of B Cell Receptor BCR	Blood	Central memory CD4+ T cell	113	0	1	Removed because all components contain < 3 nodes Removed because it contains <= 1 edges Removed because non-significant connectivity
R-HSA-2424491 DAP12 signaling	Blood	Central memory CD4+ T cell	214	0.6	0.00901193
R-HSA-2730905 Role of LAT2 NTAL LAB on calcium mobilization	Blood	Central memory CD4+ T cell	77	0.2	1	Removed because all components contain < 3 nodes Removed because it contains <= 1 edges Removed because non-significant connectivity
R-HSA-448424 Interleukin-17 signaling	Blood	Central memory CD4+ T cell	185	0.833333	0.00164224
R-HSA-449836 Other interleukin signaling	Blood	Central memory CD4+ T cell	26	0.5	1	Removed because all components contain < 3 nodes Removed because it contains <= 1 edges Removed because non-significant connectivity
R-HSA-451927 Interleukin-2 signaling	Blood	Central memory CD4+ T cell	163	0.8	0.0132749
R-HSA-512988 Interleukin-3 5 and GM-CSF signaling	Blood	Central memory CD4+ T cell	170	0.8	0.00811623
R-HSA-6783589 Interleukin-6 family signaling	Blood	Central memory CD4+ T cell	15	0	1	Removed because all components contain < 3 nodes Removed because it contains <= 2 genes Removed because it contains <= 1 edges Removed because non-significant connectivity
R-HSA-6785807 Interleukin-4 and 13 signaling	Blood	Central memory CD4+ T cell	88	1	1	Removed because all components contain < 3 nodes Removed because it contains <= 2 genes Removed because it contains <= 1 edges Removed because non-significant connectivity
R-HSA-202424 Downstream TCR signaling	Blood	Central memory CD4+ T cell	51	1	1	Removed because all components contain < 3 nodes Removed because it contains <= 2 genes Removed because it contains <= 1 edges Removed because non-significant connectivity
R-HSA-202433 Generation of second messenger molecules	Blood	Central memory CD4+ T cell	11	1	1	Removed because all components contain < 3 nodes Removed because it contains <= 2 genes Removed because it contains <= 1 edges Removed because non-significant connectivity
R-HSA-389513 CTLA4 inhibitory signaling	Blood	Central memory CD4+ T cell	15	1	1	Removed because all components contain < 3 nodes Removed because it contains <= 2 genes Removed because it contains <= 1 edges Removed because non-significant connectivity
R-HSA-983168 Antigen processing Ubiquitination & Proteasome degradation	Blood	Central memory CD4+ T cell	149	1	1	Removed because all components contain < 3 nodes Removed because it contains <= 2 genes Removed because it contains <= 1 edges Removed because non-significant connectivity
R-HSA-983695 Antigen activates B Cell Receptor BCR leading to generation of second messengers	Blood	Central memory CD4+ T cell	19	1	1	Removed because all components contain < 3 nodes Removed because it contains <= 2 genes Removed because it contains <= 1 edges Removed because non-significant connectivity
R-HSA-1461973 Defensins	Blood	Central memory CD4+ T cell	13	0	1	Removed because all components contain < 3 nodes Removed because it contains <= 2 genes Removed because it contains <= 1 edges Removed because non-significant connectivity
R-HSA-2871796 FCERI mediated MAPK activation	Blood	Central memory CD4+ T cell	165	0.833333	0.00201374
R-HSA-2871809 FCERI mediated Ca+2 mobilization	Blood	Central memory CD4+ T cell	19	1	0.00170083
R-HSA-3108232 SUMO E3 ligases SUMOylate target proteins	Blood	Central memory CD4+ T cell	61	0	1	Removed because all components contain < 3 nodes Removed because it contains <= 2 genes Removed because it contains <= 1 edges Removed because non-significant connectivity
R-HSA-156827 L13a-mediated translational silencing of Ceruloplasmin expression	Blood	Central memory CD4+ T cell	65	1	0.0365807
R-HSA-72737 Cap-dependent Translation Initiation	Blood	Central memory CD4+ T cell	70	1	0.0396747
R-HSA-6811438 Intra-Golgi traffic	Blood	Central memory CD4+ T cell	25	1	0
R-HSA-8856825 Cargo recognition for clathrin-mediated endocytosis	Blood	Central memory CD4+ T cell	69	1	6.87212e-06
R-HSA-5696394 DNA Damage Recognition in GG-NER	Blood	Central memory CD4+ T cell	27	1	1	Removed because all components contain < 3 nodes Removed because it contains <= 2 genes Removed because it contains <= 1 edges Removed because non-significant connectivity
R-HSA-5696395 Formation of Incision Complex in GG-NER	Blood	Central memory CD4+ T cell	32	1	1	Removed because all components contain < 3 nodes Removed because it contains <= 2 genes Removed because it contains <= 1 edges Removed because non-significant connectivity
R-HSA-3700989 Transcriptional Regulation by TP53	Blood	Central memory CD4+ T cell	224	0.2	1	Removed because all components contain < 3 nodes Removed because it contains <= 1 edges Removed because non-significant connectivity
R-HSA-6791226 Major pathway of rRNA processing in the nucleolus and cytosol	Blood	Central memory CD4+ T cell	93	1	0.0287873
R-HSA-2559580 Oxidative Stress Induced Senescence	Blood	Central memory CD4+ T cell	39	1	1	Removed because all components contain < 3 nodes Removed because it contains <= 2 genes Removed because it contains <= 1 edges Removed because non-significant connectivity
R-HSA-6811558 PI5P PP2A and IER3 Regulate PI3K AKT Signaling	Blood	Effector memory CD4+ T cell	51	0	1	Removed because all components contain < 3 nodes Removed because it contains <= 2 genes Removed because it contains <= 1 edges Removed because non-significant connectivity
R-HSA-198203 PI3K AKT activation	Blood	Effector memory CD4+ T cell	73	0	1	Removed because all components contain < 3 nodes Removed because it contains <= 2 genes Removed because it contains <= 1 edges Removed because non-significant connectivity
R-HSA-187687 Signalling to ERKs	Blood	Effector memory CD4+ T cell	162	0.75	0.000634837
R-HSA-5218921 VEGFR2 mediated cell proliferation	Blood	Effector memory CD4+ T cell	158	0.666667	0.0725771	Removed because non-significant connectivity
R-HSA-112399 IRS-mediated signalling	Blood	Effector memory CD4+ T cell	181	0.666667	0.0310293
R-HSA-2428928 IRS-related events triggered by IGF1R	Blood	Effector memory CD4+ T cell	184	0.666667	0.0414222
R-HSA-373076 Class A 1 Rhodopsin-like receptors	Blood	Effector memory CD4+ T cell	183	1	0.143646	Removed because non-significant connectivity
R-HSA-418594 G alpha i signalling events	Blood	Effector memory CD4+ T cell	109	1	0.0866801	Removed because non-significant connectivity
R-HSA-1168372 Downstream signaling events of B Cell Receptor BCR	Blood	Effector memory CD4+ T cell	113	0	1	Removed because all components contain < 3 nodes Removed because it contains <= 2 genes Removed because it contains <= 1 edges Removed because non-significant connectivity
R-HSA-2424491 DAP12 signaling	Blood	Effector memory CD4+ T cell	214	0.5	0.0999302	Removed because non-significant connectivity
R-HSA-2730905 Role of LAT2 NTAL LAB on calcium mobilization	Blood	Effector memory CD4+ T cell	77	0.333333	1	Removed because all components contain < 3 nodes Removed because it contains <= 1 edges Removed because non-significant connectivity
R-HSA-448424 Interleukin-17 signaling	Blood	Effector memory CD4+ T cell	185	0.75	0.0307273
R-HSA-449836 Other interleukin signaling	Blood	Effector memory CD4+ T cell	26	0.5	1	Removed because all components contain < 3 nodes Removed because it contains <= 1 edges Removed because non-significant connectivity
R-HSA-451927 Interleukin-2 signaling	Blood	Effector memory CD4+ T cell	163	0.666667	0.0711412	Removed because non-significant connectivity
R-HSA-512988 Interleukin-3 5 and GM-CSF signaling	Blood	Effector memory CD4+ T cell	170	0.666667	0.031996
R-HSA-6783783 Interleukin-10 signaling	Blood	Effector memory CD4+ T cell	38	1	1	Removed because all components contain < 3 nodes Removed because it contains <= 2 genes Removed because it contains <= 1 edges Removed because non-significant connectivity
R-HSA-6785807 Interleukin-4 and 13 signaling	Blood	Effector memory CD4+ T cell	88	0.5	1	Removed because all components contain < 3 nodes Removed because it contains <= 1 edges Removed because non-significant connectivity
R-HSA-389513 CTLA4 inhibitory signaling	Blood	Effector memory CD4+ T cell	15	1	1	Removed because all components contain < 3 nodes Removed because it contains <= 2 genes Removed because it contains <= 1 edges Removed because non-significant connectivity
R-HSA-1461973 Defensins	Blood	Effector memory CD4+ T cell	13	0	1	Removed because all components contain < 3 nodes Removed because it contains <= 1 edges Removed because non-significant connectivity
R-HSA-2871796 FCERI mediated MAPK activation	Blood	Effector memory CD4+ T cell	165	0.75	0.0110069
R-HSA-2871809 FCERI mediated Ca+2 mobilization	Blood	Effector memory CD4+ T cell	19	1	1	Removed because all components contain < 3 nodes Removed because it contains <= 2 genes Removed because it contains <= 1 edges Removed because non-significant connectivity
R-HSA-2032785 YAP1- and WWTR1 TAZ-stimulated gene expression	Blood	Effector memory CD4+ T cell	13	1	1	Removed because all components contain < 3 nodes Removed because it contains <= 2 genes Removed because it contains <= 1 edges Removed because non-significant connectivity
R-HSA-3700989 Transcriptional Regulation by TP53	Blood	Effector memory CD4+ T cell	224	0	1	Removed because all components contain < 3 nodes Removed because it contains <= 1 edges Removed because non-significant connectivity
R-HSA-114608 Platelet degranulation	Blood	Erythrocyte	85	0.75	0.0459089
R-HSA-5674135 MAP2K and MAPK activation	Blood	Erythrocyte	29	1	1	Removed because all components contain < 3 nodes Removed because it contains <= 2 genes Removed because it contains <= 1 edges Removed because non-significant connectivity
R-HSA-445144 Signal transduction by L1	Blood	Erythrocyte	12	0	1	Removed because all components contain < 3 nodes Removed because it contains <= 2 genes Removed because it contains <= 1 edges Removed because non-significant connectivity
R-HSA-70153 Glucose transport	Blood	Erythrocyte	30	1	1	Removed because all components contain < 3 nodes Removed because it contains <= 2 genes Removed because it contains <= 1 edges Removed because non-significant connectivity
R-HSA-211897 Cytochrome P450 - arranged by substrate type	Blood	Erythrocyte	35	0.5	1	Removed because all components contain < 3 nodes Removed because it contains <= 1 edges Removed because non-significant connectivity
R-HSA-1989781 PPARA activates gene expression	Blood	Erythrocyte	68	1	5.21805e-14
R-HSA-8978870 Fatty acid synthesis	Blood	Erythrocyte	52	0.75	0
R-HSA-71240 Tryptophan catabolism	Blood	Erythrocyte	8	1	0
R-HSA-70171 Glycolysis	Blood	Erythrocyte	23	1	1	Removed because all components contain < 3 nodes Removed because it contains <= 2 genes Removed because it contains <= 1 edges Removed because non-significant connectivity
R-HSA-6811558 PI5P PP2A and IER3 Regulate PI3K AKT Signaling	Blood	Erythrocyte	51	0	1	Removed because all components contain < 3 nodes Removed because it contains <= 2 genes Removed because it contains <= 1 edges Removed because non-significant connectivity
R-HSA-198203 PI3K AKT activation	Blood	Erythrocyte	73	0	1	Removed because all components contain < 3 nodes Removed because it contains <= 2 genes Removed because it contains <= 1 edges Removed because non-significant connectivity
R-HSA-187687 Signalling to ERKs	Blood	Erythrocyte	162	0.4	1	Removed because all components contain < 3 nodes Removed because non-significant connectivity
R-HSA-5218921 VEGFR2 mediated cell proliferation	Blood	Erythrocyte	158	0.333333	1	Removed because all components contain < 3 nodes Removed because non-significant connectivity
R-HSA-5668599 RHO GTPases Activate NADPH Oxidases	Blood	Erythrocyte	8	1	1	Removed because all components contain < 3 nodes Removed because it contains <= 2 genes Removed because it contains <= 1 edges Removed because non-significant connectivity
R-HSA-112399 IRS-mediated signalling	Blood	Erythrocyte	181	0.4	1	Removed because all components contain < 3 nodes Removed because non-significant connectivity
R-HSA-2428928 IRS-related events triggered by IGF1R	Blood	Erythrocyte	184	0.4	1	Removed because all components contain < 3 nodes Removed because non-significant connectivity
R-HSA-373076 Class A 1 Rhodopsin-like receptors	Blood	Erythrocyte	183	1	0.0166104
R-HSA-397795 G-protein beta gamma signalling	Blood	Erythrocyte	30	1	1	Removed because all components contain < 3 nodes Removed because it contains <= 2 genes Removed because it contains <= 1 edges Removed because non-significant connectivity
R-HSA-416476 G alpha q signalling events	Blood	Erythrocyte	118	0.75	0.000128193
R-HSA-418594 G alpha i signalling events	Blood	Erythrocyte	109	1	0.575198	Removed because non-significant connectivity
R-HSA-174143 APC C-mediated degradation of cell cycle proteins	Blood	Erythrocyte	57	1	1	Removed because all components contain < 3 nodes Removed because it contains <= 2 genes Removed because it contains <= 1 edges Removed because non-significant connectivity
R-HSA-69275 G2 M Transition	Blood	Erythrocyte	113	1	1	Removed because all components contain < 3 nodes Removed because it contains <= 2 genes Removed because it contains <= 1 edges Removed because non-significant connectivity
R-HSA-1168372 Downstream signaling events of B Cell Receptor BCR	Blood	Erythrocyte	113	0	1	Removed because all components contain < 3 nodes Removed because it contains <= 2 genes Removed because it contains <= 1 edges Removed because non-significant connectivity
R-HSA-2424491 DAP12 signaling	Blood	Erythrocyte	214	0.375	0.0911466	Removed because non-significant connectivity
R-HSA-2730905 Role of LAT2 NTAL LAB on calcium mobilization	Blood	Erythrocyte	77	0	1	Removed because all components contain < 3 nodes Removed because it contains <= 1 edges Removed because non-significant connectivity
R-HSA-446652 Interleukin-1 signaling	Blood	Erythrocyte	57	1	4.98648e-06
R-HSA-448424 Interleukin-17 signaling	Blood	Erythrocyte	185	0.333333	1	Removed because all components contain < 3 nodes Removed because non-significant connectivity
R-HSA-451927 Interleukin-2 signaling	Blood	Erythrocyte	163	0.4	1	Removed because all components contain < 3 nodes Removed because non-significant connectivity
R-HSA-512988 Interleukin-3 5 and GM-CSF signaling	Blood	Erythrocyte	170	0.5	5.44642e-05
R-HSA-6783783 Interleukin-10 signaling	Blood	Erythrocyte	38	1	0.0600605	Removed because non-significant connectivity
R-HSA-6785807 Interleukin-4 and 13 signaling	Blood	Erythrocyte	88	0.555556	0.611348	Removed because non-significant connectivity
R-HSA-877300 Interferon gamma signaling	Blood	Erythrocyte	41	0	1	Removed because all components contain < 3 nodes Removed because it contains <= 2 genes Removed because it contains <= 1 edges Removed because non-significant connectivity
R-HSA-1236975 Antigen processing-Cross presentation	Blood	Erythrocyte	50	0.833333	0.00397972
R-HSA-389356 CD28 co-stimulation	Blood	Erythrocyte	17	1	1	Removed because all components contain < 3 nodes Removed because it contains <= 2 genes Removed because it contains <= 1 edges Removed because non-significant connectivity
R-HSA-983168 Antigen processing Ubiquitination & Proteasome degradation	Blood	Erythrocyte	149	1	0
R-HSA-1461973 Defensins	Blood	Erythrocyte	13	0.333333	1	Removed because all components contain < 3 nodes Removed because it contains <= 1 edges Removed because non-significant connectivity
R-HSA-1606322 ZBP1DAI mediated induction of type I IFNs	Blood	Erythrocyte	15	1	1	Removed because all components contain < 3 nodes Removed because it contains <= 2 genes Removed because it contains <= 1 edges Removed because non-significant connectivity
R-HSA-166016 Toll Like Receptor 4 TLR4 Cascade	Blood	Erythrocyte	74	0.888889	5.32308e-07
R-HSA-168138 Toll Like Receptor 9 TLR9 Cascade	Blood	Erythrocyte	54	0.333333	1	Removed because all components contain < 3 nodes Removed because it contains <= 1 edges Removed because non-significant connectivity
R-HSA-168142 Toll Like Receptor 10 TLR10 Cascade	Blood	Erythrocyte	47	0.5	1	Removed because all components contain < 3 nodes Removed because it contains <= 1 edges Removed because non-significant connectivity
R-HSA-168164 Toll Like Receptor 3 TLR3 Cascade	Blood	Erythrocyte	56	0.333333	1	Removed because all components contain < 3 nodes Removed because it contains <= 1 edges Removed because non-significant connectivity
R-HSA-168176 Toll Like Receptor 5 TLR5 Cascade	Blood	Erythrocyte	47	0.5	1	Removed because all components contain < 3 nodes Removed because it contains <= 1 edges Removed because non-significant connectivity
R-HSA-168181 Toll Like Receptor 7 8 TLR7 8 Cascade	Blood	Erythrocyte	52	0.333333	1	Removed because all components contain < 3 nodes Removed because it contains <= 1 edges Removed because non-significant connectivity
R-HSA-181438 Toll Like Receptor 2 TLR2 Cascade	Blood	Erythrocyte	57	0.857143	5.07894e-07
R-HSA-2029481 FCGR activation	Blood	Erythrocyte	7	1	0.0104672
R-HSA-2029482 Regulation of actin dynamics for phagocytic cup formation	Blood	Erythrocyte	38	1	0.00741286
R-HSA-2029485 Role of phospholipids in phagocytosis	Blood	Erythrocyte	12	0.5	1	Removed because all components contain < 3 nodes Removed because it contains <= 1 edges Removed because non-significant connectivity
R-HSA-2871796 FCERI mediated MAPK activation	Blood	Erythrocyte	165	0.285714	1	Removed because all components contain < 3 nodes Removed because non-significant connectivity
R-HSA-3134963 DEx H-box helicases activate type I IFN and inflammatory cytokines production	Blood	Erythrocyte	8	1	1	Removed because all components contain < 3 nodes Removed because it contains <= 2 genes Removed because it contains <= 1 edges Removed because non-significant connectivity
R-HSA-5607764 CLEC7A Dectin-1 signaling	Blood	Erythrocyte	57	0	1	Removed because all components contain < 3 nodes Removed because it contains <= 1 edges Removed because non-significant connectivity
R-HSA-5621480 Dectin-2 family	Blood	Erythrocyte	8	1	1	Removed because all components contain < 3 nodes Removed because it contains <= 2 genes Removed because it contains <= 1 edges Removed because non-significant connectivity
R-HSA-5686938 Regulation of TLR by endogenous ligand	Blood	Erythrocyte	15	0.8	0.000596167
R-HSA-6799990 Metal sequestration by antimicrobial proteins	Blood	Erythrocyte	5	1	1	Removed because all components contain < 3 nodes Removed because it contains <= 2 genes Removed because it contains <= 1 edges Removed because non-significant connectivity
R-HSA-933542 TRAF6 mediated NF-kB activation	Blood	Erythrocyte	14	1	1	Removed because all components contain < 3 nodes Removed because it contains <= 2 genes Removed because it contains <= 1 edges Removed because non-significant connectivity
R-HSA-380994 ATF4 activates genes	Blood	Erythrocyte	18	1	1	Removed because all components contain < 3 nodes Removed because it contains <= 2 genes Removed because it contains <= 1 edges Removed because non-significant connectivity
R-HSA-5689880 Ub-specific processing proteases	Blood	Erythrocyte	105	0	1	Removed because all components contain < 3 nodes Removed because it contains <= 2 genes Removed because it contains <= 1 edges Removed because non-significant connectivity
R-HSA-5689901 Metalloprotease DUBs	Blood	Erythrocyte	13	0	1	Removed because all components contain < 3 nodes Removed because it contains <= 2 genes Removed because it contains <= 1 edges Removed because non-significant connectivity
R-HSA-421837 Clathrin derived vesicle budding	Blood	Erythrocyte	42	1	1	Removed because all components contain < 3 nodes Removed because it contains <= 2 genes Removed because it contains <= 1 edges Removed because non-significant connectivity
R-HSA-8856825 Cargo recognition for clathrin-mediated endocytosis	Blood	Erythrocyte	69	1	1	Removed because all components contain < 3 nodes Removed because it contains <= 2 genes Removed because it contains <= 1 edges Removed because non-significant connectivity
R-HSA-5693567 HDR through Homologous Recombination HR or Single Strand Annealing SSA	Blood	Erythrocyte	67	1	1	Removed because all components contain < 3 nodes Removed because it contains <= 2 genes Removed because it contains <= 1 edges Removed because non-significant connectivity
R-HSA-3700989 Transcriptional Regulation by TP53	Blood	Erythrocyte	224	0.5	1	Removed because all components contain < 3 nodes Removed because it contains <= 1 edges Removed because non-significant connectivity
R-HSA-8878159 Transcriptional regulation by RUNX3	Blood	Erythrocyte	64	0	1	Removed because all components contain < 3 nodes Removed because it contains <= 2 genes Removed because it contains <= 1 edges Removed because non-significant connectivity
R-HSA-2559582 Senescence-Associated Secretory Phenotype SASP	Blood	Erythrocyte	37	0.5	1	Removed because all components contain < 3 nodes Removed because it contains <= 1 edges Removed because non-significant connectivity
R-HSA-3371453 Regulation of HSF1-mediated heat shock response	Blood	Erythrocyte	41	1	1	Removed because all components contain < 3 nodes Removed because it contains <= 2 genes Removed because it contains <= 1 edges Removed because non-significant connectivity
R-HSA-114608 Platelet degranulation	Blood	Granulocyte	85	0	1	Removed because all components contain < 3 nodes Removed because it contains <= 2 genes Removed because it contains <= 1 edges Removed because non-significant connectivity
R-HSA-5674135 MAP2K and MAPK activation	Blood	Granulocyte	29	1	1	Removed because all components contain < 3 nodes Removed because it contains <= 2 genes Removed because it contains <= 1 edges Removed because non-significant connectivity
R-HSA-445144 Signal transduction by L1	Blood	Granulocyte	12	0	1	Removed because all components contain < 3 nodes Removed because it contains <= 2 genes Removed because it contains <= 1 edges Removed because non-significant connectivity
R-HSA-70153 Glucose transport	Blood	Granulocyte	30	0.5	1	Removed because all components contain < 3 nodes Removed because it contains <= 1 edges Removed because non-significant connectivity
R-HSA-611105 Respiratory electron transport	Blood	Granulocyte	49	0	1	Removed because all components contain < 3 nodes Removed because it contains <= 2 genes Removed because it contains <= 1 edges Removed because non-significant connectivity
R-HSA-71403 Citric acid cycle TCA cycle	Blood	Granulocyte	15	1	1	Removed because all components contain < 3 nodes Removed because it contains <= 2 genes Removed because it contains <= 1 edges Removed because non-significant connectivity
R-HSA-500753 Pyrimidine biosynthesis	Blood	Granulocyte	3	1	1	Removed because all components contain < 3 nodes Removed because it contains <= 2 genes Removed because it contains <= 1 edges Removed because non-significant connectivity
R-HSA-73817 Purine ribonucleoside monophosphate biosynthesis	Blood	Granulocyte	7	1	1	Removed because all components contain < 3 nodes Removed because it contains <= 2 genes Removed because it contains <= 1 edges Removed because non-significant connectivity
R-HSA-1989781 PPARA activates gene expression	Blood	Granulocyte	68	0	1	Removed because all components contain < 3 nodes Removed because it contains <= 2 genes Removed because it contains <= 1 edges Removed because non-significant connectivity
R-HSA-8978870 Fatty acid synthesis	Blood	Granulocyte	52	0	1	Removed because all components contain < 3 nodes Removed because it contains <= 2 genes Removed because it contains <= 1 edges Removed because non-significant connectivity
R-HSA-70921 Histidine catabolism	Blood	Granulocyte	4	1	1	Removed because all components contain < 3 nodes Removed because it contains <= 2 genes Removed because it contains <= 1 edges Removed because non-significant connectivity
R-HSA-70171 Glycolysis	Blood	Granulocyte	23	1	1	Removed because all components contain < 3 nodes Removed because it contains <= 2 genes Removed because it contains <= 1 edges Removed because non-significant connectivity
R-HSA-70263 Gluconeogenesis	Blood	Granulocyte	24	1	1	Removed because all components contain < 3 nodes Removed because it contains <= 2 genes Removed because it contains <= 1 edges Removed because non-significant connectivity
R-HSA-187687 Signalling to ERKs	Blood	Granulocyte	162	0.333333	1	Removed because all components contain < 3 nodes Removed because it contains <= 1 edges Removed because non-significant connectivity
R-HSA-5218921 VEGFR2 mediated cell proliferation	Blood	Granulocyte	158	0.25	1	Removed because all components contain < 3 nodes Removed because it contains <= 1 edges Removed because non-significant connectivity
R-HSA-5663220 RHO GTPases Activate Formins	Blood	Granulocyte	76	1	0.0049388
R-HSA-112399 IRS-mediated signalling	Blood	Granulocyte	181	0.333333	1	Removed because all components contain < 3 nodes Removed because it contains <= 1 edges Removed because non-significant connectivity
R-HSA-2428928 IRS-related events triggered by IGF1R	Blood	Granulocyte	184	0.333333	1	Removed because all components contain < 3 nodes Removed because it contains <= 1 edges Removed because non-significant connectivity
R-HSA-373076 Class A 1 Rhodopsin-like receptors	Blood	Granulocyte	183	1	0
R-HSA-416476 G alpha q signalling events	Blood	Granulocyte	118	0.666667	0
R-HSA-418594 G alpha i signalling events	Blood	Granulocyte	109	1	3.66485e-12
R-HSA-68867 Assembly of the pre-replicative complex	Blood	Granulocyte	45	1	0.000339128
R-HSA-68962 Activation of the pre-replicative complex	Blood	Granulocyte	25	1	1.08831e-06
R-HSA-68949 Orc1 removal from chromatin	Blood	Granulocyte	48	1	0.000994639
R-HSA-69109 Leading Strand Synthesis	Blood	Granulocyte	10	1	0.000223278
R-HSA-69186 Lagging Strand Synthesis	Blood	Granulocyte	15	1	0.000348378
R-HSA-1538133 G0 and Early G1	Blood	Granulocyte	17	1	0.000172269
R-HSA-174143 APC C-mediated degradation of cell cycle proteins	Blood	Granulocyte	57	1	0.0190377
R-HSA-2555396 Mitotic Metaphase and Anaphase	Blood	Granulocyte	112	0.875	0.0138385
R-HSA-68875 Mitotic Prophase	Blood	Granulocyte	46	0.666667	1.85308e-09
R-HSA-68877 Mitotic Prometaphase	Blood	Granulocyte	74	1	0.00150991
R-HSA-69206 G1 S Transition	Blood	Granulocyte	86	1	7.3576e-05
R-HSA-69275 G2 M Transition	Blood	Granulocyte	113	1	0.000616934
R-HSA-69656 Cyclin A Cdk2-associated events at S phase entry	Blood	Granulocyte	54	1	1	Removed because all components contain < 3 nodes Removed because it contains <= 2 genes Removed because it contains <= 1 edges Removed because non-significant connectivity
R-HSA-176187 Activation of ATR in response to replication stress	Blood	Granulocyte	31	1	9.22536e-06
R-HSA-69473 G2 M DNA damage checkpoint	Blood	Granulocyte	43	1	1	Removed because all components contain < 3 nodes Removed because it contains <= 2 genes Removed because it contains <= 1 edges Removed because non-significant connectivity
R-HSA-180786 Extension of Telomeres	Blood	Granulocyte	20	1	0.000155279
R-HSA-606279 Deposition of new CENPA-containing nucleosomes at the centromere	Blood	Granulocyte	19	1	1	Removed because all components contain < 3 nodes Removed because it contains <= 2 genes Removed because it contains <= 1 edges Removed because non-significant connectivity
R-HSA-2424491 DAP12 signaling	Blood	Granulocyte	214	0.25	1	Removed because all components contain < 3 nodes Removed because it contains <= 1 edges Removed because non-significant connectivity
R-HSA-2730905 Role of LAT2 NTAL LAB on calcium mobilization	Blood	Granulocyte	77	0	1	Removed because all components contain < 3 nodes Removed because it contains <= 2 genes Removed because it contains <= 1 edges Removed because non-significant connectivity
R-HSA-1169410 Antiviral mechanism by IFN-stimulated genes	Blood	Granulocyte	41	1	1	Removed because all components contain < 3 nodes Removed because it contains <= 2 genes Removed because it contains <= 1 edges Removed because non-significant connectivity
R-HSA-448424 Interleukin-17 signaling	Blood	Granulocyte	185	0.333333	1	Removed because all components contain < 3 nodes Removed because it contains <= 1 edges Removed because non-significant connectivity
R-HSA-451927 Interleukin-2 signaling	Blood	Granulocyte	163	0.333333	1	Removed because all components contain < 3 nodes Removed because it contains <= 1 edges Removed because non-significant connectivity
R-HSA-512988 Interleukin-3 5 and GM-CSF signaling	Blood	Granulocyte	170	0.5	0.000204555
R-HSA-6783783 Interleukin-10 signaling	Blood	Granulocyte	38	1	1	Removed because all components contain < 3 nodes Removed because it contains <= 2 genes Removed because it contains <= 1 edges Removed because non-significant connectivity
R-HSA-877300 Interferon gamma signaling	Blood	Granulocyte	41	0	1	Removed because all components contain < 3 nodes Removed because it contains <= 2 genes Removed because it contains <= 1 edges Removed because non-significant connectivity
R-HSA-1236975 Antigen processing-Cross presentation	Blood	Granulocyte	50	0	1	Removed because all components contain < 3 nodes Removed because it contains <= 1 edges Removed because non-significant connectivity
R-HSA-983168 Antigen processing Ubiquitination & Proteasome degradation	Blood	Granulocyte	149	1	0
R-HSA-1461973 Defensins	Blood	Granulocyte	13	0	1	Removed because all components contain < 3 nodes Removed because it contains <= 1 edges Removed because non-significant connectivity
R-HSA-1606322 ZBP1DAI mediated induction of type I IFNs	Blood	Granulocyte	15	1	1	Removed because all components contain < 3 nodes Removed because it contains <= 2 genes Removed because it contains <= 1 edges Removed because non-significant connectivity
R-HSA-166016 Toll Like Receptor 4 TLR4 Cascade	Blood	Granulocyte	74	0.5	1	Removed because all components contain < 3 nodes Removed because non-significant connectivity
R-HSA-168138 Toll Like Receptor 9 TLR9 Cascade	Blood	Granulocyte	54	1	1	Removed because all components contain < 3 nodes Removed because it contains <= 2 genes Removed because it contains <= 1 edges Removed because non-significant connectivity
R-HSA-168142 Toll Like Receptor 10 TLR10 Cascade	Blood	Granulocyte	47	1	1	Removed because all components contain < 3 nodes Removed because it contains <= 2 genes Removed because it contains <= 1 edges Removed because non-significant connectivity
R-HSA-168164 Toll Like Receptor 3 TLR3 Cascade	Blood	Granulocyte	56	1	1	Removed because all components contain < 3 nodes Removed because it contains <= 2 genes Removed because it contains <= 1 edges Removed because non-significant connectivity
R-HSA-168176 Toll Like Receptor 5 TLR5 Cascade	Blood	Granulocyte	47	1	1	Removed because all components contain < 3 nodes Removed because it contains <= 2 genes Removed because it contains <= 1 edges Removed because non-significant connectivity
R-HSA-168181 Toll Like Receptor 7 8 TLR7 8 Cascade	Blood	Granulocyte	52	1	1	Removed because all components contain < 3 nodes Removed because it contains <= 2 genes Removed because it contains <= 1 edges Removed because non-significant connectivity
R-HSA-181438 Toll Like Receptor 2 TLR2 Cascade	Blood	Granulocyte	57	0.666667	1	Removed because all components contain < 3 nodes Removed because non-significant connectivity
R-HSA-2029481 FCGR activation	Blood	Granulocyte	7	1	4.44089e-16
R-HSA-2029482 Regulation of actin dynamics for phagocytic cup formation	Blood	Granulocyte	38	1	0
R-HSA-2029485 Role of phospholipids in phagocytosis	Blood	Granulocyte	12	0.5	1	Removed because all components contain < 3 nodes Removed because it contains <= 1 edges Removed because non-significant connectivity
R-HSA-2871796 FCERI mediated MAPK activation	Blood	Granulocyte	165	0.2	1	Removed because all components contain < 3 nodes Removed because it contains <= 1 edges Removed because non-significant connectivity
R-HSA-3134963 DEx H-box helicases activate type I IFN and inflammatory cytokines production	Blood	Granulocyte	8	1	1	Removed because all components contain < 3 nodes Removed because it contains <= 2 genes Removed because it contains <= 1 edges Removed because non-significant connectivity
R-HSA-5686938 Regulation of TLR by endogenous ligand	Blood	Granulocyte	15	0.5	1	Removed because all components contain < 3 nodes Removed because it contains <= 1 edges Removed because non-significant connectivity
R-HSA-6799990 Metal sequestration by antimicrobial proteins	Blood	Granulocyte	5	1	1	Removed because all components contain < 3 nodes Removed because it contains <= 2 genes Removed because it contains <= 1 edges Removed because non-significant connectivity
R-HSA-933542 TRAF6 mediated NF-kB activation	Blood	Granulocyte	14	1	1	Removed because all components contain < 3 nodes Removed because it contains <= 2 genes Removed because it contains <= 1 edges Removed because non-significant connectivity
R-HSA-380994 ATF4 activates genes	Blood	Granulocyte	18	1	3.12355e-11
R-HSA-3108232 SUMO E3 ligases SUMOylate target proteins	Blood	Granulocyte	61	0.5	1	Removed because all components contain < 3 nodes Removed because it contains <= 1 edges Removed because non-significant connectivity
R-HSA-5689880 Ub-specific processing proteases	Blood	Granulocyte	105	0.25	1	Removed because all components contain < 3 nodes Removed because it contains <= 1 edges Removed because non-significant connectivity
R-HSA-5689901 Metalloprotease DUBs	Blood	Granulocyte	13	0	1	Removed because all components contain < 3 nodes Removed because it contains <= 2 genes Removed because it contains <= 1 edges Removed because non-significant connectivity
R-HSA-111465 Apoptotic cleavage of cellular proteins	Blood	Granulocyte	25	0	1	Removed because all components contain < 3 nodes Removed because it contains <= 2 genes Removed because it contains <= 1 edges Removed because non-significant connectivity
R-HSA-8856688 Golgi-to-ER retrograde transport	Blood	Granulocyte	79	1	0.00185284
R-HSA-5685939 HDR through MMEJ alt-NHEJ	Blood	Granulocyte	10	1	1.56998e-05
R-HSA-5693567 HDR through Homologous Recombination HR or Single Strand Annealing SSA	Blood	Granulocyte	67	1	1.40066e-05
R-HSA-5696397 Gap-filling DNA repair synthesis and ligation in GG-NER	Blood	Granulocyte	18	1	4.44089e-16
R-HSA-5696400 Dual Incision in GG-NER	Blood	Granulocyte	31	1	1	Removed because all components contain < 3 nodes Removed because it contains <= 2 genes Removed because it contains <= 1 edges Removed because non-significant connectivity
R-HSA-6782135 Dual incision in TC-NER	Blood	Granulocyte	44	1	1	Removed because all components contain < 3 nodes Removed because it contains <= 2 genes Removed because it contains <= 1 edges Removed because non-significant connectivity
R-HSA-6782210 Gap-filling DNA repair synthesis and ligation in TC-NER	Blood	Granulocyte	43	1	9.6305e-08
R-HSA-110373 Resolution of AP sites via the multiple-nucleotide patch replacement pathway	Blood	Granulocyte	19	1	0.000309495
R-HSA-110381 Resolution of AP sites via the single-nucleotide replacement pathway	Blood	Granulocyte	4	1	1	Removed because all components contain < 3 nodes Removed because it contains <= 2 genes Removed because it contains <= 1 edges Removed because non-significant connectivity
R-HSA-5656169 Termination of translesion DNA synthesis	Blood	Granulocyte	21	1	1	Removed because all components contain < 3 nodes Removed because it contains <= 2 genes Removed because it contains <= 1 edges Removed because non-significant connectivity
R-HSA-109688 Cleavage of Growing Transcript in the Termination Region	Blood	Granulocyte	42	1	1.22732e-05
R-HSA-112382 Formation of RNA Pol II elongation complex	Blood	Granulocyte	37	1	1	Removed because all components contain < 3 nodes Removed because it contains <= 2 genes Removed because it contains <= 1 edges Removed because non-significant connectivity
R-HSA-3700989 Transcriptional Regulation by TP53	Blood	Granulocyte	224	0.571429	9.99314e-05
R-HSA-8864260 Transcriptional regulation by the AP-2 TFAP2 family of transcription factors	Blood	Granulocyte	27	0	1	Removed because all components contain < 3 nodes Removed because it contains <= 2 genes Removed because it contains <= 1 edges Removed because non-significant connectivity
R-HSA-159234 Transport of Mature mRNAs Derived from Intronless Transcripts	Blood	Granulocyte	27	1	1	Removed because all components contain < 3 nodes Removed because it contains <= 2 genes Removed because it contains <= 1 edges Removed because non-significant connectivity
R-HSA-159236 Transport of Mature mRNA derived from an Intron-Containing Transcript	Blood	Granulocyte	46	1	3.12355e-11
R-HSA-72163 mRNA Splicing - Major Pathway	Blood	Granulocyte	120	1	5.06954e-05
R-HSA-72165 mRNA Splicing - Minor Pathway	Blood	Granulocyte	32	1	0.00013211
R-HSA-6790901 rRNA modification in the nucleus and cytosol	Blood	Granulocyte	8	0	1	Removed because all components contain < 3 nodes Removed because it contains <= 2 genes Removed because it contains <= 1 edges Removed because non-significant connectivity
R-HSA-6791226 Major pathway of rRNA processing in the nucleolus and cytosol	Blood	Granulocyte	93	1	0.00226525
R-HSA-2559586 DNA Damage Telomere Stress Induced Senescence	Blood	Granulocyte	34	0	1	Removed because all components contain < 3 nodes Removed because it contains <= 2 genes Removed because it contains <= 1 edges Removed because non-significant connectivity
R-HSA-3371453 Regulation of HSF1-mediated heat shock response	Blood	Granulocyte	41	0.5	1	Removed because all components contain < 3 nodes Removed because it contains <= 1 edges Removed because non-significant connectivity
R-HSA-418359 Reduction of cytosolic Ca++ levels	Blood	Hematopoietic stem cell	9	0	1	Removed because all components contain < 3 nodes Removed because it contains <= 1 edges Removed because non-significant connectivity
R-HSA-418457 cGMP effects	Blood	Hematopoietic stem cell	10	0	1	Removed because all components contain < 3 nodes Removed because it contains <= 1 edges Removed because non-significant connectivity
R-HSA-114608 Platelet degranulation	Blood	Hematopoietic stem cell	85	0.928571	1.08802e-08
R-HSA-392170 ADP signalling through P2Y purinoceptor 12	Blood	Hematopoietic stem cell	12	1	1	Removed because non-significant connectivity
R-HSA-418592 ADP signalling through P2Y purinoceptor 1	Blood	Hematopoietic stem cell	15	1	1	Removed because non-significant connectivity
R-HSA-428930 Thromboxane signalling through TP receptor	Blood	Hematopoietic stem cell	14	1	1	Removed because non-significant connectivity
R-HSA-181429 Serotonin Neurotransmitter Release Cycle	Blood	Hematopoietic stem cell	9	1	7.24046e-10
R-HSA-181430 Norepinephrine Neurotransmitter Release Cycle	Blood	Hematopoietic stem cell	8	1	1.52648e-07
R-HSA-181431 Acetylcholine binding and downstream events	Blood	Hematopoietic stem cell	13	1	0
R-HSA-210455 Astrocytic Glutamate-Glutamine Uptake And Metabolism	Blood	Hematopoietic stem cell	3	1	1	Removed because all components contain < 3 nodes Removed because it contains <= 2 genes Removed because it contains <= 1 edges Removed because non-significant connectivity
R-HSA-210500 Glutamate Neurotransmitter Release Cycle	Blood	Hematopoietic stem cell	17	0.666667	2.53393e-11
R-HSA-212676 Dopamine Neurotransmitter Release Cycle	Blood	Hematopoietic stem cell	13	1	3.81213e-11
R-HSA-264642 Acetylcholine Neurotransmitter Release Cycle	Blood	Hematopoietic stem cell	9	1	4.56363e-09
R-HSA-399721 Glutamate binding activation of AMPA receptors and synaptic plasticity	Blood	Hematopoietic stem cell	18	1	5.65692e-08
R-HSA-442755 Activation of NMDA receptor and postsynaptic events	Blood	Hematopoietic stem cell	24	1	0.00255992
R-HSA-451326 Activation of kainate receptors upon glutamate binding	Blood	Hematopoietic stem cell	21	0.833333	0.000221682
R-HSA-888590 GABA synthesis release reuptake and degradation	Blood	Hematopoietic stem cell	10	1	1.5207e-11
R-HSA-977443 GABA receptor activation	Blood	Hematopoietic stem cell	28	0.833333	2.71258e-05
R-HSA-1296025 ATP sensitive Potassium channels	Blood	Hematopoietic stem cell	3	1	0
R-HSA-1296059 G protein gated Potassium channels	Blood	Hematopoietic stem cell	11	1	0.0879653	Removed because non-significant connectivity
R-HSA-5673000 RAF activation	Blood	Hematopoietic stem cell	21	0	1	Removed because all components contain < 3 nodes Removed because it contains <= 2 genes Removed because it contains <= 1 edges Removed because non-significant connectivity
R-HSA-5674135 MAP2K and MAPK activation	Blood	Hematopoietic stem cell	29	0.8	1.71649e-06
R-HSA-5675221 Negative regulation of MAPK pathway	Blood	Hematopoietic stem cell	29	0	1	Removed because all components contain < 3 nodes Removed because it contains <= 2 genes Removed because it contains <= 1 edges Removed because non-significant connectivity
R-HSA-3928663 EPHA-mediated growth cone collapse	Blood	Hematopoietic stem cell	16	1	1	Removed because all components contain < 3 nodes Removed because it contains <= 2 genes Removed because it contains <= 1 edges Removed because non-significant connectivity
R-HSA-3928665 EPH-ephrin mediated repulsion of cells	Blood	Hematopoietic stem cell	31	1	0
R-HSA-419037 NCAM1 interactions	Blood	Hematopoietic stem cell	15	1	1	Removed because all components contain < 3 nodes Removed because it contains <= 2 genes Removed because it contains <= 1 edges Removed because non-significant connectivity
R-HSA-437239 Recycling pathway of L1	Blood	Hematopoietic stem cell	21	0.5	1	Removed because all components contain < 3 nodes Removed because it contains <= 1 edges Removed because non-significant connectivity
R-HSA-445095 Interaction between L1 and Ankyrins	Blood	Hematopoietic stem cell	10	1	0
R-HSA-445144 Signal transduction by L1	Blood	Hematopoietic stem cell	12	0	1	Removed because all components contain < 3 nodes Removed because it contains <= 2 genes Removed because it contains <= 1 edges Removed because non-significant connectivity
R-HSA-70153 Glucose transport	Blood	Hematopoietic stem cell	30	0	1	Removed because all components contain < 3 nodes Removed because it contains <= 2 genes Removed because it contains <= 1 edges Removed because non-significant connectivity
R-HSA-8850843 Phosphate bond hydrolysis by NTPDase proteins	Blood	Hematopoietic stem cell	3	1	1	Removed because all components contain < 3 nodes Removed because it contains <= 2 genes Removed because it contains <= 1 edges Removed because non-significant connectivity
R-HSA-164378 PKA activation in glucagon signalling	Blood	Hematopoietic stem cell	8	1	1	Removed because all components contain < 3 nodes Removed because it contains <= 2 genes Removed because it contains <= 1 edges Removed because non-significant connectivity
R-HSA-381676 Glucagon-like Peptide-1 GLP1 regulates insulin secretion	Blood	Hematopoietic stem cell	21	1	0.000484339
R-HSA-400042 Adrenalinenoradrenaline inhibits insulin secretion	Blood	Hematopoietic stem cell	13	1	1	Removed because non-significant connectivity
R-HSA-196741 Cobalamin Cbl vitamin B12 transport and metabolism	Blood	Hematopoietic stem cell	16	0	1	Removed because all components contain < 3 nodes Removed because it contains <= 2 genes Removed because it contains <= 1 edges Removed because non-significant connectivity
R-HSA-211897 Cytochrome P450 - arranged by substrate type	Blood	Hematopoietic stem cell	35	0.636364	0
R-HSA-1483206 Glycerophospholipid biosynthesis	Blood	Hematopoietic stem cell	46	0.555556	0
R-HSA-194068 Bile acid and bile salt metabolism	Blood	Hematopoietic stem cell	25	0.75	0
R-HSA-196071 Metabolism of steroid hormones	Blood	Hematopoietic stem cell	19	0	1	Removed because all components contain < 3 nodes Removed because it contains <= 1 edges Removed because non-significant connectivity
R-HSA-196791 Vitamin D calciferol metabolism	Blood	Hematopoietic stem cell	6	1	1	Removed because all components contain < 3 nodes Removed because it contains <= 2 genes Removed because it contains <= 1 edges Removed because non-significant connectivity
R-HSA-1989781 PPARA activates gene expression	Blood	Hematopoietic stem cell	68	0.666667	7.9145e-05
R-HSA-8978870 Fatty acid synthesis	Blood	Hematopoietic stem cell	52	0.666667	1.21535e-09
R-HSA-8978919 Fatty acid catabolism	Blood	Hematopoietic stem cell	45	1	1	Removed because all components contain < 3 nodes Removed because it contains <= 2 genes Removed because it contains <= 1 edges Removed because non-significant connectivity
R-HSA-209968 Thyroxine biosynthesis	Blood	Hematopoietic stem cell	6	0.5	1	Removed because all components contain < 3 nodes Removed because it contains <= 1 edges Removed because non-significant connectivity
R-HSA-70635 Urea cycle	Blood	Hematopoietic stem cell	6	1	1	Removed because all components contain < 3 nodes Removed because it contains <= 2 genes Removed because it contains <= 1 edges Removed because non-significant connectivity
R-HSA-70921 Histidine catabolism	Blood	Hematopoietic stem cell	4	0	1	Removed because all components contain < 3 nodes Removed because it contains <= 2 genes Removed because it contains <= 1 edges Removed because non-significant connectivity
R-HSA-1638074 Keratan sulfate keratin metabolism	Blood	Hematopoietic stem cell	26	1	0
R-HSA-1638091 Heparan sulfate heparin HS-GAG metabolism	Blood	Hematopoietic stem cell	35	1	0
R-HSA-1793185 Chondroitin sulfate dermatan sulfate metabolism	Blood	Hematopoietic stem cell	33	1	0
R-HSA-70171 Glycolysis	Blood	Hematopoietic stem cell	23	0	1	Removed because all components contain < 3 nodes Removed because it contains <= 2 genes Removed because it contains <= 1 edges Removed because non-significant connectivity
R-HSA-8948216 Collagen chain trimerization	Blood	Hematopoietic stem cell	24	1	4.44089e-16
R-HSA-418990 Adherens junctions interactions	Blood	Hematopoietic stem cell	20	0.8	0
R-HSA-6811558 PI5P PP2A and IER3 Regulate PI3K AKT Signaling	Blood	Hematopoietic stem cell	51	0.6	1.03384e-09
R-HSA-111933 Calmodulin induced events	Blood	Hematopoietic stem cell	18	1	0.000637435
R-HSA-198203 PI3K AKT activation	Blood	Hematopoietic stem cell	73	0.857143	6.19504e-14
R-HSA-167021 PLC-gamma1 signalling	Blood	Hematopoietic stem cell	18	1	0.000555787
R-HSA-187687 Signalling to ERKs	Blood	Hematopoietic stem cell	162	0.681818	2.49049e-06
R-HSA-193697 p75NTR regulates axonogenesis	Blood	Hematopoietic stem cell	6	1	0
R-HSA-204998 Cell death signalling via NRAGE NRIF and NADE	Blood	Hematopoietic stem cell	39	0	1	Removed because all components contain < 3 nodes Removed because it contains <= 1 edges Removed because non-significant connectivity
R-HSA-190239 FGFR3 ligand binding and activation	Blood	Hematopoietic stem cell	7	1	1	Removed because all components contain < 3 nodes Removed because it contains <= 2 genes Removed because it contains <= 1 edges Removed because non-significant connectivity
R-HSA-190241 FGFR2 ligand binding and activation	Blood	Hematopoietic stem cell	10	1	2.94613e-10
R-HSA-190242 FGFR1 ligand binding and activation	Blood	Hematopoietic stem cell	8	1	6.66134e-16
R-HSA-190322 FGFR4 ligand binding and activation	Blood	Hematopoietic stem cell	8	1	0
R-HSA-5654687 Downstream signaling of activated FGFR1	Blood	Hematopoietic stem cell	14	1	0
R-HSA-5654696 Downstream signaling of activated FGFR2	Blood	Hematopoietic stem cell	15	1	0
R-HSA-5654708 Downstream signaling of activated FGFR3	Blood	Hematopoietic stem cell	12	1	2.94613e-10
R-HSA-5654716 Downstream signaling of activated FGFR4	Blood	Hematopoietic stem cell	14	1	2.16109e-10
R-HSA-5654726 Negative regulation of FGFR1 signaling	Blood	Hematopoietic stem cell	18	1	0
R-HSA-5654727 Negative regulation of FGFR2 signaling	Blood	Hematopoietic stem cell	19	1	5.21805e-14
R-HSA-5654732 Negative regulation of FGFR3 signaling	Blood	Hematopoietic stem cell	16	1	1	Removed because all components contain < 3 nodes Removed because it contains <= 2 genes Removed because it contains <= 1 edges Removed because non-significant connectivity
R-HSA-5654733 Negative regulation of FGFR4 signaling	Blood	Hematopoietic stem cell	18	1	3.12355e-11
R-HSA-195399 VEGF binds to VEGFR leading to receptor dimerization	Blood	Hematopoietic stem cell	8	1	1	Removed because all components contain < 3 nodes Removed because it contains <= 2 genes Removed because it contains <= 1 edges Removed because non-significant connectivity
R-HSA-5218921 VEGFR2 mediated cell proliferation	Blood	Hematopoietic stem cell	158	0.681818	4.48431e-08
R-HSA-5663220 RHO GTPases Activate Formins	Blood	Hematopoietic stem cell	76	0	1	Removed because all components contain < 3 nodes Removed because it contains <= 2 genes Removed because it contains <= 1 edges Removed because non-significant connectivity
R-HSA-196299 Beta-catenin phosphorylation cascade	Blood	Hematopoietic stem cell	13	1	1	Removed because all components contain < 3 nodes Removed because it contains <= 2 genes Removed because it contains <= 1 edges Removed because non-significant connectivity
R-HSA-201722 Formation of the beta-catenin TCF transactivating complex	Blood	Hematopoietic stem cell	23	1	1	Removed because all components contain < 3 nodes Removed because it contains <= 2 genes Removed because it contains <= 1 edges Removed because non-significant connectivity
R-HSA-3769402 Deactivation of the beta-catenin transactivating complex	Blood	Hematopoietic stem cell	25	0.5	1	Removed because all components contain < 3 nodes Removed because it contains <= 1 edges Removed because non-significant connectivity
R-HSA-4086398 Ca2+ pathway	Blood	Hematopoietic stem cell	37	0.8	0.539136	Removed because non-significant connectivity
R-HSA-4641262 Disassembly of the destruction complex and recruitment of AXIN to the membrane	Blood	Hematopoietic stem cell	23	0.5	1	Removed because all components contain < 3 nodes Removed because it contains <= 1 edges Removed because non-significant connectivity
R-HSA-2485179 Activation of the phototransduction cascade	Blood	Hematopoietic stem cell	5	0	1	Removed because all components contain < 3 nodes Removed because it contains <= 2 genes Removed because it contains <= 1 edges Removed because non-significant connectivity
R-HSA-2514859 Inactivation recovery and regulation of the phototransduction cascade	Blood	Hematopoietic stem cell	16	1	0
R-HSA-112399 IRS-mediated signalling	Blood	Hematopoietic stem cell	181	0.73913	1.13382e-07
R-HSA-2428928 IRS-related events triggered by IGF1R	Blood	Hematopoietic stem cell	184	0.75	9.67629e-09
R-HSA-112040 G-protein mediated events	Blood	Hematopoietic stem cell	28	1	0.00420077
R-HSA-202040 G-protein activation	Blood	Hematopoietic stem cell	18	1	0.444801	Removed because non-significant connectivity
R-HSA-373076 Class A 1 Rhodopsin-like receptors	Blood	Hematopoietic stem cell	183	0.941176	0.0582532	Removed because non-significant connectivity
R-HSA-373080 Class B 2 Secretin family receptors	Blood	Hematopoietic stem cell	43	1	0.00253979
R-HSA-381753 Olfactory Signaling Pathway	Blood	Hematopoietic stem cell	17	1	0
R-HSA-397795 G-protein beta gamma signalling	Blood	Hematopoietic stem cell	30	1	0.32942	Removed because non-significant connectivity
R-HSA-416476 G alpha q signalling events	Blood	Hematopoietic stem cell	118	0.935484	0.2368	Removed because non-significant connectivity
R-HSA-416482 G alpha 12 13 signalling events	Blood	Hematopoietic stem cell	46	0.6	0.405472	Removed because non-significant connectivity
R-HSA-418555 G alpha s signalling events	Blood	Hematopoietic stem cell	86	1	0.00380035
R-HSA-418594 G alpha i signalling events	Blood	Hematopoietic stem cell	109	1	0.0042871
R-HSA-418597 G alpha z signalling events	Blood	Hematopoietic stem cell	15	1	0.861094	Removed because non-significant connectivity
R-HSA-420499 Class C 3 Metabotropic glutamate pheromone receptors	Blood	Hematopoietic stem cell	13	1	0.0406535
R-HSA-8874081 MET activates PTK2 signaling	Blood	Hematopoietic stem cell	21	0	1	Removed because all components contain < 3 nodes Removed because it contains <= 2 genes Removed because it contains <= 1 edges Removed because non-significant connectivity
R-HSA-2555396 Mitotic Metaphase and Anaphase	Blood	Hematopoietic stem cell	112	0	1	Removed because all components contain < 3 nodes Removed because it contains <= 2 genes Removed because it contains <= 1 edges Removed because non-significant connectivity
R-HSA-68877 Mitotic Prometaphase	Blood	Hematopoietic stem cell	74	0	1	Removed because all components contain < 3 nodes Removed because it contains <= 2 genes Removed because it contains <= 1 edges Removed because non-significant connectivity
R-HSA-1168372 Downstream signaling events of B Cell Receptor BCR	Blood	Hematopoietic stem cell	113	0.857143	1.64802e-12
R-HSA-2424491 DAP12 signaling	Blood	Hematopoietic stem cell	214	0.862069	5.14015e-07
R-HSA-2730905 Role of LAT2 NTAL LAB on calcium mobilization	Blood	Hematopoietic stem cell	77	0.857143	0
R-HSA-448424 Interleukin-17 signaling	Blood	Hematopoietic stem cell	185	0.652174	3.83707e-05
R-HSA-449836 Other interleukin signaling	Blood	Hematopoietic stem cell	26	0.4	3.12355e-11
R-HSA-451927 Interleukin-2 signaling	Blood	Hematopoietic stem cell	163	0.681818	1.87234e-08
R-HSA-512988 Interleukin-3 5 and GM-CSF signaling	Blood	Hematopoietic stem cell	170	0.681818	1.09127e-06
R-HSA-6785807 Interleukin-4 and 13 signaling	Blood	Hematopoietic stem cell	88	0.2	1	Removed because all components contain < 3 nodes Removed because it contains <= 1 edges Removed because non-significant connectivity
R-HSA-877300 Interferon gamma signaling	Blood	Hematopoietic stem cell	41	0.75	0
R-HSA-909733 Interferon alpha beta signaling	Blood	Hematopoietic stem cell	31	1	1	Removed because all components contain < 3 nodes Removed because it contains <= 2 genes Removed because it contains <= 1 edges Removed because non-significant connectivity
R-HSA-389513 CTLA4 inhibitory signaling	Blood	Hematopoietic stem cell	15	1	1	Removed because all components contain < 3 nodes Removed because it contains <= 2 genes Removed because it contains <= 1 edges Removed because non-significant connectivity
R-HSA-983168 Antigen processing Ubiquitination & Proteasome degradation	Blood	Hematopoietic stem cell	149	1	0
R-HSA-1606322 ZBP1DAI mediated induction of type I IFNs	Blood	Hematopoietic stem cell	15	1	1	Removed because all components contain < 3 nodes Removed because it contains <= 2 genes Removed because it contains <= 1 edges Removed because non-significant connectivity
R-HSA-166016 Toll Like Receptor 4 TLR4 Cascade	Blood	Hematopoietic stem cell	74	0.333333	1	Removed because all components contain < 3 nodes Removed because it contains <= 1 edges Removed because non-significant connectivity
R-HSA-166663 Initial triggering of complement	Blood	Hematopoietic stem cell	11	1	0
R-HSA-166665 Terminal pathway of complement	Blood	Hematopoietic stem cell	7	1	1	Removed because all components contain < 3 nodes Removed because it contains <= 2 genes Removed because it contains <= 1 edges Removed because non-significant connectivity
R-HSA-168138 Toll Like Receptor 9 TLR9 Cascade	Blood	Hematopoietic stem cell	54	0.5	1	Removed because all components contain < 3 nodes Removed because it contains <= 1 edges Removed because non-significant connectivity
R-HSA-168142 Toll Like Receptor 10 TLR10 Cascade	Blood	Hematopoietic stem cell	47	0.5	1	Removed because all components contain < 3 nodes Removed because it contains <= 1 edges Removed because non-significant connectivity
R-HSA-168164 Toll Like Receptor 3 TLR3 Cascade	Blood	Hematopoietic stem cell	56	0.5	1	Removed because all components contain < 3 nodes Removed because it contains <= 1 edges Removed because non-significant connectivity
R-HSA-168176 Toll Like Receptor 5 TLR5 Cascade	Blood	Hematopoietic stem cell	47	0.5	1	Removed because all components contain < 3 nodes Removed because it contains <= 1 edges Removed because non-significant connectivity
R-HSA-168181 Toll Like Receptor 7 8 TLR7 8 Cascade	Blood	Hematopoietic stem cell	52	0.5	1	Removed because all components contain < 3 nodes Removed because it contains <= 1 edges Removed because non-significant connectivity
R-HSA-174577 Activation of C3 and C5	Blood	Hematopoietic stem cell	4	1	1	Removed because all components contain < 3 nodes Removed because it contains <= 2 genes Removed because it contains <= 1 edges Removed because non-significant connectivity
R-HSA-181438 Toll Like Receptor 2 TLR2 Cascade	Blood	Hematopoietic stem cell	57	0.5	1	Removed because all components contain < 3 nodes Removed because it contains <= 1 edges Removed because non-significant connectivity
R-HSA-2029482 Regulation of actin dynamics for phagocytic cup formation	Blood	Hematopoietic stem cell	38	1	1	Removed because all components contain < 3 nodes Removed because it contains <= 2 genes Removed because it contains <= 1 edges Removed because non-significant connectivity
R-HSA-2871796 FCERI mediated MAPK activation	Blood	Hematopoietic stem cell	165	0.652174	4.01665e-05
R-HSA-3134963 DEx H-box helicases activate type I IFN and inflammatory cytokines production	Blood	Hematopoietic stem cell	8	1	1	Removed because all components contain < 3 nodes Removed because it contains <= 2 genes Removed because it contains <= 1 edges Removed because non-significant connectivity
R-HSA-5686938 Regulation of TLR by endogenous ligand	Blood	Hematopoietic stem cell	15	1	1	Removed because all components contain < 3 nodes Removed because it contains <= 2 genes Removed because it contains <= 1 edges Removed because non-significant connectivity
R-HSA-933541 TRAF6 mediated IRF7 activation	Blood	Hematopoietic stem cell	17	1	1	Removed because all components contain < 3 nodes Removed because it contains <= 2 genes Removed because it contains <= 1 edges Removed because non-significant connectivity
R-HSA-933542 TRAF6 mediated NF-kB activation	Blood	Hematopoietic stem cell	14	1	1	Removed because all components contain < 3 nodes Removed because it contains <= 2 genes Removed because it contains <= 1 edges Removed because non-significant connectivity
R-HSA-977606 Regulation of Complement cascade	Blood	Hematopoietic stem cell	26	0.8	0
R-HSA-8963888 Chylomicron assembly	Blood	Hematopoietic stem cell	7	1	1	Removed because all components contain < 3 nodes Removed because it contains <= 2 genes Removed because it contains <= 1 edges Removed because non-significant connectivity
R-HSA-8963889 Assembly of active LPL and LIPC lipase complexes	Blood	Hematopoietic stem cell	8	1	0
R-HSA-8963896 HDL assembly	Blood	Hematopoietic stem cell	4	0	1	Removed because all components contain < 3 nodes Removed because it contains <= 2 genes Removed because it contains <= 1 edges Removed because non-significant connectivity
R-HSA-8963901 Chylomicron remodeling	Blood	Hematopoietic stem cell	7	1	5.91863e-07
R-HSA-8964058 HDL remodeling	Blood	Hematopoietic stem cell	7	1	7.9145e-05
R-HSA-425381 Bicarbonate transporters	Blood	Hematopoietic stem cell	5	0	1	Removed because all components contain < 3 nodes Removed because it contains <= 2 genes Removed because it contains <= 1 edges Removed because non-significant connectivity
R-HSA-879518 Transport of organic anions	Blood	Hematopoietic stem cell	6	1	0.00246843
R-HSA-3295583 TRP channels	Blood	Hematopoietic stem cell	18	0.5	1	Removed because all components contain < 3 nodes Removed because it contains <= 1 edges Removed because non-significant connectivity
R-HSA-6807878 COPI-mediated anterograde transport	Blood	Hematopoietic stem cell	59	1	0
R-HSA-209822 Glycoprotein hormones	Blood	Hematopoietic stem cell	9	1	1	Removed because all components contain < 3 nodes Removed because it contains <= 2 genes Removed because it contains <= 1 edges Removed because non-significant connectivity
R-HSA-381771 Synthesis secretion and inactivation of Glucagon-like Peptide-1 GLP-1	Blood	Hematopoietic stem cell	8	0.5	1	Removed because all components contain < 3 nodes Removed because it contains <= 1 edges Removed because non-significant connectivity
R-HSA-400511 Synthesis secretion and inactivation of Glucose-dependent Insulinotropic Polypeptide GIP	Blood	Hematopoietic stem cell	4	1	1	Removed because all components contain < 3 nodes Removed because it contains <= 2 genes Removed because it contains <= 1 edges Removed because non-significant connectivity
R-HSA-380994 ATF4 activates genes	Blood	Hematopoietic stem cell	18	1	1	Removed because all components contain < 3 nodes Removed because it contains <= 2 genes Removed because it contains <= 1 edges Removed because non-significant connectivity
R-HSA-381038 XBP1S activates chaperone genes	Blood	Hematopoietic stem cell	39	0	1	Removed because all components contain < 3 nodes Removed because it contains <= 2 genes Removed because it contains <= 1 edges Removed because non-significant connectivity
R-HSA-6814122 Cooperation of PDCL PhLP1 and TRiC CCT in G-protein beta folding	Blood	Hematopoietic stem cell	28	1	3.39653e-07
R-HSA-5689880 Ub-specific processing proteases	Blood	Hematopoietic stem cell	105	0	1	Removed because all components contain < 3 nodes Removed because it contains <= 1 edges Removed because non-significant connectivity
R-HSA-913709 O-linked glycosylation of mucins	Blood	Hematopoietic stem cell	23	1	0
R-HSA-948021 Transport to the Golgi and subsequent modification	Blood	Hematopoietic stem cell	112	0.555556	2.67066e-07
R-HSA-114452 Activation of BH3-only proteins	Blood	Hematopoietic stem cell	16	1	1	Removed because all components contain < 3 nodes Removed because it contains <= 2 genes Removed because it contains <= 1 edges Removed because non-significant connectivity
R-HSA-190828 Gap junction trafficking	Blood	Hematopoietic stem cell	20	0	1	Removed because all components contain < 3 nodes Removed because it contains <= 1 edges Removed because non-significant connectivity
R-HSA-421837 Clathrin derived vesicle budding	Blood	Hematopoietic stem cell	42	1	6.66134e-16
R-HSA-8856688 Golgi-to-ER retrograde transport	Blood	Hematopoietic stem cell	79	1	0
R-HSA-8856825 Cargo recognition for clathrin-mediated endocytosis	Blood	Hematopoietic stem cell	69	1	0.000150618
R-HSA-5693565 Recruitment and ATM-mediated phosphorylation of repair and signaling proteins at DNA double strand breaks	Blood	Hematopoietic stem cell	37	1	0
R-HSA-3700989 Transcriptional Regulation by TP53	Blood	Hematopoietic stem cell	224	0.5	1	Removed because all components contain < 3 nodes Removed because it contains <= 1 edges Removed because non-significant connectivity
R-HSA-383280 Nuclear Receptor transcription pathway	Blood	Hematopoietic stem cell	25	0.4	1	Removed because all components contain < 3 nodes Removed because non-significant connectivity
R-HSA-8864260 Transcriptional regulation by the AP-2 TFAP2 family of transcription factors	Blood	Hematopoietic stem cell	27	0	1	Removed because all components contain < 3 nodes Removed because it contains <= 2 genes Removed because it contains <= 1 edges Removed because non-significant connectivity
R-HSA-1234174 Regulation of Hypoxia-inducible Factor HIF by oxygen	Blood	Hematopoietic stem cell	45	0	1	Removed because all components contain < 3 nodes Removed because it contains <= 2 genes Removed because it contains <= 1 edges Removed because non-significant connectivity
R-HSA-2559580 Oxidative Stress Induced Senescence	Blood	Hematopoietic stem cell	39	0	1	Removed because all components contain < 3 nodes Removed because it contains <= 2 genes Removed because it contains <= 1 edges Removed because non-significant connectivity
R-HSA-3371571 HSF1-dependent transactivation	Blood	Hematopoietic stem cell	11	1	1	Removed because all components contain < 3 nodes Removed because it contains <= 2 genes Removed because it contains <= 1 edges Removed because non-significant connectivity
R-HSA-5658442 Regulation of RAS by GAPs	Blood	Lymphocyte	33	1	1	Removed because all components contain < 3 nodes Removed because it contains <= 2 genes Removed because it contains <= 1 edges Removed because non-significant connectivity
R-HSA-70268 Pyruvate metabolism	Blood	Lymphocyte	17	1	1	Removed because all components contain < 3 nodes Removed because it contains <= 2 genes Removed because it contains <= 1 edges Removed because non-significant connectivity
R-HSA-71403 Citric acid cycle TCA cycle	Blood	Lymphocyte	15	1	1	Removed because all components contain < 3 nodes Removed because it contains <= 2 genes Removed because it contains <= 1 edges Removed because non-significant connectivity
R-HSA-211897 Cytochrome P450 - arranged by substrate type	Blood	Lymphocyte	35	0	1	Removed because all components contain < 3 nodes Removed because it contains <= 2 genes Removed because it contains <= 1 edges Removed because non-significant connectivity
R-HSA-1989781 PPARA activates gene expression	Blood	Lymphocyte	68	1	1	Removed because all components contain < 3 nodes Removed because it contains <= 2 genes Removed because it contains <= 1 edges Removed because non-significant connectivity
R-HSA-350562 Regulation of ornithine decarboxylase ODC	Blood	Lymphocyte	30	1	1	Removed because all components contain < 3 nodes Removed because it contains <= 2 genes Removed because it contains <= 1 edges Removed because non-significant connectivity
R-HSA-6811558 PI5P PP2A and IER3 Regulate PI3K AKT Signaling	Blood	Lymphocyte	51	1	1	Removed because all components contain < 3 nodes Removed because it contains <= 2 genes Removed because it contains <= 1 edges Removed because non-significant connectivity
R-HSA-198203 PI3K AKT activation	Blood	Lymphocyte	73	1	1	Removed because all components contain < 3 nodes Removed because it contains <= 2 genes Removed because it contains <= 1 edges Removed because non-significant connectivity
R-HSA-187687 Signalling to ERKs	Blood	Lymphocyte	162	0.857143	0.0949293	Removed because non-significant connectivity
R-HSA-5218921 VEGFR2 mediated cell proliferation	Blood	Lymphocyte	158	0.857143	0.0510514	Removed because non-significant connectivity
R-HSA-5663220 RHO GTPases Activate Formins	Blood	Lymphocyte	76	1	0.00241146
R-HSA-4086400 PCP CE pathway	Blood	Lymphocyte	60	1	1	Removed because all components contain < 3 nodes Removed because it contains <= 2 genes Removed because it contains <= 1 edges Removed because non-significant connectivity
R-HSA-4641257 Degradation of AXIN	Blood	Lymphocyte	31	1	1	Removed because all components contain < 3 nodes Removed because it contains <= 2 genes Removed because it contains <= 1 edges Removed because non-significant connectivity
R-HSA-4641258 Degradation of DVL	Blood	Lymphocyte	35	1	1	Removed because all components contain < 3 nodes Removed because it contains <= 2 genes Removed because it contains <= 1 edges Removed because non-significant connectivity
R-HSA-112399 IRS-mediated signalling	Blood	Lymphocyte	181	0.75	0.0779176	Removed because non-significant connectivity
R-HSA-2428928 IRS-related events triggered by IGF1R	Blood	Lymphocyte	184	0.75	0.126358	Removed because non-significant connectivity
R-HSA-373076 Class A 1 Rhodopsin-like receptors	Blood	Lymphocyte	183	1	8.7006e-08
R-HSA-397795 G-protein beta gamma signalling	Blood	Lymphocyte	30	1	0.0181708
R-HSA-416476 G alpha q signalling events	Blood	Lymphocyte	118	1	2.62655e-09
R-HSA-418594 G alpha i signalling events	Blood	Lymphocyte	109	1	0.000160788
R-HSA-5610780 Degradation of GLI1 by the proteasome	Blood	Lymphocyte	35	1	1	Removed because all components contain < 3 nodes Removed because it contains <= 2 genes Removed because it contains <= 1 edges Removed because non-significant connectivity
R-HSA-5610785 GLI3 is processed to GLI3R by the proteasome	Blood	Lymphocyte	36	1	1	Removed because all components contain < 3 nodes Removed because it contains <= 2 genes Removed because it contains <= 1 edges Removed because non-significant connectivity
R-HSA-68867 Assembly of the pre-replicative complex	Blood	Lymphocyte	45	1	0.012698
R-HSA-68962 Activation of the pre-replicative complex	Blood	Lymphocyte	25	1	0.00124788
R-HSA-68949 Orc1 removal from chromatin	Blood	Lymphocyte	48	1	0.00856328
R-HSA-69017 CDK-mediated phosphorylation and removal of Cdc6	Blood	Lymphocyte	30	1	0.010655
R-HSA-69109 Leading Strand Synthesis	Blood	Lymphocyte	10	1	0.0303329
R-HSA-69186 Lagging Strand Synthesis	Blood	Lymphocyte	15	1	0.0172948
R-HSA-1538133 G0 and Early G1	Blood	Lymphocyte	17	1	0.00143137
R-HSA-174143 APC C-mediated degradation of cell cycle proteins	Blood	Lymphocyte	57	1	0.0198582
R-HSA-2555396 Mitotic Metaphase and Anaphase	Blood	Lymphocyte	112	1	0.00336421
R-HSA-68875 Mitotic Prophase	Blood	Lymphocyte	46	1	0.00571729
R-HSA-68877 Mitotic Prometaphase	Blood	Lymphocyte	74	1	0.00189534
R-HSA-68884 Mitotic Telophase Cytokinesis	Blood	Lymphocyte	11	1	1	Removed because all components contain < 3 nodes Removed because it contains <= 2 genes Removed because it contains <= 1 edges Removed because non-significant connectivity
R-HSA-68911 G2 Phase	Blood	Lymphocyte	5	1	0.0608561	Removed because non-significant connectivity
R-HSA-69206 G1 S Transition	Blood	Lymphocyte	86	1	0.00333205
R-HSA-69236 G1 Phase	Blood	Lymphocyte	34	0.5	1	Removed because all components contain < 3 nodes Removed because it contains <= 1 edges Removed because non-significant connectivity
R-HSA-69275 G2 M Transition	Blood	Lymphocyte	113	1	0.00318761
R-HSA-69656 Cyclin A Cdk2-associated events at S phase entry	Blood	Lymphocyte	54	1	0.000470612
R-HSA-75815 Ubiquitin-dependent degradation of Cyclin D	Blood	Lymphocyte	30	1	1	Removed because all components contain < 3 nodes Removed because it contains <= 2 genes Removed because it contains <= 1 edges Removed because non-significant connectivity
R-HSA-176187 Activation of ATR in response to replication stress	Blood	Lymphocyte	31	1	0.00323491
R-HSA-69473 G2 M DNA damage checkpoint	Blood	Lymphocyte	43	1	0.00939631
R-HSA-69580 p53-Dependent G1 S DNA damage checkpoint	Blood	Lymphocyte	39	1	4.30829e-05
R-HSA-69613 p53-Independent G1 S DNA damage checkpoint	Blood	Lymphocyte	30	0.5	1	Removed because all components contain < 3 nodes Removed because it contains <= 1 edges Removed because non-significant connectivity
R-HSA-180786 Extension of Telomeres	Blood	Lymphocyte	20	1	0.0154526
R-HSA-606279 Deposition of new CENPA-containing nucleosomes at the centromere	Blood	Lymphocyte	19	1	1	Removed because all components contain < 3 nodes Removed because it contains <= 2 genes Removed because it contains <= 1 edges Removed because non-significant connectivity
R-HSA-1168372 Downstream signaling events of B Cell Receptor BCR	Blood	Lymphocyte	113	1	0.000194604
R-HSA-2424491 DAP12 signaling	Blood	Lymphocyte	214	1	0.00132518
R-HSA-2730905 Role of LAT2 NTAL LAB on calcium mobilization	Blood	Lymphocyte	77	1	1	Removed because all components contain < 3 nodes Removed because it contains <= 2 genes Removed because it contains <= 1 edges Removed because non-significant connectivity
R-HSA-1169410 Antiviral mechanism by IFN-stimulated genes	Blood	Lymphocyte	41	0.5	1	Removed because all components contain < 3 nodes Removed because it contains <= 1 edges Removed because non-significant connectivity
R-HSA-446652 Interleukin-1 signaling	Blood	Lymphocyte	57	1	1.07309e-10
R-HSA-447115 Interleukin-12 family signaling	Blood	Lymphocyte	10	1	1	Removed because all components contain < 3 nodes Removed because it contains <= 2 genes Removed because it contains <= 1 edges Removed because non-significant connectivity
R-HSA-448424 Interleukin-17 signaling	Blood	Lymphocyte	185	0.777778	0.0853108	Removed because non-significant connectivity
R-HSA-449836 Other interleukin signaling	Blood	Lymphocyte	26	0.75	1.95537e-06
R-HSA-451927 Interleukin-2 signaling	Blood	Lymphocyte	163	0.857143	0.0652612	Removed because non-significant connectivity
R-HSA-512988 Interleukin-3 5 and GM-CSF signaling	Blood	Lymphocyte	170	0.857143	0.0623607	Removed because non-significant connectivity
R-HSA-5669034 TNFs bind their physiological receptors	Blood	Lymphocyte	17	0	1	Removed because all components contain < 3 nodes Removed because it contains <= 1 edges Removed because non-significant connectivity
R-HSA-5676590 NIK-->noncanonical NF-kB signaling	Blood	Lymphocyte	37	1	7.28238e-05
R-HSA-5676594 TNF receptor superfamily TNFSF members mediating non-canonical NF-kB pathway	Blood	Lymphocyte	7	1	1	Removed because all components contain < 3 nodes Removed because it contains <= 2 genes Removed because it contains <= 1 edges Removed because non-significant connectivity
R-HSA-6783589 Interleukin-6 family signaling	Blood	Lymphocyte	15	1	1	Removed because all components contain < 3 nodes Removed because it contains <= 2 genes Removed because it contains <= 1 edges Removed because non-significant connectivity
R-HSA-6783783 Interleukin-10 signaling	Blood	Lymphocyte	38	0.833333	0.000175596
R-HSA-6785807 Interleukin-4 and 13 signaling	Blood	Lymphocyte	88	0.909091	2.12316e-06
R-HSA-877300 Interferon gamma signaling	Blood	Lymphocyte	41	0.5	1	Removed because all components contain < 3 nodes Removed because it contains <= 1 edges Removed because non-significant connectivity
R-HSA-909733 Interferon alpha beta signaling	Blood	Lymphocyte	31	1	1	Removed because all components contain < 3 nodes Removed because it contains <= 2 genes Removed because it contains <= 1 edges Removed because non-significant connectivity
R-HSA-1236975 Antigen processing-Cross presentation	Blood	Lymphocyte	50	1	1	Removed because all components contain < 3 nodes Removed because it contains <= 2 genes Removed because it contains <= 1 edges Removed because non-significant connectivity
R-HSA-202424 Downstream TCR signaling	Blood	Lymphocyte	51	1	1	Removed because all components contain < 3 nodes Removed because it contains <= 2 genes Removed because it contains <= 1 edges Removed because non-significant connectivity
R-HSA-389356 CD28 co-stimulation	Blood	Lymphocyte	17	0	1	Removed because all components contain < 3 nodes Removed because it contains <= 2 genes Removed because it contains <= 1 edges Removed because non-significant connectivity
R-HSA-389513 CTLA4 inhibitory signaling	Blood	Lymphocyte	15	1	0.018313
R-HSA-983168 Antigen processing Ubiquitination & Proteasome degradation	Blood	Lymphocyte	149	1	9.84603e-07
R-HSA-1606322 ZBP1DAI mediated induction of type I IFNs	Blood	Lymphocyte	15	1	1	Removed because all components contain < 3 nodes Removed because it contains <= 2 genes Removed because it contains <= 1 edges Removed because non-significant connectivity
R-HSA-166016 Toll Like Receptor 4 TLR4 Cascade	Blood	Lymphocyte	74	0.666667	1.85308e-09
R-HSA-168138 Toll Like Receptor 9 TLR9 Cascade	Blood	Lymphocyte	54	0.666667	2.94613e-10
R-HSA-168142 Toll Like Receptor 10 TLR10 Cascade	Blood	Lymphocyte	47	0.666667	4.44089e-16
R-HSA-168164 Toll Like Receptor 3 TLR3 Cascade	Blood	Lymphocyte	56	0.666667	2.62655e-09
R-HSA-168176 Toll Like Receptor 5 TLR5 Cascade	Blood	Lymphocyte	47	0.666667	1.85308e-09
R-HSA-168181 Toll Like Receptor 7 8 TLR7 8 Cascade	Blood	Lymphocyte	52	0.666667	0
R-HSA-181438 Toll Like Receptor 2 TLR2 Cascade	Blood	Lymphocyte	57	0.666667	5.21805e-14
R-HSA-2871796 FCERI mediated MAPK activation	Blood	Lymphocyte	165	0.857143	0.115874	Removed because non-significant connectivity
R-HSA-2871837 FCERI mediated NF-kB activation	Blood	Lymphocyte	44	1	1	Removed because all components contain < 3 nodes Removed because it contains <= 2 genes Removed because it contains <= 1 edges Removed because non-significant connectivity
R-HSA-5607764 CLEC7A Dectin-1 signaling	Blood	Lymphocyte	57	1	0.00342027
R-HSA-933542 TRAF6 mediated NF-kB activation	Blood	Lymphocyte	14	1	1	Removed because all components contain < 3 nodes Removed because it contains <= 2 genes Removed because it contains <= 1 edges Removed because non-significant connectivity
R-HSA-380994 ATF4 activates genes	Blood	Lymphocyte	18	1	2.29194e-12
R-HSA-3108232 SUMO E3 ligases SUMOylate target proteins	Blood	Lymphocyte	61	0.666667	0.706865	Removed because non-significant connectivity
R-HSA-5689603 UCH proteinases	Blood	Lymphocyte	47	1	1.03384e-09
R-HSA-5689880 Ub-specific processing proteases	Blood	Lymphocyte	105	0.5	0.175998	Removed because non-significant connectivity
R-HSA-379716 Cytosolic tRNA aminoacylation	Blood	Lymphocyte	15	1	1	Removed because all components contain < 3 nodes Removed because it contains <= 2 genes Removed because it contains <= 1 edges Removed because non-significant connectivity
R-HSA-379726 Mitochondrial tRNA aminoacylation	Blood	Lymphocyte	11	1	0
R-HSA-8856688 Golgi-to-ER retrograde transport	Blood	Lymphocyte	79	1	0.000919154
R-HSA-5685939 HDR through MMEJ alt-NHEJ	Blood	Lymphocyte	10	1	1	Removed because all components contain < 3 nodes Removed because it contains <= 2 genes Removed because it contains <= 1 edges Removed because non-significant connectivity
R-HSA-5693548 Sensing of DNA Double Strand Breaks	Blood	Lymphocyte	5	1	1	Removed because all components contain < 3 nodes Removed because it contains <= 2 genes Removed because it contains <= 1 edges Removed because non-significant connectivity
R-HSA-5693565 Recruitment and ATM-mediated phosphorylation of repair and signaling proteins at DNA double strand breaks	Blood	Lymphocyte	37	1	0.0959352	Removed because non-significant connectivity
R-HSA-5693567 HDR through Homologous Recombination HR or Single Strand Annealing SSA	Blood	Lymphocyte	67	1	0.0224523
R-HSA-5696394 DNA Damage Recognition in GG-NER	Blood	Lymphocyte	27	1	1	Removed because all components contain < 3 nodes Removed because it contains <= 2 genes Removed because it contains <= 1 edges Removed because non-significant connectivity
R-HSA-5696395 Formation of Incision Complex in GG-NER	Blood	Lymphocyte	32	1	1	Removed because all components contain < 3 nodes Removed because it contains <= 2 genes Removed because it contains <= 1 edges Removed because non-significant connectivity
R-HSA-5696397 Gap-filling DNA repair synthesis and ligation in GG-NER	Blood	Lymphocyte	18	1	0.0234278
R-HSA-5696400 Dual Incision in GG-NER	Blood	Lymphocyte	31	1	0.0121461
R-HSA-6782135 Dual incision in TC-NER	Blood	Lymphocyte	44	1	0.00789959
R-HSA-6782210 Gap-filling DNA repair synthesis and ligation in TC-NER	Blood	Lymphocyte	43	1	0.0285273
R-HSA-110373 Resolution of AP sites via the multiple-nucleotide patch replacement pathway	Blood	Lymphocyte	19	1	0.00384154
R-HSA-110312 Translesion synthesis by REV1	Blood	Lymphocyte	12	1	0.0294759
R-HSA-110320 Translesion Synthesis by POLH	Blood	Lymphocyte	12	1	0.0387841
R-HSA-5655862 Translesion synthesis by POLK	Blood	Lymphocyte	12	1	0.0357288
[truncated: 3,526 more rows]
