# Supplementary material for: Understanding allergic multimorbidity within the non-eosinophilic interactome
Source: PLoS One. 2019 Nov 6;14(11):e0224448. doi: 10.1371/journal.pone.0224448 (PMC6834334; doi:10.1371/journal.pone.0224448)
Supplement: S7 Table — The column n diseases contains the number of diseases (A, D, R) with a significant number of associated genes from Table 2 (values are highlighted in blue gradient). The column n MS > 0 contains the number of combinations of diseases (AD, AR, DR, ADR) with nonzero MS from Table 3 (values are highlighted in red gradient). The column n MS > 0.50 contains the number of combinations of diseases (AD, AR, DR, ADR) with MS > 0.50 (also from Table 3, highlighted in red gradient). (XLS) [file pone.0224448.s009.xls]

## Sheet: Sheet1
tissue	cell type / line	n diseases	n MS > 0	n MS > 0.5
Adipose tissue from abdomen and thigh	Adipose-derived adult stem cells (ADASCs)	1	1
Adipose tissue from abdomen	Adipose-derived adult stem cells (ADASCs)		4
Aorta	Primary aortic smooth muscle cell		1
Blood	721 B lymphoblasts		1
Blood	BDCA4+ dentritic cell	1	1
Blood	CD14+ monocyte	1	4	4
Blood	CD19+ B cell (neg. sel.)	1	4
Blood	CD34+ T cell		1
Blood	CD34+ cell		1	1
Blood	CD34+ hematopoietic stem cell		1
Blood	CD4+ T cell		4	2
Blood	CD8+ T cell		1
Blood	Central memory 1 CD4+ T cell	1	1	1
Blood	Central memory CD4+ T cell	2	1
Blood	Effector memory CD4+ T cell	2	1
Blood	Erythrocyte		4
Blood	Granulocyte		1
Blood	Hematopoietic stem cell		1
Blood	Lymphocyte	2	4
Blood	Macrophage	2	4
Blood	Monocyte	2	4
Blood	Monocyte derived macrophage	2	4
Blood	Naive CD4+ T cell		1	1
Blood	Primary bone marrow CD34+ stem cell		1
Blood	Progenitor cell, hematopoietic stem cell		1
Blood	T cell	2	4
Blood	T lymphocyte	2	1
Bone marrow	CD138+ plasma cell	1	4	1
Bone marrow	Pre-B-II small cell		1
Bone marrow	Primary bone marrow CD34+ stem cell	1	1
Connective tissue	Fibroblast		1
Esophagus	Esophageal epithelium	2	4
Kidney	Epithelium		1
Palatine tonsil	CXCR5(hi)ICOS(hi) CD4+ T cell	2	1
Palatine tonsil	CXCR5(lo)ICOS(int) CD4+ T cell	1	1
Skin (leg)	Epidermis and dermis	2	1
Skin	Epidermis and dermis	2	4
Skin	Primary blood vessel endothelial cell	1	3
Skin	Primary lymphatic endothelial cell		1
Skin	Primary microvascular endothelial cell		4	2
Thyroid	Thyrocyte		1	1
Uterine tube	Primary uterine smooth muscle cell		1
