# Supplementary material for: Understanding allergic multimorbidity within the non-eosinophilic interactome
Source: PLoS One. 2019 Nov 6;14(11):e0224448. doi: 10.1371/journal.pone.0224448 (PMC6834334; doi:10.1371/journal.pone.0224448)
Supplement: S8 Table — Red cells: multimorbidity between A and D. Orange cells: multimorbidity between A and R. Light blue cells: multimorbidity between D and R. Dark blue cells: multimorbidity between A, D and R. Only cell types not present in Table 4 in the manuscript are shown. (XLS) [file pone.0224448.s010.xls]

## Sheet: Sheet1
		Adipose tissue from abdomen and thigh	Aorta	Blood	Blood	Blood	Blood	Blood	Blood	Blood	Blood	Blood	Blood	Blood	Blood	Blood	Blood	Blood	Bone marrow	Bone marrow	Bone marrow	Bone marrow	Bone marrow	Bone marrow	Connective tissue	Kidney	Palatine tonsil	Palatine tonsil	Skin (leg)	Skin	Skin	Thyroid	Uterine tube
Category	pathway	Adipose-derived adult stem cells (ADASCs)	Primary aortic smooth muscle cell	721 B lymphoblasts	BDCA4+ dentritic cell	CD34+ T cell	CD34+ cell	CD34+ hematopoietic stem cell	CD8+ T cell	Central memory 1 CD4+ T cell	Central memory CD4+ T cell	Effector memory CD4+ T cell	Granulocyte	Hematopoietic stem cell	Naive CD4+ T cell	Primary bone marrow CD34+ stem cell	Progenitor cell, hematopoietic stem cell	T lymphocyte	Immature-B cell	Mesenchymal stem cell BM-MSC	Pre-B-I cell	Pre-B-II large cell	Pre-B-II small cell	Primary bone marrow CD34+ stem cell	Fibroblast	Epithelium	CXCR5(hi)ICOS(hi) CD4+ T cell	CXCR5(lo)ICOS(int) CD4+ T cell	Epidermis and dermis	Primary blood vessel endothelial cell	Primary lymphatic endothelial cell	Thyrocyte	Primary uterine smooth muscle cell
Signaling by TGF-beta receptor complex	SMAD2, SMAD3, SMAD4 heterotrimer regulates transcription															AR
Signaling by GPCR	Class A 1 Rhodopsin-like receptors																															AD
Signaling by GPCR	G alpha i signalling events																															AD
Dna double-strand break repair	HDR through Homologous Recombination HR or Single Strand Annealing SSA							AD
Cytokine signaling in immune system	Interleukin-1 signaling		AD				AD										AD
Cytokine signaling in immune system	Other interleukin signaling													AD
Cytokine signaling in immune system	Interleukin-2 signaling																						AD
Cytokine signaling in immune system	Interleukin-3 5 and GM-CSF signaling																						AD
Cytokine signaling in immune system	Interleukin-10 signaling	AD	AD														AD													AD			AD
Cytokine signaling in immune system	Interleukin-4 and 13 signaling	AD					AD										AD										AD			AD		AD
Cytokine signaling in immune system	Interferon gamma signaling	AD
Innate immune system	ZBP1DAI mediated induction of type I IFNs				AD
Innate immune system	Toll Like Receptor 4 TLR4 Cascade																									AD
Innate immune system	CLEC7A Dectin-1 signaling						AD
