# Supplementary material for: Understanding allergic multimorbidity within the non-eosinophilic interactome
Source: PLoS One. 2019 Nov 6;14(11):e0224448. doi: 10.1371/journal.pone.0224448 (PMC6834334; doi:10.1371/journal.pone.0224448)
Supplement: S9 Table — A: asthma. D: dermatitis. R: rhinitis. Only significant associations (P < 0.05) are shown. (XLS) [file pone.0224448.s011.xls]

## Sheet: comorbidity.1000.netscore_z.script35.pl.diseases_pathways
tissue	cell type	pathway	n genes	disease	P adj
Aorta	Primary aortic smooth muscle cell	R-HSA-166016 Toll Like Receptor 4 TLR4 Cascade	4	D	0
Aorta	Primary aortic smooth muscle cell	R-HSA-168138 Toll Like Receptor 9 TLR9 Cascade	3	D	0
Bone marrow	CD138+ plasma cell	R-HSA-166016 Toll Like Receptor 4 TLR4 Cascade	8	A	2.79243e-12
Blood	721 B lymphoblasts	R-HSA-211897 Cytochrome P450 - arranged by substrate type	6	D	2.55524e-11
Bone marrow	CD138+ plasma cell	R-HSA-181438 Toll Like Receptor 2 TLR2 Cascade	5	A	7.34086e-11
Blood	Progenitor cell, hematopoietic stem cell	R-HSA-446652 Interleukin-1 signaling	4	D	9.5477e-11
Bone marrow	CD138+ plasma cell	R-HSA-1236975 Antigen processing-Cross presentation	4	A	2.6807e-10
Bone marrow	Pre-B-I cell	R-HSA-5693565 Recruitment and ATM-mediated phosphorylation of repair and signaling proteins at DNA double strand breaks	3	A	9.18789e-10
Esophagus	Esophageal epithelium	R-HSA-418990 Adherens junctions interactions	4	A	9.25771e-10
Thyroid	Thyrocyte	R-HSA-6783783 Interleukin-10 signaling	6	D	1.32756e-09
Bone marrow	CD138+ plasma cell	R-HSA-6785807 Interleukin-4 and 13 signaling	17	A	2.38993e-09
Bone marrow	Pre-B-I cell	R-HSA-69473 G2 M DNA damage checkpoint	4	A	3.61325e-09
Eye	Trabecular meshwork cell	R-HSA-8978870 Fatty acid synthesis	5	A	3.73952e-09
Adipose tissue from abdomen	Adipose-derived adult stem cells (ADASCs)	R-HSA-8978870 Fatty acid synthesis	4	A	6.56029e-09
Blood	Erythrocyte	R-HSA-1236975 Antigen processing-Cross presentation	7	R	1.47909e-08
Bone marrow	Pre-B-II small cell	R-HSA-373076 Class A 1 Rhodopsin-like receptors	4	A	2.35743e-08
Blood	CD34+ cell	R-HSA-6785807 Interleukin-4 and 13 signaling	4	A	4.20839e-08
Eye	Trabecular meshwork	R-HSA-416476 G alpha q signalling events	13	A	6.95174e-08
Aorta	Primary aortic smooth muscle cell	R-HSA-6785807 Interleukin-4 and 13 signaling	12	D	7.89513e-08
Mesagnium	Mesangial cell	R-HSA-418594 G alpha i signalling events	3	A	1.06841e-07
Blood	Macrophage	R-HSA-446652 Interleukin-1 signaling	5	A	1.1943e-07
Blood	721 B lymphoblasts	R-HSA-6783589 Interleukin-6 family signaling	4	D	1.26285e-07
Adipose tissue from abdomen and thigh	Adipose-derived adult stem cells (ADASCs)	R-HSA-877300 Interferon gamma signaling	3	D	1.2868e-07
Blood	Lymphocyte	R-HSA-449836 Other interleukin signaling	5	D	2.60991e-07
Adipose tissue from abdomen and thigh	Adipose-derived adult stem cells (ADASCs)	R-HSA-877300 Interferon gamma signaling	3	A	2.70731e-07
Blood	Primary bone marrow CD34+ stem cell	R-HSA-2173796 SMAD2 SMAD3 SMAD4 heterotrimer regulates transcription	3	R	3.69092e-07
Aorta	Primary aortic smooth muscle cell	R-HSA-68911 G2 Phase	3	A	5.58416e-07
Skin	Primary lymphatic endothelial cell	R-HSA-114608 Platelet degranulation	6	D	6.22753e-07
Adipose tissue from abdomen	Adipose-derived adult stem cells (ADASCs)	R-HSA-6783783 Interleukin-10 signaling	8	D	8.23414e-07
Bone marrow	Pre-B-II small cell	R-HSA-418594 G alpha i signalling events	3	A	9.22556e-07
Bone marrow	CD138+ plasma cell	R-HSA-5686938 Regulation of TLR by endogenous ligand	7	A	9.37231e-07
Blood	CD34+ cell	R-HSA-68911 G2 Phase	3	A	1.02773e-06
Skin	Epidermis and dermis	R-HSA-8978870 Fatty acid synthesis	9	R	1.94712e-06
Uterine tube	Primary uterine smooth muscle cell	R-HSA-6783589 Interleukin-6 family signaling	4	D	1.97766e-06
Thyroid	Thyrocyte	R-HSA-418594 G alpha i signalling events	6	A	2.49212e-06
Blood	CD19+ B cell (neg. sel.)	R-HSA-181438 Toll Like Receptor 2 TLR2 Cascade	15	D	2.66067e-06
Adipose tissue from abdomen and thigh	Adipose-derived adult stem cells (ADASCs)	R-HSA-6785807 Interleukin-4 and 13 signaling	8	D	3.06236e-06
Blood	CD19+ B cell (neg. sel.)	R-HSA-6783783 Interleukin-10 signaling	13	D	4.55777e-06
Blood	CD19+ B cell (neg. sel.)	R-HSA-1638091 Heparan sulfate heparin HS-GAG metabolism	5	A	5.13884e-06
Blood	CD19+ B cell (neg. sel.)	R-HSA-1793185 Chondroitin sulfate dermatan sulfate metabolism	3	A	5.13884e-06
Bone marrow	Pre-B-II small cell	R-HSA-5690714 CD22 mediated BCR regulation	3	D	5.22485e-06
Blood	Lymphocyte	R-HSA-6783783 Interleukin-10 signaling	13	D	5.95022e-06
Blood	Progenitor cell, hematopoietic stem cell	R-HSA-6785807 Interleukin-4 and 13 signaling	4	D	6.6021e-06
Blood	Progenitor cell, hematopoietic stem cell	R-HSA-8978870 Fatty acid synthesis	4	A	7.50404e-06
Blood	Erythrocyte	R-HSA-446652 Interleukin-1 signaling	6	A	7.50463e-06
Aorta	Primary aortic smooth muscle cell	R-HSA-6783783 Interleukin-10 signaling	8	D	7.62865e-06
Bone marrow	Pre-B-II small cell	R-HSA-112399 IRS-mediated signalling	7	A	1.11593e-05
Bone marrow	Mesenchymal stem cell	R-HSA-373076 Class A 1 Rhodopsin-like receptors	3	D	1.1686e-05
Bone marrow	Pre-B-II small cell	R-HSA-983695 Antigen activates B Cell Receptor BCR leading to generation of second messengers	5	D	1.27367e-05
Blood	CD4+ T cell	R-HSA-6783783 Interleukin-10 signaling	3	D	1.38615e-05
Blood	CD8+ T cell	R-HSA-373076 Class A 1 Rhodopsin-like receptors	14	D	1.47344e-05
Eye	Trabecular meshwork	R-HSA-373076 Class A 1 Rhodopsin-like receptors	13	A	1.48217e-05
Aorta	Primary aortic smooth muscle cell	R-HSA-2559582 Senescence-Associated Secretory Phenotype SASP	5	A	1.84659e-05
Bone marrow	Primary bone marrow CD34+ stem cell	R-HSA-181438 Toll Like Receptor 2 TLR2 Cascade	4	D	2.11416e-05
Blood	721 B lymphoblasts	R-HSA-373076 Class A 1 Rhodopsin-like receptors	3	A	2.3561e-05
Blood	CD8+ T cell	R-HSA-416476 G alpha q signalling events	7	D	2.56147e-05
Blood	CD34+ hematopoietic stem cell	R-HSA-5693567 HDR through Homologous Recombination HR or Single Strand Annealing SSA	12	D	2.63321e-05
Bone marrow	CD138+ plasma cell	R-HSA-8978870 Fatty acid synthesis	4	A	2.98502e-05
Adipose tissue from abdomen	Adipose-derived adult stem cells (ADASCs)	R-HSA-6783783 Interleukin-10 signaling	8	A	3.07824e-05
Thymus	CD34+CD1a- thymocyte	R-HSA-5693567 HDR through Homologous Recombination HR or Single Strand Annealing SSA	8	D	3.12541e-05
Bone marrow	Mesenchymal stem cell	R-HSA-6785807 Interleukin-4 and 13 signaling	7	D	3.41966e-05
Blood	Primary bone marrow CD34+ stem cell	R-HSA-2173796 SMAD2 SMAD3 SMAD4 heterotrimer regulates transcription	3	A	3.62273e-05
Blood	Lymphocyte	R-HSA-6785807 Interleukin-4 and 13 signaling	12	A	3.72952e-05
Eye	Trabecular meshwork cell	R-HSA-6783783 Interleukin-10 signaling	4	A	3.75813e-05
Uterine tube	Primary uterine smooth muscle cell	R-HSA-6783783 Interleukin-10 signaling	5	D	3.80076e-05
Thyroid	Thyrocyte	R-HSA-418594 G alpha i signalling events	6	D	4.06484e-05
Adipose tissue from abdomen	Adipose-derived adult stem cells (ADASCs)	R-HSA-6785807 Interleukin-4 and 13 signaling	13	A	4.08008e-05
Adipose tissue from abdomen and thigh	Adipose-derived adult stem cells (ADASCs)	R-HSA-6783589 Interleukin-6 family signaling	3	D	4.08845e-05
Blood	CD19+ B cell (neg. sel.)	R-HSA-166016 Toll Like Receptor 4 TLR4 Cascade	20	D	4.6389e-05
Blood	CD19+ B cell (neg. sel.)	R-HSA-166016 Toll Like Receptor 4 TLR4 Cascade	20	R	4.6389e-05
Blood	Erythrocyte	R-HSA-166016 Toll Like Receptor 4 TLR4 Cascade	10	R	4.74809e-05
Blood	Monocyte	R-HSA-1236975 Antigen processing-Cross presentation	6	R	5.49128e-05
Blood	Monocyte derived macrophage	R-HSA-6783783 Interleukin-10 signaling	14	A	5.8757e-05
Blood	T cell	R-HSA-6785807 Interleukin-4 and 13 signaling	15	A	6.06436e-05
Blood	Erythrocyte	R-HSA-181438 Toll Like Receptor 2 TLR2 Cascade	8	A	7.29283e-05
Aorta	Primary aortic smooth muscle cell	R-HSA-5607764 CLEC7A Dectin-1 signaling	6	A	9.11492e-05
Blood	Progenitor cell, hematopoietic stem cell	R-HSA-6783783 Interleukin-10 signaling	4	D	9.14684e-05
Blood	BDCA4+ dentritic cell	R-HSA-5676590 NIK-->noncanonical NF-kB signaling	3	D	9.83434e-05
Blood	CD19+ B cell (neg. sel.)	R-HSA-168138 Toll Like Receptor 9 TLR9 Cascade	10	D	0.000110321
Blood	Lymphocyte	R-HSA-6785807 Interleukin-4 and 13 signaling	12	D	0.000118174
Bone marrow	Pre-B-II small cell	R-HSA-451927 Interleukin-2 signaling	8	A	0.00012784
Bone marrow	CD138+ plasma cell	R-HSA-5686938 Regulation of TLR by endogenous ligand	7	D	0.000145712
Blood	CD34+ cell	R-HSA-8978870 Fatty acid synthesis	6	A	0.000166655
Blood	CD19+ B cell (neg. sel.)	R-HSA-168164 Toll Like Receptor 3 TLR3 Cascade	10	D	0.000167587
Bone marrow	Primary bone marrow CD34+ stem cell	R-HSA-166016 Toll Like Receptor 4 TLR4 Cascade	5	D	0.00017022
Blood	CD19+ B cell (neg. sel.)	R-HSA-181438 Toll Like Receptor 2 TLR2 Cascade	15	R	0.000181928
Blood	CD8+ T cell	R-HSA-418594 G alpha i signalling events	8	D	0.000204671
Blood	Erythrocyte	R-HSA-166016 Toll Like Receptor 4 TLR4 Cascade	10	A	0.000218558
Skin	Primary blood vessel endothelial cell	R-HSA-6783783 Interleukin-10 signaling	6	D	0.000231452
Blood	Macrophage	R-HSA-449836 Other interleukin signaling	3	R	0.000240199
Blood	CD34+ hematopoietic stem cell	R-HSA-5693565 Recruitment and ATM-mediated phosphorylation of repair and signaling proteins at DNA double strand breaks	7	D	0.000260612
Blood	Monocyte derived macrophage	R-HSA-181438 Toll Like Receptor 2 TLR2 Cascade	4	R	0.000280566
Blood	CD34+ cell	R-HSA-446652 Interleukin-1 signaling	5	A	0.0003086
Blood	CD19+ B cell (neg. sel.)	R-HSA-168138 Toll Like Receptor 9 TLR9 Cascade	10	R	0.000329646
Mesagnium	Mesangial cell	R-HSA-373076 Class A 1 Rhodopsin-like receptors	9	A	0.000346753
Skin	Primary lymphatic endothelial cell	R-HSA-5173214 O-glycosylation of TSR domain-containing proteins	3	D	0.000394484
Bone marrow	CD138+ plasma cell	R-HSA-181438 Toll Like Receptor 2 TLR2 Cascade	5	D	0.0004276
Blood	Erythrocyte	R-HSA-181438 Toll Like Receptor 2 TLR2 Cascade	8	R	0.000444146
Adipose tissue from abdomen	Adipose-derived adult stem cells (ADASCs)	R-HSA-194068 Bile acid and bile salt metabolism	4	A	0.000448314
Blood	CD34+ hematopoietic stem cell	R-HSA-69473 G2 M DNA damage checkpoint	9	D	0.000544134
Blood	CD19+ B cell (neg. sel.)	R-HSA-1236975 Antigen processing-Cross presentation	10	R	0.000580721
Adipose tissue from abdomen	Adipose-derived adult stem cells (ADASCs)	R-HSA-6785807 Interleukin-4 and 13 signaling	13	D	0.00060308
Blood	Monocyte derived macrophage	R-HSA-446652 Interleukin-1 signaling	6	A	0.000642188
Blood	Monocyte	R-HSA-5686938 Regulation of TLR by endogenous ligand	4	R	0.000651839
Blood	Progenitor cell, hematopoietic stem cell	R-HSA-446652 Interleukin-1 signaling	4	A	0.000668738
Blood	Macrophage	R-HSA-1236975 Antigen processing-Cross presentation	6	R	0.000675087
Aorta	Primary aortic smooth muscle cell	R-HSA-446652 Interleukin-1 signaling	7	A	0.000706082
Bone marrow	CD138+ plasma cell	R-HSA-1236975 Antigen processing-Cross presentation	4	D	0.000715331
Skin	Primary blood vessel endothelial cell	R-HSA-6785807 Interleukin-4 and 13 signaling	5	A	0.000719896
Palatine tonsil	CXCR5(hi)ICOS(hi) CD4+ T cell	R-HSA-6785807 Interleukin-4 and 13 signaling	3	A	0.000817026
Kidney	Epithelium	R-HSA-71182 Phenylalanine and tyrosine catabolism	4	D	0.000837445
Bone marrow	CD138+ plasma cell	R-HSA-166016 Toll Like Receptor 4 TLR4 Cascade	8	D	0.00084144
Kidney	Epithelium	R-HSA-166016 Toll Like Receptor 4 TLR4 Cascade	4	D	0.000861404
Blood	Lymphocyte	R-HSA-449836 Other interleukin signaling	5	A	0.00101329
Aorta	Primary aortic smooth muscle cell	R-HSA-174143 APC C-mediated degradation of cell cycle proteins	6	A	0.00114396
Blood	Lymphocyte	R-HSA-449836 Other interleukin signaling	5	R	0.00115227
Esophagus	Esophageal epithelium	R-HSA-446652 Interleukin-1 signaling	4	A	0.00122406
Blood	CD34+ cell	R-HSA-6785807 Interleukin-4 and 13 signaling	4	D	0.00125099
Blood	Monocyte derived macrophage	R-HSA-1236975 Antigen processing-Cross presentation	5	R	0.00125491
Blood	721 B lymphoblasts	R-HSA-2032785 YAP1- and WWTR1 TAZ-stimulated gene expression	4	D	0.00137047
Blood	Hematopoietic stem cell	R-HSA-449836 Other interleukin signaling	6	A	0.00140623
Blood	CD4+ T cell	R-HSA-140534 Ligand-dependent caspase activation	4	A	0.00144223
Blood	CD4+ T cell	R-HSA-140534 Ligand-dependent caspase activation	4	D	0.00144223
Blood	Monocyte	R-HSA-5686938 Regulation of TLR by endogenous ligand	4	A	0.00146656
Blood	Lymphocyte	R-HSA-5607764 CLEC7A Dectin-1 signaling	4	A	0.00165226
Blood	T cell	R-HSA-140534 Ligand-dependent caspase activation	5	D	0.00169967
Aorta	Primary aortic smooth muscle cell	R-HSA-68962 Activation of the pre-replicative complex	5	A	0.00176997
Bone marrow	Mesenchymal stem cell BM-MSC	R-HSA-418594 G alpha i signalling events	3	A	0.00191475
Blood	CD19+ B cell (neg. sel.)	R-HSA-5686938 Regulation of TLR by endogenous ligand	12	D	0.00192476
Blood	Lymphocyte	R-HSA-446652 Interleukin-1 signaling	6	A	0.00193415
Aorta	Primary aortic smooth muscle cell	R-HSA-69017 CDK-mediated phosphorylation and removal of Cdc6	6	A	0.00197981
Adipose tissue from abdomen	Adipose-derived adult stem cells (ADASCs)	R-HSA-166016 Toll Like Receptor 4 TLR4 Cascade	4	D	0.00198655
Blood	Monocyte derived macrophage	R-HSA-166016 Toll Like Receptor 4 TLR4 Cascade	5	R	0.00210434
Skin	Primary blood vessel endothelial cell	R-HSA-6785807 Interleukin-4 and 13 signaling	5	D	0.00217488
Bone marrow	CD138+ plasma cell	R-HSA-1236975 Antigen processing-Cross presentation	4	R	0.00226082
Thymus	DP CD3- thymocyte	R-HSA-69236 G1 Phase	6	A	0.00242693
Thymus	DP CD3- thymocyte	R-HSA-69473 G2 M DNA damage checkpoint	5	A	0.00242693
Thymus	DP CD3- thymocyte	R-HSA-2559580 Oxidative Stress Induced Senescence	7	A	0.00242693
Thymus	DP CD3- thymocyte	R-HSA-2559582 Senescence-Associated Secretory Phenotype SASP	5	A	0.00242693
Thymus	DP CD3- thymocyte	R-HSA-2559585 Oncogene Induced Senescence	5	A	0.00242693
Bone marrow	Pre-B-II small cell	R-HSA-512988 Interleukin-3 5 and GM-CSF signaling	9	A	0.00250986
Blood	Lymphocyte	R-HSA-397795 G-protein beta gamma signalling	5	A	0.00253141
Blood	Lymphocyte	R-HSA-397795 G-protein beta gamma signalling	5	R	0.00253141
Blood	T cell	R-HSA-5686938 Regulation of TLR by endogenous ligand	9	R	0.00261147
Bone marrow	Mesenchymal stem cell BM-MSC	R-HSA-373076 Class A 1 Rhodopsin-like receptors	4	A	0.00266394
Blood	Progenitor cell, hematopoietic stem cell	R-HSA-6785807 Interleukin-4 and 13 signaling	4	A	0.0027081
Blood	Lymphocyte	R-HSA-397795 G-protein beta gamma signalling	5	D	0.00279733
Blood	T cell	R-HSA-6785807 Interleukin-4 and 13 signaling	15	D	0.00294248
Bone marrow	Pre-B-II large cell	R-HSA-373076 Class A 1 Rhodopsin-like receptors	4	A	0.00300341
Thyroid	Thyrocyte	R-HSA-373076 Class A 1 Rhodopsin-like receptors	11	A	0.00306811
Thyroid	Thyrocyte	R-HSA-373076 Class A 1 Rhodopsin-like receptors	11	D	0.00306811
Skin	Primary blood vessel endothelial cell	R-HSA-6783783 Interleukin-10 signaling	6	A	0.00319631
Bone marrow	Pre-B-II large cell	R-HSA-983168 Antigen processing Ubiquitination & Proteasome degradation	24	A	0.0032437
Blood	721 B lymphoblasts	R-HSA-8878159 Transcriptional regulation by RUNX3	5	D	0.0032655
Blood	CD19+ B cell (neg. sel.)	R-HSA-1638091 Heparan sulfate heparin HS-GAG metabolism	5	R	0.00330193
Blood	CD19+ B cell (neg. sel.)	R-HSA-1793185 Chondroitin sulfate dermatan sulfate metabolism	3	R	0.00330193
Blood	CD19+ B cell (neg. sel.)	R-HSA-6783589 Interleukin-6 family signaling	4	D	0.00331937
Thymus	SP CD4+ thymocyte	R-HSA-6785807 Interleukin-4 and 13 signaling	3	A	0.00333849
Blood	CD19+ B cell (neg. sel.)	R-HSA-168164 Toll Like Receptor 3 TLR3 Cascade	10	R	0.00350442
Blood	CD19+ B cell (neg. sel.)	R-HSA-446652 Interleukin-1 signaling	7	R	0.00369494
Bone marrow	Pre-B-II large cell	R-HSA-418594 G alpha i signalling events	5	A	0.0037775
Palatine tonsil	CXCR5(hi)ICOS(hi) CD4+ T cell	R-HSA-6785807 Interleukin-4 and 13 signaling	3	D	0.0040047
Blood	CD34+ cell	R-HSA-5607764 CLEC7A Dectin-1 signaling	4	A	0.0040505
Blood	CD34+ cell	R-HSA-5607764 CLEC7A Dectin-1 signaling	4	D	0.0040505
Aorta	Primary aortic smooth muscle cell	R-HSA-373080 Class B 2 Secretin family receptors	9	A	0.00417474
Blood	Monocyte	R-HSA-166016 Toll Like Receptor 4 TLR4 Cascade	7	A	0.0042292
Blood	Monocyte	R-HSA-166016 Toll Like Receptor 4 TLR4 Cascade	7	R	0.0042292
Blood	T cell	R-HSA-446652 Interleukin-1 signaling	9	A	0.00423702
Blood	CD34+ hematopoietic stem cell	R-HSA-5693567 HDR through Homologous Recombination HR or Single Strand Annealing SSA	12	A	0.00457045
Blood	BDCA4+ dentritic cell	R-HSA-1606322 ZBP1DAI mediated induction of type I IFNs	3	D	0.00463175
Blood	CD19+ B cell (neg. sel.)	R-HSA-8978870 Fatty acid synthesis	7	A	0.00502994
Adipose tissue from abdomen and thigh	Adipose-derived adult stem cells (ADASCs)	R-HSA-6785807 Interleukin-4 and 13 signaling	8	A	0.00523897
Blood	CD34+ hematopoietic stem cell	R-HSA-5696400 Dual Incision in GG-NER	4	D	0.00525885
Bone marrow	Pre-B-II small cell	R-HSA-512988 Interleukin-3 5 and GM-CSF signaling	9	D	0.00538066
Aorta	Primary aortic smooth muscle cell	R-HSA-2179392 EGFR Transactivation by Gastrin	4	D	0.00538215
Blood	BDCA4+ dentritic cell	R-HSA-418990 Adherens junctions interactions	3	A	0.00542013
Aorta	Primary aortic smooth muscle cell	R-HSA-1236975 Antigen processing-Cross presentation	6	D	0.00576653
Blood	721 B lymphoblasts	R-HSA-1989781 PPARA activates gene expression	10	D	0.00579847
Aorta	Primary aortic smooth muscle cell	R-HSA-69580 p53-Dependent G1 S DNA damage checkpoint	8	A	0.00582705
Aorta	Primary aortic smooth muscle cell	R-HSA-68949 Orc1 removal from chromatin	7	A	0.00619605
Aorta	Primary aortic smooth muscle cell	R-HSA-1538133 G0 and Early G1	7	A	0.0062026
Blood	CD34+ hematopoietic stem cell	R-HSA-5696397 Gap-filling DNA repair synthesis and ligation in GG-NER	4	D	0.00627773
Blood	CD34+ hematopoietic stem cell	R-HSA-6782210 Gap-filling DNA repair synthesis and ligation in TC-NER	5	D	0.00627773
Blood	Primary bone marrow CD34+ stem cell	R-HSA-6785807 Interleukin-4 and 13 signaling	7	D	0.00648012
Blood	CD19+ B cell (neg. sel.)	R-HSA-181438 Toll Like Receptor 2 TLR2 Cascade	15	A	0.00652392
Blood	CD4+ T cell	R-HSA-5357786 TNFR1-induced proapoptotic signaling	3	A	0.00721906
Blood	CD4+ T cell	R-HSA-5357786 TNFR1-induced proapoptotic signaling	3	D	0.00721906
Uterine tube	Primary uterine smooth muscle cell	R-HSA-8978870 Fatty acid synthesis	4	A	0.00738691
Blood	Primary bone marrow CD34+ stem cell	R-HSA-373076 Class A 1 Rhodopsin-like receptors	9	A	0.00739009
Skin	Primary microvascular endothelial cell	R-HSA-373076 Class A 1 Rhodopsin-like receptors	12	A	0.00750686
Thyroid	Thyrocyte	R-HSA-6785807 Interleukin-4 and 13 signaling	9	D	0.00775446
Blood	T cell	R-HSA-8978870 Fatty acid synthesis	6	A	0.00779828
Aorta	Primary aortic smooth muscle cell	R-HSA-2559586 DNA Damage Telomere Stress Induced Senescence	7	A	0.00807055
Blood	Lymphocyte	R-HSA-6783783 Interleukin-10 signaling	13	A	0.0083375
Bone marrow	Pre-B-I cell	R-HSA-373076 Class A 1 Rhodopsin-like receptors	3	A	0.0085921
Blood	Monocyte derived macrophage	R-HSA-5218921 VEGFR2 mediated cell proliferation	6	R	0.00917314
Blood	Monocyte derived macrophage	R-HSA-397795 G-protein beta gamma signalling	4	R	0.00917314
Blood	Monocyte derived macrophage	R-HSA-451927 Interleukin-2 signaling	5	R	0.00917314
Blood	CD19+ B cell (neg. sel.)	R-HSA-6783783 Interleukin-10 signaling	13	A	0.00952027
Blood	CD19+ B cell (neg. sel.)	R-HSA-6783783 Interleukin-10 signaling	13	R	0.00952027
Blood	CD34+ cell	R-HSA-446652 Interleukin-1 signaling	5	D	0.0095267
Blood	721 B lymphoblasts	R-HSA-6785807 Interleukin-4 and 13 signaling	9	D	0.00990904
Blood	Monocyte derived macrophage	R-HSA-448424 Interleukin-17 signaling	6	R	0.0102446
Esophagus	Esophageal epithelium	R-HSA-446652 Interleukin-1 signaling	4	R	0.0103599
Blood	Monocyte derived macrophage	R-HSA-112399 IRS-mediated signalling	6	R	0.0106082
Blood	Macrophage	R-HSA-6783783 Interleukin-10 signaling	13	A	0.0113452
Blood	BDCA4+ dentritic cell	R-HSA-1606322 ZBP1DAI mediated induction of type I IFNs	3	A	0.0115512
Blood	Hematopoietic stem cell	R-HSA-449836 Other interleukin signaling	6	D	0.0116609
Blood	Progenitor cell, hematopoietic stem cell	R-HSA-6783783 Interleukin-10 signaling	4	A	0.0119079
Blood	Erythrocyte	R-HSA-5686938 Regulation of TLR by endogenous ligand	6	A	0.0119294
Blood	Macrophage	R-HSA-6783783 Interleukin-10 signaling	13	D	0.0119402
Skin	Primary lymphatic endothelial cell	R-HSA-8874081 MET activates PTK2 signaling	5	D	0.0121759
Blood	Monocyte	R-HSA-446652 Interleukin-1 signaling	6	A	0.01223
Blood	T cell	R-HSA-446652 Interleukin-1 signaling	9	D	0.0122905
Blood	Monocyte derived macrophage	R-HSA-449836 Other interleukin signaling	4	R	0.0130634
Blood	Monocyte derived macrophage	R-HSA-187687 Signalling to ERKs	6	R	0.0132008
Blood	CD4+ T cell	R-HSA-166016 Toll Like Receptor 4 TLR4 Cascade	4	A	0.0133091
Blood	CD4+ T cell	R-HSA-166016 Toll Like Receptor 4 TLR4 Cascade	4	D	0.0133091
Blood	CD34+ cell	R-HSA-69017 CDK-mediated phosphorylation and removal of Cdc6	5	A	0.0133301
Bone marrow	Primary bone marrow CD34+ stem cell	R-HSA-6785807 Interleukin-4 and 13 signaling	6	A	0.013747
Blood	Monocyte derived macrophage	R-HSA-512988 Interleukin-3 5 and GM-CSF signaling	7	R	0.0143299
Blood	CD34+ cell	R-HSA-69580 p53-Dependent G1 S DNA damage checkpoint	7	A	0.0146098
Blood	T cell	R-HSA-140534 Ligand-dependent caspase activation	5	A	0.0155297
Blood	T cell	R-HSA-140534 Ligand-dependent caspase activation	5	R	0.0155297
Skin	Primary blood vessel endothelial cell	R-HSA-877300 Interferon gamma signaling	3	A	0.0155386
Blood	CD34+ hematopoietic stem cell	R-HSA-3700989 Transcriptional Regulation by TP53	26	D	0.0159813
Aorta	Primary aortic smooth muscle cell	R-HSA-446652 Interleukin-1 signaling	7	D	0.0167013
Blood	T cell	R-HSA-5686938 Regulation of TLR by endogenous ligand	9	D	0.0172684
Blood	Monocyte derived macrophage	R-HSA-2871796 FCERI mediated MAPK activation	7	R	0.017415
Blood	Primary bone marrow CD34+ stem cell	R-HSA-416476 G alpha q signalling events	5	A	0.0175432
Blood	CD4+ T cell	R-HSA-6783783 Interleukin-10 signaling	3	R	0.0180457
Blood	CD19+ B cell (neg. sel.)	R-HSA-446652 Interleukin-1 signaling	7	A	0.0185526
Blood	Erythrocyte	R-HSA-5686938 Regulation of TLR by endogenous ligand	6	R	0.0186363
Blood	CD34+ cell	R-HSA-1538133 G0 and Early G1	7	A	0.0188073
Aorta	Primary aortic smooth muscle cell	R-HSA-397795 G-protein beta gamma signalling	5	D	0.0191781
Blood	Primary bone marrow CD34+ stem cell	R-HSA-6783783 Interleukin-10 signaling	4	D	0.0192674
Bone marrow	Pre-B-II small cell	R-HSA-451927 Interleukin-2 signaling	8	D	0.0198751
Blood	CD19+ B cell (neg. sel.)	R-HSA-5686938 Regulation of TLR by endogenous ligand	12	R	0.0199734
Bone marrow	CD138+ plasma cell	R-HSA-166016 Toll Like Receptor 4 TLR4 Cascade	8	R	0.0200962
Adipose tissue from abdomen and thigh	Adipose-derived adult stem cells (ADASCs)	R-HSA-6783783 Interleukin-10 signaling	4	A	0.020405
Adipose tissue from abdomen and thigh	Adipose-derived adult stem cells (ADASCs)	R-HSA-6783783 Interleukin-10 signaling	4	D	0.020405
Blood	T cell	R-HSA-1236975 Antigen processing-Cross presentation	12	R	0.0204314
Skin (leg)	Epidermis and dermis	R-HSA-446652 Interleukin-1 signaling	4	A	0.0204321
Bone marrow	Pre-B-II large cell	R-HSA-416476 G alpha q signalling events	5	A	0.0212005
Skin	Epidermis and dermis	R-HSA-8856825 Cargo recognition for clathrin-mediated endocytosis	7	A	0.0213588
Eye	Trabecular meshwork cell	R-HSA-211897 Cytochrome P450 - arranged by substrate type	4	A	0.0223554
Blood	BDCA4+ dentritic cell	R-HSA-6785807 Interleukin-4 and 13 signaling	9	A	0.0230914
Blood	CD34+ cell	R-HSA-2559582 Senescence-Associated Secretory Phenotype SASP	6	A	0.0232179
Blood	Hematopoietic stem cell	R-HSA-418594 G alpha i signalling events	31	A	0.0233601
Blood	CD19+ B cell (neg. sel.)	R-HSA-168142 Toll Like Receptor 10 TLR10 Cascade	7	D	0.0243711
Blood	CD19+ B cell (neg. sel.)	R-HSA-168142 Toll Like Receptor 10 TLR10 Cascade	7	R	0.0243711
Blood	Monocyte derived macrophage	R-HSA-181438 Toll Like Receptor 2 TLR2 Cascade	4	A	0.0245645
Blood	Lymphocyte	R-HSA-166016 Toll Like Receptor 4 TLR4 Cascade	4	A	0.0251675
Blood	CD14+ monocyte	R-HSA-168638 NOD1 2 Signaling Pathway	3	A	0.0276487
Blood	CD14+ monocyte	R-HSA-168638 NOD1 2 Signaling Pathway	3	D	0.0276487
Aorta	Primary aortic smooth muscle cell	R-HSA-69656 Cyclin A Cdk2-associated events at S phase entry	11	A	0.027974
Aorta	Primary aortic smooth muscle cell	R-HSA-6783783 Interleukin-10 signaling	8	A	0.0284035
Bone marrow	CD138+ plasma cell	R-HSA-6783783 Interleukin-10 signaling	8	D	0.0286902
Aorta	Primary aortic smooth muscle cell	R-HSA-176187 Activation of ATR in response to replication stress	7	A	0.0298169
Adipose tissue from abdomen and thigh	Adipose-derived adult stem cells (ADASCs)	R-HSA-8856825 Cargo recognition for clathrin-mediated endocytosis	6	A	0.0304514
Uterine tube	Primary uterine smooth muscle cell	R-HSA-6785807 Interleukin-4 and 13 signaling	8	D	0.0311919
Blood	T cell	R-HSA-6783783 Interleukin-10 signaling	11	A	0.0318236
Connective tissue	Fibroblast	R-HSA-418594 G alpha i signalling events	5	A	0.0328349
Thymus	CD34+CD1a- thymocyte	R-HSA-176187 Activation of ATR in response to replication stress	5	D	0.0328592
Kidney	Epithelium	R-HSA-166016 Toll Like Receptor 4 TLR4 Cascade	4	A	0.0329543
Blood	CD34+ cell	R-HSA-69656 Cyclin A Cdk2-associated events at S phase entry	9	A	0.032966
Bone marrow	CD138+ plasma cell	R-HSA-181438 Toll Like Receptor 2 TLR2 Cascade	5	R	0.0329834
Blood	CD34+ cell	R-HSA-68949 Orc1 removal from chromatin	8	A	0.0335857
Uterine tube	Primary uterine smooth muscle cell	R-HSA-6783783 Interleukin-10 signaling	5	A	0.0338317
Eye	Trabecular meshwork cell	R-HSA-6785807 Interleukin-4 and 13 signaling	8	A	0.0351389
Blood	BDCA4+ dentritic cell	R-HSA-8978870 Fatty acid synthesis	5	A	0.0352473
Bone marrow	Pre-B-I cell	R-HSA-5693567 HDR through Homologous Recombination HR or Single Strand Annealing SSA	12	A	0.0354049
Ovary	Theca	R-HSA-877300 Interferon gamma signaling	4	A	0.0364842
Blood	CD34+ hematopoietic stem cell	R-HSA-1989781 PPARA activates gene expression	9	A	0.0373097
Thyroid	Thyrocyte	R-HSA-6785807 Interleukin-4 and 13 signaling	9	A	0.037933
Bone marrow	Pre-B-II large cell	R-HSA-1169410 Antiviral mechanism by IFN-stimulated genes	4	A	0.038244
Blood	CD19+ B cell (neg. sel.)	R-HSA-446652 Interleukin-1 signaling	7	D	0.0397597
Blood	CD19+ B cell (neg. sel.)	R-HSA-168138 Toll Like Receptor 9 TLR9 Cascade	10	A	0.0433948
Blood	721 B lymphoblasts	R-HSA-416476 G alpha q signalling events	6	A	0.0443577
Blood	T cell	R-HSA-6783783 Interleukin-10 signaling	11	D	0.0445112
Blood	T cell	R-HSA-6783589 Interleukin-6 family signaling	3	D	0.0446465
Blood	CD8+ T cell	R-HSA-373080 Class B 2 Secretin family receptors	4	A	0.0447
Thymus	SP CD8+ thymocyte	R-HSA-112382 Formation of RNA Pol II elongation complex	3	A	0.0448866
Thymus	CD34+CD38- thymocyte	R-HSA-5693565 Recruitment and ATM-mediated phosphorylation of repair and signaling proteins at DNA double strand breaks	7	A	0.045151
Bone marrow	Pre-B-II small cell	R-HSA-2730905 Role of LAT2 NTAL LAB on calcium mobilization	7	D	0.0475195
Blood	Macrophage	R-HSA-5607764 CLEC7A Dectin-1 signaling	5	A	0.0480517
Skin (leg)	Epidermis and dermis	R-HSA-6783783 Interleukin-10 signaling	6	A	0.0485985
Adipose tissue from abdomen	Adipose-derived adult stem cells (ADASCs)	R-HSA-211897 Cytochrome P450 - arranged by substrate type	6	A	0.049424
Blood	Erythrocyte	R-HSA-1236975 Antigen processing-Cross presentation	7	A	0.049791
Aorta	Primary aortic smooth muscle cell	R-HSA-5689880 Ub-specific processing proteases	10	A	0.050026
Bone marrow	CD138+ plasma cell	R-HSA-6785807 Interleukin-4 and 13 signaling	17	D	0.0500317
Blood	CD4+ T cell	R-HSA-3295583 TRP channels	4	A	0.0500444
Blood	T cell	R-HSA-166016 Toll Like Receptor 4 TLR4 Cascade	21	A	0.0507228
Blood	T cell	R-HSA-166016 Toll Like Receptor 4 TLR4 Cascade	21	D	0.0507228
Aorta	Primary aortic smooth muscle cell	R-HSA-69275 G2 M Transition	13	A	0.051176
Thymus	SP CD8+ thymocyte	R-HSA-73762 RNA Polymerase I Transcription Initiation	3	A	0.0539892
Bone marrow	CD138+ plasma cell	R-HSA-5686938 Regulation of TLR by endogenous ligand	7	R	0.0548145
Bone marrow	Pre-B-II large cell	R-HSA-397795 G-protein beta gamma signalling	3	A	0.0560173
Aorta	Primary aortic smooth muscle cell	R-HSA-418555 G alpha s signalling events	14	A	0.0560843
Adipose tissue from abdomen	Adipose-derived adult stem cells (ADASCs)	R-HSA-166016 Toll Like Receptor 4 TLR4 Cascade	4	A	0.0564849
Blood	CD19+ B cell (neg. sel.)	R-HSA-166016 Toll Like Receptor 4 TLR4 Cascade	20	A	0.0573342
Blood	Erythrocyte	R-HSA-5686938 Regulation of TLR by endogenous ligand	6	D	0.0586358
Blood	Macrophage	R-HSA-449836 Other interleukin signaling	3	A	0.0587771
Blood	721 B lymphoblasts	R-HSA-211897 Cytochrome P450 - arranged by substrate type	6	A	0.0592099
Thymus	SP CD8+ thymocyte	R-HSA-5696395 Formation of Incision Complex in GG-NER	3	A	0.0607263
Kidney	Epithelium	R-HSA-5686938 Regulation of TLR by endogenous ligand	5	D	0.0623672
Ovary	Theca	R-HSA-1793185 Chondroitin sulfate dermatan sulfate metabolism	6	A	0.0640548
Skin	Primary microvascular endothelial cell	R-HSA-416476 G alpha q signalling events	7	A	0.0652278
Bone marrow	Pre-B-II small cell	R-HSA-2424491 DAP12 signaling	14	D	0.0654668
Blood	Erythrocyte	R-HSA-446652 Interleukin-1 signaling	6	D	0.0657887
Blood	Erythrocyte	R-HSA-446652 Interleukin-1 signaling	6	R	0.0657887
Bone marrow	Pre-B-I cell	R-HSA-983168 Antigen processing Ubiquitination & Proteasome degradation	9	A	0.0686068
Blood	Monocyte	R-HSA-446652 Interleukin-1 signaling	6	R	0.0701936
Thyroid	Thyrocyte	R-HSA-6783589 Interleukin-6 family signaling	3	D	0.0707809
Adipose tissue from abdomen	Adipose-derived adult stem cells (ADASCs)	R-HSA-6783589 Interleukin-6 family signaling	4	D	0.070845
Blood	Progenitor cell, hematopoietic stem cell	R-HSA-72163 mRNA Splicing - Major Pathway	3	A	0.0714569
Blood	CD14+ monocyte	R-HSA-166016 Toll Like Receptor 4 TLR4 Cascade	4	A	0.0723573
Thymus	DP CD3- thymocyte	R-HSA-5693567 HDR through Homologous Recombination HR or Single Strand Annealing SSA	11	A	0.0723934
Bone marrow	Pre-B-II small cell	R-HSA-2424491 DAP12 signaling	14	A	0.0724437
Blood	Lymphocyte	R-HSA-6783783 Interleukin-10 signaling	13	R	0.0737315
Blood	Monocyte	R-HSA-446652 Interleukin-1 signaling	6	D	0.0758513
Blood	T cell	R-HSA-166016 Toll Like Receptor 4 TLR4 Cascade	21	R	0.0770523
Blood	CD19+ B cell (neg. sel.)	R-HSA-6783589 Interleukin-6 family signaling	4	A	0.0783637
Blood	CD34+ hematopoietic stem cell	R-HSA-5693565 Recruitment and ATM-mediated phosphorylation of repair and signaling proteins at DNA double strand breaks	7	A	0.0785808
Skin	Primary blood vessel endothelial cell	R-HSA-877300 Interferon gamma signaling	3	D	0.0811315
Bone marrow	Pre-B-II small cell	R-HSA-1483255 PI Metabolism	3	D	0.0817641
Blood	Erythrocyte	R-HSA-181438 Toll Like Receptor 2 TLR2 Cascade	8	D	0.0845984
Blood	CD34+ hematopoietic stem cell	R-HSA-69656 Cyclin A Cdk2-associated events at S phase entry	8	A	0.0850938
Aorta	Primary aortic smooth muscle cell	R-HSA-6785807 Interleukin-4 and 13 signaling	12	A	0.0871359
Blood	Monocyte derived macrophage	R-HSA-1236975 Antigen processing-Cross presentation	5	A	0.0888416
Blood	CD34+ cell	R-HSA-174143 APC C-mediated degradation of cell cycle proteins	13	A	0.090207
Blood	T cell	R-HSA-5686938 Regulation of TLR by endogenous ligand	9	A	0.0910086
Bone marrow	Pre-B-II small cell	R-HSA-112399 IRS-mediated signalling	7	D	0.0929908
Skin (leg)	Epidermis and dermis	R-HSA-1989781 PPARA activates gene expression	5	A	0.0935128
Blood	Monocyte	R-HSA-166016 Toll Like Receptor 4 TLR4 Cascade	7	D	0.0974768
Blood	CD34+ T cell	R-HSA-1168372 Downstream signaling events of B Cell Receptor BCR	4	D	0.0985305
Blood	Monocyte derived macrophage	R-HSA-166016 Toll Like Receptor 4 TLR4 Cascade	5	A	0.100377
Blood	Lymphocyte	R-HSA-2424491 DAP12 signaling	10	R	0.101877
Blood	CD4+ T cell	R-HSA-6783783 Interleukin-10 signaling	3	A	0.1025
Kidney	Epithelium	R-HSA-5686938 Regulation of TLR by endogenous ligand	5	A	0.10305
Blood	CD34+ hematopoietic stem cell	R-HSA-69580 p53-Dependent G1 S DNA damage checkpoint	5	A	0.103625
Blood	CD34+ cell	R-HSA-8978870 Fatty acid synthesis	6	D	0.105812
Blood	CD34+ hematopoietic stem cell	R-HSA-3700989 Transcriptional Regulation by TP53	26	A	0.108089
Blood	CD8+ T cell	R-HSA-418594 G alpha i signalling events	8	A	0.110605
Blood	CD34+ cell	R-HSA-166016 Toll Like Receptor 4 TLR4 Cascade	7	A	0.111636
Blood	CD34+ cell	R-HSA-166016 Toll Like Receptor 4 TLR4 Cascade	7	D	0.111636
Thymus	CD34+CD38- thymocyte	R-HSA-3108232 SUMO E3 ligases SUMOylate target proteins	9	A	0.113869
Blood	T cell	R-HSA-181438 Toll Like Receptor 2 TLR2 Cascade	17	A	0.11525
Blood	T cell	R-HSA-181438 Toll Like Receptor 2 TLR2 Cascade	17	R	0.11525
Blood	Lymphocyte	R-HSA-2424491 DAP12 signaling	10	A	0.115428
Blood	Monocyte derived macrophage	R-HSA-6783783 Interleukin-10 signaling	14	D	0.121392
Blood	CD34+ hematopoietic stem cell	R-HSA-69473 G2 M DNA damage checkpoint	9	A	0.126169
Blood	CD14+ monocyte	R-HSA-166016 Toll Like Receptor 4 TLR4 Cascade	4	D	0.12711
Blood	CD34+ hematopoietic stem cell	R-HSA-5696395 Formation of Incision Complex in GG-NER	4	D	0.127996
Ovary	Theca	R-HSA-1638091 Heparan sulfate heparin HS-GAG metabolism	5	A	0.128877
Blood	CD34+ hematopoietic stem cell	R-HSA-2559586 DNA Damage Telomere Stress Induced Senescence	8	A	0.12911
Skin	Primary microvascular endothelial cell	R-HSA-373080 Class B 2 Secretin family receptors	4	A	0.131177
Blood	CD34+ hematopoietic stem cell	R-HSA-69017 CDK-mediated phosphorylation and removal of Cdc6	4	A	0.131815
Blood	CD19+ B cell (neg. sel.)	R-HSA-397795 G-protein beta gamma signalling	7	D	0.136994
Blood	T cell	R-HSA-181438 Toll Like Receptor 2 TLR2 Cascade	17	D	0.140699
Bone marrow	Pre-B-II small cell	R-HSA-198203 PI3K AKT activation	6	D	0.140728
Blood	Erythrocyte	R-HSA-166016 Toll Like Receptor 4 TLR4 Cascade	10	D	0.142997
Blood	T lymphocyte	R-HSA-140534 Ligand-dependent caspase activation	3	D	0.146629
Adipose tissue from abdomen	Adipose-derived adult stem cells (ADASCs)	R-HSA-877300 Interferon gamma signaling	4	A	0.14712
Blood	CD19+ B cell (neg. sel.)	R-HSA-1236975 Antigen processing-Cross presentation	10	A	0.14898
Blood	CD19+ B cell (neg. sel.)	R-HSA-1236975 Antigen processing-Cross presentation	10	D	0.14898
Skin	Epidermis and dermis	R-HSA-383280 Nuclear Receptor transcription pathway	4	A	0.149046
Aorta	Primary aortic smooth muscle cell	R-HSA-5693567 HDR through Homologous Recombination HR or Single Strand Annealing SSA	10	A	0.149193
Blood	Lymphocyte	R-HSA-2424491 DAP12 signaling	10	D	0.151515
Bone marrow	Pre-B-II small cell	R-HSA-6811558 PI5P PP2A and IER3 Regulate PI3K AKT Signaling	3	D	0.151848
Skin	Epidermis and dermis	R-HSA-446652 Interleukin-1 signaling	4	A	0.154964
Blood	Hematopoietic stem cell	R-HSA-8856825 Cargo recognition for clathrin-mediated endocytosis	11	A	0.155062
Blood	Lymphocyte	R-HSA-6785807 Interleukin-4 and 13 signaling	12	R	0.160559
Blood	T lymphocyte	R-HSA-140534 Ligand-dependent caspase activation	3	A	0.162034
Blood	CD34+ hematopoietic stem cell	R-HSA-6782135 Dual incision in TC-NER	4	D	0.163835
Blood	CD34+ hematopoietic stem cell	R-HSA-110312 Translesion synthesis by REV1	3	D	0.163835
Blood	CD34+ cell	R-HSA-68962 Activation of the pre-replicative complex	6	A	0.166456
Connective tissue	Fibroblast	R-HSA-6783589 Interleukin-6 family signaling	6	D	0.173509
Aorta	Primary aortic smooth muscle cell	R-HSA-448424 Interleukin-17 signaling	21	D	0.173983
Aorta	Primary aortic smooth muscle cell	R-HSA-69206 G1 S Transition	17	A	0.176056
Bone marrow	Pre-B-II small cell	R-HSA-2029482 Regulation of actin dynamics for phagocytic cup formation	3	D	0.177387
Bone marrow	Primary bone marrow CD34+ stem cell	R-HSA-6785807 Interleukin-4 and 13 signaling	6	D	0.177826
Blood	CD19+ B cell (neg. sel.)	R-HSA-5686938 Regulation of TLR by endogenous ligand	12	A	0.178157
Blood	T cell	R-HSA-6783589 Interleukin-6 family signaling	3	A	0.178222
Aorta	Primary aortic smooth muscle cell	R-HSA-2559582 Senescence-Associated Secretory Phenotype SASP	5	D	0.183032
Skin	Epidermis and dermis	R-HSA-6783783 Interleukin-10 signaling	5	A	0.185868
Blood	Lymphocyte	R-HSA-5676590 NIK-->noncanonical NF-kB signaling	3	A	0.187755
Blood	T cell	R-HSA-168164 Toll Like Receptor 3 TLR3 Cascade	13	D	0.188759
Blood	Monocyte derived macrophage	R-HSA-2424491 DAP12 signaling	12	R	0.189452
Blood	Central memory 1 CD4+ T cell	R-HSA-187687 Signalling to ERKs	5	A	0.192664
Blood	Central memory 1 CD4+ T cell	R-HSA-187687 Signalling to ERKs	5	D	0.192664
Aorta	Primary aortic smooth muscle cell	R-HSA-5607764 CLEC7A Dectin-1 signaling	6	D	0.195999
Blood	CD34+ hematopoietic stem cell	R-HSA-1538133 G0 and Early G1	6	A	0.197402
Blood	Central memory 1 CD4+ T cell	R-HSA-2424491 DAP12 signaling	7	A	0.202939
Blood	Central memory 1 CD4+ T cell	R-HSA-2424491 DAP12 signaling	7	D	0.202939
Uterine tube	Primary uterine smooth muscle cell	R-HSA-6785807 Interleukin-4 and 13 signaling	8	A	0.205082
Bone marrow	Mesenchymal stem cell BM-MSC	R-HSA-114608 Platelet degranulation	6	A	0.215903
Bone marrow	CD138+ plasma cell	R-HSA-2730905 Role of LAT2 NTAL LAB on calcium mobilization	8	R	0.216041
Blood	Monocyte	R-HSA-1236975 Antigen processing-Cross presentation	6	A	0.219769
Blood	CD34+ cell	R-HSA-2559586 DNA Damage Telomere Stress Induced Senescence	7	A	0.220478
Blood	Monocyte derived macrophage	R-HSA-6783783 Interleukin-10 signaling	14	R	0.221951
Blood	T cell	R-HSA-168638 NOD1 2 Signaling Pathway	4	D	0.226673
Blood	CD34+ cell	R-HSA-176187 Activation of ATR in response to replication stress	9	A	0.229643
Adipose tissue from abdomen	Adipose-derived adult stem cells (ADASCs)	R-HSA-114608 Platelet degranulation	11	A	0.233991
Bone marrow	Primary bone marrow CD34+ stem cell	R-HSA-156590 Glutathione conjugation	3	A	0.235496
Blood	Monocyte	R-HSA-5686938 Regulation of TLR by endogenous ligand	4	D	0.236277
Bone marrow	Pre-B-II small cell	R-HSA-1168372 Downstream signaling events of B Cell Receptor BCR	8	D	0.247354
Blood	Macrophage	R-HSA-449836 Other interleukin signaling	3	D	0.247939
Bone marrow	Pre-B-II large cell	R-HSA-416482 G alpha 12 13 signalling events	5	A	0.253386
Blood	Lymphocyte	R-HSA-2559582 Senescence-Associated Secretory Phenotype SASP	4	A	0.260019
Blood	BDCA4+ dentritic cell	R-HSA-6785807 Interleukin-4 and 13 signaling	9	D	0.260035
Thymus	CD34+CD38- thymocyte	R-HSA-69473 G2 M DNA damage checkpoint	10	A	0.260864
Adipose tissue from abdomen and thigh	Adipose-derived adult stem cells (ADASCs)	R-HSA-418990 Adherens junctions interactions	4	A	0.267226
Blood	Macrophage	R-HSA-1236975 Antigen processing-Cross presentation	6	A	0.268035
Mesagnium	Mesangial cell	R-HSA-416476 G alpha q signalling events	7	A	0.269834
Blood	CD34+ hematopoietic stem cell	R-HSA-69109 Leading Strand Synthesis	3	D	0.271873
Thyroid	Thyrocyte	R-HSA-6783783 Interleukin-10 signaling	6	A	0.273399
Bone marrow	Primary bone marrow CD34+ stem cell	R-HSA-181438 Toll Like Receptor 2 TLR2 Cascade	4	A	0.274779
Connective tissue	Fibroblast	R-HSA-6785807 Interleukin-4 and 13 signaling	6	D	0.274926
Bone marrow	Mesenchymal stem cell	R-HSA-416476 G alpha q signalling events	4	D	0.27976
Blood	CD34+ cell	R-HSA-418594 G alpha i signalling events	6	D	0.282737
Bone marrow	CD138+ plasma cell	R-HSA-6783783 Interleukin-10 signaling	8	R	0.283747
Adipose tissue from abdomen	Adipose-derived adult stem cells (ADASCs)	R-HSA-448424 Interleukin-17 signaling	10	D	0.287783
Blood	CD19+ B cell (neg. sel.)	R-HSA-211897 Cytochrome P450 - arranged by substrate type	10	D	0.295524
Blood	Macrophage	R-HSA-6783783 Interleukin-10 signaling	13	R	0.299546
Blood	T cell	R-HSA-198203 PI3K AKT activation	4	A	0.309312
Bone marrow	Pre-B-II large cell	R-HSA-3108232 SUMO E3 ligases SUMOylate target proteins	5	A	0.31515
Thymus	SP CD4+ thymocyte	R-HSA-6785807 Interleukin-4 and 13 signaling	3	D	0.317553
Blood	CD19+ B cell (neg. sel.)	R-HSA-168164 Toll Like Receptor 3 TLR3 Cascade	10	A	0.318474
Blood	Lymphocyte	R-HSA-446652 Interleukin-1 signaling	6	D	0.318803
Blood	Lymphocyte	R-HSA-5607764 CLEC7A Dectin-1 signaling	4	D	0.318803
Blood	BDCA4+ dentritic cell	R-HSA-420499 Class C 3 Metabotropic glutamate pheromone receptors	3	A	0.321256
Blood	721 B lymphoblasts	R-HSA-114608 Platelet degranulation	13	A	0.335449
Blood	T cell	R-HSA-1483255 PI Metabolism	4	A	0.33608
Bone marrow	CD138+ plasma cell	R-HSA-2871796 FCERI mediated MAPK activation	18	D	0.338329
Bone marrow	CD138+ plasma cell	R-HSA-2871796 FCERI mediated MAPK activation	18	R	0.338329
Blood	Lymphocyte	R-HSA-446652 Interleukin-1 signaling	6	R	0.340635
Bone marrow	Pre-B-II large cell	R-HSA-5693565 Recruitment and ATM-mediated phosphorylation of repair and signaling proteins at DNA double strand breaks	6	A	0.346159
Eye	Trabecular meshwork	R-HSA-6811558 PI5P PP2A and IER3 Regulate PI3K AKT Signaling	10	A	0.366564
Thymus	DP CD3- thymocyte	R-HSA-3700989 Transcriptional Regulation by TP53	17	A	0.366647
Blood	T cell	R-HSA-168164 Toll Like Receptor 3 TLR3 Cascade	13	A	0.373417
Blood	T cell	R-HSA-168164 Toll Like Receptor 3 TLR3 Cascade	13	R	0.373417
Skin	Primary lymphatic endothelial cell	R-HSA-416476 G alpha q signalling events	7	A	0.383405
Blood	CD34+ hematopoietic stem cell	R-HSA-2559586 DNA Damage Telomere Stress Induced Senescence	8	D	0.388197
Bone marrow	Primary bone marrow CD34+ stem cell	R-HSA-166016 Toll Like Receptor 4 TLR4 Cascade	5	A	0.388961
Eye	Trabecular meshwork	R-HSA-2730905 Role of LAT2 NTAL LAB on calcium mobilization	11	A	0.394729
Bone marrow	Pre-B-II large cell	R-HSA-69473 G2 M DNA damage checkpoint	6	A	0.396357
Bone marrow	CD138+ plasma cell	R-HSA-6783783 Interleukin-10 signaling	8	A	0.396547
Blood	T cell	R-HSA-168638 NOD1 2 Signaling Pathway	4	A	0.399051
Blood	T cell	R-HSA-446652 Interleukin-1 signaling	9	R	0.404111
Blood	BDCA4+ dentritic cell	R-HSA-5676590 NIK-->noncanonical NF-kB signaling	3	A	0.407372
Blood	CD34+ cell	R-HSA-373076 Class A 1 Rhodopsin-like receptors	8	D	0.414085
Blood	Lymphocyte	R-HSA-5607764 CLEC7A Dectin-1 signaling	4	R	0.41777
Blood	Progenitor cell, hematopoietic stem cell	R-HSA-112382 Formation of RNA Pol II elongation complex	3	A	0.419007
Skin	Epidermis and dermis	R-HSA-211897 Cytochrome P450 - arranged by substrate type	7	R	0.421572
Blood	CD34+ hematopoietic stem cell	R-HSA-68949 Orc1 removal from chromatin	10	A	0.427806
Blood	T cell	R-HSA-1236975 Antigen processing-Cross presentation	12	A	0.428036
Blood	CD34+ hematopoietic stem cell	R-HSA-69186 Lagging Strand Synthesis	4	D	0.431731
Eye	Trabecular meshwork	R-HSA-1168372 Downstream signaling events of B Cell Receptor BCR	12	A	0.435492
Eye	Trabecular meshwork	R-HSA-198203 PI3K AKT activation	12	A	0.439447
Skin	Primary microvascular endothelial cell	R-HSA-418555 G alpha s signalling events	6	A	0.451353
Kidney	Epithelium	R-HSA-373080 Class B 2 Secretin family receptors	5	A	0.451594
Bone marrow	CD138+ plasma cell	R-HSA-6785807 Interleukin-4 and 13 signaling	17	R	0.453533
Esophagus	Esophageal epithelium	R-HSA-6799990 Metal sequestration by antimicrobial proteins	4	D	0.454924
Connective tissue	Fibroblast	R-HSA-373076 Class A 1 Rhodopsin-like receptors	11	A	0.47103
Blood	Lymphocyte	R-HSA-389513 CTLA4 inhibitory signaling	3	D	0.479208
Adipose tissue from abdomen	Adipose-derived adult stem cells (ADASCs)	R-HSA-418594 G alpha i signalling events	11	D	0.48254
Skin (leg)	Epidermis and dermis	R-HSA-6783783 Interleukin-10 signaling	6	D	0.485683
Blood	CD8+ T cell	R-HSA-373076 Class A 1 Rhodopsin-like receptors	14	A	0.487116
Bone marrow	Mesenchymal stem cell	R-HSA-6785807 Interleukin-4 and 13 signaling	7	A	0.492047
Bone marrow	CD138+ plasma cell	R-HSA-3371453 Regulation of HSF1-mediated heat shock response	4	A	0.499024
Blood	CD34+ cell	R-HSA-69206 G1 S Transition	16	A	0.50755
Blood	Lymphocyte	R-HSA-69017 CDK-mediated phosphorylation and removal of Cdc6	4	A	0.509962
Thyroid	Thyrocyte	R-HSA-448424 Interleukin-17 signaling	14	D	0.511452
Blood	T cell	R-HSA-168138 Toll Like Receptor 9 TLR9 Cascade	13	R	0.523525
Blood	Lymphocyte	R-HSA-2559586 DNA Damage Telomere Stress Induced Senescence	6	A	0.525978
Eye	Trabecular meshwork	R-HSA-5173214 O-glycosylation of TSR domain-containing proteins	4	A	0.526646
Bone marrow	Pre-B-II large cell	R-HSA-5658442 Regulation of RAS by GAPs	4	A	0.52955
Kidney	Epithelium	R-HSA-5173214 O-glycosylation of TSR domain-containing proteins	4	A	0.53031
Blood	CD34+ cell	R-HSA-5693567 HDR through Homologous Recombination HR or Single Strand Annealing SSA	16	A	0.533863
Blood	Macrophage	R-HSA-877300 Interferon gamma signaling	9	A	0.536889
Blood	Macrophage	R-HSA-877300 Interferon gamma signaling	9	D	0.536889
Blood	CD14+ monocyte	R-HSA-373076 Class A 1 Rhodopsin-like receptors	34	A	0.538592
Thymus	CD34+CD38- thymocyte	R-HSA-5693567 HDR through Homologous Recombination HR or Single Strand Annealing SSA	15	A	0.547114
Blood	CD19+ B cell (neg. sel.)	R-HSA-448424 Interleukin-17 signaling	32	D	0.550775
Blood	CD4+ T cell	R-HSA-140534 Ligand-dependent caspase activation	4	R	0.552019
Kidney	Epithelium	R-HSA-2029485 Role of phospholipids in phagocytosis	3	D	0.552642
Kidney	Epithelium	R-HSA-2424491 DAP12 signaling	11	D	0.564603
Aorta	Primary aortic smooth muscle cell	R-HSA-5689880 Ub-specific processing proteases	10	D	0.566813
Bone marrow	CD138+ plasma cell	R-HSA-5674135 MAP2K and MAPK activation	4	D	0.58253
Bone marrow	CD138+ plasma cell	R-HSA-5674135 MAP2K and MAPK activation	4	R	0.58253
Blood	CD8+ T cell	R-HSA-418555 G alpha s signalling events	10	A	0.585361
Blood	Monocyte derived macrophage	R-HSA-449836 Other interleukin signaling	4	D	0.598361
Kidney	Epithelium	R-HSA-416476 G alpha q signalling events	10	A	0.598679
Skin	Primary lymphatic endothelial cell	R-HSA-373076 Class A 1 Rhodopsin-like receptors	11	A	0.598864
Blood	CD14+ monocyte	R-HSA-5218921 VEGFR2 mediated cell proliferation	11	R	0.599548
Blood	CD14+ monocyte	R-HSA-448424 Interleukin-17 signaling	13	R	0.599548
Blood	Effector memory CD4+ T cell	R-HSA-448424 Interleukin-17 signaling	5	A	0.603869
Blood	Effector memory CD4+ T cell	R-HSA-448424 Interleukin-17 signaling	5	D	0.603869
Blood	T cell	R-HSA-1236975 Antigen processing-Cross presentation	12	D	0.607661
Blood	Hematopoietic stem cell	R-HSA-420499 Class C 3 Metabotropic glutamate pheromone receptors	10	A	0.613523
Uterine tube	Primary uterine smooth muscle cell	R-HSA-448424 Interleukin-17 signaling	8	D	0.625189
Blood	721 B lymphoblasts	R-HSA-448424 Interleukin-17 signaling	18	D	0.629218
Blood	CD4+ T cell	R-HSA-3295583 TRP channels	4	D	0.633304
Thymus	CD34+CD38- thymocyte	R-HSA-114608 Platelet degranulation	5	A	0.633457
Blood	Lymphocyte	R-HSA-69580 p53-Dependent G1 S DNA damage checkpoint	6	A	0.63476
Thymus	ISP CD4+ thymocyte	R-HSA-69206 G1 S Transition	18	A	0.641594
Skin	Primary blood vessel endothelial cell	R-HSA-877300 Interferon gamma signaling	3	R	0.646973
Thymus	ISP CD4+ thymocyte	R-HSA-69275 G2 M Transition	16	A	0.667844
Eye	Trabecular meshwork	R-HSA-6785807 Interleukin-4 and 13 signaling	10	A	0.669368
Blood	CD34+ cell	R-HSA-69275 G2 M Transition	19	A	0.67546
Blood	CD4+ T cell	R-HSA-418594 G alpha i signalling events	17	A	0.683025
Blood	CD4+ T cell	R-HSA-418594 G alpha i signalling events	17	D	0.683025
Eye	Trabecular meshwork	R-HSA-187687 Signalling to ERKs	15	A	0.685344
Blood	CD14+ monocyte	R-HSA-112399 IRS-mediated signalling	13	R	0.688576
Bone marrow	Pre-B-II large cell	R-HSA-5693567 HDR through Homologous Recombination HR or Single Strand Annealing SSA	8	A	0.68966
Eye	Trabecular meshwork	R-HSA-2424491 DAP12 signaling	17	A	0.707116
Blood	Lymphocyte	R-HSA-1538133 G0 and Early G1	7	A	0.709066
Bone marrow	CD138+ plasma cell	R-HSA-451927 Interleukin-2 signaling	17	D	0.709915
Bone marrow	CD138+ plasma cell	R-HSA-451927 Interleukin-2 signaling	17	R	0.709915
Bone marrow	CD138+ plasma cell	R-HSA-5218921 VEGFR2 mediated cell proliferation	18	D	0.712392
Bone marrow	CD138+ plasma cell	R-HSA-5218921 VEGFR2 mediated cell proliferation	18	R	0.712392
Blood	Central memory CD4+ T cell	R-HSA-448424 Interleukin-17 signaling	7	D	0.714013
Eye	Trabecular meshwork	R-HSA-112399 IRS-mediated signalling	16	A	0.718974
Blood	Central memory CD4+ T cell	R-HSA-448424 Interleukin-17 signaling	7	A	0.719289
Blood	CD34+ hematopoietic stem cell	R-HSA-68962 Activation of the pre-replicative complex	12	A	0.723763
Uterine tube	Primary uterine smooth muscle cell	R-HSA-114608 Platelet degranulation	10	A	0.724763
Uterine tube	Primary uterine smooth muscle cell	R-HSA-416476 G alpha q signalling events	11	A	0.727994
Blood	T lymphocyte	R-HSA-187687 Signalling to ERKs	5	A	0.73191
Blood	CD34+ hematopoietic stem cell	R-HSA-69275 G2 M Transition	20	A	0.73511
Blood	CD34+ hematopoietic stem cell	R-HSA-69275 G2 M Transition	20	D	0.73511
Bone marrow	CD138+ plasma cell	R-HSA-112399 IRS-mediated signalling	19	D	0.743895
Bone marrow	CD138+ plasma cell	R-HSA-112399 IRS-mediated signalling	19	R	0.743895
Blood	BDCA4+ dentritic cell	R-HSA-1168372 Downstream signaling events of B Cell Receptor BCR	6	D	0.751231
Bone marrow	CD138+ plasma cell	R-HSA-512988 Interleukin-3 5 and GM-CSF signaling	18	D	0.761653
Bone marrow	CD138+ plasma cell	R-HSA-512988 Interleukin-3 5 and GM-CSF signaling	18	R	0.761653
Skin (leg)	Epidermis and dermis	R-HSA-373076 Class A 1 Rhodopsin-like receptors	16	D	0.762322
Bone marrow	CD138+ plasma cell	R-HSA-2730905 Role of LAT2 NTAL LAB on calcium mobilization	8	D	0.768079
Bone marrow	CD138+ plasma cell	R-HSA-2428928 IRS-related events triggered by IGF1R	20	D	0.772294
Bone marrow	CD138+ plasma cell	R-HSA-2428928 IRS-related events triggered by IGF1R	20	R	0.772294
Blood	CD34+ hematopoietic stem cell	R-HSA-176187 Activation of ATR in response to replication stress	14	A	0.7738
Blood	CD34+ hematopoietic stem cell	R-HSA-176187 Activation of ATR in response to replication stress	14	D	0.7738
Eye	Trabecular meshwork	R-HSA-114608 Platelet degranulation	13	A	0.774806
Blood	Monocyte	R-HSA-1236975 Antigen processing-Cross presentation	6	D	0.776903
Bone marrow	CD138+ plasma cell	R-HSA-187687 Signalling to ERKs	18	D	0.77999
Bone marrow	CD138+ plasma cell	R-HSA-187687 Signalling to ERKs	18	R	0.77999
Bone marrow	Pre-B-II large cell	R-HSA-2424491 DAP12 signaling	23	A	0.782101
Blood	CD4+ T cell	R-HSA-5357786 TNFR1-induced proapoptotic signaling	3	R	0.790143
Blood	CD4+ T cell	R-HSA-8856825 Cargo recognition for clathrin-mediated endocytosis	5	A	0.790728
Blood	Lymphocyte	R-HSA-68949 Orc1 removal from chromatin	6	A	0.79552
Blood	Effector memory CD4+ T cell	R-HSA-2871796 FCERI mediated MAPK activation	5	A	0.795974
Blood	Effector memory CD4+ T cell	R-HSA-2871796 FCERI mediated MAPK activation	5	D	0.795974
Blood	CD19+ B cell (neg. sel.)	R-HSA-397795 G-protein beta gamma signalling	7	A	0.798929
Bone marrow	CD138+ plasma cell	R-HSA-2424491 DAP12 signaling	26	D	0.801076
Bone marrow	CD138+ plasma cell	R-HSA-2424491 DAP12 signaling	26	R	0.801076
Blood	CD14+ monocyte	R-HSA-5218921 VEGFR2 mediated cell proliferation	11	A	0.814705
Blood	CD14+ monocyte	R-HSA-5218921 VEGFR2 mediated cell proliferation	11	D	0.814705
Bone marrow	Pre-B-II large cell	R-HSA-512988 Interleukin-3 5 and GM-CSF signaling	19	A	0.818306
Blood	Macrophage	R-HSA-418594 G alpha i signalling events	9	D	0.821163
Kidney	Epithelium	R-HSA-373076 Class A 1 Rhodopsin-like receptors	21	A	0.824621
Kidney	Epithelium	R-HSA-373076 Class A 1 Rhodopsin-like receptors	21	D	0.824621
Blood	721 B lymphoblasts	R-HSA-6785807 Interleukin-4 and 13 signaling	9	A	0.824932
Thymus	DP CD3+ thymocyte	R-HSA-1989781 PPARA activates gene expression	4	A	0.831946
Thymus	ISP CD4+ thymocyte	R-HSA-3700989 Transcriptional Regulation by TP53	25	A	0.836577
Blood	CD14+ monocyte	R-HSA-187687 Signalling to ERKs	12	A	0.83758
Blood	CD14+ monocyte	R-HSA-187687 Signalling to ERKs	12	D	0.83758
Blood	CD14+ monocyte	R-HSA-187687 Signalling to ERKs	12	R	0.83758
Bone marrow	CD138+ plasma cell	R-HSA-187687 Signalling to ERKs	18	A	0.839786
Bone marrow	Pre-B-II large cell	R-HSA-451927 Interleukin-2 signaling	18	A	0.842077
Skin	Primary lymphatic endothelial cell	R-HSA-187687 Signalling to ERKs	7	D	0.842314
Blood	Macrophage	R-HSA-389513 CTLA4 inhibitory signaling	3	D	0.842843
Bone marrow	Pre-B-II large cell	R-HSA-112399 IRS-mediated signalling	20	A	0.843075
Blood	T cell	R-HSA-933542 TRAF6 mediated NF-kB activation	3	R	0.854983
Aorta	Primary aortic smooth muscle cell	R-HSA-3700989 Transcriptional Regulation by TP53	29	A	0.856562
Blood	CD14+ monocyte	R-HSA-112399 IRS-mediated signalling	13	A	0.857819
Blood	CD14+ monocyte	R-HSA-112399 IRS-mediated signalling	13	D	0.857819
Blood	T cell	R-HSA-168138 Toll Like Receptor 9 TLR9 Cascade	13	A	0.860527
Blood	T cell	R-HSA-168138 Toll Like Receptor 9 TLR9 Cascade	13	D	0.860527
Skin	Epidermis and dermis	R-HSA-8978870 Fatty acid synthesis	9	A	0.864389
Blood	CD14+ monocyte	R-HSA-448424 Interleukin-17 signaling	13	A	0.868757
Blood	CD14+ monocyte	R-HSA-448424 Interleukin-17 signaling	13	D	0.868757
Kidney	Epithelium	R-HSA-114608 Platelet degranulation	13	A	0.881335
Bone marrow	Pre-B-II large cell	R-HSA-6791226 Major pathway of rRNA processing in the nucleolus and cytosol	9	A	0.882067
Blood	CD34+ hematopoietic stem cell	R-HSA-174143 APC C-mediated degradation of cell cycle proteins	11	A	0.884966
Connective tissue	Fibroblast	R-HSA-6783783 Interleukin-10 signaling	4	D	0.886994
Bone marrow	Pre-B-II large cell	R-HSA-2871796 FCERI mediated MAPK activation	15	A	0.887583
Blood	Erythrocyte	R-HSA-1236975 Antigen processing-Cross presentation	7	D	0.89413
Bone marrow	Pre-B-II large cell	R-HSA-5218921 VEGFR2 mediated cell proliferation	15	A	0.897428
Blood	CD14+ monocyte	R-HSA-512988 Interleukin-3 5 and GM-CSF signaling	13	A	0.90173
Blood	CD14+ monocyte	R-HSA-512988 Interleukin-3 5 and GM-CSF signaling	13	D	0.90173
Blood	CD14+ monocyte	R-HSA-512988 Interleukin-3 5 and GM-CSF signaling	13	R	0.90173
Bone marrow	Pre-B-II large cell	R-HSA-448424 Interleukin-17 signaling	15	A	0.902578
Blood	Monocyte derived macrophage	R-HSA-397795 G-protein beta gamma signalling	4	D	0.902859
Blood	721 B lymphoblasts	R-HSA-6811558 PI5P PP2A and IER3 Regulate PI3K AKT Signaling	10	D	0.904318
Blood	CD34+ hematopoietic stem cell	R-HSA-5626467 RHO GTPases activate IQGAPs	6	D	0.905331
Blood	721 B lymphoblasts	R-HSA-8856688 Golgi-to-ER retrograde transport	16	A	0.91053
Blood	721 B lymphoblasts	R-HSA-8856688 Golgi-to-ER retrograde transport	16	D	0.91053
Blood	CD34+ hematopoietic stem cell	R-HSA-437239 Recycling pathway of L1	6	D	0.913549
Blood	T cell	R-HSA-6783783 Interleukin-10 signaling	11	R	0.916393
Bone marrow	Pre-B-II large cell	R-HSA-187687 Signalling to ERKs	14	A	0.917304
Blood	721 B lymphoblasts	R-HSA-1168372 Downstream signaling events of B Cell Receptor BCR	11	D	0.91791
Blood	CD8+ T cell	R-HSA-418555 G alpha s signalling events	10	D	0.923213
Blood	BDCA4+ dentritic cell	R-HSA-373076 Class A 1 Rhodopsin-like receptors	29	A	0.934835
Eye	Trabecular meshwork cell	R-HSA-114608 Platelet degranulation	9	A	0.937066
Skin	Primary lymphatic endothelial cell	R-HSA-2424491 DAP12 signaling	8	D	0.937569
Blood	Lymphocyte	R-HSA-69656 Cyclin A Cdk2-associated events at S phase entry	7	A	0.944043
Blood	CD14+ monocyte	R-HSA-2424491 DAP12 signaling	16	A	0.963377
Blood	CD14+ monocyte	R-HSA-2424491 DAP12 signaling	16	D	0.963377
Blood	CD14+ monocyte	R-HSA-2424491 DAP12 signaling	16	R	0.963377
Thymus	DP CD3- thymocyte	R-HSA-69206 G1 S Transition	13	A	0.963926
Blood	CD19+ B cell (neg. sel.)	R-HSA-448424 Interleukin-17 signaling	32	A	0.965645
Blood	Monocyte derived macrophage	R-HSA-451927 Interleukin-2 signaling	5	D	0.971645
Blood	Monocyte derived macrophage	R-HSA-2424491 DAP12 signaling	12	D	0.972573
Blood	T cell	R-HSA-6785807 Interleukin-4 and 13 signaling	15	R	0.974121
Blood	T lymphocyte	R-HSA-2871796 FCERI mediated MAPK activation	6	A	0.988794
Blood	Monocyte derived macrophage	R-HSA-187687 Signalling to ERKs	6	D	0.990055
Kidney	Epithelium	R-HSA-6785807 Interleukin-4 and 13 signaling	4	A	0.994625
Bone marrow	CD138+ plasma cell	R-HSA-8978870 Fatty acid synthesis	4	R	0.996376
Adipose tissue from abdomen and thigh	Adipose-derived adult stem cells (ADASCs)	R-HSA-114608 Platelet degranulation	14	A	1
Adipose tissue from abdomen and thigh	Adipose-derived adult stem cells (ADASCs)	R-HSA-114608 Platelet degranulation	14	D	1
Adipose tissue from abdomen and thigh	Adipose-derived adult stem cells (ADASCs)	R-HSA-977443 GABA receptor activation	5	A	1
Adipose tissue from abdomen and thigh	Adipose-derived adult stem cells (ADASCs)	R-HSA-977443 GABA receptor activation	5	D	1
Adipose tissue from abdomen and thigh	Adipose-derived adult stem cells (ADASCs)	R-HSA-5674135 MAP2K and MAPK activation	3	A	1
Adipose tissue from abdomen and thigh	Adipose-derived adult stem cells (ADASCs)	R-HSA-5674135 MAP2K and MAPK activation	3	D	1
Adipose tissue from abdomen and thigh	Adipose-derived adult stem cells (ADASCs)	R-HSA-211897 Cytochrome P450 - arranged by substrate type	7	A	1
Adipose tissue from abdomen and thigh	Adipose-derived adult stem cells (ADASCs)	R-HSA-211897 Cytochrome P450 - arranged by substrate type	7	D	1
Adipose tissue from abdomen and thigh	Adipose-derived adult stem cells (ADASCs)	R-HSA-194068 Bile acid and bile salt metabolism	4	A	1
Adipose tissue from abdomen and thigh	Adipose-derived adult stem cells (ADASCs)	R-HSA-194068 Bile acid and bile salt metabolism	4	D	1
Adipose tissue from abdomen and thigh	Adipose-derived adult stem cells (ADASCs)	R-HSA-1989781 PPARA activates gene expression	10	A	1
Adipose tissue from abdomen and thigh	Adipose-derived adult stem cells (ADASCs)	R-HSA-1989781 PPARA activates gene expression	10	D	1
Adipose tissue from abdomen and thigh	Adipose-derived adult stem cells (ADASCs)	R-HSA-1638074 Keratan sulfate keratin metabolism	4	A	1
Adipose tissue from abdomen and thigh	Adipose-derived adult stem cells (ADASCs)	R-HSA-1638074 Keratan sulfate keratin metabolism	4	D	1
Adipose tissue from abdomen and thigh	Adipose-derived adult stem cells (ADASCs)	R-HSA-8948216 Collagen chain trimerization	3	A	1
Adipose tissue from abdomen and thigh	Adipose-derived adult stem cells (ADASCs)	R-HSA-8948216 Collagen chain trimerization	3	D	1
Adipose tissue from abdomen and thigh	Adipose-derived adult stem cells (ADASCs)	R-HSA-418990 Adherens junctions interactions	4	D	1
Adipose tissue from abdomen and thigh	Adipose-derived adult stem cells (ADASCs)	R-HSA-6811558 PI5P PP2A and IER3 Regulate PI3K AKT Signaling	6	A	1
Adipose tissue from abdomen and thigh	Adipose-derived adult stem cells (ADASCs)	R-HSA-6811558 PI5P PP2A and IER3 Regulate PI3K AKT Signaling	6	D	1
Adipose tissue from abdomen and thigh	Adipose-derived adult stem cells (ADASCs)	R-HSA-198203 PI3K AKT activation	6	A	1
Adipose tissue from abdomen and thigh	Adipose-derived adult stem cells (ADASCs)	R-HSA-198203 PI3K AKT activation	6	D	1
Adipose tissue from abdomen and thigh	Adipose-derived adult stem cells (ADASCs)	R-HSA-187687 Signalling to ERKs	11	A	1
Adipose tissue from abdomen and thigh	Adipose-derived adult stem cells (ADASCs)	R-HSA-187687 Signalling to ERKs	11	D	1
Adipose tissue from abdomen and thigh	Adipose-derived adult stem cells (ADASCs)	R-HSA-5218921 VEGFR2 mediated cell proliferation	12	A	1
Adipose tissue from abdomen and thigh	Adipose-derived adult stem cells (ADASCs)	R-HSA-5218921 VEGFR2 mediated cell proliferation	12	D	1
Adipose tissue from abdomen and thigh	Adipose-derived adult stem cells (ADASCs)	R-HSA-4086398 Ca2+ pathway	6	A	1
Adipose tissue from abdomen and thigh	Adipose-derived adult stem cells (ADASCs)	R-HSA-4086398 Ca2+ pathway	6	D	1
Adipose tissue from abdomen and thigh	Adipose-derived adult stem cells (ADASCs)	R-HSA-4086400 PCP CE pathway	4	A	1
Adipose tissue from abdomen and thigh	Adipose-derived adult stem cells (ADASCs)	R-HSA-4086400 PCP CE pathway	4	D	1
Adipose tissue from abdomen and thigh	Adipose-derived adult stem cells (ADASCs)	R-HSA-4641263 Regulation of FZD by ubiquitination	3	A	1
Adipose tissue from abdomen and thigh	Adipose-derived adult stem cells (ADASCs)	R-HSA-4641263 Regulation of FZD by ubiquitination	3	D	1
Adipose tissue from abdomen and thigh	Adipose-derived adult stem cells (ADASCs)	R-HSA-112399 IRS-mediated signalling	13	A	1
Adipose tissue from abdomen and thigh	Adipose-derived adult stem cells (ADASCs)	R-HSA-112399 IRS-mediated signalling	13	D	1
Adipose tissue from abdomen and thigh	Adipose-derived adult stem cells (ADASCs)	R-HSA-2428928 IRS-related events triggered by IGF1R	14	A	1
Adipose tissue from abdomen and thigh	Adipose-derived adult stem cells (ADASCs)	R-HSA-2428928 IRS-related events triggered by IGF1R	14	D	1
Adipose tissue from abdomen and thigh	Adipose-derived adult stem cells (ADASCs)	R-HSA-202040 G-protein activation	4	A	1
Adipose tissue from abdomen and thigh	Adipose-derived adult stem cells (ADASCs)	R-HSA-202040 G-protein activation	4	D	1
Adipose tissue from abdomen and thigh	Adipose-derived adult stem cells (ADASCs)	R-HSA-373076 Class A 1 Rhodopsin-like receptors	25	A	1
Adipose tissue from abdomen and thigh	Adipose-derived adult stem cells (ADASCs)	R-HSA-373076 Class A 1 Rhodopsin-like receptors	25	D	1
Adipose tissue from abdomen and thigh	Adipose-derived adult stem cells (ADASCs)	R-HSA-373080 Class B 2 Secretin family receptors	7	A	1
Adipose tissue from abdomen and thigh	Adipose-derived adult stem cells (ADASCs)	R-HSA-373080 Class B 2 Secretin family receptors	7	D	1
Adipose tissue from abdomen and thigh	Adipose-derived adult stem cells (ADASCs)	R-HSA-381753 Olfactory Signaling Pathway	6	A	1
Adipose tissue from abdomen and thigh	Adipose-derived adult stem cells (ADASCs)	R-HSA-381753 Olfactory Signaling Pathway	6	D	1
Adipose tissue from abdomen and thigh	Adipose-derived adult stem cells (ADASCs)	R-HSA-416476 G alpha q signalling events	15	A	1
Adipose tissue from abdomen and thigh	Adipose-derived adult stem cells (ADASCs)	R-HSA-416476 G alpha q signalling events	15	D	1
Adipose tissue from abdomen and thigh	Adipose-derived adult stem cells (ADASCs)	R-HSA-418555 G alpha s signalling events	8	A	1
Adipose tissue from abdomen and thigh	Adipose-derived adult stem cells (ADASCs)	R-HSA-418555 G alpha s signalling events	8	D	1
Adipose tissue from abdomen and thigh	Adipose-derived adult stem cells (ADASCs)	R-HSA-1168372 Downstream signaling events of B Cell Receptor BCR	6	A	1
Adipose tissue from abdomen and thigh	Adipose-derived adult stem cells (ADASCs)	R-HSA-1168372 Downstream signaling events of B Cell Receptor BCR	6	D	1
Adipose tissue from abdomen and thigh	Adipose-derived adult stem cells (ADASCs)	R-HSA-2424491 DAP12 signaling	13	A	1
Adipose tissue from abdomen and thigh	Adipose-derived adult stem cells (ADASCs)	R-HSA-2424491 DAP12 signaling	13	D	1
Adipose tissue from abdomen and thigh	Adipose-derived adult stem cells (ADASCs)	R-HSA-2730905 Role of LAT2 NTAL LAB on calcium mobilization	6	A	1
Adipose tissue from abdomen and thigh	Adipose-derived adult stem cells (ADASCs)	R-HSA-2730905 Role of LAT2 NTAL LAB on calcium mobilization	6	D	1
Adipose tissue from abdomen and thigh	Adipose-derived adult stem cells (ADASCs)	R-HSA-448424 Interleukin-17 signaling	13	A	1
Adipose tissue from abdomen and thigh	Adipose-derived adult stem cells (ADASCs)	R-HSA-448424 Interleukin-17 signaling	13	D	1
Adipose tissue from abdomen and thigh	Adipose-derived adult stem cells (ADASCs)	R-HSA-451927 Interleukin-2 signaling	11	A	1
Adipose tissue from abdomen and thigh	Adipose-derived adult stem cells (ADASCs)	R-HSA-451927 Interleukin-2 signaling	11	D	1
Adipose tissue from abdomen and thigh	Adipose-derived adult stem cells (ADASCs)	R-HSA-512988 Interleukin-3 5 and GM-CSF signaling	11	A	1
Adipose tissue from abdomen and thigh	Adipose-derived adult stem cells (ADASCs)	R-HSA-512988 Interleukin-3 5 and GM-CSF signaling	11	D	1
Adipose tissue from abdomen and thigh	Adipose-derived adult stem cells (ADASCs)	R-HSA-6783589 Interleukin-6 family signaling	3	A	1
Adipose tissue from abdomen and thigh	Adipose-derived adult stem cells (ADASCs)	R-HSA-2871796 FCERI mediated MAPK activation	11	A	1
Adipose tissue from abdomen and thigh	Adipose-derived adult stem cells (ADASCs)	R-HSA-2871796 FCERI mediated MAPK activation	11	D	1
Adipose tissue from abdomen and thigh	Adipose-derived adult stem cells (ADASCs)	R-HSA-5686938 Regulation of TLR by endogenous ligand	4	A	1
Adipose tissue from abdomen and thigh	Adipose-derived adult stem cells (ADASCs)	R-HSA-5686938 Regulation of TLR by endogenous ligand	4	D	1
Adipose tissue from abdomen and thigh	Adipose-derived adult stem cells (ADASCs)	R-HSA-8963888 Chylomicron assembly	4	A	1
Adipose tissue from abdomen and thigh	Adipose-derived adult stem cells (ADASCs)	R-HSA-8963888 Chylomicron assembly	4	D	1
Adipose tissue from abdomen and thigh	Adipose-derived adult stem cells (ADASCs)	R-HSA-8963901 Chylomicron remodeling	5	A	1
Adipose tissue from abdomen and thigh	Adipose-derived adult stem cells (ADASCs)	R-HSA-8963901 Chylomicron remodeling	5	D	1
Adipose tissue from abdomen and thigh	Adipose-derived adult stem cells (ADASCs)	R-HSA-8964058 HDL remodeling	5	A	1
Adipose tissue from abdomen and thigh	Adipose-derived adult stem cells (ADASCs)	R-HSA-8964058 HDL remodeling	5	D	1
Adipose tissue from abdomen and thigh	Adipose-derived adult stem cells (ADASCs)	R-HSA-3295583 TRP channels	3	A	1
Adipose tissue from abdomen and thigh	Adipose-derived adult stem cells (ADASCs)	R-HSA-3295583 TRP channels	3	D	1
Adipose tissue from abdomen and thigh	Adipose-derived adult stem cells (ADASCs)	R-HSA-5173214 O-glycosylation of TSR domain-containing proteins	4	A	1
Adipose tissue from abdomen and thigh	Adipose-derived adult stem cells (ADASCs)	R-HSA-5173214 O-glycosylation of TSR domain-containing proteins	4	D	1
Adipose tissue from abdomen and thigh	Adipose-derived adult stem cells (ADASCs)	R-HSA-8856825 Cargo recognition for clathrin-mediated endocytosis	6	D	1
Adipose tissue from abdomen	Adipose-derived adult stem cells (ADASCs)	R-HSA-114608 Platelet degranulation	11	D	1
Adipose tissue from abdomen	Adipose-derived adult stem cells (ADASCs)	R-HSA-114608 Platelet degranulation	11	R	1
Adipose tissue from abdomen	Adipose-derived adult stem cells (ADASCs)	R-HSA-419037 NCAM1 interactions	3	A	1
Adipose tissue from abdomen	Adipose-derived adult stem cells (ADASCs)	R-HSA-419037 NCAM1 interactions	3	D	1
Adipose tissue from abdomen	Adipose-derived adult stem cells (ADASCs)	R-HSA-419037 NCAM1 interactions	3	R	1
Adipose tissue from abdomen	Adipose-derived adult stem cells (ADASCs)	R-HSA-156590 Glutathione conjugation	3	A	1
Adipose tissue from abdomen	Adipose-derived adult stem cells (ADASCs)	R-HSA-156590 Glutathione conjugation	3	D	1
Adipose tissue from abdomen	Adipose-derived adult stem cells (ADASCs)	R-HSA-156590 Glutathione conjugation	3	R	1
Adipose tissue from abdomen	Adipose-derived adult stem cells (ADASCs)	R-HSA-211897 Cytochrome P450 - arranged by substrate type	6	D	1
Adipose tissue from abdomen	Adipose-derived adult stem cells (ADASCs)	R-HSA-211897 Cytochrome P450 - arranged by substrate type	6	R	1
Adipose tissue from abdomen	Adipose-derived adult stem cells (ADASCs)	R-HSA-1660661 Sphingolipid de novo biosynthesis	3	A	1
Adipose tissue from abdomen	Adipose-derived adult stem cells (ADASCs)	R-HSA-1660661 Sphingolipid de novo biosynthesis	3	D	1
Adipose tissue from abdomen	Adipose-derived adult stem cells (ADASCs)	R-HSA-1660661 Sphingolipid de novo biosynthesis	3	R	1
Adipose tissue from abdomen	Adipose-derived adult stem cells (ADASCs)	R-HSA-194068 Bile acid and bile salt metabolism	4	D	1
Adipose tissue from abdomen	Adipose-derived adult stem cells (ADASCs)	R-HSA-194068 Bile acid and bile salt metabolism	4	R	1
Adipose tissue from abdomen	Adipose-derived adult stem cells (ADASCs)	R-HSA-1989781 PPARA activates gene expression	5	A	1
Adipose tissue from abdomen	Adipose-derived adult stem cells (ADASCs)	R-HSA-1989781 PPARA activates gene expression	5	D	1
Adipose tissue from abdomen	Adipose-derived adult stem cells (ADASCs)	R-HSA-1989781 PPARA activates gene expression	5	R	1
Adipose tissue from abdomen	Adipose-derived adult stem cells (ADASCs)	R-HSA-8978870 Fatty acid synthesis	4	D	1
Adipose tissue from abdomen	Adipose-derived adult stem cells (ADASCs)	R-HSA-8978870 Fatty acid synthesis	4	R	1
Adipose tissue from abdomen	Adipose-derived adult stem cells (ADASCs)	R-HSA-1638074 Keratan sulfate keratin metabolism	5	A	1
Adipose tissue from abdomen	Adipose-derived adult stem cells (ADASCs)	R-HSA-1638074 Keratan sulfate keratin metabolism	5	D	1
Adipose tissue from abdomen	Adipose-derived adult stem cells (ADASCs)	R-HSA-1638074 Keratan sulfate keratin metabolism	5	R	1
Adipose tissue from abdomen	Adipose-derived adult stem cells (ADASCs)	R-HSA-1638091 Heparan sulfate heparin HS-GAG metabolism	6	A	1
Adipose tissue from abdomen	Adipose-derived adult stem cells (ADASCs)	R-HSA-1638091 Heparan sulfate heparin HS-GAG metabolism	6	D	1
Adipose tissue from abdomen	Adipose-derived adult stem cells (ADASCs)	R-HSA-1638091 Heparan sulfate heparin HS-GAG metabolism	6	R	1
Adipose tissue from abdomen	Adipose-derived adult stem cells (ADASCs)	R-HSA-1793185 Chondroitin sulfate dermatan sulfate metabolism	5	A	1
Adipose tissue from abdomen	Adipose-derived adult stem cells (ADASCs)	R-HSA-1793185 Chondroitin sulfate dermatan sulfate metabolism	5	D	1
Adipose tissue from abdomen	Adipose-derived adult stem cells (ADASCs)	R-HSA-1793185 Chondroitin sulfate dermatan sulfate metabolism	5	R	1
Adipose tissue from abdomen	Adipose-derived adult stem cells (ADASCs)	R-HSA-2243919 Crosslinking of collagen fibrils	3	A	1
Adipose tissue from abdomen	Adipose-derived adult stem cells (ADASCs)	R-HSA-2243919 Crosslinking of collagen fibrils	3	D	1
Adipose tissue from abdomen	Adipose-derived adult stem cells (ADASCs)	R-HSA-2243919 Crosslinking of collagen fibrils	3	R	1
Adipose tissue from abdomen	Adipose-derived adult stem cells (ADASCs)	R-HSA-8948216 Collagen chain trimerization	8	A	1
Adipose tissue from abdomen	Adipose-derived adult stem cells (ADASCs)	R-HSA-8948216 Collagen chain trimerization	8	D	1
Adipose tissue from abdomen	Adipose-derived adult stem cells (ADASCs)	R-HSA-8948216 Collagen chain trimerization	8	R	1
Adipose tissue from abdomen	Adipose-derived adult stem cells (ADASCs)	R-HSA-6811558 PI5P PP2A and IER3 Regulate PI3K AKT Signaling	5	A	1
Adipose tissue from abdomen	Adipose-derived adult stem cells (ADASCs)	R-HSA-6811558 PI5P PP2A and IER3 Regulate PI3K AKT Signaling	5	D	1
Adipose tissue from abdomen	Adipose-derived adult stem cells (ADASCs)	R-HSA-6811558 PI5P PP2A and IER3 Regulate PI3K AKT Signaling	5	R	1
Adipose tissue from abdomen	Adipose-derived adult stem cells (ADASCs)	R-HSA-198203 PI3K AKT activation	5	A	1
Adipose tissue from abdomen	Adipose-derived adult stem cells (ADASCs)	R-HSA-198203 PI3K AKT activation	5	D	1
Adipose tissue from abdomen	Adipose-derived adult stem cells (ADASCs)	R-HSA-198203 PI3K AKT activation	5	R	1
Adipose tissue from abdomen	Adipose-derived adult stem cells (ADASCs)	R-HSA-187687 Signalling to ERKs	8	A	1
Adipose tissue from abdomen	Adipose-derived adult stem cells (ADASCs)	R-HSA-187687 Signalling to ERKs	8	D	1
Adipose tissue from abdomen	Adipose-derived adult stem cells (ADASCs)	R-HSA-187687 Signalling to ERKs	8	R	1
Adipose tissue from abdomen	Adipose-derived adult stem cells (ADASCs)	R-HSA-5218921 VEGFR2 mediated cell proliferation	8	A	1
Adipose tissue from abdomen	Adipose-derived adult stem cells (ADASCs)	R-HSA-5218921 VEGFR2 mediated cell proliferation	8	D	1
Adipose tissue from abdomen	Adipose-derived adult stem cells (ADASCs)	R-HSA-5218921 VEGFR2 mediated cell proliferation	8	R	1
Adipose tissue from abdomen	Adipose-derived adult stem cells (ADASCs)	R-HSA-4086398 Ca2+ pathway	5	A	1
Adipose tissue from abdomen	Adipose-derived adult stem cells (ADASCs)	R-HSA-4086398 Ca2+ pathway	5	D	1
Adipose tissue from abdomen	Adipose-derived adult stem cells (ADASCs)	R-HSA-4086398 Ca2+ pathway	5	R	1
Adipose tissue from abdomen	Adipose-derived adult stem cells (ADASCs)	R-HSA-4086400 PCP CE pathway	6	A	1
Adipose tissue from abdomen	Adipose-derived adult stem cells (ADASCs)	R-HSA-4086400 PCP CE pathway	6	D	1
Adipose tissue from abdomen	Adipose-derived adult stem cells (ADASCs)	R-HSA-4086400 PCP CE pathway	6	R	1
Adipose tissue from abdomen	Adipose-derived adult stem cells (ADASCs)	R-HSA-112399 IRS-mediated signalling	11	A	1
Adipose tissue from abdomen	Adipose-derived adult stem cells (ADASCs)	R-HSA-112399 IRS-mediated signalling	11	D	1
Adipose tissue from abdomen	Adipose-derived adult stem cells (ADASCs)	R-HSA-112399 IRS-mediated signalling	11	R	1
Adipose tissue from abdomen	Adipose-derived adult stem cells (ADASCs)	R-HSA-2428928 IRS-related events triggered by IGF1R	13	A	1
Adipose tissue from abdomen	Adipose-derived adult stem cells (ADASCs)	R-HSA-2428928 IRS-related events triggered by IGF1R	13	D	1
Adipose tissue from abdomen	Adipose-derived adult stem cells (ADASCs)	R-HSA-2428928 IRS-related events triggered by IGF1R	13	R	1
Adipose tissue from abdomen	Adipose-derived adult stem cells (ADASCs)	R-HSA-373076 Class A 1 Rhodopsin-like receptors	20	A	1
Adipose tissue from abdomen	Adipose-derived adult stem cells (ADASCs)	R-HSA-373076 Class A 1 Rhodopsin-like receptors	20	D	1
Adipose tissue from abdomen	Adipose-derived adult stem cells (ADASCs)	R-HSA-373076 Class A 1 Rhodopsin-like receptors	20	R	1
Adipose tissue from abdomen	Adipose-derived adult stem cells (ADASCs)	R-HSA-416476 G alpha q signalling events	10	A	1
Adipose tissue from abdomen	Adipose-derived adult stem cells (ADASCs)	R-HSA-416476 G alpha q signalling events	10	D	1
Adipose tissue from abdomen	Adipose-derived adult stem cells (ADASCs)	R-HSA-416476 G alpha q signalling events	10	R	1
Adipose tissue from abdomen	Adipose-derived adult stem cells (ADASCs)	R-HSA-418594 G alpha i signalling events	11	A	1
Adipose tissue from abdomen	Adipose-derived adult stem cells (ADASCs)	R-HSA-418594 G alpha i signalling events	11	R	1
Adipose tissue from abdomen	Adipose-derived adult stem cells (ADASCs)	R-HSA-8874081 MET activates PTK2 signaling	5	A	1
Adipose tissue from abdomen	Adipose-derived adult stem cells (ADASCs)	R-HSA-8874081 MET activates PTK2 signaling	5	D	1
Adipose tissue from abdomen	Adipose-derived adult stem cells (ADASCs)	R-HSA-8874081 MET activates PTK2 signaling	5	R	1
Adipose tissue from abdomen	Adipose-derived adult stem cells (ADASCs)	R-HSA-1168372 Downstream signaling events of B Cell Receptor BCR	5	A	1
Adipose tissue from abdomen	Adipose-derived adult stem cells (ADASCs)	R-HSA-1168372 Downstream signaling events of B Cell Receptor BCR	5	D	1
Adipose tissue from abdomen	Adipose-derived adult stem cells (ADASCs)	R-HSA-1168372 Downstream signaling events of B Cell Receptor BCR	5	R	1
Adipose tissue from abdomen	Adipose-derived adult stem cells (ADASCs)	R-HSA-2424491 DAP12 signaling	8	A	1
Adipose tissue from abdomen	Adipose-derived adult stem cells (ADASCs)	R-HSA-2424491 DAP12 signaling	8	D	1
Adipose tissue from abdomen	Adipose-derived adult stem cells (ADASCs)	R-HSA-2424491 DAP12 signaling	8	R	1
Adipose tissue from abdomen	Adipose-derived adult stem cells (ADASCs)	R-HSA-2730905 Role of LAT2 NTAL LAB on calcium mobilization	5	A	1
Adipose tissue from abdomen	Adipose-derived adult stem cells (ADASCs)	R-HSA-2730905 Role of LAT2 NTAL LAB on calcium mobilization	5	D	1
Adipose tissue from abdomen	Adipose-derived adult stem cells (ADASCs)	R-HSA-2730905 Role of LAT2 NTAL LAB on calcium mobilization	5	R	1
Adipose tissue from abdomen	Adipose-derived adult stem cells (ADASCs)	R-HSA-448424 Interleukin-17 signaling	10	A	1
Adipose tissue from abdomen	Adipose-derived adult stem cells (ADASCs)	R-HSA-448424 Interleukin-17 signaling	10	R	1
Adipose tissue from abdomen	Adipose-derived adult stem cells (ADASCs)	R-HSA-451927 Interleukin-2 signaling	8	A	1
Adipose tissue from abdomen	Adipose-derived adult stem cells (ADASCs)	R-HSA-451927 Interleukin-2 signaling	8	D	1
Adipose tissue from abdomen	Adipose-derived adult stem cells (ADASCs)	R-HSA-451927 Interleukin-2 signaling	8	R	1
Adipose tissue from abdomen	Adipose-derived adult stem cells (ADASCs)	R-HSA-512988 Interleukin-3 5 and GM-CSF signaling	8	A	1
Adipose tissue from abdomen	Adipose-derived adult stem cells (ADASCs)	R-HSA-512988 Interleukin-3 5 and GM-CSF signaling	8	D	1
Adipose tissue from abdomen	Adipose-derived adult stem cells (ADASCs)	R-HSA-512988 Interleukin-3 5 and GM-CSF signaling	8	R	1
Adipose tissue from abdomen	Adipose-derived adult stem cells (ADASCs)	R-HSA-6783589 Interleukin-6 family signaling	4	A	1
Adipose tissue from abdomen	Adipose-derived adult stem cells (ADASCs)	R-HSA-6783589 Interleukin-6 family signaling	4	R	1
Adipose tissue from abdomen	Adipose-derived adult stem cells (ADASCs)	R-HSA-6783783 Interleukin-10 signaling	8	R	1
Adipose tissue from abdomen	Adipose-derived adult stem cells (ADASCs)	R-HSA-6785807 Interleukin-4 and 13 signaling	13	R	1
Adipose tissue from abdomen	Adipose-derived adult stem cells (ADASCs)	R-HSA-877300 Interferon gamma signaling	4	D	1
Adipose tissue from abdomen	Adipose-derived adult stem cells (ADASCs)	R-HSA-877300 Interferon gamma signaling	4	R	1
Adipose tissue from abdomen	Adipose-derived adult stem cells (ADASCs)	R-HSA-983168 Antigen processing Ubiquitination & Proteasome degradation	6	A	1
Adipose tissue from abdomen	Adipose-derived adult stem cells (ADASCs)	R-HSA-983168 Antigen processing Ubiquitination & Proteasome degradation	6	D	1
Adipose tissue from abdomen	Adipose-derived adult stem cells (ADASCs)	R-HSA-983168 Antigen processing Ubiquitination & Proteasome degradation	6	R	1
Adipose tissue from abdomen	Adipose-derived adult stem cells (ADASCs)	R-HSA-166016 Toll Like Receptor 4 TLR4 Cascade	4	R	1
Adipose tissue from abdomen	Adipose-derived adult stem cells (ADASCs)	R-HSA-166665 Terminal pathway of complement	3	A	1
Adipose tissue from abdomen	Adipose-derived adult stem cells (ADASCs)	R-HSA-166665 Terminal pathway of complement	3	D	1
Adipose tissue from abdomen	Adipose-derived adult stem cells (ADASCs)	R-HSA-166665 Terminal pathway of complement	3	R	1
Adipose tissue from abdomen	Adipose-derived adult stem cells (ADASCs)	R-HSA-2871796 FCERI mediated MAPK activation	8	A	1
Adipose tissue from abdomen	Adipose-derived adult stem cells (ADASCs)	R-HSA-2871796 FCERI mediated MAPK activation	8	D	1
Adipose tissue from abdomen	Adipose-derived adult stem cells (ADASCs)	R-HSA-2871796 FCERI mediated MAPK activation	8	R	1
Adipose tissue from abdomen	Adipose-derived adult stem cells (ADASCs)	R-HSA-977606 Regulation of Complement cascade	6	A	1
Adipose tissue from abdomen	Adipose-derived adult stem cells (ADASCs)	R-HSA-977606 Regulation of Complement cascade	6	D	1
Adipose tissue from abdomen	Adipose-derived adult stem cells (ADASCs)	R-HSA-977606 Regulation of Complement cascade	6	R	1
Adipose tissue from abdomen	Adipose-derived adult stem cells (ADASCs)	R-HSA-6807878 COPI-mediated anterograde transport	3	A	1
Adipose tissue from abdomen	Adipose-derived adult stem cells (ADASCs)	R-HSA-6807878 COPI-mediated anterograde transport	3	D	1
Adipose tissue from abdomen	Adipose-derived adult stem cells (ADASCs)	R-HSA-6807878 COPI-mediated anterograde transport	3	R	1
Adipose tissue from abdomen	Adipose-derived adult stem cells (ADASCs)	R-HSA-5173214 O-glycosylation of TSR domain-containing proteins	4	A	1
Adipose tissue from abdomen	Adipose-derived adult stem cells (ADASCs)	R-HSA-5173214 O-glycosylation of TSR domain-containing proteins	4	D	1
Adipose tissue from abdomen	Adipose-derived adult stem cells (ADASCs)	R-HSA-5173214 O-glycosylation of TSR domain-containing proteins	4	R	1
Adipose tissue from abdomen	Adipose-derived adult stem cells (ADASCs)	R-HSA-948021 Transport to the Golgi and subsequent modification	3	A	1
Adipose tissue from abdomen	Adipose-derived adult stem cells (ADASCs)	R-HSA-948021 Transport to the Golgi and subsequent modification	3	D	1
Adipose tissue from abdomen	Adipose-derived adult stem cells (ADASCs)	R-HSA-948021 Transport to the Golgi and subsequent modification	3	R	1
Adipose tissue from abdomen	Adipose-derived adult stem cells (ADASCs)	R-HSA-8856688 Golgi-to-ER retrograde transport	3	A	1
Adipose tissue from abdomen	Adipose-derived adult stem cells (ADASCs)	R-HSA-8856688 Golgi-to-ER retrograde transport	3	D	1
Adipose tissue from abdomen	Adipose-derived adult stem cells (ADASCs)	R-HSA-8856688 Golgi-to-ER retrograde transport	3	R	1
Adipose tissue from abdomen	Adipose-derived adult stem cells (ADASCs)	R-HSA-8856825 Cargo recognition for clathrin-mediated endocytosis	3	A	1
Adipose tissue from abdomen	Adipose-derived adult stem cells (ADASCs)	R-HSA-8856825 Cargo recognition for clathrin-mediated endocytosis	3	D	1
Adipose tissue from abdomen	Adipose-derived adult stem cells (ADASCs)	R-HSA-8856825 Cargo recognition for clathrin-mediated endocytosis	3	R	1
Aorta	Primary aortic smooth muscle cell	R-HSA-114608 Platelet degranulation	5	A	1
Aorta	Primary aortic smooth muscle cell	R-HSA-114608 Platelet degranulation	5	D	1
Aorta	Primary aortic smooth muscle cell	R-HSA-418592 ADP signalling through P2Y purinoceptor 1	3	A	1
Aorta	Primary aortic smooth muscle cell	R-HSA-418592 ADP signalling through P2Y purinoceptor 1	3	D	1
Aorta	Primary aortic smooth muscle cell	R-HSA-181431 Acetylcholine binding and downstream events	5	A	1
Aorta	Primary aortic smooth muscle cell	R-HSA-181431 Acetylcholine binding and downstream events	5	D	1
Aorta	Primary aortic smooth muscle cell	R-HSA-399721 Glutamate binding activation of AMPA receptors and synaptic plasticity	4	A	1
Aorta	Primary aortic smooth muscle cell	R-HSA-399721 Glutamate binding activation of AMPA receptors and synaptic plasticity	4	D	1
Aorta	Primary aortic smooth muscle cell	R-HSA-442755 Activation of NMDA receptor and postsynaptic events	6	A	1
Aorta	Primary aortic smooth muscle cell	R-HSA-442755 Activation of NMDA receptor and postsynaptic events	6	D	1
Aorta	Primary aortic smooth muscle cell	R-HSA-888590 GABA synthesis release reuptake and degradation	3	A	1
Aorta	Primary aortic smooth muscle cell	R-HSA-888590 GABA synthesis release reuptake and degradation	3	D	1
Aorta	Primary aortic smooth muscle cell	R-HSA-977443 GABA receptor activation	5	A	1
Aorta	Primary aortic smooth muscle cell	R-HSA-977443 GABA receptor activation	5	D	1
Aorta	Primary aortic smooth muscle cell	R-HSA-1296059 G protein gated Potassium channels	3	A	1
Aorta	Primary aortic smooth muscle cell	R-HSA-1296059 G protein gated Potassium channels	3	D	1
Aorta	Primary aortic smooth muscle cell	R-HSA-5658442 Regulation of RAS by GAPs	4	A	1
Aorta	Primary aortic smooth muscle cell	R-HSA-5658442 Regulation of RAS by GAPs	4	D	1
Aorta	Primary aortic smooth muscle cell	R-HSA-5675221 Negative regulation of MAPK pathway	3	A	1
Aorta	Primary aortic smooth muscle cell	R-HSA-5675221 Negative regulation of MAPK pathway	3	D	1
Aorta	Primary aortic smooth muscle cell	R-HSA-3928665 EPH-ephrin mediated repulsion of cells	5	A	1
Aorta	Primary aortic smooth muscle cell	R-HSA-3928665 EPH-ephrin mediated repulsion of cells	5	D	1
Aorta	Primary aortic smooth muscle cell	R-HSA-419037 NCAM1 interactions	3	A	1
Aorta	Primary aortic smooth muscle cell	R-HSA-419037 NCAM1 interactions	3	D	1
Aorta	Primary aortic smooth muscle cell	R-HSA-381676 Glucagon-like Peptide-1 GLP1 regulates insulin secretion	4	A	1
Aorta	Primary aortic smooth muscle cell	R-HSA-381676 Glucagon-like Peptide-1 GLP1 regulates insulin secretion	4	D	1
Aorta	Primary aortic smooth muscle cell	R-HSA-400042 Adrenalinenoradrenaline inhibits insulin secretion	3	A	1
Aorta	Primary aortic smooth muscle cell	R-HSA-400042 Adrenalinenoradrenaline inhibits insulin secretion	3	D	1
Aorta	Primary aortic smooth muscle cell	R-HSA-194068 Bile acid and bile salt metabolism	4	A	1
Aorta	Primary aortic smooth muscle cell	R-HSA-194068 Bile acid and bile salt metabolism	4	D	1
Aorta	Primary aortic smooth muscle cell	R-HSA-1989781 PPARA activates gene expression	9	A	1
Aorta	Primary aortic smooth muscle cell	R-HSA-1989781 PPARA activates gene expression	9	D	1
Aorta	Primary aortic smooth muscle cell	R-HSA-350562 Regulation of ornithine decarboxylase ODC	5	A	1
Aorta	Primary aortic smooth muscle cell	R-HSA-350562 Regulation of ornithine decarboxylase ODC	5	D	1
Aorta	Primary aortic smooth muscle cell	R-HSA-1638074 Keratan sulfate keratin metabolism	3	A	1
Aorta	Primary aortic smooth muscle cell	R-HSA-1638074 Keratan sulfate keratin metabolism	3	D	1
Aorta	Primary aortic smooth muscle cell	R-HSA-2214320 Anchoring fibril formation	6	A	1
Aorta	Primary aortic smooth muscle cell	R-HSA-2214320 Anchoring fibril formation	6	D	1
Aorta	Primary aortic smooth muscle cell	R-HSA-8948216 Collagen chain trimerization	5	A	1
Aorta	Primary aortic smooth muscle cell	R-HSA-8948216 Collagen chain trimerization	5	D	1
Aorta	Primary aortic smooth muscle cell	R-HSA-418990 Adherens junctions interactions	4	A	1
Aorta	Primary aortic smooth muscle cell	R-HSA-418990 Adherens junctions interactions	4	D	1
Aorta	Primary aortic smooth muscle cell	R-HSA-6811558 PI5P PP2A and IER3 Regulate PI3K AKT Signaling	8	A	1
Aorta	Primary aortic smooth muscle cell	R-HSA-6811558 PI5P PP2A and IER3 Regulate PI3K AKT Signaling	8	D	1
Aorta	Primary aortic smooth muscle cell	R-HSA-111933 Calmodulin induced events	3	A	1
Aorta	Primary aortic smooth muscle cell	R-HSA-111933 Calmodulin induced events	3	D	1
Aorta	Primary aortic smooth muscle cell	R-HSA-198203 PI3K AKT activation	12	A	1
Aorta	Primary aortic smooth muscle cell	R-HSA-198203 PI3K AKT activation	12	D	1
Aorta	Primary aortic smooth muscle cell	R-HSA-167021 PLC-gamma1 signalling	3	A	1
Aorta	Primary aortic smooth muscle cell	R-HSA-167021 PLC-gamma1 signalling	3	D	1
Aorta	Primary aortic smooth muscle cell	R-HSA-187687 Signalling to ERKs	21	A	1
Aorta	Primary aortic smooth muscle cell	R-HSA-187687 Signalling to ERKs	21	D	1
Aorta	Primary aortic smooth muscle cell	R-HSA-5218920 VEGFR2 mediated vascular permeability	5	A	1
Aorta	Primary aortic smooth muscle cell	R-HSA-5218920 VEGFR2 mediated vascular permeability	5	D	1
Aorta	Primary aortic smooth muscle cell	R-HSA-5218921 VEGFR2 mediated cell proliferation	21	A	1
Aorta	Primary aortic smooth muscle cell	R-HSA-5218921 VEGFR2 mediated cell proliferation	21	D	1
Aorta	Primary aortic smooth muscle cell	R-HSA-5663220 RHO GTPases Activate Formins	9	A	1
Aorta	Primary aortic smooth muscle cell	R-HSA-5663220 RHO GTPases Activate Formins	9	D	1
Aorta	Primary aortic smooth muscle cell	R-HSA-4086398 Ca2+ pathway	3	A	1
Aorta	Primary aortic smooth muscle cell	R-HSA-4086398 Ca2+ pathway	3	D	1
Aorta	Primary aortic smooth muscle cell	R-HSA-4086400 PCP CE pathway	7	A	1
Aorta	Primary aortic smooth muscle cell	R-HSA-4086400 PCP CE pathway	7	D	1
Aorta	Primary aortic smooth muscle cell	R-HSA-4641257 Degradation of AXIN	4	A	1
Aorta	Primary aortic smooth muscle cell	R-HSA-4641257 Degradation of AXIN	4	D	1
Aorta	Primary aortic smooth muscle cell	R-HSA-4641258 Degradation of DVL	5	A	1
Aorta	Primary aortic smooth muscle cell	R-HSA-4641258 Degradation of DVL	5	D	1
Aorta	Primary aortic smooth muscle cell	R-HSA-112399 IRS-mediated signalling	25	A	1
Aorta	Primary aortic smooth muscle cell	R-HSA-112399 IRS-mediated signalling	25	D	1
Aorta	Primary aortic smooth muscle cell	R-HSA-2428928 IRS-related events triggered by IGF1R	25	A	1
Aorta	Primary aortic smooth muscle cell	R-HSA-2428928 IRS-related events triggered by IGF1R	25	D	1
Aorta	Primary aortic smooth muscle cell	R-HSA-112040 G-protein mediated events	5	A	1
Aorta	Primary aortic smooth muscle cell	R-HSA-112040 G-protein mediated events	5	D	1
Aorta	Primary aortic smooth muscle cell	R-HSA-202040 G-protein activation	4	A	1
Aorta	Primary aortic smooth muscle cell	R-HSA-202040 G-protein activation	4	D	1
Aorta	Primary aortic smooth muscle cell	R-HSA-2179392 EGFR Transactivation by Gastrin	4	A	1
Aorta	Primary aortic smooth muscle cell	R-HSA-373076 Class A 1 Rhodopsin-like receptors	30	A	1
Aorta	Primary aortic smooth muscle cell	R-HSA-373076 Class A 1 Rhodopsin-like receptors	30	D	1
Aorta	Primary aortic smooth muscle cell	R-HSA-373080 Class B 2 Secretin family receptors	9	D	1
Aorta	Primary aortic smooth muscle cell	R-HSA-381753 Olfactory Signaling Pathway	4	A	1
Aorta	Primary aortic smooth muscle cell	R-HSA-381753 Olfactory Signaling Pathway	4	D	1
Aorta	Primary aortic smooth muscle cell	R-HSA-397795 G-protein beta gamma signalling	5	A	1
Aorta	Primary aortic smooth muscle cell	R-HSA-416476 G alpha q signalling events	19	A	1
Aorta	Primary aortic smooth muscle cell	R-HSA-416476 G alpha q signalling events	19	D	1
Aorta	Primary aortic smooth muscle cell	R-HSA-416482 G alpha 12 13 signalling events	5	A	1
Aorta	Primary aortic smooth muscle cell	R-HSA-416482 G alpha 12 13 signalling events	5	D	1
Aorta	Primary aortic smooth muscle cell	R-HSA-418555 G alpha s signalling events	14	D	1
Aorta	Primary aortic smooth muscle cell	R-HSA-418594 G alpha i signalling events	25	A	1
Aorta	Primary aortic smooth muscle cell	R-HSA-418594 G alpha i signalling events	25	D	1
Aorta	Primary aortic smooth muscle cell	R-HSA-418597 G alpha z signalling events	4	A	1
Aorta	Primary aortic smooth muscle cell	R-HSA-418597 G alpha z signalling events	4	D	1
Aorta	Primary aortic smooth muscle cell	R-HSA-420499 Class C 3 Metabotropic glutamate pheromone receptors	8	A	1
Aorta	Primary aortic smooth muscle cell	R-HSA-420499 Class C 3 Metabotropic glutamate pheromone receptors	8	D	1
Aorta	Primary aortic smooth muscle cell	R-HSA-5610780 Degradation of GLI1 by the proteasome	5	A	1
Aorta	Primary aortic smooth muscle cell	R-HSA-5610780 Degradation of GLI1 by the proteasome	5	D	1
Aorta	Primary aortic smooth muscle cell	R-HSA-8874081 MET activates PTK2 signaling	4	A	1
Aorta	Primary aortic smooth muscle cell	R-HSA-8874081 MET activates PTK2 signaling	4	D	1
Aorta	Primary aortic smooth muscle cell	R-HSA-68867 Assembly of the pre-replicative complex	6	A	1
Aorta	Primary aortic smooth muscle cell	R-HSA-68867 Assembly of the pre-replicative complex	6	D	1
Aorta	Primary aortic smooth muscle cell	R-HSA-68962 Activation of the pre-replicative complex	5	D	1
Aorta	Primary aortic smooth muscle cell	R-HSA-68949 Orc1 removal from chromatin	7	D	1
Aorta	Primary aortic smooth muscle cell	R-HSA-69017 CDK-mediated phosphorylation and removal of Cdc6	6	D	1
Aorta	Primary aortic smooth muscle cell	R-HSA-69186 Lagging Strand Synthesis	3	A	1
Aorta	Primary aortic smooth muscle cell	R-HSA-69186 Lagging Strand Synthesis	3	D	1
Aorta	Primary aortic smooth muscle cell	R-HSA-1538133 G0 and Early G1	7	D	1
Aorta	Primary aortic smooth muscle cell	R-HSA-174143 APC C-mediated degradation of cell cycle proteins	6	D	1
Aorta	Primary aortic smooth muscle cell	R-HSA-2555396 Mitotic Metaphase and Anaphase	12	A	1
Aorta	Primary aortic smooth muscle cell	R-HSA-2555396 Mitotic Metaphase and Anaphase	12	D	1
Aorta	Primary aortic smooth muscle cell	R-HSA-68877 Mitotic Prometaphase	8	A	1
Aorta	Primary aortic smooth muscle cell	R-HSA-68877 Mitotic Prometaphase	8	D	1
Aorta	Primary aortic smooth muscle cell	R-HSA-68911 G2 Phase	3	D	1
Aorta	Primary aortic smooth muscle cell	R-HSA-69206 G1 S Transition	17	D	1
Aorta	Primary aortic smooth muscle cell	R-HSA-69275 G2 M Transition	13	D	1
Aorta	Primary aortic smooth muscle cell	R-HSA-69656 Cyclin A Cdk2-associated events at S phase entry	11	D	1
Aorta	Primary aortic smooth muscle cell	R-HSA-75815 Ubiquitin-dependent degradation of Cyclin D	4	A	1
Aorta	Primary aortic smooth muscle cell	R-HSA-75815 Ubiquitin-dependent degradation of Cyclin D	4	D	1
Aorta	Primary aortic smooth muscle cell	R-HSA-176187 Activation of ATR in response to replication stress	7	D	1
Aorta	Primary aortic smooth muscle cell	R-HSA-69473 G2 M DNA damage checkpoint	5	A	1
Aorta	Primary aortic smooth muscle cell	R-HSA-69473 G2 M DNA damage checkpoint	5	D	1
Aorta	Primary aortic smooth muscle cell	R-HSA-69580 p53-Dependent G1 S DNA damage checkpoint	8	D	1
Aorta	Primary aortic smooth muscle cell	R-HSA-69613 p53-Independent G1 S DNA damage checkpoint	5	A	1
Aorta	Primary aortic smooth muscle cell	R-HSA-69613 p53-Independent G1 S DNA damage checkpoint	5	D	1
Aorta	Primary aortic smooth muscle cell	R-HSA-180786 Extension of Telomeres	5	A	1
Aorta	Primary aortic smooth muscle cell	R-HSA-180786 Extension of Telomeres	5	D	1
Aorta	Primary aortic smooth muscle cell	R-HSA-1168372 Downstream signaling events of B Cell Receptor BCR	17	A	1
Aorta	Primary aortic smooth muscle cell	R-HSA-1168372 Downstream signaling events of B Cell Receptor BCR	17	D	1
Aorta	Primary aortic smooth muscle cell	R-HSA-2424491 DAP12 signaling	30	A	1
Aorta	Primary aortic smooth muscle cell	R-HSA-2424491 DAP12 signaling	30	D	1
Aorta	Primary aortic smooth muscle cell	R-HSA-2730905 Role of LAT2 NTAL LAB on calcium mobilization	12	A	1
Aorta	Primary aortic smooth muscle cell	R-HSA-2730905 Role of LAT2 NTAL LAB on calcium mobilization	12	D	1
Aorta	Primary aortic smooth muscle cell	R-HSA-448424 Interleukin-17 signaling	21	A	1
Aorta	Primary aortic smooth muscle cell	R-HSA-451927 Interleukin-2 signaling	21	A	1
Aorta	Primary aortic smooth muscle cell	R-HSA-451927 Interleukin-2 signaling	21	D	1
Aorta	Primary aortic smooth muscle cell	R-HSA-512988 Interleukin-3 5 and GM-CSF signaling	23	A	1
Aorta	Primary aortic smooth muscle cell	R-HSA-512988 Interleukin-3 5 and GM-CSF signaling	23	D	1
Aorta	Primary aortic smooth muscle cell	R-HSA-5676590 NIK-->noncanonical NF-kB signaling	4	A	1
Aorta	Primary aortic smooth muscle cell	R-HSA-5676590 NIK-->noncanonical NF-kB signaling	4	D	1
Aorta	Primary aortic smooth muscle cell	R-HSA-1236975 Antigen processing-Cross presentation	6	A	1
Aorta	Primary aortic smooth muscle cell	R-HSA-202424 Downstream TCR signaling	6	A	1
Aorta	Primary aortic smooth muscle cell	R-HSA-202424 Downstream TCR signaling	6	D	1
Aorta	Primary aortic smooth muscle cell	R-HSA-389356 CD28 co-stimulation	4	A	1
Aorta	Primary aortic smooth muscle cell	R-HSA-389356 CD28 co-stimulation	4	D	1
Aorta	Primary aortic smooth muscle cell	R-HSA-983168 Antigen processing Ubiquitination & Proteasome degradation	9	A	1
Aorta	Primary aortic smooth muscle cell	R-HSA-983168 Antigen processing Ubiquitination & Proteasome degradation	9	D	1
Aorta	Primary aortic smooth muscle cell	R-HSA-166016 Toll Like Receptor 4 TLR4 Cascade	4	A	1
Aorta	Primary aortic smooth muscle cell	R-HSA-168138 Toll Like Receptor 9 TLR9 Cascade	3	A	1
Aorta	Primary aortic smooth muscle cell	R-HSA-168164 Toll Like Receptor 3 TLR3 Cascade	3	A	1
Aorta	Primary aortic smooth muscle cell	R-HSA-168164 Toll Like Receptor 3 TLR3 Cascade	3	D	1
Aorta	Primary aortic smooth muscle cell	R-HSA-168181 Toll Like Receptor 7 8 TLR7 8 Cascade	3	A	1
Aorta	Primary aortic smooth muscle cell	R-HSA-168181 Toll Like Receptor 7 8 TLR7 8 Cascade	3	D	1
Aorta	Primary aortic smooth muscle cell	R-HSA-181438 Toll Like Receptor 2 TLR2 Cascade	4	A	1
Aorta	Primary aortic smooth muscle cell	R-HSA-181438 Toll Like Receptor 2 TLR2 Cascade	4	D	1
Aorta	Primary aortic smooth muscle cell	R-HSA-2871796 FCERI mediated MAPK activation	21	A	1
Aorta	Primary aortic smooth muscle cell	R-HSA-2871796 FCERI mediated MAPK activation	21	D	1
Aorta	Primary aortic smooth muscle cell	R-HSA-2871837 FCERI mediated NF-kB activation	5	A	1
Aorta	Primary aortic smooth muscle cell	R-HSA-2871837 FCERI mediated NF-kB activation	5	D	1
Aorta	Primary aortic smooth muscle cell	R-HSA-3295583 TRP channels	4	A	1
Aorta	Primary aortic smooth muscle cell	R-HSA-3295583 TRP channels	4	D	1
Aorta	Primary aortic smooth muscle cell	R-HSA-204005 COPII Coat Protein 2 Mediated Vesicle Transport	7	A	1
Aorta	Primary aortic smooth muscle cell	R-HSA-204005 COPII Coat Protein 2 Mediated Vesicle Transport	7	D	1
Aorta	Primary aortic smooth muscle cell	R-HSA-5694530 Cargo concentration in the ER	5	A	1
Aorta	Primary aortic smooth muscle cell	R-HSA-5694530 Cargo concentration in the ER	5	D	1
Aorta	Primary aortic smooth muscle cell	R-HSA-6807878 COPI-mediated anterograde transport	6	A	1
Aorta	Primary aortic smooth muscle cell	R-HSA-6807878 COPI-mediated anterograde transport	6	D	1
Aorta	Primary aortic smooth muscle cell	R-HSA-209822 Glycoprotein hormones	3	A	1
Aorta	Primary aortic smooth muscle cell	R-HSA-209822 Glycoprotein hormones	3	D	1
Aorta	Primary aortic smooth muscle cell	R-HSA-380994 ATF4 activates genes	3	A	1
Aorta	Primary aortic smooth muscle cell	R-HSA-380994 ATF4 activates genes	3	D	1
Aorta	Primary aortic smooth muscle cell	R-HSA-6814122 Cooperation of PDCL PhLP1 and TRiC CCT in G-protein beta folding	3	A	1
Aorta	Primary aortic smooth muscle cell	R-HSA-6814122 Cooperation of PDCL PhLP1 and TRiC CCT in G-protein beta folding	3	D	1
Aorta	Primary aortic smooth muscle cell	R-HSA-3108232 SUMO E3 ligases SUMOylate target proteins	5	A	1
Aorta	Primary aortic smooth muscle cell	R-HSA-3108232 SUMO E3 ligases SUMOylate target proteins	5	D	1
Aorta	Primary aortic smooth muscle cell	R-HSA-5173214 O-glycosylation of TSR domain-containing proteins	3	A	1
Aorta	Primary aortic smooth muscle cell	R-HSA-5173214 O-glycosylation of TSR domain-containing proteins	3	D	1
Aorta	Primary aortic smooth muscle cell	R-HSA-5689603 UCH proteinases	6	A	1
Aorta	Primary aortic smooth muscle cell	R-HSA-5689603 UCH proteinases	6	D	1
Aorta	Primary aortic smooth muscle cell	R-HSA-948021 Transport to the Golgi and subsequent modification	11	A	1
Aorta	Primary aortic smooth muscle cell	R-HSA-948021 Transport to the Golgi and subsequent modification	11	D	1
Aorta	Primary aortic smooth muscle cell	R-HSA-156827 L13a-mediated translational silencing of Ceruloplasmin expression	5	A	1
Aorta	Primary aortic smooth muscle cell	R-HSA-156827 L13a-mediated translational silencing of Ceruloplasmin expression	5	D	1
Aorta	Primary aortic smooth muscle cell	R-HSA-72737 Cap-dependent Translation Initiation	7	A	1
Aorta	Primary aortic smooth muscle cell	R-HSA-72737 Cap-dependent Translation Initiation	7	D	1
Aorta	Primary aortic smooth muscle cell	R-HSA-421837 Clathrin derived vesicle budding	5	A	1
Aorta	Primary aortic smooth muscle cell	R-HSA-421837 Clathrin derived vesicle budding	5	D	1
Aorta	Primary aortic smooth muscle cell	R-HSA-8856688 Golgi-to-ER retrograde transport	4	A	1
Aorta	Primary aortic smooth muscle cell	R-HSA-8856688 Golgi-to-ER retrograde transport	4	D	1
Aorta	Primary aortic smooth muscle cell	R-HSA-8856825 Cargo recognition for clathrin-mediated endocytosis	8	A	1
Aorta	Primary aortic smooth muscle cell	R-HSA-8856825 Cargo recognition for clathrin-mediated endocytosis	8	D	1
Aorta	Primary aortic smooth muscle cell	R-HSA-5685939 HDR through MMEJ alt-NHEJ	3	A	1
Aorta	Primary aortic smooth muscle cell	R-HSA-5685939 HDR through MMEJ alt-NHEJ	3	D	1
Aorta	Primary aortic smooth muscle cell	R-HSA-5693565 Recruitment and ATM-mediated phosphorylation of repair and signaling proteins at DNA double strand breaks	4	A	1
Aorta	Primary aortic smooth muscle cell	R-HSA-5693565 Recruitment and ATM-mediated phosphorylation of repair and signaling proteins at DNA double strand breaks	4	D	1
Aorta	Primary aortic smooth muscle cell	R-HSA-5693567 HDR through Homologous Recombination HR or Single Strand Annealing SSA	10	D	1
Aorta	Primary aortic smooth muscle cell	R-HSA-110373 Resolution of AP sites via the multiple-nucleotide patch replacement pathway	3	A	1
Aorta	Primary aortic smooth muscle cell	R-HSA-110373 Resolution of AP sites via the multiple-nucleotide patch replacement pathway	3	D	1
Aorta	Primary aortic smooth muscle cell	R-HSA-5250924 B-WICH complex positively regulates rRNA expression	3	A	1
Aorta	Primary aortic smooth muscle cell	R-HSA-5250924 B-WICH complex positively regulates rRNA expression	3	D	1
Aorta	Primary aortic smooth muscle cell	R-HSA-109688 Cleavage of Growing Transcript in the Termination Region	5	A	1
Aorta	Primary aortic smooth muscle cell	R-HSA-109688 Cleavage of Growing Transcript in the Termination Region	5	D	1
Aorta	Primary aortic smooth muscle cell	R-HSA-112382 Formation of RNA Pol II elongation complex	5	A	1
Aorta	Primary aortic smooth muscle cell	R-HSA-112382 Formation of RNA Pol II elongation complex	5	D	1
Aorta	Primary aortic smooth muscle cell	R-HSA-3700989 Transcriptional Regulation by TP53	29	D	1
Aorta	Primary aortic smooth muscle cell	R-HSA-73776 RNA Polymerase II Promoter Escape	3	A	1
Aorta	Primary aortic smooth muscle cell	R-HSA-73776 RNA Polymerase II Promoter Escape	3	D	1
Aorta	Primary aortic smooth muscle cell	R-HSA-75953 RNA Polymerase II Transcription Initiation	3	A	1
Aorta	Primary aortic smooth muscle cell	R-HSA-75953 RNA Polymerase II Transcription Initiation	3	D	1
Aorta	Primary aortic smooth muscle cell	R-HSA-8864260 Transcriptional regulation by the AP-2 TFAP2 family of transcription factors	6	A	1
Aorta	Primary aortic smooth muscle cell	R-HSA-8864260 Transcriptional regulation by the AP-2 TFAP2 family of transcription factors	6	D	1
Aorta	Primary aortic smooth muscle cell	R-HSA-8878159 Transcriptional regulation by RUNX3	5	A	1
Aorta	Primary aortic smooth muscle cell	R-HSA-8878159 Transcriptional regulation by RUNX3	5	D	1
Aorta	Primary aortic smooth muscle cell	R-HSA-76061 RNA Polymerase III Transcription Initiation From Type 1 Promoter	4	A	1
Aorta	Primary aortic smooth muscle cell	R-HSA-76061 RNA Polymerase III Transcription Initiation From Type 1 Promoter	4	D	1
Aorta	Primary aortic smooth muscle cell	R-HSA-76066 RNA Polymerase III Transcription Initiation From Type 2 Promoter	4	A	1
Aorta	Primary aortic smooth muscle cell	R-HSA-76066 RNA Polymerase III Transcription Initiation From Type 2 Promoter	4	D	1
Aorta	Primary aortic smooth muscle cell	R-HSA-76071 RNA Polymerase III Transcription Initiation From Type 3 Promoter	3	A	1
Aorta	Primary aortic smooth muscle cell	R-HSA-76071 RNA Polymerase III Transcription Initiation From Type 3 Promoter	3	D	1
Aorta	Primary aortic smooth muscle cell	R-HSA-159236 Transport of Mature mRNA derived from an Intron-Containing Transcript	3	A	1
Aorta	Primary aortic smooth muscle cell	R-HSA-159236 Transport of Mature mRNA derived from an Intron-Containing Transcript	3	D	1
Aorta	Primary aortic smooth muscle cell	R-HSA-72163 mRNA Splicing - Major Pathway	9	A	1
Aorta	Primary aortic smooth muscle cell	R-HSA-72163 mRNA Splicing - Major Pathway	9	D	1
Aorta	Primary aortic smooth muscle cell	R-HSA-72165 mRNA Splicing - Minor Pathway	4	A	1
Aorta	Primary aortic smooth muscle cell	R-HSA-72165 mRNA Splicing - Minor Pathway	4	D	1
Aorta	Primary aortic smooth muscle cell	R-HSA-6790901 rRNA modification in the nucleus and cytosol	4	A	1
Aorta	Primary aortic smooth muscle cell	R-HSA-6790901 rRNA modification in the nucleus and cytosol	4	D	1
Aorta	Primary aortic smooth muscle cell	R-HSA-6791226 Major pathway of rRNA processing in the nucleolus and cytosol	25	A	1
Aorta	Primary aortic smooth muscle cell	R-HSA-6791226 Major pathway of rRNA processing in the nucleolus and cytosol	25	D	1
Aorta	Primary aortic smooth muscle cell	R-HSA-1234174 Regulation of Hypoxia-inducible Factor HIF by oxygen	4	A	1
Aorta	Primary aortic smooth muscle cell	R-HSA-1234174 Regulation of Hypoxia-inducible Factor HIF by oxygen	4	D	1
Aorta	Primary aortic smooth muscle cell	R-HSA-2559586 DNA Damage Telomere Stress Induced Senescence	7	D	1
Aorta	Primary aortic smooth muscle cell	R-HSA-3371453 Regulation of HSF1-mediated heat shock response	4	A	1
Aorta	Primary aortic smooth muscle cell	R-HSA-3371453 Regulation of HSF1-mediated heat shock response	4	D	1
Blood	721 B lymphoblasts	R-HSA-114608 Platelet degranulation	13	D	1
Blood	721 B lymphoblasts	R-HSA-399956 CRMPs in Sema3A signaling	3	A	1
Blood	721 B lymphoblasts	R-HSA-399956 CRMPs in Sema3A signaling	3	D	1
Blood	721 B lymphoblasts	R-HSA-419037 NCAM1 interactions	5	A	1
Blood	721 B lymphoblasts	R-HSA-419037 NCAM1 interactions	5	D	1
Blood	721 B lymphoblasts	R-HSA-1989781 PPARA activates gene expression	10	A	1
Blood	721 B lymphoblasts	R-HSA-1638091 Heparan sulfate heparin HS-GAG metabolism	7	A	1
Blood	721 B lymphoblasts	R-HSA-1638091 Heparan sulfate heparin HS-GAG metabolism	7	D	1
Blood	721 B lymphoblasts	R-HSA-1793185 Chondroitin sulfate dermatan sulfate metabolism	7	A	1
Blood	721 B lymphoblasts	R-HSA-1793185 Chondroitin sulfate dermatan sulfate metabolism	7	D	1
Blood	721 B lymphoblasts	R-HSA-2214320 Anchoring fibril formation	3	A	1
Blood	721 B lymphoblasts	R-HSA-2214320 Anchoring fibril formation	3	D	1
Blood	721 B lymphoblasts	R-HSA-2243919 Crosslinking of collagen fibrils	7	A	1
Blood	721 B lymphoblasts	R-HSA-2243919 Crosslinking of collagen fibrils	7	D	1
Blood	721 B lymphoblasts	R-HSA-8948216 Collagen chain trimerization	11	A	1
Blood	721 B lymphoblasts	R-HSA-8948216 Collagen chain trimerization	11	D	1
Blood	721 B lymphoblasts	R-HSA-418990 Adherens junctions interactions	3	A	1
Blood	721 B lymphoblasts	R-HSA-418990 Adherens junctions interactions	3	D	1
Blood	721 B lymphoblasts	R-HSA-6811558 PI5P PP2A and IER3 Regulate PI3K AKT Signaling	10	A	1
Blood	721 B lymphoblasts	R-HSA-198203 PI3K AKT activation	12	A	1
Blood	721 B lymphoblasts	R-HSA-198203 PI3K AKT activation	12	D	1
Blood	721 B lymphoblasts	R-HSA-187687 Signalling to ERKs	16	A	1
Blood	721 B lymphoblasts	R-HSA-187687 Signalling to ERKs	16	D	1
Blood	721 B lymphoblasts	R-HSA-190241 FGFR2 ligand binding and activation	3	A	1
Blood	721 B lymphoblasts	R-HSA-190241 FGFR2 ligand binding and activation	3	D	1
Blood	721 B lymphoblasts	R-HSA-5654687 Downstream signaling of activated FGFR1	3	A	1
Blood	721 B lymphoblasts	R-HSA-5654687 Downstream signaling of activated FGFR1	3	D	1
Blood	721 B lymphoblasts	R-HSA-5654696 Downstream signaling of activated FGFR2	4	A	1
Blood	721 B lymphoblasts	R-HSA-5654696 Downstream signaling of activated FGFR2	4	D	1
Blood	721 B lymphoblasts	R-HSA-5654708 Downstream signaling of activated FGFR3	3	A	1
Blood	721 B lymphoblasts	R-HSA-5654708 Downstream signaling of activated FGFR3	3	D	1
Blood	721 B lymphoblasts	R-HSA-5654716 Downstream signaling of activated FGFR4	3	A	1
Blood	721 B lymphoblasts	R-HSA-5654716 Downstream signaling of activated FGFR4	3	D	1
Blood	721 B lymphoblasts	R-HSA-5654726 Negative regulation of FGFR1 signaling	3	A	1
Blood	721 B lymphoblasts	R-HSA-5654726 Negative regulation of FGFR1 signaling	3	D	1
Blood	721 B lymphoblasts	R-HSA-5654727 Negative regulation of FGFR2 signaling	4	A	1
Blood	721 B lymphoblasts	R-HSA-5654727 Negative regulation of FGFR2 signaling	4	D	1
Blood	721 B lymphoblasts	R-HSA-5654732 Negative regulation of FGFR3 signaling	3	A	1
Blood	721 B lymphoblasts	R-HSA-5654732 Negative regulation of FGFR3 signaling	3	D	1
Blood	721 B lymphoblasts	R-HSA-5654733 Negative regulation of FGFR4 signaling	3	A	1
Blood	721 B lymphoblasts	R-HSA-5654733 Negative regulation of FGFR4 signaling	3	D	1
Blood	721 B lymphoblasts	R-HSA-5218921 VEGFR2 mediated cell proliferation	15	A	1
Blood	721 B lymphoblasts	R-HSA-5218921 VEGFR2 mediated cell proliferation	15	D	1
Blood	721 B lymphoblasts	R-HSA-4086400 PCP CE pathway	6	A	1
Blood	721 B lymphoblasts	R-HSA-4086400 PCP CE pathway	6	D	1
Blood	721 B lymphoblasts	R-HSA-4641262 Disassembly of the destruction complex and recruitment of AXIN to the membrane	3	A	1
Blood	721 B lymphoblasts	R-HSA-4641262 Disassembly of the destruction complex and recruitment of AXIN to the membrane	3	D	1
Blood	721 B lymphoblasts	R-HSA-112399 IRS-mediated signalling	17	A	1
Blood	721 B lymphoblasts	R-HSA-112399 IRS-mediated signalling	17	D	1
Blood	721 B lymphoblasts	R-HSA-2428928 IRS-related events triggered by IGF1R	17	A	1
Blood	721 B lymphoblasts	R-HSA-2428928 IRS-related events triggered by IGF1R	17	D	1
Blood	721 B lymphoblasts	R-HSA-373076 Class A 1 Rhodopsin-like receptors	3	D	1
Blood	721 B lymphoblasts	R-HSA-373080 Class B 2 Secretin family receptors	4	A	1
Blood	721 B lymphoblasts	R-HSA-373080 Class B 2 Secretin family receptors	4	D	1
Blood	721 B lymphoblasts	R-HSA-416476 G alpha q signalling events	6	D	1
Blood	721 B lymphoblasts	R-HSA-418555 G alpha s signalling events	5	A	1
Blood	721 B lymphoblasts	R-HSA-418555 G alpha s signalling events	5	D	1
Blood	721 B lymphoblasts	R-HSA-8874081 MET activates PTK2 signaling	8	A	1
Blood	721 B lymphoblasts	R-HSA-8874081 MET activates PTK2 signaling	8	D	1
Blood	721 B lymphoblasts	R-HSA-1168372 Downstream signaling events of B Cell Receptor BCR	11	A	1
Blood	721 B lymphoblasts	R-HSA-2424491 DAP12 signaling	17	A	1
Blood	721 B lymphoblasts	R-HSA-2424491 DAP12 signaling	17	D	1
Blood	721 B lymphoblasts	R-HSA-2730905 Role of LAT2 NTAL LAB on calcium mobilization	11	A	1
Blood	721 B lymphoblasts	R-HSA-2730905 Role of LAT2 NTAL LAB on calcium mobilization	11	D	1
Blood	721 B lymphoblasts	R-HSA-448424 Interleukin-17 signaling	18	A	1
Blood	721 B lymphoblasts	R-HSA-451927 Interleukin-2 signaling	15	A	1
Blood	721 B lymphoblasts	R-HSA-451927 Interleukin-2 signaling	15	D	1
Blood	721 B lymphoblasts	R-HSA-512988 Interleukin-3 5 and GM-CSF signaling	15	A	1
Blood	721 B lymphoblasts	R-HSA-512988 Interleukin-3 5 and GM-CSF signaling	15	D	1
Blood	721 B lymphoblasts	R-HSA-6783589 Interleukin-6 family signaling	4	A	1
Blood	721 B lymphoblasts	R-HSA-983168 Antigen processing Ubiquitination & Proteasome degradation	6	A	1
Blood	721 B lymphoblasts	R-HSA-983168 Antigen processing Ubiquitination & Proteasome degradation	6	D	1
Blood	721 B lymphoblasts	R-HSA-2871796 FCERI mediated MAPK activation	15	A	1
Blood	721 B lymphoblasts	R-HSA-2871796 FCERI mediated MAPK activation	15	D	1
Blood	721 B lymphoblasts	R-HSA-5620916 VxPx cargo-targeting to cilium	3	A	1
Blood	721 B lymphoblasts	R-HSA-5620916 VxPx cargo-targeting to cilium	3	D	1
Blood	721 B lymphoblasts	R-HSA-204005 COPII Coat Protein 2 Mediated Vesicle Transport	6	A	1
Blood	721 B lymphoblasts	R-HSA-204005 COPII Coat Protein 2 Mediated Vesicle Transport	6	D	1
Blood	721 B lymphoblasts	R-HSA-6807878 COPI-mediated anterograde transport	10	A	1
Blood	721 B lymphoblasts	R-HSA-6807878 COPI-mediated anterograde transport	10	D	1
Blood	721 B lymphoblasts	R-HSA-209822 Glycoprotein hormones	3	A	1
Blood	721 B lymphoblasts	R-HSA-209822 Glycoprotein hormones	3	D	1
Blood	721 B lymphoblasts	R-HSA-381038 XBP1S activates chaperone genes	5	A	1
Blood	721 B lymphoblasts	R-HSA-381038 XBP1S activates chaperone genes	5	D	1
Blood	721 B lymphoblasts	R-HSA-5173214 O-glycosylation of TSR domain-containing proteins	5	A	1
Blood	721 B lymphoblasts	R-HSA-5173214 O-glycosylation of TSR domain-containing proteins	5	D	1
Blood	721 B lymphoblasts	R-HSA-913709 O-linked glycosylation of mucins	3	A	1
Blood	721 B lymphoblasts	R-HSA-913709 O-linked glycosylation of mucins	3	D	1
Blood	721 B lymphoblasts	R-HSA-948021 Transport to the Golgi and subsequent modification	14	A	1
Blood	721 B lymphoblasts	R-HSA-948021 Transport to the Golgi and subsequent modification	14	D	1
Blood	721 B lymphoblasts	R-HSA-421837 Clathrin derived vesicle budding	4	A	1
Blood	721 B lymphoblasts	R-HSA-421837 Clathrin derived vesicle budding	4	D	1
Blood	721 B lymphoblasts	R-HSA-6811440 Retrograde transport at the Trans-Golgi-Network	4	A	1
Blood	721 B lymphoblasts	R-HSA-6811440 Retrograde transport at the Trans-Golgi-Network	4	D	1
Blood	721 B lymphoblasts	R-HSA-8856825 Cargo recognition for clathrin-mediated endocytosis	4	A	1
Blood	721 B lymphoblasts	R-HSA-8856825 Cargo recognition for clathrin-mediated endocytosis	4	D	1
Blood	721 B lymphoblasts	R-HSA-2032785 YAP1- and WWTR1 TAZ-stimulated gene expression	4	A	1
Blood	721 B lymphoblasts	R-HSA-8878159 Transcriptional regulation by RUNX3	5	A	1
Blood	BDCA4+ dentritic cell	R-HSA-114608 Platelet degranulation	9	A	1
Blood	BDCA4+ dentritic cell	R-HSA-114608 Platelet degranulation	9	D	1
Blood	BDCA4+ dentritic cell	R-HSA-977443 GABA receptor activation	7	A	1
Blood	BDCA4+ dentritic cell	R-HSA-977443 GABA receptor activation	7	D	1
Blood	BDCA4+ dentritic cell	R-HSA-5674135 MAP2K and MAPK activation	5	A	1
Blood	BDCA4+ dentritic cell	R-HSA-5674135 MAP2K and MAPK activation	5	D	1
Blood	BDCA4+ dentritic cell	R-HSA-3928665 EPH-ephrin mediated repulsion of cells	3	A	1
Blood	BDCA4+ dentritic cell	R-HSA-3928665 EPH-ephrin mediated repulsion of cells	3	D	1
Blood	BDCA4+ dentritic cell	R-HSA-419037 NCAM1 interactions	4	A	1
Blood	BDCA4+ dentritic cell	R-HSA-419037 NCAM1 interactions	4	D	1
Blood	BDCA4+ dentritic cell	R-HSA-1989781 PPARA activates gene expression	5	A	1
Blood	BDCA4+ dentritic cell	R-HSA-1989781 PPARA activates gene expression	5	D	1
Blood	BDCA4+ dentritic cell	R-HSA-8978870 Fatty acid synthesis	5	D	1
Blood	BDCA4+ dentritic cell	R-HSA-8948216 Collagen chain trimerization	5	A	1
Blood	BDCA4+ dentritic cell	R-HSA-8948216 Collagen chain trimerization	5	D	1
Blood	BDCA4+ dentritic cell	R-HSA-418990 Adherens junctions interactions	3	D	1
Blood	BDCA4+ dentritic cell	R-HSA-6811558 PI5P PP2A and IER3 Regulate PI3K AKT Signaling	5	A	1
Blood	BDCA4+ dentritic cell	R-HSA-6811558 PI5P PP2A and IER3 Regulate PI3K AKT Signaling	5	D	1
Blood	BDCA4+ dentritic cell	R-HSA-198203 PI3K AKT activation	5	A	1
Blood	BDCA4+ dentritic cell	R-HSA-198203 PI3K AKT activation	5	D	1
Blood	BDCA4+ dentritic cell	R-HSA-187687 Signalling to ERKs	12	A	1
Blood	BDCA4+ dentritic cell	R-HSA-187687 Signalling to ERKs	12	D	1
Blood	BDCA4+ dentritic cell	R-HSA-190241 FGFR2 ligand binding and activation	3	A	1
Blood	BDCA4+ dentritic cell	R-HSA-190241 FGFR2 ligand binding and activation	3	D	1
Blood	BDCA4+ dentritic cell	R-HSA-5654687 Downstream signaling of activated FGFR1	3	A	1
Blood	BDCA4+ dentritic cell	R-HSA-5654687 Downstream signaling of activated FGFR1	3	D	1
Blood	BDCA4+ dentritic cell	R-HSA-5654696 Downstream signaling of activated FGFR2	3	A	1
Blood	BDCA4+ dentritic cell	R-HSA-5654696 Downstream signaling of activated FGFR2	3	D	1
Blood	BDCA4+ dentritic cell	R-HSA-5654727 Negative regulation of FGFR2 signaling	3	A	1
Blood	BDCA4+ dentritic cell	R-HSA-5654727 Negative regulation of FGFR2 signaling	3	D	1
Blood	BDCA4+ dentritic cell	R-HSA-5218921 VEGFR2 mediated cell proliferation	11	A	1
Blood	BDCA4+ dentritic cell	R-HSA-5218921 VEGFR2 mediated cell proliferation	11	D	1
Blood	BDCA4+ dentritic cell	R-HSA-4086398 Ca2+ pathway	3	A	1
Blood	BDCA4+ dentritic cell	R-HSA-4086398 Ca2+ pathway	3	D	1
Blood	BDCA4+ dentritic cell	R-HSA-2485179 Activation of the phototransduction cascade	3	A	1
Blood	BDCA4+ dentritic cell	R-HSA-2485179 Activation of the phototransduction cascade	3	D	1
Blood	BDCA4+ dentritic cell	R-HSA-2514859 Inactivation recovery and regulation of the phototransduction cascade	4	A	1
Blood	BDCA4+ dentritic cell	R-HSA-2514859 Inactivation recovery and regulation of the phototransduction cascade	4	D	1
Blood	BDCA4+ dentritic cell	R-HSA-112399 IRS-mediated signalling	11	A	1
Blood	BDCA4+ dentritic cell	R-HSA-112399 IRS-mediated signalling	11	D	1
Blood	BDCA4+ dentritic cell	R-HSA-2428928 IRS-related events triggered by IGF1R	11	A	1
Blood	BDCA4+ dentritic cell	R-HSA-2428928 IRS-related events triggered by IGF1R	11	D	1
Blood	BDCA4+ dentritic cell	R-HSA-112040 G-protein mediated events	3	A	1
Blood	BDCA4+ dentritic cell	R-HSA-112040 G-protein mediated events	3	D	1
Blood	BDCA4+ dentritic cell	R-HSA-373076 Class A 1 Rhodopsin-like receptors	29	D	1
Blood	BDCA4+ dentritic cell	R-HSA-373080 Class B 2 Secretin family receptors	9	A	1
Blood	BDCA4+ dentritic cell	R-HSA-373080 Class B 2 Secretin family receptors	9	D	1
Blood	BDCA4+ dentritic cell	R-HSA-381753 Olfactory Signaling Pathway	5	A	1
Blood	BDCA4+ dentritic cell	R-HSA-381753 Olfactory Signaling Pathway	5	D	1
Blood	BDCA4+ dentritic cell	R-HSA-416476 G alpha q signalling events	20	A	1
Blood	BDCA4+ dentritic cell	R-HSA-416476 G alpha q signalling events	20	D	1
Blood	BDCA4+ dentritic cell	R-HSA-418555 G alpha s signalling events	17	A	1
Blood	BDCA4+ dentritic cell	R-HSA-418555 G alpha s signalling events	17	D	1
Blood	BDCA4+ dentritic cell	R-HSA-418594 G alpha i signalling events	16	A	1
Blood	BDCA4+ dentritic cell	R-HSA-418594 G alpha i signalling events	16	D	1
Blood	BDCA4+ dentritic cell	R-HSA-420499 Class C 3 Metabotropic glutamate pheromone receptors	3	D	1
Blood	BDCA4+ dentritic cell	R-HSA-1168372 Downstream signaling events of B Cell Receptor BCR	6	A	1
Blood	BDCA4+ dentritic cell	R-HSA-2424491 DAP12 signaling	16	A	1
Blood	BDCA4+ dentritic cell	R-HSA-2424491 DAP12 signaling	16	D	1
Blood	BDCA4+ dentritic cell	R-HSA-2730905 Role of LAT2 NTAL LAB on calcium mobilization	5	A	1
Blood	BDCA4+ dentritic cell	R-HSA-2730905 Role of LAT2 NTAL LAB on calcium mobilization	5	D	1
Blood	BDCA4+ dentritic cell	R-HSA-448424 Interleukin-17 signaling	13	A	1
Blood	BDCA4+ dentritic cell	R-HSA-448424 Interleukin-17 signaling	13	D	1
Blood	BDCA4+ dentritic cell	R-HSA-451927 Interleukin-2 signaling	11	A	1
Blood	BDCA4+ dentritic cell	R-HSA-451927 Interleukin-2 signaling	11	D	1
Blood	BDCA4+ dentritic cell	R-HSA-512988 Interleukin-3 5 and GM-CSF signaling	13	A	1
Blood	BDCA4+ dentritic cell	R-HSA-512988 Interleukin-3 5 and GM-CSF signaling	13	D	1
Blood	BDCA4+ dentritic cell	R-HSA-877300 Interferon gamma signaling	6	A	1
Blood	BDCA4+ dentritic cell	R-HSA-877300 Interferon gamma signaling	6	D	1
Blood	BDCA4+ dentritic cell	R-HSA-5690714 CD22 mediated BCR regulation	3	A	1
Blood	BDCA4+ dentritic cell	R-HSA-5690714 CD22 mediated BCR regulation	3	D	1
Blood	BDCA4+ dentritic cell	R-HSA-983168 Antigen processing Ubiquitination & Proteasome degradation	4	A	1
Blood	BDCA4+ dentritic cell	R-HSA-983168 Antigen processing Ubiquitination & Proteasome degradation	4	D	1
Blood	BDCA4+ dentritic cell	R-HSA-983695 Antigen activates B Cell Receptor BCR leading to generation of second messengers	5	A	1
Blood	BDCA4+ dentritic cell	R-HSA-983695 Antigen activates B Cell Receptor BCR leading to generation of second messengers	5	D	1
Blood	BDCA4+ dentritic cell	R-HSA-166663 Initial triggering of complement	3	A	1
Blood	BDCA4+ dentritic cell	R-HSA-166663 Initial triggering of complement	3	D	1
Blood	BDCA4+ dentritic cell	R-HSA-2871796 FCERI mediated MAPK activation	12	A	1
Blood	BDCA4+ dentritic cell	R-HSA-2871796 FCERI mediated MAPK activation	12	D	1
Blood	BDCA4+ dentritic cell	R-HSA-5607764 CLEC7A Dectin-1 signaling	3	A	1
Blood	BDCA4+ dentritic cell	R-HSA-5607764 CLEC7A Dectin-1 signaling	3	D	1
Blood	BDCA4+ dentritic cell	R-HSA-204005 COPII Coat Protein 2 Mediated Vesicle Transport	3	A	1
Blood	BDCA4+ dentritic cell	R-HSA-204005 COPII Coat Protein 2 Mediated Vesicle Transport	3	D	1
Blood	BDCA4+ dentritic cell	R-HSA-5694530 Cargo concentration in the ER	3	A	1
Blood	BDCA4+ dentritic cell	R-HSA-5694530 Cargo concentration in the ER	3	D	1
Blood	BDCA4+ dentritic cell	R-HSA-6814122 Cooperation of PDCL PhLP1 and TRiC CCT in G-protein beta folding	3	A	1
Blood	BDCA4+ dentritic cell	R-HSA-6814122 Cooperation of PDCL PhLP1 and TRiC CCT in G-protein beta folding	3	D	1
Blood	BDCA4+ dentritic cell	R-HSA-948021 Transport to the Golgi and subsequent modification	6	A	1
Blood	BDCA4+ dentritic cell	R-HSA-948021 Transport to the Golgi and subsequent modification	6	D	1
Blood	BDCA4+ dentritic cell	R-HSA-156827 L13a-mediated translational silencing of Ceruloplasmin expression	4	A	1
Blood	BDCA4+ dentritic cell	R-HSA-156827 L13a-mediated translational silencing of Ceruloplasmin expression	4	D	1
Blood	BDCA4+ dentritic cell	R-HSA-72737 Cap-dependent Translation Initiation	4	A	1
Blood	BDCA4+ dentritic cell	R-HSA-72737 Cap-dependent Translation Initiation	4	D	1
Blood	BDCA4+ dentritic cell	R-HSA-421837 Clathrin derived vesicle budding	4	A	1
Blood	BDCA4+ dentritic cell	R-HSA-421837 Clathrin derived vesicle budding	4	D	1
Blood	BDCA4+ dentritic cell	R-HSA-8856825 Cargo recognition for clathrin-mediated endocytosis	6	A	1
Blood	BDCA4+ dentritic cell	R-HSA-8856825 Cargo recognition for clathrin-mediated endocytosis	6	D	1
Blood	BDCA4+ dentritic cell	R-HSA-6791226 Major pathway of rRNA processing in the nucleolus and cytosol	5	A	1
Blood	BDCA4+ dentritic cell	R-HSA-6791226 Major pathway of rRNA processing in the nucleolus and cytosol	5	D	1
Blood	CD14+ monocyte	R-HSA-114608 Platelet degranulation	9	A	1
Blood	CD14+ monocyte	R-HSA-114608 Platelet degranulation	9	D	1
Blood	CD14+ monocyte	R-HSA-114608 Platelet degranulation	9	R	1
Blood	CD14+ monocyte	R-HSA-181431 Acetylcholine binding and downstream events	4	A	1
Blood	CD14+ monocyte	R-HSA-181431 Acetylcholine binding and downstream events	4	D	1
Blood	CD14+ monocyte	R-HSA-181431 Acetylcholine binding and downstream events	4	R	1
Blood	CD14+ monocyte	R-HSA-399721 Glutamate binding activation of AMPA receptors and synaptic plasticity	7	A	1
Blood	CD14+ monocyte	R-HSA-399721 Glutamate binding activation of AMPA receptors and synaptic plasticity	7	D	1
Blood	CD14+ monocyte	R-HSA-399721 Glutamate binding activation of AMPA receptors and synaptic plasticity	7	R	1
Blood	CD14+ monocyte	R-HSA-442755 Activation of NMDA receptor and postsynaptic events	5	A	1
Blood	CD14+ monocyte	R-HSA-442755 Activation of NMDA receptor and postsynaptic events	5	D	1
Blood	CD14+ monocyte	R-HSA-442755 Activation of NMDA receptor and postsynaptic events	5	R	1
Blood	CD14+ monocyte	R-HSA-451326 Activation of kainate receptors upon glutamate binding	5	A	1
Blood	CD14+ monocyte	R-HSA-451326 Activation of kainate receptors upon glutamate binding	5	D	1
Blood	CD14+ monocyte	R-HSA-451326 Activation of kainate receptors upon glutamate binding	5	R	1
Blood	CD14+ monocyte	R-HSA-977443 GABA receptor activation	7	A	1
Blood	CD14+ monocyte	R-HSA-977443 GABA receptor activation	7	D	1
Blood	CD14+ monocyte	R-HSA-977443 GABA receptor activation	7	R	1
Blood	CD14+ monocyte	R-HSA-8978870 Fatty acid synthesis	4	A	1
Blood	CD14+ monocyte	R-HSA-8978870 Fatty acid synthesis	4	D	1
Blood	CD14+ monocyte	R-HSA-8978870 Fatty acid synthesis	4	R	1
Blood	CD14+ monocyte	R-HSA-70171 Glycolysis	3	A	1
Blood	CD14+ monocyte	R-HSA-70171 Glycolysis	3	D	1
Blood	CD14+ monocyte	R-HSA-70171 Glycolysis	3	R	1
Blood	CD14+ monocyte	R-HSA-70263 Gluconeogenesis	4	A	1
Blood	CD14+ monocyte	R-HSA-70263 Gluconeogenesis	4	D	1
Blood	CD14+ monocyte	R-HSA-70263 Gluconeogenesis	4	R	1
Blood	CD14+ monocyte	R-HSA-111933 Calmodulin induced events	4	A	1
Blood	CD14+ monocyte	R-HSA-111933 Calmodulin induced events	4	D	1
Blood	CD14+ monocyte	R-HSA-111933 Calmodulin induced events	4	R	1
Blood	CD14+ monocyte	R-HSA-167021 PLC-gamma1 signalling	4	A	1
Blood	CD14+ monocyte	R-HSA-167021 PLC-gamma1 signalling	4	D	1
Blood	CD14+ monocyte	R-HSA-167021 PLC-gamma1 signalling	4	R	1
Blood	CD14+ monocyte	R-HSA-2428928 IRS-related events triggered by IGF1R	13	A	1
Blood	CD14+ monocyte	R-HSA-2428928 IRS-related events triggered by IGF1R	13	D	1
Blood	CD14+ monocyte	R-HSA-2428928 IRS-related events triggered by IGF1R	13	R	1
Blood	CD14+ monocyte	R-HSA-112040 G-protein mediated events	6	A	1
Blood	CD14+ monocyte	R-HSA-112040 G-protein mediated events	6	D	1
Blood	CD14+ monocyte	R-HSA-112040 G-protein mediated events	6	R	1
Blood	CD14+ monocyte	R-HSA-373076 Class A 1 Rhodopsin-like receptors	34	D	1
Blood	CD14+ monocyte	R-HSA-373076 Class A 1 Rhodopsin-like receptors	34	R	1
Blood	CD14+ monocyte	R-HSA-416476 G alpha q signalling events	20	A	1
Blood	CD14+ monocyte	R-HSA-416476 G alpha q signalling events	20	D	1
Blood	CD14+ monocyte	R-HSA-416476 G alpha q signalling events	20	R	1
Blood	CD14+ monocyte	R-HSA-418555 G alpha s signalling events	25	A	1
Blood	CD14+ monocyte	R-HSA-418555 G alpha s signalling events	25	D	1
Blood	CD14+ monocyte	R-HSA-418555 G alpha s signalling events	25	R	1
Blood	CD14+ monocyte	R-HSA-418594 G alpha i signalling events	18	A	1
Blood	CD14+ monocyte	R-HSA-418594 G alpha i signalling events	18	D	1
Blood	CD14+ monocyte	R-HSA-418594 G alpha i signalling events	18	R	1
Blood	CD14+ monocyte	R-HSA-420499 Class C 3 Metabotropic glutamate pheromone receptors	6	A	1
Blood	CD14+ monocyte	R-HSA-420499 Class C 3 Metabotropic glutamate pheromone receptors	6	D	1
Blood	CD14+ monocyte	R-HSA-420499 Class C 3 Metabotropic glutamate pheromone receptors	6	R	1
Blood	CD14+ monocyte	R-HSA-69275 G2 M Transition	3	A	1
Blood	CD14+ monocyte	R-HSA-69275 G2 M Transition	3	D	1
Blood	CD14+ monocyte	R-HSA-69275 G2 M Transition	3	R	1
Blood	CD14+ monocyte	R-HSA-451927 Interleukin-2 signaling	11	A	1
Blood	CD14+ monocyte	R-HSA-451927 Interleukin-2 signaling	11	D	1
Blood	CD14+ monocyte	R-HSA-451927 Interleukin-2 signaling	11	R	1
Blood	CD14+ monocyte	R-HSA-983168 Antigen processing Ubiquitination & Proteasome degradation	3	A	1
Blood	CD14+ monocyte	R-HSA-983168 Antigen processing Ubiquitination & Proteasome degradation	3	D	1
Blood	CD14+ monocyte	R-HSA-983168 Antigen processing Ubiquitination & Proteasome degradation	3	R	1
Blood	CD14+ monocyte	R-HSA-166016 Toll Like Receptor 4 TLR4 Cascade	4	R	1
Blood	CD14+ monocyte	R-HSA-168164 Toll Like Receptor 3 TLR3 Cascade	4	A	1
Blood	CD14+ monocyte	R-HSA-168164 Toll Like Receptor 3 TLR3 Cascade	4	D	1
Blood	CD14+ monocyte	R-HSA-168164 Toll Like Receptor 3 TLR3 Cascade	4	R	1
Blood	CD14+ monocyte	R-HSA-168638 NOD1 2 Signaling Pathway	3	R	1
Blood	CD14+ monocyte	R-HSA-2871796 FCERI mediated MAPK activation	11	A	1
Blood	CD14+ monocyte	R-HSA-2871796 FCERI mediated MAPK activation	11	D	1
Blood	CD14+ monocyte	R-HSA-2871796 FCERI mediated MAPK activation	11	R	1
Blood	CD14+ monocyte	R-HSA-6814122 Cooperation of PDCL PhLP1 and TRiC CCT in G-protein beta folding	4	A	1
Blood	CD14+ monocyte	R-HSA-6814122 Cooperation of PDCL PhLP1 and TRiC CCT in G-protein beta folding	4	D	1
Blood	CD14+ monocyte	R-HSA-6814122 Cooperation of PDCL PhLP1 and TRiC CCT in G-protein beta folding	4	R	1
Blood	CD14+ monocyte	R-HSA-159854 Gamma-carboxylation transport and amino-terminal cleavage of proteins	4	A	1
Blood	CD14+ monocyte	R-HSA-159854 Gamma-carboxylation transport and amino-terminal cleavage of proteins	4	D	1
Blood	CD14+ monocyte	R-HSA-159854 Gamma-carboxylation transport and amino-terminal cleavage of proteins	4	R	1
Blood	CD14+ monocyte	R-HSA-5173214 O-glycosylation of TSR domain-containing proteins	4	A	1
Blood	CD14+ monocyte	R-HSA-5173214 O-glycosylation of TSR domain-containing proteins	4	D	1
Blood	CD14+ monocyte	R-HSA-5173214 O-glycosylation of TSR domain-containing proteins	4	R	1
Blood	CD14+ monocyte	R-HSA-8856688 Golgi-to-ER retrograde transport	3	A	1
Blood	CD14+ monocyte	R-HSA-8856688 Golgi-to-ER retrograde transport	3	D	1
Blood	CD14+ monocyte	R-HSA-8856688 Golgi-to-ER retrograde transport	3	R	1
Blood	CD14+ monocyte	R-HSA-8856825 Cargo recognition for clathrin-mediated endocytosis	7	A	1
Blood	CD14+ monocyte	R-HSA-8856825 Cargo recognition for clathrin-mediated endocytosis	7	D	1
Blood	CD14+ monocyte	R-HSA-8856825 Cargo recognition for clathrin-mediated endocytosis	7	R	1
Blood	CD14+ monocyte	R-HSA-3700989 Transcriptional Regulation by TP53	5	A	1
Blood	CD14+ monocyte	R-HSA-3700989 Transcriptional Regulation by TP53	5	D	1
Blood	CD14+ monocyte	R-HSA-3700989 Transcriptional Regulation by TP53	5	R	1
Blood	CD14+ monocyte	R-HSA-72163 mRNA Splicing - Major Pathway	3	A	1
Blood	CD14+ monocyte	R-HSA-72163 mRNA Splicing - Major Pathway	3	D	1
Blood	CD14+ monocyte	R-HSA-72163 mRNA Splicing - Major Pathway	3	R	1
Blood	CD14+ monocyte	R-HSA-3371453 Regulation of HSF1-mediated heat shock response	4	A	1
Blood	CD14+ monocyte	R-HSA-3371453 Regulation of HSF1-mediated heat shock response	4	D	1
Blood	CD14+ monocyte	R-HSA-3371453 Regulation of HSF1-mediated heat shock response	4	R	1
Blood	CD19+ B cell (neg. sel.)	R-HSA-114608 Platelet degranulation	16	A	1
Blood	CD19+ B cell (neg. sel.)	R-HSA-114608 Platelet degranulation	16	D	1
Blood	CD19+ B cell (neg. sel.)	R-HSA-114608 Platelet degranulation	16	R	1
Blood	CD19+ B cell (neg. sel.)	R-HSA-181431 Acetylcholine binding and downstream events	3	A	1
Blood	CD19+ B cell (neg. sel.)	R-HSA-181431 Acetylcholine binding and downstream events	3	D	1
Blood	CD19+ B cell (neg. sel.)	R-HSA-181431 Acetylcholine binding and downstream events	3	R	1
Blood	CD19+ B cell (neg. sel.)	R-HSA-210500 Glutamate Neurotransmitter Release Cycle	3	A	1
Blood	CD19+ B cell (neg. sel.)	R-HSA-210500 Glutamate Neurotransmitter Release Cycle	3	D	1
Blood	CD19+ B cell (neg. sel.)	R-HSA-210500 Glutamate Neurotransmitter Release Cycle	3	R	1
Blood	CD19+ B cell (neg. sel.)	R-HSA-212676 Dopamine Neurotransmitter Release Cycle	3	A	1
Blood	CD19+ B cell (neg. sel.)	R-HSA-212676 Dopamine Neurotransmitter Release Cycle	3	D	1
Blood	CD19+ B cell (neg. sel.)	R-HSA-212676 Dopamine Neurotransmitter Release Cycle	3	R	1
Blood	CD19+ B cell (neg. sel.)	R-HSA-399721 Glutamate binding activation of AMPA receptors and synaptic plasticity	4	A	1
Blood	CD19+ B cell (neg. sel.)	R-HSA-399721 Glutamate binding activation of AMPA receptors and synaptic plasticity	4	D	1
Blood	CD19+ B cell (neg. sel.)	R-HSA-399721 Glutamate binding activation of AMPA receptors and synaptic plasticity	4	R	1
Blood	CD19+ B cell (neg. sel.)	R-HSA-442755 Activation of NMDA receptor and postsynaptic events	4	A	1
Blood	CD19+ B cell (neg. sel.)	R-HSA-442755 Activation of NMDA receptor and postsynaptic events	4	D	1
Blood	CD19+ B cell (neg. sel.)	R-HSA-442755 Activation of NMDA receptor and postsynaptic events	4	R	1
Blood	CD19+ B cell (neg. sel.)	R-HSA-451326 Activation of kainate receptors upon glutamate binding	5	A	1
Blood	CD19+ B cell (neg. sel.)	R-HSA-451326 Activation of kainate receptors upon glutamate binding	5	D	1
Blood	CD19+ B cell (neg. sel.)	R-HSA-451326 Activation of kainate receptors upon glutamate binding	5	R	1
Blood	CD19+ B cell (neg. sel.)	R-HSA-977443 GABA receptor activation	4	A	1
Blood	CD19+ B cell (neg. sel.)	R-HSA-977443 GABA receptor activation	4	D	1
Blood	CD19+ B cell (neg. sel.)	R-HSA-977443 GABA receptor activation	4	R	1
Blood	CD19+ B cell (neg. sel.)	R-HSA-5674135 MAP2K and MAPK activation	8	A	1
Blood	CD19+ B cell (neg. sel.)	R-HSA-5674135 MAP2K and MAPK activation	8	D	1
Blood	CD19+ B cell (neg. sel.)	R-HSA-5674135 MAP2K and MAPK activation	8	R	1
Blood	CD19+ B cell (neg. sel.)	R-HSA-3928662 EPHB-mediated forward signaling	3	A	1
Blood	CD19+ B cell (neg. sel.)	R-HSA-3928662 EPHB-mediated forward signaling	3	D	1
Blood	CD19+ B cell (neg. sel.)	R-HSA-3928662 EPHB-mediated forward signaling	3	R	1
Blood	CD19+ B cell (neg. sel.)	R-HSA-3928664 Ephrin signaling	4	A	1
Blood	CD19+ B cell (neg. sel.)	R-HSA-3928664 Ephrin signaling	4	D	1
Blood	CD19+ B cell (neg. sel.)	R-HSA-3928664 Ephrin signaling	4	R	1
Blood	CD19+ B cell (neg. sel.)	R-HSA-73614 Pyrimidine salvage	3	A	1
Blood	CD19+ B cell (neg. sel.)	R-HSA-73614 Pyrimidine salvage	3	D	1
Blood	CD19+ B cell (neg. sel.)	R-HSA-73614 Pyrimidine salvage	3	R	1
Blood	CD19+ B cell (neg. sel.)	R-HSA-381676 Glucagon-like Peptide-1 GLP1 regulates insulin secretion	5	A	1
Blood	CD19+ B cell (neg. sel.)	R-HSA-381676 Glucagon-like Peptide-1 GLP1 regulates insulin secretion	5	D	1
Blood	CD19+ B cell (neg. sel.)	R-HSA-381676 Glucagon-like Peptide-1 GLP1 regulates insulin secretion	5	R	1
Blood	CD19+ B cell (neg. sel.)	R-HSA-211897 Cytochrome P450 - arranged by substrate type	10	A	1
Blood	CD19+ B cell (neg. sel.)	R-HSA-211897 Cytochrome P450 - arranged by substrate type	10	R	1
Blood	CD19+ B cell (neg. sel.)	R-HSA-1483255 PI Metabolism	7	A	1
Blood	CD19+ B cell (neg. sel.)	R-HSA-1483255 PI Metabolism	7	D	1
Blood	CD19+ B cell (neg. sel.)	R-HSA-1483255 PI Metabolism	7	R	1
Blood	CD19+ B cell (neg. sel.)	R-HSA-196071 Metabolism of steroid hormones	3	A	1
Blood	CD19+ B cell (neg. sel.)	R-HSA-196071 Metabolism of steroid hormones	3	D	1
Blood	CD19+ B cell (neg. sel.)	R-HSA-196071 Metabolism of steroid hormones	3	R	1
Blood	CD19+ B cell (neg. sel.)	R-HSA-1989781 PPARA activates gene expression	10	A	1
Blood	CD19+ B cell (neg. sel.)	R-HSA-1989781 PPARA activates gene expression	10	D	1
Blood	CD19+ B cell (neg. sel.)	R-HSA-1989781 PPARA activates gene expression	10	R	1
Blood	CD19+ B cell (neg. sel.)	R-HSA-8978870 Fatty acid synthesis	7	D	1
Blood	CD19+ B cell (neg. sel.)	R-HSA-8978870 Fatty acid synthesis	7	R	1
Blood	CD19+ B cell (neg. sel.)	R-HSA-1638091 Heparan sulfate heparin HS-GAG metabolism	5	D	1
Blood	CD19+ B cell (neg. sel.)	R-HSA-1793185 Chondroitin sulfate dermatan sulfate metabolism	3	D	1
Blood	CD19+ B cell (neg. sel.)	R-HSA-8948216 Collagen chain trimerization	3	A	1
Blood	CD19+ B cell (neg. sel.)	R-HSA-8948216 Collagen chain trimerization	3	D	1
Blood	CD19+ B cell (neg. sel.)	R-HSA-8948216 Collagen chain trimerization	3	R	1
Blood	CD19+ B cell (neg. sel.)	R-HSA-6811558 PI5P PP2A and IER3 Regulate PI3K AKT Signaling	8	A	1
Blood	CD19+ B cell (neg. sel.)	R-HSA-6811558 PI5P PP2A and IER3 Regulate PI3K AKT Signaling	8	D	1
Blood	CD19+ B cell (neg. sel.)	R-HSA-6811558 PI5P PP2A and IER3 Regulate PI3K AKT Signaling	8	R	1
Blood	CD19+ B cell (neg. sel.)	R-HSA-111933 Calmodulin induced events	5	A	1
Blood	CD19+ B cell (neg. sel.)	R-HSA-111933 Calmodulin induced events	5	D	1
Blood	CD19+ B cell (neg. sel.)	R-HSA-111933 Calmodulin induced events	5	R	1
Blood	CD19+ B cell (neg. sel.)	R-HSA-198203 PI3K AKT activation	10	A	1
Blood	CD19+ B cell (neg. sel.)	R-HSA-198203 PI3K AKT activation	10	D	1
Blood	CD19+ B cell (neg. sel.)	R-HSA-198203 PI3K AKT activation	10	R	1
Blood	CD19+ B cell (neg. sel.)	R-HSA-187687 Signalling to ERKs	27	A	1
Blood	CD19+ B cell (neg. sel.)	R-HSA-187687 Signalling to ERKs	27	D	1
Blood	CD19+ B cell (neg. sel.)	R-HSA-187687 Signalling to ERKs	27	R	1
Blood	CD19+ B cell (neg. sel.)	R-HSA-198725 Nuclear Events kinase and transcription factor activation	3	A	1
Blood	CD19+ B cell (neg. sel.)	R-HSA-198725 Nuclear Events kinase and transcription factor activation	3	D	1
Blood	CD19+ B cell (neg. sel.)	R-HSA-198725 Nuclear Events kinase and transcription factor activation	3	R	1
Blood	CD19+ B cell (neg. sel.)	R-HSA-5654716 Downstream signaling of activated FGFR4	3	A	1
Blood	CD19+ B cell (neg. sel.)	R-HSA-5654716 Downstream signaling of activated FGFR4	3	D	1
Blood	CD19+ B cell (neg. sel.)	R-HSA-5654716 Downstream signaling of activated FGFR4	3	R	1
Blood	CD19+ B cell (neg. sel.)	R-HSA-5218921 VEGFR2 mediated cell proliferation	27	A	1
Blood	CD19+ B cell (neg. sel.)	R-HSA-5218921 VEGFR2 mediated cell proliferation	27	D	1
Blood	CD19+ B cell (neg. sel.)	R-HSA-5218921 VEGFR2 mediated cell proliferation	27	R	1
Blood	CD19+ B cell (neg. sel.)	R-HSA-4086398 Ca2+ pathway	5	A	1
Blood	CD19+ B cell (neg. sel.)	R-HSA-4086398 Ca2+ pathway	5	D	1
Blood	CD19+ B cell (neg. sel.)	R-HSA-4086398 Ca2+ pathway	5	R	1
Blood	CD19+ B cell (neg. sel.)	R-HSA-4086400 PCP CE pathway	5	A	1
Blood	CD19+ B cell (neg. sel.)	R-HSA-4086400 PCP CE pathway	5	D	1
Blood	CD19+ B cell (neg. sel.)	R-HSA-4086400 PCP CE pathway	5	R	1
Blood	CD19+ B cell (neg. sel.)	R-HSA-2514859 Inactivation recovery and regulation of the phototransduction cascade	3	A	1
Blood	CD19+ B cell (neg. sel.)	R-HSA-2514859 Inactivation recovery and regulation of the phototransduction cascade	3	D	1
Blood	CD19+ B cell (neg. sel.)	R-HSA-2514859 Inactivation recovery and regulation of the phototransduction cascade	3	R	1
Blood	CD19+ B cell (neg. sel.)	R-HSA-112399 IRS-mediated signalling	29	A	1
Blood	CD19+ B cell (neg. sel.)	R-HSA-112399 IRS-mediated signalling	29	D	1
Blood	CD19+ B cell (neg. sel.)	R-HSA-112399 IRS-mediated signalling	29	R	1
Blood	CD19+ B cell (neg. sel.)	R-HSA-2428928 IRS-related events triggered by IGF1R	30	A	1
Blood	CD19+ B cell (neg. sel.)	R-HSA-2428928 IRS-related events triggered by IGF1R	30	D	1
Blood	CD19+ B cell (neg. sel.)	R-HSA-2428928 IRS-related events triggered by IGF1R	30	R	1
Blood	CD19+ B cell (neg. sel.)	R-HSA-112040 G-protein mediated events	8	A	1
Blood	CD19+ B cell (neg. sel.)	R-HSA-112040 G-protein mediated events	8	D	1
Blood	CD19+ B cell (neg. sel.)	R-HSA-112040 G-protein mediated events	8	R	1
Blood	CD19+ B cell (neg. sel.)	R-HSA-180024 DARPP-32 events	3	A	1
Blood	CD19+ B cell (neg. sel.)	R-HSA-180024 DARPP-32 events	3	D	1
Blood	CD19+ B cell (neg. sel.)	R-HSA-180024 DARPP-32 events	3	R	1
Blood	CD19+ B cell (neg. sel.)	R-HSA-373080 Class B 2 Secretin family receptors	10	A	1
Blood	CD19+ B cell (neg. sel.)	R-HSA-373080 Class B 2 Secretin family receptors	10	D	1
Blood	CD19+ B cell (neg. sel.)	R-HSA-373080 Class B 2 Secretin family receptors	10	R	1
Blood	CD19+ B cell (neg. sel.)	R-HSA-397795 G-protein beta gamma signalling	7	R	1
Blood	CD19+ B cell (neg. sel.)	R-HSA-416476 G alpha q signalling events	22	A	1
Blood	CD19+ B cell (neg. sel.)	R-HSA-416476 G alpha q signalling events	22	D	1
Blood	CD19+ B cell (neg. sel.)	R-HSA-416476 G alpha q signalling events	22	R	1
Blood	CD19+ B cell (neg. sel.)	R-HSA-416482 G alpha 12 13 signalling events	6	A	1
Blood	CD19+ B cell (neg. sel.)	R-HSA-416482 G alpha 12 13 signalling events	6	D	1
Blood	CD19+ B cell (neg. sel.)	R-HSA-416482 G alpha 12 13 signalling events	6	R	1
Blood	CD19+ B cell (neg. sel.)	R-HSA-5635838 Activation of SMO	3	A	1
Blood	CD19+ B cell (neg. sel.)	R-HSA-5635838 Activation of SMO	3	D	1
Blood	CD19+ B cell (neg. sel.)	R-HSA-5635838 Activation of SMO	3	R	1
Blood	CD19+ B cell (neg. sel.)	R-HSA-1168372 Downstream signaling events of B Cell Receptor BCR	10	A	1
Blood	CD19+ B cell (neg. sel.)	R-HSA-1168372 Downstream signaling events of B Cell Receptor BCR	10	D	1
Blood	CD19+ B cell (neg. sel.)	R-HSA-1168372 Downstream signaling events of B Cell Receptor BCR	10	R	1
Blood	CD19+ B cell (neg. sel.)	R-HSA-2424491 DAP12 signaling	36	A	1
Blood	CD19+ B cell (neg. sel.)	R-HSA-2424491 DAP12 signaling	36	D	1
Blood	CD19+ B cell (neg. sel.)	R-HSA-2424491 DAP12 signaling	36	R	1
Blood	CD19+ B cell (neg. sel.)	R-HSA-2730905 Role of LAT2 NTAL LAB on calcium mobilization	13	A	1
Blood	CD19+ B cell (neg. sel.)	R-HSA-2730905 Role of LAT2 NTAL LAB on calcium mobilization	13	D	1
Blood	CD19+ B cell (neg. sel.)	R-HSA-2730905 Role of LAT2 NTAL LAB on calcium mobilization	13	R	1
Blood	CD19+ B cell (neg. sel.)	R-HSA-448424 Interleukin-17 signaling	32	R	1
Blood	CD19+ B cell (neg. sel.)	R-HSA-451927 Interleukin-2 signaling	28	A	1
Blood	CD19+ B cell (neg. sel.)	R-HSA-451927 Interleukin-2 signaling	28	D	1
Blood	CD19+ B cell (neg. sel.)	R-HSA-451927 Interleukin-2 signaling	28	R	1
Blood	CD19+ B cell (neg. sel.)	R-HSA-512988 Interleukin-3 5 and GM-CSF signaling	30	A	1
Blood	CD19+ B cell (neg. sel.)	R-HSA-512988 Interleukin-3 5 and GM-CSF signaling	30	D	1
Blood	CD19+ B cell (neg. sel.)	R-HSA-512988 Interleukin-3 5 and GM-CSF signaling	30	R	1
Blood	CD19+ B cell (neg. sel.)	R-HSA-6783589 Interleukin-6 family signaling	4	R	1
Blood	CD19+ B cell (neg. sel.)	R-HSA-877300 Interferon gamma signaling	11	A	1
Blood	CD19+ B cell (neg. sel.)	R-HSA-877300 Interferon gamma signaling	11	D	1
Blood	CD19+ B cell (neg. sel.)	R-HSA-877300 Interferon gamma signaling	11	R	1
Blood	CD19+ B cell (neg. sel.)	R-HSA-909733 Interferon alpha beta signaling	8	A	1
Blood	CD19+ B cell (neg. sel.)	R-HSA-909733 Interferon alpha beta signaling	8	D	1
Blood	CD19+ B cell (neg. sel.)	R-HSA-909733 Interferon alpha beta signaling	8	R	1
Blood	CD19+ B cell (neg. sel.)	R-HSA-389356 CD28 co-stimulation	3	A	1
Blood	CD19+ B cell (neg. sel.)	R-HSA-389356 CD28 co-stimulation	3	D	1
Blood	CD19+ B cell (neg. sel.)	R-HSA-389356 CD28 co-stimulation	3	R	1
Blood	CD19+ B cell (neg. sel.)	R-HSA-983168 Antigen processing Ubiquitination & Proteasome degradation	7	A	1
Blood	CD19+ B cell (neg. sel.)	R-HSA-983168 Antigen processing Ubiquitination & Proteasome degradation	7	D	1
Blood	CD19+ B cell (neg. sel.)	R-HSA-983168 Antigen processing Ubiquitination & Proteasome degradation	7	R	1
Blood	CD19+ B cell (neg. sel.)	R-HSA-166663 Initial triggering of complement	5	A	1
Blood	CD19+ B cell (neg. sel.)	R-HSA-166663 Initial triggering of complement	5	D	1
Blood	CD19+ B cell (neg. sel.)	R-HSA-166663 Initial triggering of complement	5	R	1
Blood	CD19+ B cell (neg. sel.)	R-HSA-168142 Toll Like Receptor 10 TLR10 Cascade	7	A	1
Blood	CD19+ B cell (neg. sel.)	R-HSA-168176 Toll Like Receptor 5 TLR5 Cascade	7	A	1
Blood	CD19+ B cell (neg. sel.)	R-HSA-168176 Toll Like Receptor 5 TLR5 Cascade	7	D	1
Blood	CD19+ B cell (neg. sel.)	R-HSA-168176 Toll Like Receptor 5 TLR5 Cascade	7	R	1
Blood	CD19+ B cell (neg. sel.)	R-HSA-168181 Toll Like Receptor 7 8 TLR7 8 Cascade	10	A	1
Blood	CD19+ B cell (neg. sel.)	R-HSA-168181 Toll Like Receptor 7 8 TLR7 8 Cascade	10	D	1
Blood	CD19+ B cell (neg. sel.)	R-HSA-168181 Toll Like Receptor 7 8 TLR7 8 Cascade	10	R	1
Blood	CD19+ B cell (neg. sel.)	R-HSA-168638 NOD1 2 Signaling Pathway	5	A	1
Blood	CD19+ B cell (neg. sel.)	R-HSA-168638 NOD1 2 Signaling Pathway	5	D	1
Blood	CD19+ B cell (neg. sel.)	R-HSA-168638 NOD1 2 Signaling Pathway	5	R	1
Blood	CD19+ B cell (neg. sel.)	R-HSA-2029481 FCGR activation	4	A	1
Blood	CD19+ B cell (neg. sel.)	R-HSA-2029481 FCGR activation	4	D	1
Blood	CD19+ B cell (neg. sel.)	R-HSA-2029481 FCGR activation	4	R	1
Blood	CD19+ B cell (neg. sel.)	R-HSA-2029482 Regulation of actin dynamics for phagocytic cup formation	4	A	1
Blood	CD19+ B cell (neg. sel.)	R-HSA-2029482 Regulation of actin dynamics for phagocytic cup formation	4	D	1
Blood	CD19+ B cell (neg. sel.)	R-HSA-2029482 Regulation of actin dynamics for phagocytic cup formation	4	R	1
Blood	CD19+ B cell (neg. sel.)	R-HSA-2029485 Role of phospholipids in phagocytosis	4	A	1
Blood	CD19+ B cell (neg. sel.)	R-HSA-2029485 Role of phospholipids in phagocytosis	4	D	1
Blood	CD19+ B cell (neg. sel.)	R-HSA-2029485 Role of phospholipids in phagocytosis	4	R	1
Blood	CD19+ B cell (neg. sel.)	R-HSA-2871796 FCERI mediated MAPK activation	29	A	1
Blood	CD19+ B cell (neg. sel.)	R-HSA-2871796 FCERI mediated MAPK activation	29	D	1
Blood	CD19+ B cell (neg. sel.)	R-HSA-2871796 FCERI mediated MAPK activation	29	R	1
Blood	CD19+ B cell (neg. sel.)	R-HSA-622312 Inflammasomes	5	A	1
Blood	CD19+ B cell (neg. sel.)	R-HSA-622312 Inflammasomes	5	D	1
Blood	CD19+ B cell (neg. sel.)	R-HSA-622312 Inflammasomes	5	R	1
Blood	CD19+ B cell (neg. sel.)	R-HSA-204005 COPII Coat Protein 2 Mediated Vesicle Transport	3	A	1
Blood	CD19+ B cell (neg. sel.)	R-HSA-204005 COPII Coat Protein 2 Mediated Vesicle Transport	3	D	1
Blood	CD19+ B cell (neg. sel.)	R-HSA-204005 COPII Coat Protein 2 Mediated Vesicle Transport	3	R	1
Blood	CD19+ B cell (neg. sel.)	R-HSA-6807878 COPI-mediated anterograde transport	6	A	1
Blood	CD19+ B cell (neg. sel.)	R-HSA-6807878 COPI-mediated anterograde transport	6	D	1
Blood	CD19+ B cell (neg. sel.)	R-HSA-6807878 COPI-mediated anterograde transport	6	R	1
Blood	CD19+ B cell (neg. sel.)	R-HSA-6814122 Cooperation of PDCL PhLP1 and TRiC CCT in G-protein beta folding	4	A	1
Blood	CD19+ B cell (neg. sel.)	R-HSA-6814122 Cooperation of PDCL PhLP1 and TRiC CCT in G-protein beta folding	4	D	1
Blood	CD19+ B cell (neg. sel.)	R-HSA-6814122 Cooperation of PDCL PhLP1 and TRiC CCT in G-protein beta folding	4	R	1
Blood	CD19+ B cell (neg. sel.)	R-HSA-5173214 O-glycosylation of TSR domain-containing proteins	4	A	1
Blood	CD19+ B cell (neg. sel.)	R-HSA-5173214 O-glycosylation of TSR domain-containing proteins	4	D	1
Blood	CD19+ B cell (neg. sel.)	R-HSA-5173214 O-glycosylation of TSR domain-containing proteins	4	R	1
Blood	CD19+ B cell (neg. sel.)	R-HSA-948021 Transport to the Golgi and subsequent modification	12	A	1
Blood	CD19+ B cell (neg. sel.)	R-HSA-948021 Transport to the Golgi and subsequent modification	12	D	1
Blood	CD19+ B cell (neg. sel.)	R-HSA-948021 Transport to the Golgi and subsequent modification	12	R	1
Blood	CD19+ B cell (neg. sel.)	R-HSA-421837 Clathrin derived vesicle budding	5	A	1
Blood	CD19+ B cell (neg. sel.)	R-HSA-421837 Clathrin derived vesicle budding	5	D	1
Blood	CD19+ B cell (neg. sel.)	R-HSA-421837 Clathrin derived vesicle budding	5	R	1
Blood	CD19+ B cell (neg. sel.)	R-HSA-8856825 Cargo recognition for clathrin-mediated endocytosis	9	A	1
Blood	CD19+ B cell (neg. sel.)	R-HSA-8856825 Cargo recognition for clathrin-mediated endocytosis	9	D	1
Blood	CD19+ B cell (neg. sel.)	R-HSA-8856825 Cargo recognition for clathrin-mediated endocytosis	9	R	1
Blood	CD19+ B cell (neg. sel.)	R-HSA-1234174 Regulation of Hypoxia-inducible Factor HIF by oxygen	4	A	1
Blood	CD19+ B cell (neg. sel.)	R-HSA-1234174 Regulation of Hypoxia-inducible Factor HIF by oxygen	4	D	1
Blood	CD19+ B cell (neg. sel.)	R-HSA-1234174 Regulation of Hypoxia-inducible Factor HIF by oxygen	4	R	1
Blood	CD19+ B cell (neg. sel.)	R-HSA-2559582 Senescence-Associated Secretory Phenotype SASP	4	A	1
Blood	CD19+ B cell (neg. sel.)	R-HSA-2559582 Senescence-Associated Secretory Phenotype SASP	4	D	1
Blood	CD19+ B cell (neg. sel.)	R-HSA-2559582 Senescence-Associated Secretory Phenotype SASP	4	R	1
Blood	CD34+ T cell	R-HSA-114608 Platelet degranulation	7	A	1
Blood	CD34+ T cell	R-HSA-114608 Platelet degranulation	7	D	1
Blood	CD34+ T cell	R-HSA-198203 PI3K AKT activation	3	A	1
Blood	CD34+ T cell	R-HSA-198203 PI3K AKT activation	3	D	1
Blood	CD34+ T cell	R-HSA-373076 Class A 1 Rhodopsin-like receptors	12	A	1
Blood	CD34+ T cell	R-HSA-373076 Class A 1 Rhodopsin-like receptors	12	D	1
Blood	CD34+ T cell	R-HSA-416476 G alpha q signalling events	5	A	1
Blood	CD34+ T cell	R-HSA-416476 G alpha q signalling events	5	D	1
Blood	CD34+ T cell	R-HSA-418594 G alpha i signalling events	6	A	1
Blood	CD34+ T cell	R-HSA-418594 G alpha i signalling events	6	D	1
Blood	CD34+ T cell	R-HSA-1168372 Downstream signaling events of B Cell Receptor BCR	4	A	1
Blood	CD34+ T cell	R-HSA-2424491 DAP12 signaling	8	A	1
Blood	CD34+ T cell	R-HSA-2424491 DAP12 signaling	8	D	1
Blood	CD34+ T cell	R-HSA-2730905 Role of LAT2 NTAL LAB on calcium mobilization	3	A	1
Blood	CD34+ T cell	R-HSA-2730905 Role of LAT2 NTAL LAB on calcium mobilization	3	D	1
Blood	CD34+ cell	R-HSA-5658442 Regulation of RAS by GAPs	3	A	1
Blood	CD34+ cell	R-HSA-5658442 Regulation of RAS by GAPs	3	D	1
Blood	CD34+ cell	R-HSA-70153 Glucose transport	4	A	1
Blood	CD34+ cell	R-HSA-70153 Glucose transport	4	D	1
Blood	CD34+ cell	R-HSA-611105 Respiratory electron transport	4	A	1
Blood	CD34+ cell	R-HSA-611105 Respiratory electron transport	4	D	1
Blood	CD34+ cell	R-HSA-71403 Citric acid cycle TCA cycle	3	A	1
Blood	CD34+ cell	R-HSA-71403 Citric acid cycle TCA cycle	3	D	1
Blood	CD34+ cell	R-HSA-350562 Regulation of ornithine decarboxylase ODC	3	A	1
Blood	CD34+ cell	R-HSA-350562 Regulation of ornithine decarboxylase ODC	3	D	1
Blood	CD34+ cell	R-HSA-187687 Signalling to ERKs	10	A	1
Blood	CD34+ cell	R-HSA-187687 Signalling to ERKs	10	D	1
Blood	CD34+ cell	R-HSA-5218921 VEGFR2 mediated cell proliferation	9	A	1
Blood	CD34+ cell	R-HSA-5218921 VEGFR2 mediated cell proliferation	9	D	1
Blood	CD34+ cell	R-HSA-5663220 RHO GTPases Activate Formins	14	A	1
Blood	CD34+ cell	R-HSA-5663220 RHO GTPases Activate Formins	14	D	1
Blood	CD34+ cell	R-HSA-4086400 PCP CE pathway	4	A	1
Blood	CD34+ cell	R-HSA-4086400 PCP CE pathway	4	D	1
Blood	CD34+ cell	R-HSA-4641257 Degradation of AXIN	3	A	1
Blood	CD34+ cell	R-HSA-4641257 Degradation of AXIN	3	D	1
Blood	CD34+ cell	R-HSA-4641258 Degradation of DVL	3	A	1
Blood	CD34+ cell	R-HSA-4641258 Degradation of DVL	3	D	1
Blood	CD34+ cell	R-HSA-112399 IRS-mediated signalling	10	A	1
Blood	CD34+ cell	R-HSA-112399 IRS-mediated signalling	10	D	1
Blood	CD34+ cell	R-HSA-2428928 IRS-related events triggered by IGF1R	10	A	1
Blood	CD34+ cell	R-HSA-2428928 IRS-related events triggered by IGF1R	10	D	1
Blood	CD34+ cell	R-HSA-373076 Class A 1 Rhodopsin-like receptors	8	A	1
Blood	CD34+ cell	R-HSA-418594 G alpha i signalling events	6	A	1
Blood	CD34+ cell	R-HSA-5610780 Degradation of GLI1 by the proteasome	3	A	1
Blood	CD34+ cell	R-HSA-5610780 Degradation of GLI1 by the proteasome	3	D	1
Blood	CD34+ cell	R-HSA-5610785 GLI3 is processed to GLI3R by the proteasome	3	A	1
Blood	CD34+ cell	R-HSA-5610785 GLI3 is processed to GLI3R by the proteasome	3	D	1
Blood	CD34+ cell	R-HSA-68867 Assembly of the pre-replicative complex	5	A	1
Blood	CD34+ cell	R-HSA-68867 Assembly of the pre-replicative complex	5	D	1
Blood	CD34+ cell	R-HSA-68962 Activation of the pre-replicative complex	6	D	1
Blood	CD34+ cell	R-HSA-68949 Orc1 removal from chromatin	8	D	1
Blood	CD34+ cell	R-HSA-69017 CDK-mediated phosphorylation and removal of Cdc6	5	D	1
Blood	CD34+ cell	R-HSA-69109 Leading Strand Synthesis	3	A	1
Blood	CD34+ cell	R-HSA-69109 Leading Strand Synthesis	3	D	1
Blood	CD34+ cell	R-HSA-69186 Lagging Strand Synthesis	4	A	1
Blood	CD34+ cell	R-HSA-69186 Lagging Strand Synthesis	4	D	1
Blood	CD34+ cell	R-HSA-1538133 G0 and Early G1	7	D	1
Blood	CD34+ cell	R-HSA-174143 APC C-mediated degradation of cell cycle proteins	13	D	1
Blood	CD34+ cell	R-HSA-68875 Mitotic Prophase	6	A	1
Blood	CD34+ cell	R-HSA-68875 Mitotic Prophase	6	D	1
Blood	CD34+ cell	R-HSA-68877 Mitotic Prometaphase	15	A	1
Blood	CD34+ cell	R-HSA-68877 Mitotic Prometaphase	15	D	1
Blood	CD34+ cell	R-HSA-68911 G2 Phase	3	D	1
Blood	CD34+ cell	R-HSA-69206 G1 S Transition	16	D	1
Blood	CD34+ cell	R-HSA-69275 G2 M Transition	19	D	1
Blood	CD34+ cell	R-HSA-69656 Cyclin A Cdk2-associated events at S phase entry	9	D	1
Blood	CD34+ cell	R-HSA-75815 Ubiquitin-dependent degradation of Cyclin D	3	A	1
Blood	CD34+ cell	R-HSA-75815 Ubiquitin-dependent degradation of Cyclin D	3	D	1
Blood	CD34+ cell	R-HSA-176187 Activation of ATR in response to replication stress	9	D	1
Blood	CD34+ cell	R-HSA-69473 G2 M DNA damage checkpoint	8	A	1
Blood	CD34+ cell	R-HSA-69473 G2 M DNA damage checkpoint	8	D	1
Blood	CD34+ cell	R-HSA-69580 p53-Dependent G1 S DNA damage checkpoint	7	D	1
Blood	CD34+ cell	R-HSA-69613 p53-Independent G1 S DNA damage checkpoint	5	A	1
Blood	CD34+ cell	R-HSA-69613 p53-Independent G1 S DNA damage checkpoint	5	D	1
Blood	CD34+ cell	R-HSA-180786 Extension of Telomeres	5	A	1
Blood	CD34+ cell	R-HSA-180786 Extension of Telomeres	5	D	1
Blood	CD34+ cell	R-HSA-606279 Deposition of new CENPA-containing nucleosomes at the centromere	3	A	1
Blood	CD34+ cell	R-HSA-606279 Deposition of new CENPA-containing nucleosomes at the centromere	3	D	1
Blood	CD34+ cell	R-HSA-1168372 Downstream signaling events of B Cell Receptor BCR	5	A	1
Blood	CD34+ cell	R-HSA-1168372 Downstream signaling events of B Cell Receptor BCR	5	D	1
Blood	CD34+ cell	R-HSA-2424491 DAP12 signaling	9	A	1
Blood	CD34+ cell	R-HSA-2424491 DAP12 signaling	9	D	1
Blood	CD34+ cell	R-HSA-1169410 Antiviral mechanism by IFN-stimulated genes	5	A	1
Blood	CD34+ cell	R-HSA-1169410 Antiviral mechanism by IFN-stimulated genes	5	D	1
Blood	CD34+ cell	R-HSA-448424 Interleukin-17 signaling	10	A	1
Blood	CD34+ cell	R-HSA-448424 Interleukin-17 signaling	10	D	1
Blood	CD34+ cell	R-HSA-451927 Interleukin-2 signaling	9	A	1
Blood	CD34+ cell	R-HSA-451927 Interleukin-2 signaling	9	D	1
Blood	CD34+ cell	R-HSA-512988 Interleukin-3 5 and GM-CSF signaling	9	A	1
Blood	CD34+ cell	R-HSA-512988 Interleukin-3 5 and GM-CSF signaling	9	D	1
Blood	CD34+ cell	R-HSA-5676590 NIK-->noncanonical NF-kB signaling	3	A	1
Blood	CD34+ cell	R-HSA-5676590 NIK-->noncanonical NF-kB signaling	3	D	1
Blood	CD34+ cell	R-HSA-202424 Downstream TCR signaling	3	A	1
Blood	CD34+ cell	R-HSA-202424 Downstream TCR signaling	3	D	1
Blood	CD34+ cell	R-HSA-983168 Antigen processing Ubiquitination & Proteasome degradation	10	A	1
Blood	CD34+ cell	R-HSA-983168 Antigen processing Ubiquitination & Proteasome degradation	10	D	1
Blood	CD34+ cell	R-HSA-181438 Toll Like Receptor 2 TLR2 Cascade	7	A	1
Blood	CD34+ cell	R-HSA-181438 Toll Like Receptor 2 TLR2 Cascade	7	D	1
Blood	CD34+ cell	R-HSA-2029482 Regulation of actin dynamics for phagocytic cup formation	5	A	1
Blood	CD34+ cell	R-HSA-2029482 Regulation of actin dynamics for phagocytic cup formation	5	D	1
Blood	CD34+ cell	R-HSA-2871796 FCERI mediated MAPK activation	10	A	1
Blood	CD34+ cell	R-HSA-2871796 FCERI mediated MAPK activation	10	D	1
Blood	CD34+ cell	R-HSA-2871837 FCERI mediated NF-kB activation	3	A	1
Blood	CD34+ cell	R-HSA-2871837 FCERI mediated NF-kB activation	3	D	1
Blood	CD34+ cell	R-HSA-5689603 UCH proteinases	5	A	1
Blood	CD34+ cell	R-HSA-5689603 UCH proteinases	5	D	1
Blood	CD34+ cell	R-HSA-5689880 Ub-specific processing proteases	11	A	1
Blood	CD34+ cell	R-HSA-5689880 Ub-specific processing proteases	11	D	1
Blood	CD34+ cell	R-HSA-156827 L13a-mediated translational silencing of Ceruloplasmin expression	3	A	1
Blood	CD34+ cell	R-HSA-156827 L13a-mediated translational silencing of Ceruloplasmin expression	3	D	1
Blood	CD34+ cell	R-HSA-72737 Cap-dependent Translation Initiation	4	A	1
Blood	CD34+ cell	R-HSA-72737 Cap-dependent Translation Initiation	4	D	1
Blood	CD34+ cell	R-HSA-421837 Clathrin derived vesicle budding	4	A	1
Blood	CD34+ cell	R-HSA-421837 Clathrin derived vesicle budding	4	D	1
Blood	CD34+ cell	R-HSA-8856688 Golgi-to-ER retrograde transport	7	A	1
Blood	CD34+ cell	R-HSA-8856688 Golgi-to-ER retrograde transport	7	D	1
Blood	CD34+ cell	R-HSA-5685939 HDR through MMEJ alt-NHEJ	4	A	1
Blood	CD34+ cell	R-HSA-5685939 HDR through MMEJ alt-NHEJ	4	D	1
Blood	CD34+ cell	R-HSA-5693565 Recruitment and ATM-mediated phosphorylation of repair and signaling proteins at DNA double strand breaks	4	A	1
Blood	CD34+ cell	R-HSA-5693565 Recruitment and ATM-mediated phosphorylation of repair and signaling proteins at DNA double strand breaks	4	D	1
Blood	CD34+ cell	R-HSA-5693567 HDR through Homologous Recombination HR or Single Strand Annealing SSA	16	D	1
Blood	CD34+ cell	R-HSA-5696395 Formation of Incision Complex in GG-NER	3	A	1
Blood	CD34+ cell	R-HSA-5696395 Formation of Incision Complex in GG-NER	3	D	1
Blood	CD34+ cell	R-HSA-5696397 Gap-filling DNA repair synthesis and ligation in GG-NER	3	A	1
Blood	CD34+ cell	R-HSA-5696397 Gap-filling DNA repair synthesis and ligation in GG-NER	3	D	1
Blood	CD34+ cell	R-HSA-5696400 Dual Incision in GG-NER	5	A	1
Blood	CD34+ cell	R-HSA-5696400 Dual Incision in GG-NER	5	D	1
Blood	CD34+ cell	R-HSA-6782135 Dual incision in TC-NER	4	A	1
Blood	CD34+ cell	R-HSA-6782135 Dual incision in TC-NER	4	D	1
Blood	CD34+ cell	R-HSA-6782210 Gap-filling DNA repair synthesis and ligation in TC-NER	4	A	1
Blood	CD34+ cell	R-HSA-6782210 Gap-filling DNA repair synthesis and ligation in TC-NER	4	D	1
Blood	CD34+ cell	R-HSA-110373 Resolution of AP sites via the multiple-nucleotide patch replacement pathway	6	A	1
Blood	CD34+ cell	R-HSA-110373 Resolution of AP sites via the multiple-nucleotide patch replacement pathway	6	D	1
Blood	CD34+ cell	R-HSA-5656169 Termination of translesion DNA synthesis	3	A	1
Blood	CD34+ cell	R-HSA-5656169 Termination of translesion DNA synthesis	3	D	1
Blood	CD34+ cell	R-HSA-109688 Cleavage of Growing Transcript in the Termination Region	7	A	1
Blood	CD34+ cell	R-HSA-109688 Cleavage of Growing Transcript in the Termination Region	7	D	1
Blood	CD34+ cell	R-HSA-112382 Formation of RNA Pol II elongation complex	4	A	1
Blood	CD34+ cell	R-HSA-112382 Formation of RNA Pol II elongation complex	4	D	1
Blood	CD34+ cell	R-HSA-3700989 Transcriptional Regulation by TP53	24	A	1
Blood	CD34+ cell	R-HSA-3700989 Transcriptional Regulation by TP53	24	D	1
Blood	CD34+ cell	R-HSA-76061 RNA Polymerase III Transcription Initiation From Type 1 Promoter	3	A	1
Blood	CD34+ cell	R-HSA-76061 RNA Polymerase III Transcription Initiation From Type 1 Promoter	3	D	1
Blood	CD34+ cell	R-HSA-76066 RNA Polymerase III Transcription Initiation From Type 2 Promoter	3	A	1
Blood	CD34+ cell	R-HSA-76066 RNA Polymerase III Transcription Initiation From Type 2 Promoter	3	D	1
Blood	CD34+ cell	R-HSA-159234 Transport of Mature mRNAs Derived from Intronless Transcripts	7	A	1
Blood	CD34+ cell	R-HSA-159234 Transport of Mature mRNAs Derived from Intronless Transcripts	7	D	1
Blood	CD34+ cell	R-HSA-159236 Transport of Mature mRNA derived from an Intron-Containing Transcript	9	A	1
Blood	CD34+ cell	R-HSA-159236 Transport of Mature mRNA derived from an Intron-Containing Transcript	9	D	1
Blood	CD34+ cell	R-HSA-72163 mRNA Splicing - Major Pathway	11	A	1
Blood	CD34+ cell	R-HSA-72163 mRNA Splicing - Major Pathway	11	D	1
Blood	CD34+ cell	R-HSA-72165 mRNA Splicing - Minor Pathway	5	A	1
Blood	CD34+ cell	R-HSA-72165 mRNA Splicing - Minor Pathway	5	D	1
Blood	CD34+ cell	R-HSA-6791226 Major pathway of rRNA processing in the nucleolus and cytosol	13	A	1
Blood	CD34+ cell	R-HSA-6791226 Major pathway of rRNA processing in the nucleolus and cytosol	13	D	1
Blood	CD34+ cell	R-HSA-1234174 Regulation of Hypoxia-inducible Factor HIF by oxygen	3	A	1
Blood	CD34+ cell	R-HSA-1234174 Regulation of Hypoxia-inducible Factor HIF by oxygen	3	D	1
Blood	CD34+ cell	R-HSA-2559582 Senescence-Associated Secretory Phenotype SASP	6	D	1
Blood	CD34+ cell	R-HSA-2559586 DNA Damage Telomere Stress Induced Senescence	7	D	1
Blood	CD34+ cell	R-HSA-3371453 Regulation of HSF1-mediated heat shock response	7	A	1
Blood	CD34+ cell	R-HSA-3371453 Regulation of HSF1-mediated heat shock response	7	D	1
Blood	CD34+ hematopoietic stem cell	R-HSA-114608 Platelet degranulation	5	A	1
Blood	CD34+ hematopoietic stem cell	R-HSA-114608 Platelet degranulation	5	D	1
Blood	CD34+ hematopoietic stem cell	R-HSA-212676 Dopamine Neurotransmitter Release Cycle	3	A	1
Blood	CD34+ hematopoietic stem cell	R-HSA-212676 Dopamine Neurotransmitter Release Cycle	3	D	1
Blood	CD34+ hematopoietic stem cell	R-HSA-977443 GABA receptor activation	4	A	1
Blood	CD34+ hematopoietic stem cell	R-HSA-977443 GABA receptor activation	4	D	1
Blood	CD34+ hematopoietic stem cell	R-HSA-3928662 EPHB-mediated forward signaling	3	A	1
Blood	CD34+ hematopoietic stem cell	R-HSA-3928662 EPHB-mediated forward signaling	3	D	1
Blood	CD34+ hematopoietic stem cell	R-HSA-3928663 EPHA-mediated growth cone collapse	4	A	1
Blood	CD34+ hematopoietic stem cell	R-HSA-3928663 EPHA-mediated growth cone collapse	4	D	1
Blood	CD34+ hematopoietic stem cell	R-HSA-3928664 Ephrin signaling	3	A	1
Blood	CD34+ hematopoietic stem cell	R-HSA-3928664 Ephrin signaling	3	D	1
Blood	CD34+ hematopoietic stem cell	R-HSA-3928665 EPH-ephrin mediated repulsion of cells	7	A	1
Blood	CD34+ hematopoietic stem cell	R-HSA-3928665 EPH-ephrin mediated repulsion of cells	7	D	1
Blood	CD34+ hematopoietic stem cell	R-HSA-399954 Sema3A PAK dependent Axon repulsion	4	A	1
Blood	CD34+ hematopoietic stem cell	R-HSA-399954 Sema3A PAK dependent Axon repulsion	4	D	1
Blood	CD34+ hematopoietic stem cell	R-HSA-399956 CRMPs in Sema3A signaling	4	A	1
Blood	CD34+ hematopoietic stem cell	R-HSA-399956 CRMPs in Sema3A signaling	4	D	1
Blood	CD34+ hematopoietic stem cell	R-HSA-400685 Sema4D in semaphorin signaling	3	A	1
Blood	CD34+ hematopoietic stem cell	R-HSA-400685 Sema4D in semaphorin signaling	3	D	1
Blood	CD34+ hematopoietic stem cell	R-HSA-419037 NCAM1 interactions	4	A	1
Blood	CD34+ hematopoietic stem cell	R-HSA-419037 NCAM1 interactions	4	D	1
Blood	CD34+ hematopoietic stem cell	R-HSA-437239 Recycling pathway of L1	6	A	1
Blood	CD34+ hematopoietic stem cell	R-HSA-70153 Glucose transport	8	A	1
Blood	CD34+ hematopoietic stem cell	R-HSA-70153 Glucose transport	8	D	1
Blood	CD34+ hematopoietic stem cell	R-HSA-73817 Purine ribonucleoside monophosphate biosynthesis	4	A	1
Blood	CD34+ hematopoietic stem cell	R-HSA-73817 Purine ribonucleoside monophosphate biosynthesis	4	D	1
Blood	CD34+ hematopoietic stem cell	R-HSA-1655829 Regulation of cholesterol biosynthesis by SREBP SREBF	8	A	1
Blood	CD34+ hematopoietic stem cell	R-HSA-1655829 Regulation of cholesterol biosynthesis by SREBP SREBF	8	D	1
Blood	CD34+ hematopoietic stem cell	R-HSA-191273 Cholesterol biosynthesis	5	A	1
Blood	CD34+ hematopoietic stem cell	R-HSA-191273 Cholesterol biosynthesis	5	D	1
Blood	CD34+ hematopoietic stem cell	R-HSA-1989781 PPARA activates gene expression	9	D	1
Blood	CD34+ hematopoietic stem cell	R-HSA-8978870 Fatty acid synthesis	7	A	1
Blood	CD34+ hematopoietic stem cell	R-HSA-8978870 Fatty acid synthesis	7	D	1
Blood	CD34+ hematopoietic stem cell	R-HSA-8978919 Fatty acid catabolism	4	A	1
Blood	CD34+ hematopoietic stem cell	R-HSA-8978919 Fatty acid catabolism	4	D	1
Blood	CD34+ hematopoietic stem cell	R-HSA-1638091 Heparan sulfate heparin HS-GAG metabolism	6	A	1
Blood	CD34+ hematopoietic stem cell	R-HSA-1638091 Heparan sulfate heparin HS-GAG metabolism	6	D	1
Blood	CD34+ hematopoietic stem cell	R-HSA-1793185 Chondroitin sulfate dermatan sulfate metabolism	7	A	1
Blood	CD34+ hematopoietic stem cell	R-HSA-1793185 Chondroitin sulfate dermatan sulfate metabolism	7	D	1
Blood	CD34+ hematopoietic stem cell	R-HSA-70171 Glycolysis	5	A	1
Blood	CD34+ hematopoietic stem cell	R-HSA-70171 Glycolysis	5	D	1
Blood	CD34+ hematopoietic stem cell	R-HSA-70263 Gluconeogenesis	4	A	1
Blood	CD34+ hematopoietic stem cell	R-HSA-70263 Gluconeogenesis	4	D	1
Blood	CD34+ hematopoietic stem cell	R-HSA-8948216 Collagen chain trimerization	4	A	1
Blood	CD34+ hematopoietic stem cell	R-HSA-8948216 Collagen chain trimerization	4	D	1
Blood	CD34+ hematopoietic stem cell	R-HSA-418990 Adherens junctions interactions	4	A	1
Blood	CD34+ hematopoietic stem cell	R-HSA-418990 Adherens junctions interactions	4	D	1
Blood	CD34+ hematopoietic stem cell	R-HSA-6811558 PI5P PP2A and IER3 Regulate PI3K AKT Signaling	8	A	1
Blood	CD34+ hematopoietic stem cell	R-HSA-6811558 PI5P PP2A and IER3 Regulate PI3K AKT Signaling	8	D	1
Blood	CD34+ hematopoietic stem cell	R-HSA-2173795 Downregulation of SMAD2 3 SMAD4 transcriptional activity	3	A	1
Blood	CD34+ hematopoietic stem cell	R-HSA-2173795 Downregulation of SMAD2 3 SMAD4 transcriptional activity	3	D	1
Blood	CD34+ hematopoietic stem cell	R-HSA-198203 PI3K AKT activation	11	A	1
Blood	CD34+ hematopoietic stem cell	R-HSA-198203 PI3K AKT activation	11	D	1
Blood	CD34+ hematopoietic stem cell	R-HSA-187687 Signalling to ERKs	15	A	1
Blood	CD34+ hematopoietic stem cell	R-HSA-187687 Signalling to ERKs	15	D	1
Blood	CD34+ hematopoietic stem cell	R-HSA-198725 Nuclear Events kinase and transcription factor activation	3	A	1
Blood	CD34+ hematopoietic stem cell	R-HSA-198725 Nuclear Events kinase and transcription factor activation	3	D	1
Blood	CD34+ hematopoietic stem cell	R-HSA-6803529 FGFR2 alternative splicing	4	A	1
Blood	CD34+ hematopoietic stem cell	R-HSA-6803529 FGFR2 alternative splicing	4	D	1
Blood	CD34+ hematopoietic stem cell	R-HSA-5218921 VEGFR2 mediated cell proliferation	15	A	1
Blood	CD34+ hematopoietic stem cell	R-HSA-5218921 VEGFR2 mediated cell proliferation	15	D	1
Blood	CD34+ hematopoietic stem cell	R-HSA-5626467 RHO GTPases activate IQGAPs	6	A	1
Blood	CD34+ hematopoietic stem cell	R-HSA-5663220 RHO GTPases Activate Formins	18	A	1
Blood	CD34+ hematopoietic stem cell	R-HSA-5663220 RHO GTPases Activate Formins	18	D	1
Blood	CD34+ hematopoietic stem cell	R-HSA-201722 Formation of the beta-catenin TCF transactivating complex	6	A	1
Blood	CD34+ hematopoietic stem cell	R-HSA-201722 Formation of the beta-catenin TCF transactivating complex	6	D	1
Blood	CD34+ hematopoietic stem cell	R-HSA-3769402 Deactivation of the beta-catenin transactivating complex	7	A	1
Blood	CD34+ hematopoietic stem cell	R-HSA-3769402 Deactivation of the beta-catenin transactivating complex	7	D	1
Blood	CD34+ hematopoietic stem cell	R-HSA-4086398 Ca2+ pathway	8	A	1
Blood	CD34+ hematopoietic stem cell	R-HSA-4086398 Ca2+ pathway	8	D	1
Blood	CD34+ hematopoietic stem cell	R-HSA-4086400 PCP CE pathway	9	A	1
Blood	CD34+ hematopoietic stem cell	R-HSA-4086400 PCP CE pathway	9	D	1
Blood	CD34+ hematopoietic stem cell	R-HSA-4641257 Degradation of AXIN	3	A	1
Blood	CD34+ hematopoietic stem cell	R-HSA-4641257 Degradation of AXIN	3	D	1
Blood	CD34+ hematopoietic stem cell	R-HSA-4641258 Degradation of DVL	3	A	1
Blood	CD34+ hematopoietic stem cell	R-HSA-4641258 Degradation of DVL	3	D	1
Blood	CD34+ hematopoietic stem cell	R-HSA-112399 IRS-mediated signalling	17	A	1
Blood	CD34+ hematopoietic stem cell	R-HSA-112399 IRS-mediated signalling	17	D	1
Blood	CD34+ hematopoietic stem cell	R-HSA-2428928 IRS-related events triggered by IGF1R	18	A	1
Blood	CD34+ hematopoietic stem cell	R-HSA-2428928 IRS-related events triggered by IGF1R	18	D	1
Blood	CD34+ hematopoietic stem cell	R-HSA-373076 Class A 1 Rhodopsin-like receptors	7	A	1
Blood	CD34+ hematopoietic stem cell	R-HSA-373076 Class A 1 Rhodopsin-like receptors	7	D	1
Blood	CD34+ hematopoietic stem cell	R-HSA-373080 Class B 2 Secretin family receptors	4	A	1
Blood	CD34+ hematopoietic stem cell	R-HSA-373080 Class B 2 Secretin family receptors	4	D	1
Blood	CD34+ hematopoietic stem cell	R-HSA-416476 G alpha q signalling events	8	A	1
Blood	CD34+ hematopoietic stem cell	R-HSA-416476 G alpha q signalling events	8	D	1
Blood	CD34+ hematopoietic stem cell	R-HSA-418555 G alpha s signalling events	4	A	1
Blood	CD34+ hematopoietic stem cell	R-HSA-418555 G alpha s signalling events	4	D	1
Blood	CD34+ hematopoietic stem cell	R-HSA-418594 G alpha i signalling events	4	A	1
Blood	CD34+ hematopoietic stem cell	R-HSA-418594 G alpha i signalling events	4	D	1
Blood	CD34+ hematopoietic stem cell	R-HSA-68867 Assembly of the pre-replicative complex	9	A	1
Blood	CD34+ hematopoietic stem cell	R-HSA-68867 Assembly of the pre-replicative complex	9	D	1
Blood	CD34+ hematopoietic stem cell	R-HSA-68962 Activation of the pre-replicative complex	12	D	1
Blood	CD34+ hematopoietic stem cell	R-HSA-68949 Orc1 removal from chromatin	10	D	1
Blood	CD34+ hematopoietic stem cell	R-HSA-69017 CDK-mediated phosphorylation and removal of Cdc6	4	D	1
Blood	CD34+ hematopoietic stem cell	R-HSA-69109 Leading Strand Synthesis	3	A	1
Blood	CD34+ hematopoietic stem cell	R-HSA-69186 Lagging Strand Synthesis	4	A	1
Blood	CD34+ hematopoietic stem cell	R-HSA-1538133 G0 and Early G1	6	D	1
Blood	CD34+ hematopoietic stem cell	R-HSA-174143 APC C-mediated degradation of cell cycle proteins	11	D	1
Blood	CD34+ hematopoietic stem cell	R-HSA-68875 Mitotic Prophase	11	A	1
Blood	CD34+ hematopoietic stem cell	R-HSA-68875 Mitotic Prophase	11	D	1
Blood	CD34+ hematopoietic stem cell	R-HSA-68877 Mitotic Prometaphase	21	A	1
Blood	CD34+ hematopoietic stem cell	R-HSA-68877 Mitotic Prometaphase	21	D	1
Blood	CD34+ hematopoietic stem cell	R-HSA-68884 Mitotic Telophase Cytokinesis	3	A	1
Blood	CD34+ hematopoietic stem cell	R-HSA-68884 Mitotic Telophase Cytokinesis	3	D	1
Blood	CD34+ hematopoietic stem cell	R-HSA-69206 G1 S Transition	22	A	1
Blood	CD34+ hematopoietic stem cell	R-HSA-69206 G1 S Transition	22	D	1
Blood	CD34+ hematopoietic stem cell	R-HSA-69236 G1 Phase	5	A	1
Blood	CD34+ hematopoietic stem cell	R-HSA-69236 G1 Phase	5	D	1
Blood	CD34+ hematopoietic stem cell	R-HSA-69656 Cyclin A Cdk2-associated events at S phase entry	8	D	1
Blood	CD34+ hematopoietic stem cell	R-HSA-69580 p53-Dependent G1 S DNA damage checkpoint	5	D	1
Blood	CD34+ hematopoietic stem cell	R-HSA-69613 p53-Independent G1 S DNA damage checkpoint	4	A	1
Blood	CD34+ hematopoietic stem cell	R-HSA-69613 p53-Independent G1 S DNA damage checkpoint	4	D	1
Blood	CD34+ hematopoietic stem cell	R-HSA-180786 Extension of Telomeres	4	A	1
Blood	CD34+ hematopoietic stem cell	R-HSA-180786 Extension of Telomeres	4	D	1
Blood	CD34+ hematopoietic stem cell	R-HSA-606279 Deposition of new CENPA-containing nucleosomes at the centromere	5	A	1
Blood	CD34+ hematopoietic stem cell	R-HSA-606279 Deposition of new CENPA-containing nucleosomes at the centromere	5	D	1
Blood	CD34+ hematopoietic stem cell	R-HSA-1168372 Downstream signaling events of B Cell Receptor BCR	14	A	1
Blood	CD34+ hematopoietic stem cell	R-HSA-1168372 Downstream signaling events of B Cell Receptor BCR	14	D	1
Blood	CD34+ hematopoietic stem cell	R-HSA-2424491 DAP12 signaling	18	A	1
Blood	CD34+ hematopoietic stem cell	R-HSA-2424491 DAP12 signaling	18	D	1
Blood	CD34+ hematopoietic stem cell	R-HSA-2730905 Role of LAT2 NTAL LAB on calcium mobilization	11	A	1
Blood	CD34+ hematopoietic stem cell	R-HSA-2730905 Role of LAT2 NTAL LAB on calcium mobilization	11	D	1
Blood	CD34+ hematopoietic stem cell	R-HSA-1169410 Antiviral mechanism by IFN-stimulated genes	7	A	1
Blood	CD34+ hematopoietic stem cell	R-HSA-1169410 Antiviral mechanism by IFN-stimulated genes	7	D	1
Blood	CD34+ hematopoietic stem cell	R-HSA-448424 Interleukin-17 signaling	17	A	1
Blood	CD34+ hematopoietic stem cell	R-HSA-448424 Interleukin-17 signaling	17	D	1
Blood	CD34+ hematopoietic stem cell	R-HSA-451927 Interleukin-2 signaling	14	A	1
Blood	CD34+ hematopoietic stem cell	R-HSA-451927 Interleukin-2 signaling	14	D	1
Blood	CD34+ hematopoietic stem cell	R-HSA-512988 Interleukin-3 5 and GM-CSF signaling	15	A	1
Blood	CD34+ hematopoietic stem cell	R-HSA-512988 Interleukin-3 5 and GM-CSF signaling	15	D	1
Blood	CD34+ hematopoietic stem cell	R-HSA-6785807 Interleukin-4 and 13 signaling	4	A	1
Blood	CD34+ hematopoietic stem cell	R-HSA-6785807 Interleukin-4 and 13 signaling	4	D	1
Blood	CD34+ hematopoietic stem cell	R-HSA-202424 Downstream TCR signaling	5	A	1
Blood	CD34+ hematopoietic stem cell	R-HSA-202424 Downstream TCR signaling	5	D	1
Blood	CD34+ hematopoietic stem cell	R-HSA-983168 Antigen processing Ubiquitination & Proteasome degradation	19	A	1
Blood	CD34+ hematopoietic stem cell	R-HSA-983168 Antigen processing Ubiquitination & Proteasome degradation	19	D	1
Blood	CD34+ hematopoietic stem cell	R-HSA-166016 Toll Like Receptor 4 TLR4 Cascade	7	A	1
Blood	CD34+ hematopoietic stem cell	R-HSA-166016 Toll Like Receptor 4 TLR4 Cascade	7	D	1
Blood	CD34+ hematopoietic stem cell	R-HSA-168138 Toll Like Receptor 9 TLR9 Cascade	5	A	1
Blood	CD34+ hematopoietic stem cell	R-HSA-168138 Toll Like Receptor 9 TLR9 Cascade	5	D	1
Blood	CD34+ hematopoietic stem cell	R-HSA-168142 Toll Like Receptor 10 TLR10 Cascade	5	A	1
Blood	CD34+ hematopoietic stem cell	R-HSA-168142 Toll Like Receptor 10 TLR10 Cascade	5	D	1
Blood	CD34+ hematopoietic stem cell	R-HSA-168164 Toll Like Receptor 3 TLR3 Cascade	6	A	1
Blood	CD34+ hematopoietic stem cell	R-HSA-168164 Toll Like Receptor 3 TLR3 Cascade	6	D	1
Blood	CD34+ hematopoietic stem cell	R-HSA-168176 Toll Like Receptor 5 TLR5 Cascade	5	A	1
Blood	CD34+ hematopoietic stem cell	R-HSA-168176 Toll Like Receptor 5 TLR5 Cascade	5	D	1
Blood	CD34+ hematopoietic stem cell	R-HSA-168181 Toll Like Receptor 7 8 TLR7 8 Cascade	5	A	1
Blood	CD34+ hematopoietic stem cell	R-HSA-168181 Toll Like Receptor 7 8 TLR7 8 Cascade	5	D	1
Blood	CD34+ hematopoietic stem cell	R-HSA-181438 Toll Like Receptor 2 TLR2 Cascade	5	A	1
Blood	CD34+ hematopoietic stem cell	R-HSA-181438 Toll Like Receptor 2 TLR2 Cascade	5	D	1
Blood	CD34+ hematopoietic stem cell	R-HSA-2029482 Regulation of actin dynamics for phagocytic cup formation	4	A	1
Blood	CD34+ hematopoietic stem cell	R-HSA-2029482 Regulation of actin dynamics for phagocytic cup formation	4	D	1
Blood	CD34+ hematopoietic stem cell	R-HSA-2871796 FCERI mediated MAPK activation	15	A	1
Blood	CD34+ hematopoietic stem cell	R-HSA-2871796 FCERI mediated MAPK activation	15	D	1
Blood	CD34+ hematopoietic stem cell	R-HSA-2871837 FCERI mediated NF-kB activation	5	A	1
Blood	CD34+ hematopoietic stem cell	R-HSA-2871837 FCERI mediated NF-kB activation	5	D	1
Blood	CD34+ hematopoietic stem cell	R-HSA-5607764 CLEC7A Dectin-1 signaling	6	A	1
Blood	CD34+ hematopoietic stem cell	R-HSA-5607764 CLEC7A Dectin-1 signaling	6	D	1
Blood	CD34+ hematopoietic stem cell	R-HSA-8963888 Chylomicron assembly	3	A	1
Blood	CD34+ hematopoietic stem cell	R-HSA-8963888 Chylomicron assembly	3	D	1
Blood	CD34+ hematopoietic stem cell	R-HSA-8963901 Chylomicron remodeling	3	A	1
Blood	CD34+ hematopoietic stem cell	R-HSA-8963901 Chylomicron remodeling	3	D	1
Blood	CD34+ hematopoietic stem cell	R-HSA-3295583 TRP channels	3	A	1
Blood	CD34+ hematopoietic stem cell	R-HSA-3295583 TRP channels	3	D	1
Blood	CD34+ hematopoietic stem cell	R-HSA-6807878 COPI-mediated anterograde transport	6	A	1
Blood	CD34+ hematopoietic stem cell	R-HSA-6807878 COPI-mediated anterograde transport	6	D	1
Blood	CD34+ hematopoietic stem cell	R-HSA-380994 ATF4 activates genes	4	A	1
Blood	CD34+ hematopoietic stem cell	R-HSA-380994 ATF4 activates genes	4	D	1
Blood	CD34+ hematopoietic stem cell	R-HSA-6814122 Cooperation of PDCL PhLP1 and TRiC CCT in G-protein beta folding	4	A	1
Blood	CD34+ hematopoietic stem cell	R-HSA-6814122 Cooperation of PDCL PhLP1 and TRiC CCT in G-protein beta folding	4	D	1
Blood	CD34+ hematopoietic stem cell	R-HSA-3108232 SUMO E3 ligases SUMOylate target proteins	11	A	1
Blood	CD34+ hematopoietic stem cell	R-HSA-3108232 SUMO E3 ligases SUMOylate target proteins	11	D	1
Blood	CD34+ hematopoietic stem cell	R-HSA-5689880 Ub-specific processing proteases	9	A	1
Blood	CD34+ hematopoietic stem cell	R-HSA-5689880 Ub-specific processing proteases	9	D	1
Blood	CD34+ hematopoietic stem cell	R-HSA-5689896 Ovarian tumor domain proteases	3	A	1
Blood	CD34+ hematopoietic stem cell	R-HSA-5689896 Ovarian tumor domain proteases	3	D	1
Blood	CD34+ hematopoietic stem cell	R-HSA-8866652 Synthesis of active ubiquitin roles of E1 and E2 enzymes	7	A	1
Blood	CD34+ hematopoietic stem cell	R-HSA-8866652 Synthesis of active ubiquitin roles of E1 and E2 enzymes	7	D	1
Blood	CD34+ hematopoietic stem cell	R-HSA-913709 O-linked glycosylation of mucins	3	A	1
Blood	CD34+ hematopoietic stem cell	R-HSA-913709 O-linked glycosylation of mucins	3	D	1
Blood	CD34+ hematopoietic stem cell	R-HSA-948021 Transport to the Golgi and subsequent modification	6	A	1
Blood	CD34+ hematopoietic stem cell	R-HSA-948021 Transport to the Golgi and subsequent modification	6	D	1
Blood	CD34+ hematopoietic stem cell	R-HSA-156827 L13a-mediated translational silencing of Ceruloplasmin expression	3	A	1
Blood	CD34+ hematopoietic stem cell	R-HSA-156827 L13a-mediated translational silencing of Ceruloplasmin expression	3	D	1
Blood	CD34+ hematopoietic stem cell	R-HSA-72737 Cap-dependent Translation Initiation	3	A	1
Blood	CD34+ hematopoietic stem cell	R-HSA-72737 Cap-dependent Translation Initiation	3	D	1
Blood	CD34+ hematopoietic stem cell	R-HSA-421837 Clathrin derived vesicle budding	3	A	1
Blood	CD34+ hematopoietic stem cell	R-HSA-421837 Clathrin derived vesicle budding	3	D	1
Blood	CD34+ hematopoietic stem cell	R-HSA-8856688 Golgi-to-ER retrograde transport	13	A	1
Blood	CD34+ hematopoietic stem cell	R-HSA-8856688 Golgi-to-ER retrograde transport	13	D	1
Blood	CD34+ hematopoietic stem cell	R-HSA-8856825 Cargo recognition for clathrin-mediated endocytosis	6	A	1
Blood	CD34+ hematopoietic stem cell	R-HSA-8856825 Cargo recognition for clathrin-mediated endocytosis	6	D	1
Blood	CD34+ hematopoietic stem cell	R-HSA-5696395 Formation of Incision Complex in GG-NER	4	A	1
Blood	CD34+ hematopoietic stem cell	R-HSA-5696397 Gap-filling DNA repair synthesis and ligation in GG-NER	4	A	1
Blood	CD34+ hematopoietic stem cell	R-HSA-5696400 Dual Incision in GG-NER	4	A	1
Blood	CD34+ hematopoietic stem cell	R-HSA-6782135 Dual incision in TC-NER	4	A	1
Blood	CD34+ hematopoietic stem cell	R-HSA-6782210 Gap-filling DNA repair synthesis and ligation in TC-NER	5	A	1
Blood	CD34+ hematopoietic stem cell	R-HSA-110373 Resolution of AP sites via the multiple-nucleotide patch replacement pathway	4	A	1
Blood	CD34+ hematopoietic stem cell	R-HSA-110373 Resolution of AP sites via the multiple-nucleotide patch replacement pathway	4	D	1
Blood	CD34+ hematopoietic stem cell	R-HSA-110312 Translesion synthesis by REV1	3	A	1
Blood	CD34+ hematopoietic stem cell	R-HSA-110320 Translesion Synthesis by POLH	3	A	1
Blood	CD34+ hematopoietic stem cell	R-HSA-110320 Translesion Synthesis by POLH	3	D	1
Blood	CD34+ hematopoietic stem cell	R-HSA-5655862 Translesion synthesis by POLK	3	A	1
Blood	CD34+ hematopoietic stem cell	R-HSA-5655862 Translesion synthesis by POLK	3	D	1
Blood	CD34+ hematopoietic stem cell	R-HSA-5656121 Translesion synthesis by POLI	3	A	1
Blood	CD34+ hematopoietic stem cell	R-HSA-5656121 Translesion synthesis by POLI	3	D	1
Blood	CD34+ hematopoietic stem cell	R-HSA-5656169 Termination of translesion DNA synthesis	3	A	1
Blood	CD34+ hematopoietic stem cell	R-HSA-5656169 Termination of translesion DNA synthesis	3	D	1
Blood	CD34+ hematopoietic stem cell	R-HSA-109688 Cleavage of Growing Transcript in the Termination Region	4	A	1
Blood	CD34+ hematopoietic stem cell	R-HSA-109688 Cleavage of Growing Transcript in the Termination Region	4	D	1
Blood	CD34+ hematopoietic stem cell	R-HSA-112382 Formation of RNA Pol II elongation complex	3	A	1
Blood	CD34+ hematopoietic stem cell	R-HSA-112382 Formation of RNA Pol II elongation complex	3	D	1
Blood	CD34+ hematopoietic stem cell	R-HSA-73776 RNA Polymerase II Promoter Escape	3	A	1
Blood	CD34+ hematopoietic stem cell	R-HSA-73776 RNA Polymerase II Promoter Escape	3	D	1
Blood	CD34+ hematopoietic stem cell	R-HSA-75953 RNA Polymerase II Transcription Initiation	3	A	1
Blood	CD34+ hematopoietic stem cell	R-HSA-75953 RNA Polymerase II Transcription Initiation	3	D	1
Blood	CD34+ hematopoietic stem cell	R-HSA-8864260 Transcriptional regulation by the AP-2 TFAP2 family of transcription factors	8	A	1
Blood	CD34+ hematopoietic stem cell	R-HSA-8864260 Transcriptional regulation by the AP-2 TFAP2 family of transcription factors	8	D	1
Blood	CD34+ hematopoietic stem cell	R-HSA-8878159 Transcriptional regulation by RUNX3	7	A	1
Blood	CD34+ hematopoietic stem cell	R-HSA-8878159 Transcriptional regulation by RUNX3	7	D	1
Blood	CD34+ hematopoietic stem cell	R-HSA-76061 RNA Polymerase III Transcription Initiation From Type 1 Promoter	6	A	1
Blood	CD34+ hematopoietic stem cell	R-HSA-76061 RNA Polymerase III Transcription Initiation From Type 1 Promoter	6	D	1
Blood	CD34+ hematopoietic stem cell	R-HSA-76066 RNA Polymerase III Transcription Initiation From Type 2 Promoter	6	A	1
Blood	CD34+ hematopoietic stem cell	R-HSA-76066 RNA Polymerase III Transcription Initiation From Type 2 Promoter	6	D	1
Blood	CD34+ hematopoietic stem cell	R-HSA-76071 RNA Polymerase III Transcription Initiation From Type 3 Promoter	3	A	1
Blood	CD34+ hematopoietic stem cell	R-HSA-76071 RNA Polymerase III Transcription Initiation From Type 3 Promoter	3	D	1
Blood	CD34+ hematopoietic stem cell	R-HSA-159234 Transport of Mature mRNAs Derived from Intronless Transcripts	8	A	1
Blood	CD34+ hematopoietic stem cell	R-HSA-159234 Transport of Mature mRNAs Derived from Intronless Transcripts	8	D	1
Blood	CD34+ hematopoietic stem cell	R-HSA-159236 Transport of Mature mRNA derived from an Intron-Containing Transcript	8	A	1
Blood	CD34+ hematopoietic stem cell	R-HSA-159236 Transport of Mature mRNA derived from an Intron-Containing Transcript	8	D	1
Blood	CD34+ hematopoietic stem cell	R-HSA-72163 mRNA Splicing - Major Pathway	13	A	1
Blood	CD34+ hematopoietic stem cell	R-HSA-72163 mRNA Splicing - Major Pathway	13	D	1
Blood	CD34+ hematopoietic stem cell	R-HSA-72165 mRNA Splicing - Minor Pathway	3	A	1
Blood	CD34+ hematopoietic stem cell	R-HSA-72165 mRNA Splicing - Minor Pathway	3	D	1
Blood	CD34+ hematopoietic stem cell	R-HSA-6791226 Major pathway of rRNA processing in the nucleolus and cytosol	9	A	1
Blood	CD34+ hematopoietic stem cell	R-HSA-6791226 Major pathway of rRNA processing in the nucleolus and cytosol	9	D	1
Blood	CD34+ hematopoietic stem cell	R-HSA-1234174 Regulation of Hypoxia-inducible Factor HIF by oxygen	4	A	1
Blood	CD34+ hematopoietic stem cell	R-HSA-1234174 Regulation of Hypoxia-inducible Factor HIF by oxygen	4	D	1
Blood	CD34+ hematopoietic stem cell	R-HSA-3371453 Regulation of HSF1-mediated heat shock response	10	A	1
Blood	CD34+ hematopoietic stem cell	R-HSA-3371453 Regulation of HSF1-mediated heat shock response	10	D	1
Blood	CD4+ T cell	R-HSA-114608 Platelet degranulation	5	A	1
Blood	CD4+ T cell	R-HSA-114608 Platelet degranulation	5	D	1
Blood	CD4+ T cell	R-HSA-114608 Platelet degranulation	5	R	1
Blood	CD4+ T cell	R-HSA-442755 Activation of NMDA receptor and postsynaptic events	3	A	1
Blood	CD4+ T cell	R-HSA-442755 Activation of NMDA receptor and postsynaptic events	3	D	1
Blood	CD4+ T cell	R-HSA-442755 Activation of NMDA receptor and postsynaptic events	3	R	1
Blood	CD4+ T cell	R-HSA-451326 Activation of kainate receptors upon glutamate binding	5	A	1
Blood	CD4+ T cell	R-HSA-451326 Activation of kainate receptors upon glutamate binding	5	D	1
Blood	CD4+ T cell	R-HSA-451326 Activation of kainate receptors upon glutamate binding	5	R	1
Blood	CD4+ T cell	R-HSA-977443 GABA receptor activation	4	A	1
Blood	CD4+ T cell	R-HSA-977443 GABA receptor activation	4	D	1
Blood	CD4+ T cell	R-HSA-977443 GABA receptor activation	4	R	1
Blood	CD4+ T cell	R-HSA-1296059 G protein gated Potassium channels	3	A	1
Blood	CD4+ T cell	R-HSA-1296059 G protein gated Potassium channels	3	D	1
Blood	CD4+ T cell	R-HSA-1296059 G protein gated Potassium channels	3	R	1
Blood	CD4+ T cell	R-HSA-196071 Metabolism of steroid hormones	3	A	1
Blood	CD4+ T cell	R-HSA-196071 Metabolism of steroid hormones	3	D	1
Blood	CD4+ T cell	R-HSA-196071 Metabolism of steroid hormones	3	R	1
Blood	CD4+ T cell	R-HSA-2514859 Inactivation recovery and regulation of the phototransduction cascade	4	A	1
Blood	CD4+ T cell	R-HSA-2514859 Inactivation recovery and regulation of the phototransduction cascade	4	D	1
Blood	CD4+ T cell	R-HSA-2514859 Inactivation recovery and regulation of the phototransduction cascade	4	R	1
Blood	CD4+ T cell	R-HSA-112399 IRS-mediated signalling	14	A	1
Blood	CD4+ T cell	R-HSA-112399 IRS-mediated signalling	14	D	1
Blood	CD4+ T cell	R-HSA-112399 IRS-mediated signalling	14	R	1
Blood	CD4+ T cell	R-HSA-2428928 IRS-related events triggered by IGF1R	14	A	1
Blood	CD4+ T cell	R-HSA-2428928 IRS-related events triggered by IGF1R	14	D	1
Blood	CD4+ T cell	R-HSA-2428928 IRS-related events triggered by IGF1R	14	R	1
Blood	CD4+ T cell	R-HSA-112040 G-protein mediated events	4	A	1
Blood	CD4+ T cell	R-HSA-112040 G-protein mediated events	4	D	1
Blood	CD4+ T cell	R-HSA-112040 G-protein mediated events	4	R	1
Blood	CD4+ T cell	R-HSA-373076 Class A 1 Rhodopsin-like receptors	26	A	1
Blood	CD4+ T cell	R-HSA-373076 Class A 1 Rhodopsin-like receptors	26	D	1
Blood	CD4+ T cell	R-HSA-373076 Class A 1 Rhodopsin-like receptors	26	R	1
Blood	CD4+ T cell	R-HSA-416476 G alpha q signalling events	17	A	1
Blood	CD4+ T cell	R-HSA-416476 G alpha q signalling events	17	D	1
Blood	CD4+ T cell	R-HSA-416476 G alpha q signalling events	17	R	1
Blood	CD4+ T cell	R-HSA-418594 G alpha i signalling events	17	R	1
Blood	CD4+ T cell	R-HSA-5357905 Regulation of TNFR1 signaling	3	A	1
Blood	CD4+ T cell	R-HSA-5357905 Regulation of TNFR1 signaling	3	D	1
Blood	CD4+ T cell	R-HSA-5357905 Regulation of TNFR1 signaling	3	R	1
Blood	CD4+ T cell	R-HSA-2424491 DAP12 signaling	14	A	1
Blood	CD4+ T cell	R-HSA-2424491 DAP12 signaling	14	D	1
Blood	CD4+ T cell	R-HSA-2424491 DAP12 signaling	14	R	1
Blood	CD4+ T cell	R-HSA-983168 Antigen processing Ubiquitination & Proteasome degradation	4	A	1
Blood	CD4+ T cell	R-HSA-983168 Antigen processing Ubiquitination & Proteasome degradation	4	D	1
Blood	CD4+ T cell	R-HSA-983168 Antigen processing Ubiquitination & Proteasome degradation	4	R	1
Blood	CD4+ T cell	R-HSA-166016 Toll Like Receptor 4 TLR4 Cascade	4	R	1
Blood	CD4+ T cell	R-HSA-168164 Toll Like Receptor 3 TLR3 Cascade	4	A	1
Blood	CD4+ T cell	R-HSA-168164 Toll Like Receptor 3 TLR3 Cascade	4	D	1
Blood	CD4+ T cell	R-HSA-168164 Toll Like Receptor 3 TLR3 Cascade	4	R	1
Blood	CD4+ T cell	R-HSA-3295583 TRP channels	4	R	1
Blood	CD4+ T cell	R-HSA-948021 Transport to the Golgi and subsequent modification	6	A	1
Blood	CD4+ T cell	R-HSA-948021 Transport to the Golgi and subsequent modification	6	D	1
Blood	CD4+ T cell	R-HSA-948021 Transport to the Golgi and subsequent modification	6	R	1
Blood	CD4+ T cell	R-HSA-156827 L13a-mediated translational silencing of Ceruloplasmin expression	3	A	1
Blood	CD4+ T cell	R-HSA-156827 L13a-mediated translational silencing of Ceruloplasmin expression	3	D	1
Blood	CD4+ T cell	R-HSA-156827 L13a-mediated translational silencing of Ceruloplasmin expression	3	R	1
Blood	CD4+ T cell	R-HSA-72737 Cap-dependent Translation Initiation	3	A	1
Blood	CD4+ T cell	R-HSA-72737 Cap-dependent Translation Initiation	3	D	1
Blood	CD4+ T cell	R-HSA-72737 Cap-dependent Translation Initiation	3	R	1
Blood	CD4+ T cell	R-HSA-5675482 Regulation of necroptotic cell death	4	A	1
Blood	CD4+ T cell	R-HSA-5675482 Regulation of necroptotic cell death	4	D	1
Blood	CD4+ T cell	R-HSA-5675482 Regulation of necroptotic cell death	4	R	1
Blood	CD4+ T cell	R-HSA-8856825 Cargo recognition for clathrin-mediated endocytosis	5	D	1
Blood	CD4+ T cell	R-HSA-8856825 Cargo recognition for clathrin-mediated endocytosis	5	R	1
[truncated: 2,726 more rows]
