# Supplementary material for: Understanding allergic multimorbidity within the non-eosinophilic interactome
Source: PLoS One. 2019 Nov 6;14(11):e0224448. doi: 10.1371/journal.pone.0224448 (PMC6834334; doi:10.1371/journal.pone.0224448)
Supplement: S10 Table — Colors and dots are as in Tables 5 and 6 in the manuscript. Pathway associations with a grey background mean that the pathway was not associated to the corresponding cell type (see Table 4, S8 Table). (XLS) [file pone.0224448.s012.xls]

## Sheet: Sheet1
tissue	cell type	gene	AD	AR	DR	ADR	A	D	R	RAF activation	MAP2K and MAPK activation	Negative regulation of MAPK pathway	RAF-independent MAPK1 3 activation	DAP12 signaling	Role of LAT2 NTAL LAB on calcium mobilization	Interleukin-1 signaling	Interleukin-12 family signaling	Interleukin-17 signaling	Other interleukin signaling	Interleukin-2 signaling	Interleukin-3 5 and GM-CSF signaling	TNFs bind their physiological receptors	NIK-->noncanonical NF-kB signaling	TNF receptor superfamily TNFSF members mediating non-canonical NF-kB pathway	Interleukin-6 family signaling	Interleukin-10 signaling	Interleukin-4 and 13 signaling	Interferon gamma signaling	Interleukin-20 family signaling	Interferon alpha beta signaling	Antigen processing-Cross presentation	Defensins	ZBP1DAI mediated induction of type I IFNs	Toll Like Receptor 4 TLR4 Cascade	Initial triggering of complement	Trafficking and processing of endosomal TLR	Toll Like Receptor 9 TLR9 Cascade	Toll Like Receptor 10 TLR10 Cascade	Toll Like Receptor 3 TLR3 Cascade	Toll Like Receptor 5 TLR5 Cascade	Toll Like Receptor 7 8 TLR7 8 Cascade	NOD1 2 Signaling Pathway	Activation of C3 and C5	Toll Like Receptor 2 TLR2 Cascade	STING mediated induction of host immune responses	FCGR activation	Regulation of actin dynamics for phagocytic cup formation	Role of phospholipids in phagocytosis	FCERI mediated MAPK activation
Skin	Primary microvascular endothelial cell	IL1RL1	8.09	8.09	10.25	8.81	●		●
Skin	Primary microvascular endothelial cell	IL33	8.09	8.09	10.25	8.81	●	●
Esophagus	Esophageal epithelium	IL13	5.62	9.89	9.16	8.22	●	●	●
Skin	Epidermis and dermis	PLA2G7	4.71	9.68	9.29	7.9	●	●	●
Adipose tissue from abdomen	Adipose-derived adult stem cells (ADASCs)	IL33	5.53	8.72	8.95	7.73	●	●
Adipose tissue from abdomen	Adipose-derived adult stem cells (ADASCs)	IL1RL1	4.77	9.31	8.07	7.38	●		●
Blood	CD14+ monocyte	IL13	5.78	7.21	7.67	6.88	●	●	●
Esophagus	Esophageal epithelium	IL33	6.63	7.32	6.48	6.81	●	●
Aorta	Primary aortic smooth muscle cell	IL33	9.81				●	●
Blood	CD19+ B cell (neg. sel.)	TLR1		9.14			●		●																						●			●										●
Bone marrow	CD138+ plasma cell	PLA2G7	5.67	6.84	5.89	6.13	●	●	●
Blood	CD4+ T cell	IL13	4.95	6.53	6.79	6.09	●	●	●																	●
Bone marrow	CD138+ plasma cell	IL13	5.16	5.92	6.41	5.83	●	●	●																	●	●
Blood	Hematopoietic stem cell	IL33	8.73				●	●											●
Bone marrow	CD138+ plasma cell	TLR1	3.96	7.07	5.51	5.51	●		●																						●			●										●
Bone marrow	CD138+ plasma cell	CD14	6.07	4.76	5.48	5.44	●	●																							●			●										●
Blood	CD34+ hematopoietic stem cell	RAD50	8.14				●	●
Esophagus	Esophageal epithelium	IL22RA1	3.45	6.63	6.2	5.43
Blood	CD14+ monocyte	IL18R1	6.19	4.83	5.21	5.41	●	●
Aorta	Primary aortic smooth muscle cell	IL1B	8.08				●	●								●										●	●
Blood	Granulocyte	IRAK3	7.95				●	●
Skin	Epidermis and dermis	BCHE	2.37	6.8	6.66	5.28
Blood	CD14+ monocyte	IL5	5.91	4.39	4.92	5.07	●	●						●				●		●	●																												●
Blood	CD19+ B cell (neg. sel.)	IRAK3	5.33	4.23	4.1	4.55	●	●								●																		●										●
Blood	CD19+ B cell (neg. sel.)	NCAN		5.93
Blood	CD19+ B cell (neg. sel.)	CSPG5		5.93
Esophagus	Esophageal epithelium	IL20RA	2.92	5.24	4.84	4.33
Blood	CD34+ cell	IRAK3	6.41				●	●								●																		●										●
Blood	CD14+ monocyte	ARG1	4.28	5.17	3.33	4.26	●
Blood	CD14+ monocyte	IL18RAP	4.46	3.1	5.21	4.26		●
Blood	CD14+ monocyte	IL11	3.25	4.32	4.75	4.1
Blood	CD14+ monocyte	IFNA8	3.25	4.32	4.75	4.1
Blood	CD19+ B cell (neg. sel.)	CD14	5.05	3.57	3.48	4.03	●	●																							●			●			●		●		●			●
Blood	CD4+ T cell	CASP8	5.47				●	●																										●					●
Bone marrow	Pre-B-II small cell	IL5	5.96				●	●						●						●	●
Bone marrow	CD138+ plasma cell	RNASE3	4	4.9	2.94	3.95	●
Blood	CD14+ monocyte	FOXP3	4.17	2.68	4.95	3.93		●
Blood	CD34+ cell	IL1B	5.9				●	●								●											●
Adipose tissue from abdomen and thigh	Adipose-derived adult stem cells (ADASCs)	IL33	5.76				●	●
Uterine tube	Primary uterine smooth muscle cell	IL33	5.69				●	●
Blood	Monocyte derived macrophage	IL13	3.51	4.03	3.81	3.78	●	●	●																	●
Adipose tissue from abdomen and thigh	Adipose-derived adult stem cells (ADASCs)	CCL11	5.58				●	●																			●
Blood	Lymphocyte	IL13	3.34	3.98	3.78	3.7	●	●	●																	●	●
Blood	Macrophage	IL13	3.3	3.85	3.71	3.62	●	●	●																	●
Bone marrow	CD138+ plasma cell	IL15RA			4.79			●
Blood	CD14+ monocyte	IL9	2.84	3.77	4.06	3.56
Bone marrow	CD138+ plasma cell	CD180	3.17	3.6	3.88	3.55																												●
Kidney	Epithelium	CD14	5.32				●	●																										●
Adipose tissue from abdomen	Adipose-derived adult stem cells (ADASCs)	CCL11	5.06				●	●																			●
Blood	Primary bone marrow CD34+ stem cell	SMAD3		5.2			●		●
Bone marrow	CD138+ plasma cell	RNASE2	2.78	4.03	3.76	3.52
Bone marrow	CD138+ plasma cell	EPX	2.78	4.03	3.76	3.52
Blood	CD14+ monocyte	PRLR	2.9	3.66	3.97	3.51
Blood	CD19+ B cell (neg. sel.)	IL6R	5.05				●	●										●							●
Blood	T cell	TLR1		4.92			●		●																						●			●										●
Blood	CD19+ B cell (neg. sel.)	VNN1			4.72			●
Blood	CD4+ T cell	FOXP3	3.72	2.28	4.35	3.45		●
Blood	CD19+ B cell (neg. sel.)	IL5	4.95				●	●						●				●		●	●																												●
Blood	721 B lymphoblasts	KIF3A	5.13				●	●
Blood	Erythrocyte	TLR1		4.85			●		●																						●			●										●
Blood	Progenitor cell, hematopoietic stem cell	IL1B	4.96				●	●								●										●	●
Thyroid	Thyrocyte	IL33	4.97				●	●
Skin	Epidermis and dermis	SPINK5	5.02				●	●
Blood	Progenitor cell, hematopoietic stem cell	IRAK3	4.9				●	●								●
Skin (leg)	Epidermis and dermis	IL33	4.88				●	●
Blood	Naive CD4+ T cell	IL6R	4.86				●	●
Blood	CD4+ T cell	ETS1	4.42				●	●
Blood	CD14+ monocyte	NOS2	3.51	3.89	2.2	3.2	●
Adipose tissue from abdomen	Adipose-derived adult stem cells (ADASCs)	CD14	4.67				●	●																										●
Blood	CD14+ monocyte	TBX21	3.42	3.86	2.28	3.19	●
Skin (leg)	Epidermis and dermis	SPINK5	4.78				●	●
Blood	Erythrocyte	IRAK3	3.23	3.31	3	3.18	●	●								●																		●										●
Esophagus	Esophageal epithelium	SPINK5	4.82				●	●
Blood	T cell	IRAK3	3.49	2.88	3.07	3.15	●	●								●																		●										●
Bone marrow	CD138+ plasma cell	CCL11	4.46				●	●																			●
Aorta	Primary aortic smooth muscle cell	MMP13	4.69				●
Blood	Granulocyte	NLRP3	4.67
Skin (leg)	Epidermis and dermis	CCL11	4.65				●	●
Thyroid	Thyrocyte	IL1B	4.61				●	●																		●	●
Blood	CD19+ B cell (neg. sel.)	VCAN		3.97
Skin	Primary blood vessel endothelial cell	SMAD3		4.26			●		●
Blood	BDCA4+ dentritic cell	CCL11	4.52				●	●																			●
Blood	CD14+ monocyte	CASP8	4.35				●	●																										●					●			●
Blood	Erythrocyte	CD14	2.88	3.17	2.9	2.98	●	●																							●			●										●
Blood	Lymphocyte	IL18R1	3.43	2.85	2.64	2.98	●	●											●
Blood	CD4+ T cell	IL22			3.63
Blood	CD4+ T cell	TBX21		3.61			●
Blood	Monocyte	TLR1		4.3			●		●																						●			●										●
Connective tissue	Fibroblast	IL33	4.38				●	●
Blood	CD4+ T cell	IL18RAP			3.86			●
Blood	CD34+ cell	RNASE3	4.3				●
Blood	Monocyte	IRAK3	2.94	2.84	2.83	2.87	●	●								●																		●										●
Blood	CD4+ T cell	NOS2		3.65			●
Blood	Lymphocyte	IL1B	3.38	2.68	2.46	2.84	●	●								●										●	●
Blood	T cell	CD14	3.31	2.48	2.67	2.82	●	●																							●			●			●		●		●			●
Blood	Lymphocyte	IL5	3.36	2.64	2.43	2.81	●	●						●
Skin	Epidermis and dermis	IL33	4.26				●	●
Blood	CD14+ monocyte	IL23A	2.32	2.86	3.05	2.75
Skin (leg)	Epidermis and dermis	CD14	4.1				●	●
Blood	Lymphocyte	IL4	3.29				●	●																		●	●
Blood	CD4+ T cell	IL11RA			3.35
Blood	CD4+ T cell	PRLR			3.35
Bone marrow	CD138+ plasma cell	TLR6	2.13	2.86	3.13	2.71																									●			●										●
Blood	CD19+ B cell (neg. sel.)	IL1RN		3.52			●									●										●
Blood	CD14+ monocyte	HPCAL4	2.35	2.95	2.64	2.64
Blood	CD14+ monocyte	CHP2	2.35	2.95	2.64	2.64
Blood	CD14+ monocyte	CIB2	2.35	2.95	2.64	2.64
Blood	CD14+ monocyte	OCM2	2.35	2.95	2.64	2.64
Blood	CD34+ cell	MMP9	3.92				●																				●
Blood	Monocyte derived macrophage	TLR1		3.79			●		●																						●			●										●
Bone marrow	CD138+ plasma cell	ARG1		3.36			●
Blood	BDCA4+ dentritic cell	NFKB2	3.86				●																●										●
Skin	Epidermis and dermis	CD14	3.93				●	●
Blood	T cell	IL1B	3.29				●	●								●										●	●
Blood	Macrophage	TLR1		3.67			●		●																						●
Blood	CD19+ B cell (neg. sel.)	TNFRSF1B						●																		●
Blood	Primary bone marrow CD34+ stem cell	IL15RA						●
Bone marrow	CD138+ plasma cell	LBP	2.26	2.56	2.62	2.48																					●							●
Adipose tissue from abdomen and thigh	Adipose-derived adult stem cells (ADASCs)	MTMR8	3.69
Esophagus	Esophageal epithelium	IL18		2.98												●
Blood	CD34+ cell	PTGS2	3.67				●																				●
Blood	T cell	CASP8	3.29				●	●																										●					●			●
Blood	CD14+ monocyte	CCL17			3.24			●
Blood	Monocyte	CD14	2.57	2.36	2.4	2.44	●	●																							●			●										●
Blood	CD4+ T cell	CHP2		2.91
Blood	Central memory 1 CD4+ T cell	IL6R	3.59				●	●
Blood	CD4+ T cell	ZBP1	2.54	2.11	2.5	2.38
Blood	CD4+ T cell	RNF216	2.54	2.11	2.5	2.38
Skin	Primary blood vessel endothelial cell	CCNA1			2.77
Blood	BDCA4+ dentritic cell	DTX4	3.52																														●
Bone marrow	Primary bone marrow CD34+ stem cell	IL1B	3.46				●	●																			●
Blood	Erythrocyte	IL1B	3				●	●								●
Blood	T cell	CHI3L1	3.17				●	●
Bone marrow	CD138+ plasma cell	CD70			2.71
Blood	Primary bone marrow CD34+ stem cell	RPRD1A		3.23
Blood	Primary bone marrow CD34+ stem cell	NABP1		3.23
Blood	Monocyte derived macrophage	CHI3L1	3.28				●	●
Blood	CD19+ B cell (neg. sel.)	PTGS2					●																			●
Blood	Lymphocyte	TBX21		2.72			●
Palatine tonsil	CXCR5(lo)ICOS(int) CD4+ T cell	IL6R	3.3				●	●
Blood	CD4+ T cell	OSM			2.7
Blood	CD19+ B cell (neg. sel.)	NOS2					●
Blood	Lymphocyte	MMP9					●																				●
Blood	T cell	TNFRSF1B			2.84			●																		●	●
Blood	Lymphocyte	IL15RA			2.62			●											●
Blood	Lymphocyte	IL18RAP			2.64			●											●
Bone marrow	Primary bone marrow CD34+ stem cell	CD14	3.26				●	●																										●										●
Blood	CD19+ B cell (neg. sel.)	IL15RA						●
Blood	Lymphocyte	IL2RB		2.65			●							●					●
Blood	CD34+ cell	SPP1	3.2
Blood	CD4+ T cell	ATG16L1	2.95
Blood	CD4+ T cell	TRAF2	2.31	1.88	2.16	2.12
Blood	Hematopoietic stem cell	ADORA1					●
Thymus	SP CD4+ thymocyte	IL2RB					●
Blood	CD14+ monocyte	CD40LG			2.44
Bone marrow	CD138+ plasma cell	IL22RA1			2.54
Bone marrow	CD138+ plasma cell	IL5RA			2.54									●				●		●	●																												●
Blood	Granulocyte	RNASE3					●
Blood	T lymphocyte	CASP8	3.12				●	●
Skin	Primary blood vessel endothelial cell	ICAM1	2.81				●																			●	●	●
Blood	Lymphocyte	CCL17			2.52			●
Kidney	Epithelium	CXCL14	3.09				●
Blood	Granulocyte	TLR2	3.08
Adipose tissue from abdomen and thigh	Adipose-derived adult stem cells (ADASCs)	ICAM1					●																			●	●	●
Palatine tonsil	CXCR5(hi)ICOS(hi) CD4+ T cell	IL6R	3.02				●	●																			●
Blood	CD14+ monocyte	STAT4			2.25
Blood	Macrophage	CHI3L1	2.99				●	●
Skin	Primary blood vessel endothelial cell	CCL2	2.73				●																			●	●
Blood	Central memory CD4+ T cell	IL18R1	2.98				●	●
Blood	Monocyte	IL1B	2.66				●	●								●
Bone marrow	CD138+ plasma cell	CD40			2.42
Blood	CD4+ T cell	FASLG	1.96	1.86	2.11	1.98
Bone marrow	CD138+ plasma cell	KSR1			2.43						●			●				●		●	●																												●
Blood	Hematopoietic stem cell	MMP13					●
Blood	Monocyte derived macrophage	TBX21					●
Blood	CD14+ monocyte	KCNIP2		2.16
Blood	T cell	IL6R	2.93				●	●										●							●		●
Blood	Central memory CD4+ T cell	IL6R	2.9				●	●										●
Palatine tonsil	CXCR5(hi)ICOS(hi) CD4+ T cell	IL4	2.89				●	●																			●
Adipose tissue from abdomen	Adipose-derived adult stem cells (ADASCs)	ICAM1					●																			●	●	●
Blood	CD4+ T cell	RIPK1	2.25																															●					●
Bone marrow	CD138+ plasma cell	NOS2					●																				●
Eye	Trabecular meshwork cell	CCL2					●																			●	●
Blood	BDCA4+ dentritic cell	ZBP1	2.86																														●
Eye	Trabecular meshwork cell	PTGS2					●																			●	●
Blood	CD19+ B cell (neg. sel.)	TLR8		2.28																																	●				●
Bone marrow	CD138+ plasma cell	CSH1			2.28
Bone marrow	CD138+ plasma cell	CLEC4M			2.26
Blood	Lymphocyte	IL2RA						●						●
Adipose tissue from abdomen	Adipose-derived adult stem cells (ADASCs)	PTGS2					●																			●	●
Bone marrow	CD138+ plasma cell	PLA2G5		2.62
Ovary	Theca	ICAM1					●																					●
Adipose tissue from abdomen and thigh	Adipose-derived adult stem cells (ADASCs)	PIK3C2G	2.79
Blood	CD4+ T cell	KCNIP2		2.24
Blood	Progenitor cell, hematopoietic stem cell	PTGS2					●																			●	●
Blood	T lymphocyte	ETS1	2.78				●	●
Blood	Monocyte derived macrophage	IL15RA			2.57			●											●
Blood	T cell	IL1RN					●									●										●
Blood	CD4+ T cell	NOD1	2.3																															●					●
Blood	CD8+ T cell	ADORA1	2.71				●
Blood	T cell	IL18R1	3.02				●	●
Skin	Primary blood vessel endothelial cell	PTGS2					●																			●	●
Blood	Macrophage	IL15RA			2.43			●											●
Uterine tube	Primary uterine smooth muscle cell	CCL2					●																			●	●
Skin	Primary lymphatic endothelial cell	PLAU	2.66				●
Blood	CD34+ cell	CTSG	2.64
Blood	Macrophage	TBX21					●
Skin	Primary blood vessel endothelial cell	ANKRD1
Blood	CD34+ cell	HPGD	2.6
Blood	CD34+ cell	ALOX12	2.6
Blood	Monocyte derived macrophage	CCL17						●
Skin	Primary blood vessel endothelial cell	PML			1.98																							●
Blood	Macrophage	IL2RB					●												●
Blood	Primary bone marrow CD34+ stem cell	ANKRD1		2.49
Blood	T cell	VNN1						●
Aorta	Primary aortic smooth muscle cell	DKK1	2.54
Aorta	Primary aortic smooth muscle cell	DKK2	2.54
Aorta	Primary aortic smooth muscle cell	DKK3	2.54
Blood	Monocyte derived macrophage	IL2RA						●						●				●		●	●																												●
Thyroid	Thyrocyte	CXCL6	2.52
Thyroid	Thyrocyte	ADRA2A	2.52
Thyroid	Thyrocyte	C3	2.52
Thyroid	Thyrocyte	CXCL11	2.52
Blood	Erythrocyte	IL1RN					●									●
Blood	Macrophage	CCL17						●
Bone marrow	CD138+ plasma cell	ALOX12		2.34
Blood	Central memory 1 CD4+ T cell	IL2RA	2.48					●						●																																			●
Blood	Monocyte derived macrophage	ICAM1					●																			●		●
Blood	Naive CD4+ T cell	IL11RA	2.46
Blood	721 B lymphoblasts	PLAU					●
Blood	Hematopoietic stem cell	NLRP3	2.45
Bone marrow	CD138+ plasma cell	CD209			1.97
Blood	CD19+ B cell (neg. sel.)	TLR6																													●			●										●
Bone marrow	CD138+ plasma cell	MMP9					●																				●
Eye	Trabecular meshwork	PTGS2					●																				●
Palatine tonsil	CXCR5(-)ICOS(-/lo) CD4+ T cell	RNASE3					●
Blood	Macrophage	IL2RA						●
Skin (leg)	Epidermis and dermis	PIK3C2G
Skin (leg)	Epidermis and dermis	IL1RN					●									●										●
Blood	CD34+ cell	CYP1A1	2.38
Blood	Primary bone marrow CD34+ stem cell	CDK9		2.23
Bone marrow	CD138+ plasma cell	FCGR2A			1.87
Blood	CD19+ B cell (neg. sel.)	S100A12			1.76																													●			●	●	●	●	●			●
Blood	Macrophage	NFKB2					●									●
Blood	Lymphocyte	NFKB2					●									●							●											●			●	●	●	●	●			●
Skin	Epidermis and dermis	IL1RN					●									●										●
Blood	CD34+ cell	HPGDS	2.3
Blood	T cell	ARG1					●
Blood	Effector memory CD4+ T cell	IL6R	2.28				●	●										●
Kidney	Epithelium	TLR2																																●
Blood	CD34+ cell	MPO	2.25
Blood	CD34+ hematopoietic stem cell	TDP1	2.26
Blood	Monocyte	IL1RN					●									●
Bone marrow	CD138+ plasma cell	LILRB5			1.84
Bone marrow	CD138+ plasma cell	LILRB1			1.84
Bone marrow	CD138+ plasma cell	FCER1G			1.84										●																																		●
Blood	Monocyte derived macrophage	MMP9					●
Esophagus	Esophageal epithelium	IL1RN					●									●
Blood	CD8+ T cell	MMP13					●
Blood	Lymphocyte	OSM																									●
Blood	CD19+ B cell (neg. sel.)	CD180																																●
Blood	Effector memory CD4+ T cell	IL18R1	2.21				●	●
Bone marrow	CD138+ plasma cell	MPO
Skin (leg)	Epidermis and dermis	SPINT1	2.19
Blood	CD34+ T cell	IL18RAP						●
Blood	CD4+ T cell	STAT4
Blood	Lymphocyte	IL9																	●
Blood	Macrophage	ICAM1					●																			●		●
Blood	T cell	MMP9					●																				●
Blood	CD34+ T cell	KIF3A	2.14				●	●
Blood	CD4+ T cell	OCM2
Thyroid	Thyrocyte	CXCL5	2.13
Blood	CD34+ hematopoietic stem cell	PMS1	2.11
Blood	Monocyte derived macrophage	IL1RN					●									●										●
Skin	Epidermis and dermis	SPINT1	2.18
Blood	T cell	PTGS2					●																			●	●
Blood	BDCA4+ dentritic cell	MMP13					●
Blood	Progenitor cell, hematopoietic stem cell	IL18														●										●	●
Bone marrow	CD138+ plasma cell	CYP2E1		1.94
Blood	CD34+ T cell	TBX21					●
Blood	Macrophage	IL1RN					●									●										●
Blood	Erythrocyte	MMP9					●
Eye	Trabecular meshwork	PLAU					●
Bone marrow	CD138+ plasma cell	CXCL14					●
Skin	Primary microvascular endothelial cell	CCL2					●
Blood	T cell	TLR8																																			●				●
Blood	CD34+ hematopoietic stem cell	MSH3	1.94
Blood	Progenitor cell, hematopoietic stem cell	NLRP3
Blood	Erythrocyte	CD180																																●
Blood	Lymphocyte	CXCL5
Blood	Progenitor cell, hematopoietic stem cell	CTSG	1.93
Bone marrow	Primary bone marrow CD34+ stem cell	MMP9					●																				●
Skin (leg)	Epidermis and dermis	ST14	1.93
Aorta	Primary aortic smooth muscle cell	TLR2																													●			●										●
Blood	Lymphocyte	STAT4
Blood	Lymphocyte	FASLG																									●
Thyroid	Thyrocyte	PLAU					●
Blood	CD34+ cell	RNASE2	1.88
Blood	T cell	TLR6																													●			●										●
Blood	Lymphocyte	CD70
Blood	Macrophage	MMP9					●
Blood	CD34+ hematopoietic stem cell	MLH3	1.84
Bone marrow	Primary bone marrow CD34- mesenchymal stem cell	PLAU					●
Thymus	CD34+CD1a- thymocyte	CTSG
Blood	CD34+ cell	CXCL5
Blood	Naive CD4+ T cell	IL23A
Skin	Epidermis and dermis	ST14	1.88
Blood	CD34+ cell	NLRP3
Skin	Epidermis and dermis	ALOX12
Adipose tissue from abdomen and thigh	Adipose-derived adult stem cells (ADASCs)	TRIM2	1.77																									●
Adipose tissue from abdomen and thigh	Adipose-derived adult stem cells (ADASCs)	MID1	1.77																									●
Palatine tonsil	CXCR5(hi)ICOS(hi) CD4+ T cell	IL2RB					●
Blood	721 B lymphoblasts	IL11																							●
Blood	Progenitor cell, hematopoietic stem cell	MPO
Skin	Primary blood vessel endothelial cell	TNFRSF10D	1.73
Blood	T lymphocyte	TBX21					●
Esophagus	Esophageal epithelium	SPINT1
Blood	CD19+ B cell (neg. sel.)	CHP2
Blood	CD8+ T cell	TBX21					●
Blood	CD4+ T cell	ADORA1					●
Blood	Central memory CD4+ T cell	IL18RAP						●
Palatine tonsil	CXCR5(-)ICOS(-/lo) CD4+ T cell	MMP9					●
Thymus	CD34+CD38- thymocyte	CTSG
Blood	Lymphocyte	CD40
Blood	CD19+ B cell (neg. sel.)	CLEC4M
Blood	Central memory CD4+ T cell	IL2RA						●						●				●		●	●																												●
Blood	Monocyte	MMP9					●
Blood	CD19+ B cell (neg. sel.)	CCL17						●
Blood	Lymphocyte	CD40LG
Blood	T cell	S100A12																																●			●	●	●	●	●			●
Blood	Central memory 1 CD4+ T cell	IL11RA
Blood	Erythrocyte	RNASE3					●
Blood	CD19+ B cell (neg. sel.)	TLR2																													●			●										●
Blood	T lymphocyte	IL2RB					●							●				●		●	●																												●
Palatine tonsil	CXCR5(lo)ICOS(int) CD4+ T cell	NFKB2					●
Blood	T lymphocyte	IL18RAP						●
Blood	Progenitor cell, hematopoietic stem cell	HPGDS
Blood	Progenitor cell, hematopoietic stem cell	ALOX12
Bone marrow	Primary bone marrow CD34+ stem cell	RNASE3					●
Esophagus	Esophageal epithelium	ST14
Kidney	Epithelium	CD70
Blood	CD19+ B cell (neg. sel.)	NLRP3
Bone marrow	Primary bone marrow CD34+ stem cell	S100A12																																●										●
Blood	CD19+ B cell (neg. sel.)	ALOX12
Blood	T cell	TBX21					●
Aorta	Primary aortic smooth muscle cell	CD40
Adipose tissue from abdomen	Adipose-derived adult stem cells (ADASCs)	PLA2G5
Blood	BDCA4+ dentritic cell	CD40
Kidney	Epithelium	FCGR2A																																														●
Blood	Central memory 1 CD4+ T cell	IL23A
Blood	T cell	RNASE3					●
Blood	T cell	IL18RAP						●
Skin (leg)	Epidermis and dermis	IL20RA
Thymus	SP CD4+ thymocyte	IL23A																									●
Blood	CD14+ monocyte	ADORA1					●
Connective tissue	Fibroblast	CXCL6
Blood	CD14+ monocyte	MMP13					●
Blood	CD4+ T cell	MMP13					●
Blood	Erythrocyte	IL2RA						●													●
Skin	Epidermis and dermis	CXCL14					●
Blood	CD34+ cell	TLR2																																●										●
Blood	Erythrocyte	NLRP3
Bone marrow	Primary bone marrow CD34+ stem cell	ARG1					●
Blood	Lymphocyte	KIF3A					●	●
Adipose tissue from abdomen	Adipose-derived adult stem cells (ADASCs)	TRIM2																										●
Adipose tissue from abdomen	Adipose-derived adult stem cells (ADASCs)	MID1																										●
Skin (leg)	Epidermis and dermis	CXCL14					●
Skin	Primary blood vessel endothelial cell	CXCL5
Palatine tonsil	CXCR5(-)ICOS(-/lo) CD4+ T cell	RNASE2
Palatine tonsil	CXCR5(-)ICOS(-/lo) CD4+ T cell	EPX
Blood	CD34+ cell	FCGR2A																																													●
Blood	Central memory 1 CD4+ T cell	CD40LG
Blood	Granulocyte	S100A12
Blood	Hematopoietic stem cell	IL18																	●
Connective tissue	Fibroblast	IL11																							●
Blood	Effector memory CD4+ T cell	IL2RA						●										●			●																												●
Blood	Monocyte	RNASE3					●
Blood	T cell	NLRP3
Blood	Erythrocyte	TLR2																													●			●										●
Blood	Monocyte derived macrophage	IL18														●			●							●
Skin	Primary blood vessel endothelial cell	CXCL11
Blood	Effector memory CD4+ T cell	IL18RAP						●
Blood	Progenitor cell, hematopoietic stem cell	IFNA8
Blood	T cell	TLR2																													●			●										●
Blood	CD19+ B cell (neg. sel.)	KCNIP2
Blood	CD19+ B cell (neg. sel.)	OSM																							●
Blood	Monocyte derived macrophage	CD40
Blood	Monocyte derived macrophage	CD209
Skin (leg)	Epidermis and dermis	IL18														●										●
Thymus	CD34+CD1a- thymocyte	MPO
Thymus	CD34+CD38- thymocyte	MPO
Blood	CD19+ B cell (neg. sel.)	PRLR
Kidney	Epithelium	CD40
Blood	CD34+ T cell	OSM
Blood	Monocyte derived macrophage	FASLG
Blood	Naive CD4+ T cell	STAT4
Ovary	Theca	CSPG5
Blood	Monocyte	IL2RA						●
Blood	Macrophage	CXCL11
Blood	T cell	ALOX12
Thymus	SP CD4+ thymocyte	RIPK1
Blood	Monocyte derived macrophage	CD70
Palatine tonsil	CXCR5(-)ICOS(-/lo) CD4+ T cell	MPO
Blood	Granulocyte	HPGDS
Blood	Monocyte derived macrophage	TLR2																													●			●										●
Blood	Macrophage	CD70
Blood	Macrophage	C3
Blood	Monocyte derived macrophage	C3																																	●
Blood	Macrophage	FASLG
Blood	BDCA4+ dentritic cell	IL20RA
Blood	BDCA4+ dentritic cell	IL22
Blood	Macrophage	CD40
Blood	T lymphocyte	MLH3
Blood	Macrophage	CD209
Aorta	Primary aortic smooth muscle cell	CD70
Uterine tube	Primary uterine smooth muscle cell	CXCL6
Uterine tube	Primary uterine smooth muscle cell	C3
Blood	Granulocyte	CTSG
Blood	Primary bone marrow CD34+ stem cell	CXCL5
Uterine tube	Primary uterine smooth muscle cell	CXCL5
Blood	Central memory CD4+ T cell	CD40LG
Blood	Granulocyte	EPX
Bone marrow	CD138+ plasma cell	S100A12																																●										●
Adipose tissue from abdomen	Adipose-derived adult stem cells (ADASCs)	ADRA2A
Blood	Central memory CD4+ T cell	IL11RA
Blood	Monocyte	NLRP3
Uterine tube	Primary uterine smooth muscle cell	ADRA2A
Blood	Macrophage	TLR2																													●
Blood	CD14+ monocyte	NOD1																●																●					●			●
Blood	CD19+ B cell (neg. sel.)	FCGR2A																																												●	●	●
Blood	Central memory CD4+ T cell	IL23A
Blood	Monocyte	TLR2																													●			●										●
Bone marrow	Primary bone marrow CD34+ stem cell	NLRP3
Blood	Central memory CD4+ T cell	STAT4
Blood	CD34+ T cell	STAT4
Adipose tissue from abdomen	Adipose-derived adult stem cells (ADASCs)	C3
Skin	Epidermis and dermis	CYP2E1
Blood	CD19+ B cell (neg. sel.)	LILRB1
Blood	CD19+ B cell (neg. sel.)	RNASE2
Blood	Granulocyte	MPO
Eye	Trabecular meshwork	CXCL6
Kidney	Epithelium	CXCL11
Palatine tonsil	CXCR5(lo)ICOS(int) CD4+ T cell	IFNA8
Palatine tonsil	CXCR5(lo)ICOS(int) CD4+ T cell	IL23A
Blood	721 B lymphoblasts	ANKRD1
Blood	Erythrocyte	CTSG
Blood	Macrophage	KIF3A					●	●
Bone marrow	CD138+ plasma cell	CTSG
Blood	Erythrocyte	SPP1
Blood	T lymphocyte	FASLG
Bone marrow	Primary bone marrow CD34+ stem cell	IL18																									●
Thymus	DP CD3+ thymocyte	IL23A
Blood	Progenitor cell, hematopoietic stem cell	ADRA2A
Eye	Trabecular meshwork	IL22
Aorta	Primary aortic smooth muscle cell	CXCL5
Bone marrow	Primary bone marrow CD34+ stem cell	TLR2																																●										●
Eye	Trabecular meshwork	IL11																							●
Thymus	CD34+CD1a- thymocyte	PMS1
Thymus	SP CD4+ thymocyte	CD40LG
Blood	CD19+ B cell (neg. sel.)	LILRB5
Bone marrow	Primary bone marrow CD34+ stem cell	CTSG
Kidney	Epithelium	TRIM2																										●
Kidney	Epithelium	MID1																										●
Blood	BDCA4+ dentritic cell	CD70
Blood	CD8+ T cell	IL9
Blood	Granulocyte	RNASE2
Blood	Monocyte derived macrophage	FCER1G																																															●
Kidney	Epithelium	C3																																	●
Palatine tonsil	CXCR5(-)ICOS(-/lo) CD4+ T cell	CTSG
Blood	Monocyte derived macrophage	SPP1
Blood	Monocyte derived macrophage	FCGR2A																																												●	●
Bone marrow	Pre-B-II large cell	MSH3
Blood	T lymphocyte	RIPK1
Aorta	Primary aortic smooth muscle cell	CXCL6
Aorta	Primary aortic smooth muscle cell	C3
Blood	Erythrocyte	S100A12																																●										●
Blood	Progenitor cell, hematopoietic stem cell	IL5RA												●				●		●	●																												●
Skin	Epidermis and dermis	IL18														●										●
Thymus	DP CD3+ thymocyte	CD40LG
Blood	Erythrocyte	MPO
Bone marrow	CD138+ plasma cell	HPGDS
Blood	Central memory 1 CD4+ T cell	OCM2
Blood	Monocyte	SPP1
Blood	T cell	RNASE2
Bone marrow	Primary bone marrow CD34+ stem cell	HPGDS
Bone marrow	Primary bone marrow CD34+ stem cell	MPO
Skin	Primary microvascular endothelial cell	CXCL6
Skin	Primary microvascular endothelial cell	CXCL11
Aorta	Primary aortic smooth muscle cell	ADRA2A
Blood	Monocyte	CTSG
Blood	T lymphocyte	STAT4
Skin	Primary blood vessel endothelial cell	DKK1
Adipose tissue from abdomen and thigh	Adipose-derived adult stem cells (ADASCs)	BCHE
Blood	Macrophage	FCER1G
Palatine tonsil	CXCR5(lo)ICOS(int) CD4+ T cell	CD40LG
Aorta	Primary aortic smooth muscle cell	CCNA1
Aorta	Primary aortic smooth muscle cell	CLEC4M
Blood	Monocyte derived macrophage	LILRB1
Blood	Hematopoietic stem cell	CSPG5
Thymus	CD34+CD1a- thymocyte	HPGDS
Blood	Effector memory CD4+ T cell	CD40LG
Blood	Effector memory CD4+ T cell	IL23A
Blood	Hematopoietic stem cell	C3																																	●
Blood	Macrophage	SPP1
Palatine tonsil	CXCR5(hi)ICOS(hi) CD4+ T cell	CD40LG
Uterine tube	Primary uterine smooth muscle cell	VCAN
Blood	CD19+ B cell (neg. sel.)	FCER1G													●																																		●
Bone marrow	Primary bone marrow CD34+ stem cell	RNASE2
Esophagus	Esophageal epithelium	S100A12
Blood	Primary bone marrow CD34+ stem cell	SPP1
Eye	Trabecular meshwork cell	CXCL6
Blood	721 B lymphoblasts	PML
Blood	Monocyte derived macrophage	CCNA1
Bone marrow	Primary bone marrow CD34+ stem cell	FCER1G																																															●
Thymus	CD34+CD1a- thymocyte	CYP2E1
Blood	T cell	FCGR2A																																												●	●
Bone marrow	Mesenchymal stem cell BM-MSC	VCAN
Kidney	Epithelium	SPP1
Skin	Primary lymphatic endothelial cell	ANKRD1
Blood	Central memory CD4+ T cell	OCM2
Blood	Erythrocyte	RNASE2
Blood	Hematopoietic stem cell	NCAN
Blood	Monocyte	RNASE2
Blood	Erythrocyte	EPX
Aorta	Primary aortic smooth muscle cell	ANKRD1
Blood	Hematopoietic stem cell	CTSG
Blood	Macrophage	FCGR2A																																													●
Blood	BDCA4+ dentritic cell	FCGR2A
Blood	Monocyte	MPO
Blood	Hematopoietic stem cell	CSH1
Bone marrow	Mesenchymal stem cell BM-MSC	TRIM2
Blood	CD34+ hematopoietic stem cell	NCAN
Blood	CD34+ hematopoietic stem cell	CSPG5
Skin (leg)	Epidermis and dermis	ALOX12
Thymus	CD34+CD38- thymocyte	HPGDS
Blood	Hematopoietic stem cell	IL11
Skin (leg)	Epidermis and dermis	CYP2E1
Skin	Primary lymphatic endothelial cell	CXCL11
Thymus	ISP CD4+ thymocyte	LILRB1
Adipose tissue from abdomen and thigh	Adipose-derived adult stem cells (ADASCs)	ADRA2A
Blood	Erythrocyte	CXCL5
Blood	Hematopoietic stem cell	PRLR
Blood	CD8+ T cell	CD40
Blood	Hematopoietic stem cell	IL9																	●
Blood	Hematopoietic stem cell	IFNA8
Mesagnium	Mesangial cell	VCAN
Skin	Primary blood vessel endothelial cell	DKK3
Blood	Erythrocyte	FCGR2A																																												●	●
Blood	Hematopoietic stem cell	OCM2
Blood	Granulocyte	FCER1G
Mesagnium	Mesangial cell	DKK1
Thymus	CD34+CD38- thymocyte	CYP2E1
Blood	Granulocyte	FCGR2A																																												●	●
Blood	Hematopoietic stem cell	MPO
Blood	Monocyte derived macrophage	ST14
Eye	Trabecular meshwork cell	IFNA8																												●
Thyroid	Thyrocyte	VCAN
Blood	Hematopoietic stem cell	BCHE
Blood	Macrophage	LILRB1
Bone marrow	Primary bone marrow CD34- mesenchymal stem cell	CXCL6
Blood	Primary bone marrow CD34+ stem cell	DKK3
Mesagnium	Mesangial cell	DKK3
Thymus	CD34+CD38- thymocyte	PMS1
Blood	CD8+ T cell	CD70
Blood	Erythrocyte	CXCL6
Blood	Hematopoietic stem cell	HPCAL4
Blood	Hematopoietic stem cell	SPP1
Blood	Monocyte derived macrophage	SPINT1
Blood	Macrophage	CCNA1
Blood	721 B lymphoblasts	VCAN
Blood	BDCA4+ dentritic cell	NABP1
Blood	BDCA4+ dentritic cell	TLR6
Bone marrow	Pre-B-II large cell	RIPK1
Ovary	Theca	C3
Blood	T cell	LILRB1
Skin (leg)	Epidermis and dermis	ADRA2A
Blood	Hematopoietic stem cell	KCNIP2
Blood	T cell	FCER1G													●																																		●
Skin	Epidermis and dermis	IL20RA
Bone marrow	Pre-B-II large cell	CDK9
Bone marrow	Mesenchymal stem cell BM-MSC	DKK1
Blood	CD34+ hematopoietic stem cell	RPRD1A
Blood	Erythrocyte	LILRB1
Eye	Trabecular meshwork	DKK1
Skin (leg)	Epidermis and dermis	C3
Blood	BDCA4+ dentritic cell	CD180
Eye	Trabecular meshwork	DKK2
Ovary	Theca	CXCL6
Blood	Hematopoietic stem cell	KSR1									●			●				●		●	●																												●
Ovary	Theca	IL5RA												●				●		●	●																												●
Blood	Erythrocyte	FCER1G
Blood	T cell	OSM																							●		●
Bone marrow	Primary bone marrow CD34- mesenchymal stem cell	MPO
Bone marrow	Primary bone marrow CD34- mesenchymal stem cell	DKK2
Bone marrow	Primary bone marrow CD34- mesenchymal stem cell	CTSG
Eye	Trabecular meshwork cell	DKK1
Mesagnium	Mesangial cell	IL11
Ovary	Theca	CSH1
Ovary	Theca	IL22
Ovary	Theca	IL11
Ovary	Theca	IL9
Ovary	Theca	DKK3
Blood	CD14+ monocyte	NCAN
Skin	Epidermis and dermis	ADRA2A
Skin	Epidermis and dermis	C3
Thymus	SP CD8+ thymocyte	SPP1
Thymus	SP CD8+ thymocyte	IL18
Blood	Hematopoietic stem cell	S100A12
Blood	Hematopoietic stem cell	TRIM2																										●
Blood	Hematopoietic stem cell	CLEC4M
Eye	Trabecular meshwork cell	DKK3
Blood	Granulocyte	CCNA1
Blood	T cell	IL5RA												●				●		●	●																												●
Bone marrow	Immature-B cell	CD40
Adipose tissue from abdomen and thigh	Adipose-derived adult stem cells (ADASCs)	ANKRD1
Blood	Macrophage	ST14
Palatine tonsil	CXCR5(-)ICOS(-/lo) CD4+ T cell	S100A12
Skin	Epidermis and dermis	IL22RA1
Blood	CD34+ cell	CCNA1
Blood	Monocyte	FCGR2A																																												●
Blood	T lymphocyte	CXCL5
Eye	Trabecular meshwork	DKK3
Skin	Primary microvascular endothelial cell	DKK1
Blood	Macrophage	SPINT1
Blood	T lymphocyte	FCER1G													●																																		●
Blood	BDCA4+ dentritic cell	NCAN
Bone marrow	Pre-B-II large cell	ATG16L1
Bone marrow	Pre-B-II small cell	MSH3
Skin	Primary microvascular endothelial cell	DKK3
Blood	Monocyte	S100A12																																●										●
Blood	BDCA4+ dentritic cell	DKK2
Connective tissue	Fibroblast	DKK1
Uterine tube	Primary uterine smooth muscle cell	DKK1
Blood	Hematopoietic stem cell	PLA2G5
Skin (leg)	Epidermis and dermis	DKK2
Skin (leg)	Epidermis and dermis	CTSG
Adipose tissue from abdomen and thigh	Adipose-derived adult stem cells (ADASCs)	CYP1A1
Blood	Monocyte	CXCL5
Esophagus	Esophageal epithelium	CYP2E1
Esophagus	Esophageal epithelium	HPGD
Blood	CD14+ monocyte	MTMR8
Skin	Epidermis and dermis	CTSG
Esophagus	Esophageal epithelium	PLA2G5
Esophagus	Esophageal epithelium	ALOX12
Esophagus	Esophageal epithelium	ADRA2A
Skin	Epidermis and dermis	DKK2
Blood	721 B lymphoblasts	DKK1
Blood	721 B lymphoblasts	DKK2
Esophagus	Esophageal epithelium	C3
Blood	Monocyte	LILRB1
Blood	BDCA4+ dentritic cell	KCNIP2
Blood	BDCA4+ dentritic cell	CHP2
Blood	CD34+ cell	S100A12																																●										●
Connective tissue	Fibroblast	DKK3
Skin (leg)	Epidermis and dermis	HPGD
Bone marrow	Mesenchymal stem cell	ANKRD1
Uterine tube	Primary uterine smooth muscle cell	DKK3
Blood	CD34+ T cell	CXCL5
Skin	Epidermis and dermis	HPGD
Blood	CD8+ T cell	KCNIP2
Blood	Monocyte	CXCL6
Blood	Monocyte	FCER1G
Blood	CD4+ T cell	NCAN
Adipose tissue from abdomen	Adipose-derived adult stem cells (ADASCs)	DKK2
Bone marrow	CD138+ plasma cell	TLR8																																		●
Blood	Naive CD4+ T cell	CD40LG
Blood	Central memory 1 CD4+ T cell	ZBP1
Eye	Trabecular meshwork	TNFRSF10D
Blood	CD14+ monocyte	KSR1												●				●		●	●																												●
Blood	CD14+ monocyte	CLEC4M
Blood	CD19+ B cell (neg. sel.)	ADRA2A
Blood	Erythrocyte	CCNA1
Skin	Primary lymphatic endothelial cell	CCNA1
Blood	Erythrocyte	ALOX12
Adipose tissue from abdomen and thigh	Adipose-derived adult stem cells (ADASCs)	PLA2G5
Blood	Progenitor cell, hematopoietic stem cell	NCAN
Blood	Progenitor cell, hematopoietic stem cell	CSPG5
Skin	Primary lymphatic endothelial cell	PML
Kidney	Epithelium	SPINT1
Blood	CD34+ hematopoietic stem cell	SPINT1
Thyroid	Thyrocyte	ST14
Thyroid	Thyrocyte	SPINT1
Thyroid	Thyrocyte	CD70
Blood	Lymphocyte	TDP1
Blood	CD4+ T cell	KSR1												●
Blood	CD4+ T cell	CLEC4M
Skin	Primary lymphatic endothelial cell	TNFRSF10D
Skin	Primary lymphatic endothelial cell	CYP1A1
Blood	Erythrocyte	CYP1A1
Blood	CD19+ B cell (neg. sel.)	ST14
Blood	CD19+ B cell (neg. sel.)	SPINT1
Blood	Monocyte derived macrophage	DTX4
Skin	Primary blood vessel endothelial cell	CYP1A1
Blood	Erythrocyte	HPGDS
[truncated: 14 more columns]
