# Supplementary material for: Understanding allergic multimorbidity within the non-eosinophilic interactome
Source: PLoS One. 2019 Nov 6;14(11):e0224448. doi: 10.1371/journal.pone.0224448 (PMC6834334; doi:10.1371/journal.pone.0224448)
Supplement: S11 Table — Scores for AD, AR and DR multimorbidities from Table 5 (30 top-scoring genes) and S10 Table (all genes) are pairwisely compared by means on a Wilcoxo-Mann-Whitney paired test. (XLS) [file pone.0224448.s013.xls]

## Sheet: AD AR DR comparisons from Table 5
Data from Table 5 (only 30 top-scoring genes)
	mean score AD	mean score AR	P-value
AD vs AR	4.755	5.84133	0.0148248
	mean score AD	mean score DR	P-value
AD vs DR	4.755	5.89667	0.00101635
	mean score AR	mean score DR	P-value
AR vs DR	5.84133	5.89667	0.394571

## Sheet: AD AR DR comparisons from Table S10
Data from Table S10 (all genes)
	mean score AD	mean score AR	P-value
AD vs AR	3.84175	4.45333	0.00866249
	mean score AD	mean score DR	P-value
AD vs DR	3.84175	4.45842	0.00309742
	mean score AR	mean score DR	P-value
AR vs DR	4.45333	4.45842	0.525345
